# Supplementary material for: Recombinant origin and interspecies transmission of a HERV-K(HML-2)-related primate retrovirus with a novel RNA transport element
Source: eLife. 2024 Jul 22;13:e80216. doi: 10.7554/eLife.80216 (PMC11379458; doi:10.7554/eLife.80216)
Supplement: Figure 2—source data 1. [file elife-80216-fig2-data1.zip]

Archive with 2 entries (1 files):
- fig2_source_data_1/
- fig2_source_data_1/fig2_source_data_1.fasta
