# Supplementary material for: Recombinant origin and interspecies transmission of a HERV-K(HML-2)-related primate retrovirus with a novel RNA transport element
Source: eLife. 2024 Jul 22;13:e80216. doi: 10.7554/eLife.80216 (PMC11379458; doi:10.7554/eLife.80216)
Supplement: Figure 2—source data 1. [file elife-80216-fig2-data1.zip › fig2_source_data_1/fig2_source_data_1.fasta]

>SERV-K1
GAAAAATCAAGAAAGAAAAG-GAATAGGGTATCCTTTTTAGGGGCGGCCACTGTAGCGCC
TCCTAAACCCATT------CCATTAACTTGGAAAACAGAAAAACCGGTATGGGTAAATCA
GTGGCCGCTA-CCGAAGC-AAAAACTGGAGGCTTTACATTCATTAG-CAAAGGAACAATT
TAAAAAAGGACACATTGAGCCT--------TCATTC-TCACCCTGGAATTCTCCTGTATT
TGTAATACAG--AAAAAA-TCAGGCAAATGGC--GTATGTTAATGGACTTA-AGAG-CCG
TAAATGCTGTAATTCAACCCATGGGGCCTCTTCAACCCGGATTGCCCTCTCCGGCCATGA
TCCCAAAAGACTGGCCTTTAATTATAATTGATCT---------TAAGGATT-GC------
------------------TTTTTTACCATTCCTCTGGCAGAGCAAGATTGTGAAAAATTT
GCCTTTACTATACCAGCCATAAATAATAAAGAACCAGCCACCAGGTTCCAGTGGAAAGTA
CTACCTCAGGGAATGCTTAATAGTCC--AACTATTTGTCAAACTTTCG------------
TAGGTCAAGTCCTTCAACCAGTTAGAGACA-AATT-TTCAGATTGTT-ATATCATTCACT
ATATTGATGATATTTTATGTGCT-GCAGAAACAAGAGAAAAATT-AATTGACTGTTACAC
ATTT-CTG-------CAAGCAG--AGGTTG----CCAAC--GCA-GGACTAACAATAGCA
TCGGATAAGATCCAA-------ACCTCTGCTCCTTTTCATTATTTAGGGATGCAGATAGA
AAAGTAGAAAAATTAAG----CCAC-AAAAAATAGAAATAAGAA----AAGATACTTT-A
AAAACTTTAAATGACTTT-CAAAAATTGTTAG-GCGATATTAATTGGATTCGGCCAACTC
TAGGCATTC---CTACTTATGCCATGTCAAATTTGTTCTCT---ATCCTAAGA-GGAGAT
CCAGACTT-AAATAGTAAAAGAATATTAACCCCAGAGGCAAC-AAAAGAAA---TTA-AA
TTAGTGGAAG--AA-AAAATTCAGTCAGCGCAAA--------TAAATAG-GATA------
GATCCTTTAGCCCCACT-CCAAC----------TTTTGAT-TTTTGC-TACTACACATTC
TCCAACAGGCATCATTATTCAAAACACTGATCTTGTGGAGTGGTCATTTCTTTCTCACAG
T-ACAATTAAGA-------CTTTTACATTGTACTTGGATCGAATAGCTACATTAATTG-G
TCA-GGCAAGATTACGGATAA-----TAAAATTGTGT----GGTAATGACCCAGACAA-A
ATAGTTGTTCCT--TTAACCAAGGAACAAGTTAGGCAAGCCTTTA--TCAATTCT--GGT
GCATGGC-AGAT-TGGCCTTGCTAATTTTGTGG-GAGTTATTG--ATAA--TCATTACCC
-AAAAACAAA-------AATCTTCCAGTTTTT-AAAATTGACTACTTGGA-TTTTACCTA
AAA------------TCACCAGACATGA----------G-CCTTT---AGAAAA------
-----------TGCTCTGA-CAGTAT-TTACTGATGGTTCCAGCAA-TGGAAA---AGCG
GC-TTACAC-AGGACCAAAAGAGCGAG---TAA--TCA---AAACT-CAGTATCAATCAG
CTCAAAGAGCAGAG-TTGGTTG-CAGTCATTACAGTGTTACAAGATTT---TAA-----T
CAACCTGTTAA-TATTA-T------ATCAGATTCTGCATATGTAGTACAGGCTACAAGGG
ATGTTGAGAC---AGCTCT--------AATTAAATATA-GCATGGATGATCAGTTAAACC
--AGTTGTTTAATTTA----------------------------------TTACAACAAA
CTGTAAG-AAAAAAGAATTTCTCATT----------------TTATAT-TACTCA-TATT
CGAGC--ACAC--ACTAATTTGCCA-GGACCTTTAACTATAGCAA-------ATGAACAA
GCTGACTT----------------ACTGGTATCCTCTGCA-----TTC------A-TAAA
---AGCACAAGAACTTCA-TGC---TTTGACTCATGTAAATG------CAGCAG-GGTTA
AAAAACAAATTTGATGTCACATGGAA--ACA-GGCAAAAGATATTGTACGACATTGCACC
CAG-TGT-C-AAGTACTACACCTG-CCCACTCA-AGAGGC---AGGAGTGAATCCCAGA-
GGTCTGTGT-CCTAATGCATTATGGCAAATGGATGTTACC---C--ATGTACCTTCATTT
GGA----------------AAATTATCATATGTTCATGTAACAGTTGATACTTATTCACA
TTTCATATGGGCAACATGCCAGACAGGAGAA---AGTACTTC-CCATGTT-AAAAAACAT
T--TATTATCTTGTTTTGCTGTAATGGGAGTTCCAGAAAAAA-TTAAAACTGA--CAATG
GA--CCAGGTTAT---TGTAGTAAAGCTT--------TCCAAAAATTCTTAAATCAGTGG
AATATTAC-------ACATACAACAGGAATTC----------------------------
---------------------------------CTTATAATTCCCAAGGACAGG-CCATA
GTTGAAAGAACTAATAGAA-CACTCAAAACT-CAATTAATTAAAC-AAAAAAAAG-GGGG
AGA---C-----------------------------------------------------
-------------------------------------AGTAAGGAGTATACCA-------
----CTCCTCAGATGCA-GCTTAATCTA-GCACTCT------------------------
---------------------------------------AT-ACTTTAAATTTTTTAAAC
-------ATTTATAGA-AATCAG--ACT-ACTACTTCT-GCAGAACAACA-TCTTACTGG
T---AAAAAGAACAGTCCACATGAAGGA-AAAC---TGATTT-GGTGGAAAGACA-----
ACAAAAATAAGACATGG---GAAATAGGGAAGGTGATAACCTGGGGAAGAGGTTTTGC-T
TGTGT----TTCACCAGGAGAAAATC-------AGCTTCCTGTTTGGATACCCACTAAA-
-CATTT-GAAGTTCTACAATGAA-------------CCCA---TCGGAGATGCAA-----
--------------------AGAAAAGC---GCCTCCACGGAGACAGAAACACC------
-----GCAATC-AGCACC-ATTGACTCGCATGATGAA-CCAAGTGATGA---------TA
TCAGAAGAACAGA-TGAAGTCACCACGCACCAAG-AAGGCGGAGCTGCCGACCTGGGCAC
AGTTAAAGAAGCTGACACCGTTAGCT-------GGAAAAAGCCTAGCTAG----------
------------------------------------------------------------
--------------------------------
>1-103186719_RM10
GGGAAATCAAGAAAGAAAAG-GAATAGGGTATCCTTTTTAGGGGCAGCCACTGTAGAGCC
TCCTAAACCCATT------CTATTAACTTGGAGAACAGAAAAACCAGTATGGGTAAATCA
GTGGCCGCTA-CCAAAAC-AAAAACTGGAGGCTTTACATTTATTAG-CAAAGGAACAATT
AGAAAAAGGACACATTGAGCTT--------TCATTC-TCGCCTTGGAATTCTCCTGTGTT
TGTAATTCAG--AAAAAA-TCCAGCAGATGGC--GGATGTTAAGTGACTTA-AGAG-CTG
TAAATGCTGTAATTCAACTGGTGGGGCCTCTTCAACCCGGACTGCCCTCCCCAGCCATGA
TTCCAAAAGACTAGTCTTTAATTATAATTGATCT---------GAAGGATT-GC------
------------------TTTTTTACCATTCCTCTGGCAGAGCAGAATTGTGAAAAATTT
GCGTTTACTATACGAGCCATAAATAATAAAGAACTAGCCACCAGGTTTCAGTGGAAAGTG
TTACCTCAGGGAACGCTTCATAGTCC--AACTATTTGTCAGACTTCCC------------
TAGGTCAAGCTCTTCAACCAGTTAGAGACA-AATG-TTCAGATTGTT-ACATCATTCACT
ATATTGATGATATTTTATGTGCT-GCAGAAACAAGAGACAAATTAAATTGACTGTTACAC
ATTT-CTG-------CAAGCAG--AGGTTG----CCAAC--GCA-GGACTGACAAGAGCA
TCTGATAAGATTCAA-------ACCTCTACTCCTTTTCATTATTTAGGGATGCAGATAG-
AAAGTAGAAAAATTAAG----CCAC-AAAAAAT--AAATAAGAA----AAGACACATT-A
AAAGCATTAAATGACTTT-CAAAAATTGCTAG-GCAATATTAATTGGATTCGGCCAACTC
TAGGCATTC---CTACTTAGGCCATGTCAAATTTGTTCTCT---ATCTTAAGA-GGAGAC
CCAGACTT-AAATAATAAAAGAATATTAACCCCGGAGGCAC--AAAAGAAA---TTA-AA
TTAGTGGAAG--AA-AAAATTCAGTCAGCACAAA--------TAAATAG-AATA------
GATCCCTTAGCTCCACT-CCAAC----------TTTTGAT-TTTTGC-TACTGTACATTC
TCCAACAGGCAGCATCGTTCAAAATACTGATCTTGTGGAGTGGTCGTTCCTTCCTCACAG
T-ACAATTAAGA-------CTTTTACATTGTACTTGGATCAAATAGCTACATTAATTG-G
TCA-GGCAAGATTACGAATAA-----TAAAATTGTGT----GGAAATGACCCAGACAA-A
ATAGTTGTTCCT--TTAACCAAGAAACAAGCTAGACAAGCCTTTA--TCAATTCT--GGT
GCATGGC-AGAT-TGGTCTTGCTGATTTTGTGG-GAATTGTTG--ATAA--TAATAGCCC
-GAAAACAAA-------AATCTTCCAGGTTTT-AAAATTGACTACTTGGA-TTTTACCTA
AAA------------TTACCAGACACGA----------A-CCTTT---AGAAAA------
-----------TGCTC--------AT-TTACTGATGGTTCCAGCAATTGGAAA---AGCG
AC-TTACAC-AGGGCCAAAAGAGCGAG---TAA--TCA---AAACT-CAATATCAGTCTG
CTCAAAGAGCAGAC-TTGGTTG-CAGTCATTACAGTGTTACAAGATTT---TAA-----T
CAACCTGTTAA-TATTA-T------ATCAGATTCTGCATATGTAGTACAGGCTACAAGGG
ATGTTGAGAT---AGCTCT--------AATTAAATATA-GCATGGATGATCAGTTAAACC
--AGCTGTTCAATTTA----------------------------------TTACAACAAA
CTGTAAG-AAGAAGGAATTTTCCATT----------------TTATTT-TACTCA-TATT
CAAGC--ACAC--ACTAATTTACCA-GGACCTTTAACTGAAGCAA-------ATGAACAA
GCTGACTT----------------ACTGGTATCCTCTGCA-----TTC------A-TAAA
---AGCACAAGAACTTCA-TGC---TTTGACTCATGTAAATG------CAGCAG-GATTA
AAAAACAAATTTGATGTCACATGGAA--ACA-GGCAAAAGTTACTGTACAACATTGCACC
CAG-TGT-C-AAGTCCTAAACCTG-CCCACTCA-AGACGC---AGGAGTTAATCCCAGA-
GGTCTGTGT-CCTAATGCGTTATGGCAAATGGATGTTACA---C--ATGTACCTTCATTT
GTACATTTGTACATTGAACAAATTATCATGTGTTCATGTAACAGTTGATACTTATTCACA
TTGCATATGGGCAACCTGCCAGACAGGAGAA---AGTAATTC-CCATGTT-AAAAAACAT
T--TATTATCTTGTTTTGCTGTCATGGGAATTCCAGAAAAAA-TTAAAACTGA--CAATG
GA--CCAGGATAC---TGTAGTAAAGTTT--------TCCAAAAATTCTT-AATCAGTGG
AAAATTAC-------ACATACTACAGGAATTC----------------------------
---------------------------------CTTATAATTCCCAAGGACAGG-CCATA
GTTGAAAGAATGAATAGAA-CACTCAAAACT-CAGTTAATTAAAC-AAAAAGAAG-GGGG
AGA-GAC-----------------------------------------------------
-------------------------------------AGTAAGGAGTGTACCA-------
----CTCCTCAGATGCA-ACTTAATCTA-ACACTCT------------------------
---------------------------------------AT-ACTTTAAATTTTTTAAGC
-------ATTTATAGA-AATCAG--ACT-ACTACTTCT-GCAG---AACA-TCTTACTGG
T---AAAAAGAACAGCCCACATGAAGGG-AAAC---TGATTT-GGTGAAAACACA-----
ATAAAAATAAGACGTGG---GAAATAGGGAAGGTGGTAACCTGGGGAAGAGGTTTTGC-T
TGTGT----TTCACCAGGAGAAAATC-------AGCTTTCTGTTTGGATACCCACTAAA-
-CATTT-GAAGTTCT---------------------------------------------
--------------------------GC---ACGTCCACGGAGACGGAAACACC------
-----GCAATCGAGCACC-ATTGACTCGCAAGATGAA-A-AAGTGACAA---------TA
TCAGAAGAACAGA-TGAAGTTGCCATCCACCAAG-AAGGTGGAGCCGCCAACTTGGGCAC
AATTAAACAAGCTGACATAGTTAGCT-------GAAAAAAGCCTAGTGGA----------
------------------------------------------------------------
--------------------------------
>15-1426180_RM10
GGGAGATCAAGGAAAAAAAGGGAATAGGGTATCCTTTTTAGGGGCAGCCACTGTAGAGCC
TCCAAAACCCATT------CCATTAACTTGGAAAACAGAAAAACCTGTATGGATAAATCA
GTGGCCGCTA-CCAAAAC-AAAAACTGGAGGCTTTACATTTATTAG-CAAAGGAACAATT
AGAAAAGGGACATACTGAGCCT--------TCATTT-TCGCCTTGGAATCCTCCTGTGTT
TGTAATTCAG--AAAAAA-TCCAGCAGATGGC--CCATGCTAACTGAATGA-AGAG-TTG
TTAATACCGTAATTCAACCCACGGGGG-TCTCCAACCCGGGTTGCCCTGTAGGGCCATGA
TCCCCAAAGATTGGCCTTTAATTATAATTGATCT---------GAAGGACT-GCTTTTTT
TTTTTTTTTTTTTTTTTTTTTTTTACCATTCTTCTGGTGAAGCAGGATTTTGAAAAATGT
GCTTATACTATACCAGCCATAAATAATAAAAAACCAGCTACCAGGT--------------
------------ATGTTAAACAGCCC--AGCTATTTGTCAGACTTTCA------------
TAGTTCAAGCTCGTCATCCAGTTAGAGACA-AGTT-TTCAGACTGTT-ATATCATTCATT
ATGTAGATGATATTCTATGTGCT-ACAGAAATGAGAGACAAATT-GATTGACTGTTACAC
ATTT-CTG-------CAAACAG--AGGTTG----CCAAC--ACA-GTACTGACAATAGCA
TCTAATAAGATTCAG-------ACCTCTACTGCTTTTCATTATTTAGGGATACAAGTAG-
AAAATAGAAAAGTTAAA----CCAC-AAAAAATAGAAATAAGAA----AAGACACATT-A
AAAACATTAAATGACTTT-CAAAAATTGCTAG-GAGATATTAATTAGATTCTGCCAACTC
TAGGCATTC---CTACTTACACCATGTCAAATGTGTTCTGT---ATCTTAAGA-GGGGAC
CCAGACTT-AAATAGTAAAAGAATGTTAACCCCAGAGGCAGC-AAAAGATA---TTG-AA
TTAGTTGAAG--AA-AAAATTCGATCAGCACAAG--------TAAATAG-AATA------
GATCCCTTGGCCCCACT-CCAAC----------TTTTGGT-TTTTGC-TGCTACACACTC
TCCAACAGGCACCACTGTTCAAAATACTGATCTTGTGGAGTGGTCATTCCTTCCTTACAG
T-ACAATTAAGA-------CTTTTACATTGTACTTGGATCAAACGGCTACATTAATTG-G
TCG-GGCAAGACTACGAATAA-----TCTAACTGTCT----GGAAGTGACCCAGACAA-A
ATCACTGTTCCT--TTAAACAAGGAACAGGTTAGACAAGCCTTTA--TCAATTCT--GGT
GCATGGC-AGAC-TGGTCTTGCTGATATTGTGG-GAATTATTG--ACAA--TCATTACCC
-AAAAACAAA-------AATCTTCCAGTTTTT-AAAA----CTACTTGGA-TTTTACCTA
AAA------------TTACCAGACATAA----------A-CCTTT---AGAAAA------
-----------TGCTCTGA-CAGTGT-TTACTGATGGTTCCAGCAA-TTGAAA---AGTG
AC-TTACAC-CGGGCCAAAA-AACGAG---CCA--CTG---AAACT-CAATATCACTCAG
CTTAAAAAGCAGGA-TCGGTTG-CCATCATTACAGTGTTACAAGATTT---TAA-----T
CAGCCTATTAA-TATTG-T------ATCAGATTCTGCATATGTAGTACAGGCTACAAGGG
ATATTGAGCC---AGCCCT--------AATCAAATATA-GCATAGATGGTCAGTTAAACC
--AGCTGTTCAGTTTA----------------------------------TTACAACAAA
CAGTGAG-AAAAAGAAATTTCCCATT----------------TTATAT-TACTCA-TGTT
TGAAC--ACAC--ACTAATTTACCA-GGGCCTTTAACTAAAGCAA-------ATGAACAA
GCTGACTT----------------ACTGGTGTCATCTGCA-----TTC------A-TAAA
---AGCACAAGAACTTCA-TGC---TTTGACTCTTGTAGATG------TGACAG-GATTA
AAAAATAAATTTAATATCACATGGAA--ACA-GGCAAAAAATATTGTACAATATTGCACC
CAG-TGT-C-AAGTCCTACACCTG-CCCACTTA-GGAGGC---AGGAGTTAATCCCAGA-
AGTCTGTGT-GCTAATGCATTATGGCAAACGGATGTCACA---C--ATGTACCTTCATTT
GGA----------------AAATTATCATGTGTCCATGTGACAGTAGATCCTTATTCACA
TTTCATGTGGGCAATCTGCCGGACAGGAGAA---AGTACTTC-CCATGTT-AAAAGACAT
T--TATTATCTTGTTTTGCTGTCATGGGAGTTCCAGAAAAAA-TCAAAACTGA--CAATG
GG--CCAGGATAC---TGTAGTAAA------------AAAAAAAAAAAAAAAATCAGTGG
AAAATGAC-------ACATACAACAGGAATTC----------------------------
---------------------------------CCTCTAATTCCCAATGACAGG-CCATA
GTTGAAAGAACTAATAGAA-CACTGAAAACT-CAATTGGTTAAAC-AAAAAGAAG-GGGG
AGA---C-----------------------------------------------------
-------------------------------------AGTAAGGAGTATACCA-------
----CTCCTCAGATGCA-ACTTAATCTA-GCACTGT------------------------
---------------------------------------CT-ACTTTAAAATTTTCAAAC
-------ATTTATAGA-AATCAT--ACT-ACTACCTCT-GCAGAACAACA-TCTTACTGA
T---AAAAAGAACAGCCCACACGAAGGA-AAAC---TGATTT-GGTGGAAAGACA-----
ACAAAAATAAAACATGG---GAAATAGGGAAGGTGGTAACGTTGTGGAGAGGTTTTGC-T
TGTGTTTCATTCACCAGGAGAAATTC-------AGCTTCCTGTTTGGATACCCGCTAGA-
-CATTT-AAAGTTCTACAATGAA-------------CCCA---TTGGAGATGCAA-----
--------------------AGAAGAGC---ACCTCTGTGGAGACGGAGACACC------
-----GCAATCGAGCACC--ACGGCTCCCCAGATGAA-CAGAATGGTGA---------TA
TTAAAATAATAAA-----------------------------------------------
-------------------------T----------------------------------
------------------------------------------------------------
--------------------------------
>4-126442436_RM10
AAAAAATCAAAAAAGAAAAG-GAGTAGGGTATCCTTTTTAGGAGCGGCCACTGTAGAGCC
TCCAAAACCCATT------CCATTAACTTGGAAAACAAAAAAACCTGTATGGGTAAATCA
GTGGCTGCTA-CCATAAC-AAAAGCTGGAGGCTTTACACTTATTAG-CAAAGGAACAATT
AGAAAAGGGACATATTGAGCCT--------TCATTT-TCACCTTGGAATTCTCCTGTGTT
TGGAATTCAG--AAAAAA-TCCGGCAGATGGC--GCATGCTAAACGACTTATAGAG-TCG
TTAATGCCATAATTCAACCCTCGGGGGCTGTCCGACCCGAGTTACCCTCTCTGGCCATGA
TCCCCAAAGATTGGCCTTTAATTATAATTGATCT---------GAAGGATT-GC------
------------------TTTTTTACAATTCCTCTGGCAAAGCAGGATTTTGAAAAATTT
GCTTTTACTATACCAGCCATAAATAATAAAGAACCAGCCACCAGGTTTCAGTGGAAAGTG
TCGCCTCAGGGAAAGATCAATAGTCC--AACTACTTGTCAGACTTTTG------------
TAGCTCAAGTTCTTCAACCAGTTAGAGACACATTTTTTCAGACTGTG-ATATCATTCATT
ATATTGATGATATTTTGTGTGCT-GCAGAAATGAGAGACAAATT-AATCGACTGTTACAC
ATTT-CTG-------CAGACAG--AGGTTG----CAAAC--GCA-GGACTGACAATAGCA
TCTGATAAGATTCAA-------ACCTCTACT---TTCCATT----GGAAATGCAGGTAG-
AGGAAAGGAAAATTAAA----CCAC-AAAAAATAGAAATAAGAA----AAGACACATT-A
AAAACATTAAATGACTTT-CAAAAATTGCTAG-GAGATATTGATTGGATTCAGCCAACTC
CAGGCATCT---CTACTTATGCCATGTCAAATTTGTTCTCT---CTCTTAAGA-GGGCAT
CCAGAATT-GAACAGTAAAAGAACATTAACTCCAGAGGCAAC-TAAAGAAA---TTG-AA
TTAGTTGAAG--AATAAAATTCGGTCAGCACAAG--------TAAATAG-AATA------
GATCACTTAGCCCCACC-CCAAC----------TTTTGAT-TTTTGC-TACTGCACATTC
TCCAACAGGCATTATTGTTCAAAACACAGATCTTGTGGAGTGGTCCTTCCTTCCTCATAG
T-ACGATTAAGA-------CTTTTACATTGTACTTGGAGCAAATGGCTACATTAATTG-G
TCA-GGCAAGATTACGAATAA-----TAAAACTGTGT----GGAAGTGACCCAGATAA-A
ATCATTGTTCCT--TTAAACAAGGAACAGGTTAGACAAGTCTTTA--TCAATTCT--GGT
GCAGGAC-AGAT-TGGTCTTGCTGATTTTGTGG-AAATTATTG--ACAA--TCATTAACC
-AAAACCAAA-------AATCTTCCAGTTTTT-AAAATTGACTACTTGGA-TTTTACCTA
AAA------------TTACCA----TAA----------A-CCTTC---AGAAAA------
-----------TGCTCTGA-CAGTGT-TTACTGATGGTTCCAGCAG-TGGAAA---AG-G
GC-TTACAC-CAGGCCAAAAGAACGAG---TCA--TTG---AAACT-TAATATCACTTTG
CTCTAAGAGCAGAG-TTGGTTG-CTGTCATTACAGTGTTACAAGATTT---TAA-----T
CAGCCTGTTAA-CATTG-T------ATCAGATTCTGCAGATGTAGTACAGGCTACAAAGG
ATGTTGAGAC---AGCCCT--------AATCAAATATG-GTATAGATGATCAGTTAAACC
--AGCTGTTTAATTTG----------------------------------TTACAACTAA
CTGTAAG-AAAAAGAAATTTCCCATT----------------TTATAT-TACTCA-TATT
CGAGC--ACAT--ACTAATTTACCA-GGGCCTTTAATTAAAACAA-------ATGAACAA
GCTGACTT----------------GCTAGTATCATCTGCA-----TTC------A-TGGA
---AGCACAAGAACTTCA-TGC---CTTGACTCATGTAAATG------CAATAG-GACTA
AAAAATAAATTTGGTATTATATGGAA--ACA-GGCAAAAAATATTGTACAACATTGCACT
CAG-TGT-C-AAGTCCTACACCTG-CCCACTCA-GGAGGC---AGGAGTTAATCCCAGA-
GGTGTATGT-CCTAATGCGTTATGGCAAATGGATGTCATA---C--ATGTGCCTTCATTT
GGA----------------AAATTGTCATTTGTCCATGTGACAGTTGATACTTATTCACA
TTTTGTATGGGCAACCTGCCAGACAGGAGAA---GGTACTTC-ACATGCT-AAAAGACAT
T--TATTATCTTGTTTTGCTGTCATGGGAGTTCCAAAAACAA-TTAAAATGGA--TAATG
GG--CCAGGATAC---TATAGTAAAACAT--------TTCAAAAATTCTTAAATCAATGG
AAAATTAC-------ACATATAACAGGAATCC----------------------------
---------------------------------CCTACAATTCCCAAGGACAGG-CCGTA
ATTGAAAAAACTAATAGAA-CATTCAAAGCT-CAATTGGTTAAAC-AAAAAAAGG-AAAA
AGA---C-----------------------------------------------------
-------------------------------------AGTAAGGAGTATAACA-------
----CTCCCCAGATGCA-ACTTAATCTA-GCATTTT------------------------
---------------------------------------AG-ACTTTAAATTTTTTAAAC
-------ATTTATAGA-AATCAG--ACT-ATTACTTCT-GCAGAACAACA-TTTTAGTGG
T----AAAAGAACAGCCCACAAGAAGGA-AAAC---TGATTT-GGTGGAAAGATA-----
ACAAAAATAAGACATGG---GAAATAGGGAAGGTGATAACATGGGAGAGAGGCTTTGC-T
TGTGT----TTCACCAGGAGAAAATC-------AGCTTCCTGTTTGGATACC-ACTAGA-
-CATTT-AAAGTTCTACAATGAA-------------CCCG---TTGGAGATGCGA-----
--------------------AGGAAAGC---GCCTCCGCGGAGACAGAAAACCT------
-----GCAATGGAGCATC-ATCG-CTCTCCAGGTAAA-CAAAATGGTGA---------TA
TCAGAAGAACAGA-TGAAGTTGCCATCCACCAAG-GAAGCGGAGCTGCCGACTTGGGCCC
AGTTAAAGAAGCTGACACAGTTAGCT-------AAAAAAAGCCTAAAGAA----------
------------------------------------------------------------
--------------------------------
>5-487324_RM10
GAAAAATCAAGAAAGAAAAG-GAATAGGGCATCCTTTTTAGGGGTGGCCACTGTAGAGCC
TCCTAAACCCATT------CCATTAACTTGGAAAACAGAAAAACCGGTATGGGTAAATCA
GTGGCCGCTA-CCAAAAC-AAAAACTGGAGGCTTTACATTTATTAG-CAAAGGAACAGTT
AGAAAAAGGACACATTGAGCCT--------TCATTC-TTACCCTGGAATTCTCCTGTATT
TGTAATTCAG--AAAAAA-TCAGGCAAATGGC--GTATGTTAATGGACTTA-AGAG-ACA
TAAATGCTGTAATTCAAGCCATGGGGCCTCTTCAACCCAGACTGCCCTCTCCAGCCATGA
TCCCAAAAGACTGGCCTTTAATTATAATTGATCT---------AAAGGACT-GC------
------------------TTTTTTACCATTCCTCTGGCAGAGCAAGATTGTGAAAAATTT
GCCTTTATTATACCAGCCATAAATAATAAAGAACCAGCCACCAGGTTTCAGTGGAAAGTA
CTACCTCAGGGAATGCTTAATAGTCC--AACTATTTGTCAAACTTTCG------------
TAGGTCAAGTCCTTCAACCAGTTAGAGACA-AATT-TTCCGATTGTT-GTATCATTCACT
ATATTGATGATATTTTATGTGCT-GCAGAAACAAGAGACAAATT-AATTGACTGTTACAC
ATTT-CTG-------CAAGCAG--AGGTTG----CCAAC--GCA-GGACTGACAATAGCA
TCTGATAAGATCCAA-------ACCTCTGCTCCTTTTCATTATTTAAGGATGCAGATAG-
AAAATAGAAAAATTAAG----CCAC-AAAAAATAGAAATAAGAA----AAGACACATT-A
AAAACATTAAATGACTTT-C----------------------------------------
------------------------------------------------------------
------------------------------------------------------------
------------------------------------------------------------
------------------------------------------------------------
------------------------------------------------------------
------------------------------------------------------------
------------------------------------------------------------
------------------------------------------------------------
------------------------------------------------------------
------------------------------------------------------------
------------------------------------------------------------
------------------------------------------------------------
------------------------------------------------------------
------------------------------------------------------------
------------------------------------------------------------
------------------------------------------------------------
------------------------------------------------------------
------------------------------------------------------------
------------------------------------------------------------
------------------------------------------------------------
------------------------------------------------------------
------------------------------------------------------------
------------------------------------------------TTAATCCCAGA-
GGTCTGTGT-CCTAATGCATTACAGCAAATGGATGTTACC---C--ATGTGCCTTCATTT
GGA----------------AAATTATCATATGTTCATGTAACAGTTGATACTTATTCACA
TTTCATATGGGCAACATGCCAAACAGGAGAA---AGTACTTC-CCATGTT-AAAAAACAT
T--TATTATCTTGTTTTGCTGTAAAGGGAGTTCCAGAAAAAA-TTAAAACTGA--CAATG
GA--CCAGGTTAT---TGTAGTAAAGCTT--------TCCAAAAATTCTTAAATCAGTGG
AATATTAC-------ACATACAACGGGAATTC----------------------------
---------------------------------CTTATAATTCCCAAGGACAGG-CCATA
GTTGAAAGAACAAATAGAA-CACTAAAAACT-CAGTTAGTTAAAC-AAAAAGAAG-GGAG
AGA---C-----------------------------------------------------
-------------------------------------AGTAAGGAGTGCACCA-------
----CTCCTCAGATGCA-GCTTAATCTA-GCACTTTAAATTTTTATACTTTAAATTTAAA
TTATATAAATTTAAATTATATATTATACTAAAAATTTAAAT-ACTTTAAATTTTTTAAAC
-------ATTTATAGA-AATCAG--ACT-ACTACTTCT-GCAGAACAATA-TCTTACTGG
T---AAAAAGAACAGTCCACATGAAGGA-AAAC---TGATTT-GGTGGAAAGACA-----
ACAAAAATAAGACATGG---GAAATAAGGAAGGTGATAACCTGGGGAAGAGGTTTTGC-T
TGTGT----TTCACCAGGAGAAAATC-------AGCTTCCTGTTTGGATACCCACTAGA-
-CATTT-GAAGTTCTACAATGAA-------------CCCA---TCGGAGATGTAA-----
--------------------AGAAAAGC---GCCTCCACGGAGATGGAAACACC------
-----GCAATCGAGCACC-ATTGACTCGCATGATGAA-CCAAGAGGTGA---------TA
CC---AGAACAGA-TTAAGTCACCACGCACCAAG-AAGGCGGAGCTGTCGACCTGGGCAC
AGTTAAAGAAGCTGACACCATTAGCT-------GAAAAAAGCCTAGCTAG----------
------------------------------------------------------------
--------------------------------
>17-31092824_RM10
GGGAAATCAAGAAAGAAAAG-GAATGGGGTATCCTTTTTAGGGGCGGCCACTGTAGAGCC
TCCTAAACCCATT------CCATTAACTTGGAGAACAGAAAAAACAGTATGGGTAAATCA
GTGGCCGCTA-CCGAAGC-AAAAACTGGAGGCTTTACATTTATTAG-CAAAGTAACAGTT
AGAAAAGGGACACATTGAGCCT--------TCATTC-TCGCCCTGGAATTCTCCTGTGTT
TGTAATTCAG--AAAAAA-TCCGGCAGATGGC--GTGTGTTAACTGACTTA-AGAG-CCA
TAAATGCCATAATTCAACCCACGGGGCCTCTTCAACCCGGATTGCCCTGCCCAGCCATGA
TTCCAAAAGACTGGCCTTTAATTATAATTGATCT---------GAAAGATT-T-------
------------------TTTTTTACCATTCCTCTGGCAGAGCAGGATTGTGAAAAATCT
GCCTTTAGTATACCAGCCACAAATAATAAAGAACAAGCCACCAGGTTTCAGTGGAAAGTG
TCACCTCAGGGAATGCTTAATAGTCC--AACTATTTGTCGGACTTTCA------------
TAGGTCAAGCTCTTCAACCAGTTGGAGACA-AATT-TTCAGACTGTT-GTATCATTCACT
ATATTGATGATATTTTATGTGCT-GCACAAACAAGAGACAAATT-AATTGACTGTTACAC
ATTT-CTG-------CAAGCAG--AAGTTG----ACAAC--GCA-GGCCTCACAATAGCA
TCTGATAAGATTCAA-------ACCTCTACTCCTTTTCATTATTCAGGGATGCAGACAG-
AAAATAGAAAAATTAAG----CCAC-AAAAAATAGAAATAAGAA----AAGACACATT-A
AAAACATTAAATGACTTT-CAGAAATTGCTAG-GTGATATTAATTGGATTCGGCCAACTC
TAGGCATTC---CTACTTATGCCATGTCAAATTTGTTCTCT---ATCCTAAGA-GGAGAC
CCAGACTT-AAATAGTAAAAGAATATTAACCCCAGAGGCAAC-AAAAGAAA---TTA-AA
TTAGTGGAAG--AA-AAGATTCAGTCAGTGCAAA--------TAAATAG-AATA------
GACCCCTTAGCCCCACT-CCAAC----------TTTTGAT-TTTTGC-TACTGCACATTC
TCCAACAGGCATCATTATTCAAAATGCTAATCTTGTGGAGTGGTCATTCCTTCCTCACAG
T-ACAATTAAGA-------CTTTTACATTGTACTTGGATCAAATAGCTACATTAATTG-G
TCA-GGCAAGATTACGAATAA-----TAAAATT--------GGAAATTACCTAGACAA-A
ATAGTCGTTCCT--TTAACCAAGGAACAAGTTAGACAAGCCTTTA--TCAATTCT--GGT
GCATGGC-AGAT-TGGTCTTGCTGATTTTGTGG-GAATGACTG--ATAA--TCATTACCC
-AAAACCAAA-------AATCTTCCGGTTTTT-AAAATTGACTACTTGGA-TTTTACCTA
AAA------------TTACCAGACATGA----------A-CCTTT---AGAAAA------
-----------TGCTCTGA-CAGTAT-TTACTGATGGTTCCAGCAA-TGGAAA---AGCA
GC-TTACAC-AGGGTCAAATGAGCAAG---TAA--TCA---AAACT-CAATATCAATCGG
CTCAAATAGCAGAG-TTGGTTG-CAGTCACTACAGTGTTACAAGATTT---TAA-----T
CAACCTGTTAA-TATTG-T------ATCAGATTCTGCGTATGTAGTACAGGCTACAAGGA
ATGTTGAGAC---AGCTCT--------AATTAAATATA-GCATGGATGATCAGTTAAACT
--AGCTATTCAATTTA----------------------------------TTACAACAAA
CTGTAAG-AAAAAGGAATTTCCCATT----------------TTATAT-TACTCA-TATT
TGAGC--ACAC--ACTAATTTACCA-GGACCTTTAACTAAAGCAA-------ATGAACAA
GCTGACTT----------------ACTGGTATCCTCTGCA-----TTC------A-TAAA
---AGCACAAGAACTTCA-TGC---TTTGACTCATGCAAATG------CAGCAG-GATTA
AAAAACAAATTTGATGTCACATGGAA--ACA-GGCAAAAGATATTGTACAACATTGCACC
CAG-TGT-C-AAGCCCTACACCTG-CCCGCTCA-AGAGGC---AGGAGTTAATCCCAGA-
GGTCTGTGC-CCTAATGCATTATGGCAAATGGATGTTACA---C--ATGTACCTTCATTT
GGA----------------AGATTATCATATGTTCATGTAACAGTTGATAC----TCACA
TTTCATATGGGCAACCTGCCAGACAGGAGAA---AGTACTTC-CCATGTTAAAAAAACAT
T--TATTATCTTGTTTTGCTGTCATAGGAGTTCCAGAAAAAA-TTAAAACTGA--CAATA
GA--CCAGGATAT---TGTAGTAAAGCTT--------TCCAAAAATTCTTAAATCAGTGG
AAAATTAC-------ACATACAACAGGAATTC----------------------------
---------------------------------CCTATAATTCCCAAGGACAGG-CCATA
GTTGAAAGAACTAATAGAA-CTCTCAAAACT-TGGTTAATTAAAC-AAAAAGAAG-GGGG
AGA---C-----------------------------------------------------
-------------------------------------AGTAACGAGTGTACCA-------
----CTCCTCAGATGCA-ACTTAATGTA-GCACTCT------------------------
---------------------------------------AT-ACTTTGAATTTTCTAAAC
-------ATTTATAGA-AATCAG--ACT-ACTACTTCT-GCAG---AACA-TCTTACTGG
T---AAAAACAACAGCCCACATGAAGGA-AAAC---TGAGTT-AGTGGAAAGACA-----
ACAAAAATAAGACATGG---GAAATAGGGAAGGTGATAACCTGGGGGAGAGGTTTTGC-T
TGTGT----TTCACCAGGAGAAAATC-------AGCTTCCTGT---AGAACCCACTAGA-
-CATTC-AAAGTTCTACAATGAA-------------CCCA---TCGGAGATGCAA-----
--------------------AGAAAAGG---GCCTCCACGGAGACGGAAACACC------
-----GCAATTAAGCACC-ATTGACTC-CAAGATGAA-CAAAGTGGTGA---------TA
TCAGAAGAACAGA-TGAAGTCGCCACCCACCAAG-AAGGCAGAGCTGCCAACCTGGGCAC
AATTAAAGAAGCTGACCCCGTTAGCT-------GAAAAAAGCCTAGAGAA----------
------------------------------------------------------------
--------------------------------
>14-6831566_RM10
GAGAAATCAAGAAAGAAAAG-GAATAGGGCATCCTTTTTAGGGGCGGCCACTGTAGAGCC
TCCTAAACCCATT------CCATTAACTTGGAAAACAGAAAAACCTGTATGGATAAATCA
GTGGCTTATA-CCAAAAC-AAAAACTGGAGGCTTTGCGTTTATTAG-CAAAGGAACAGTT
AGAAAAGGGACTTATTGAGCCT--------TCATTC-TTGCCTTGGAATTCTCCTGTGTT
TGTAATTCAG--AAGAA--TCCAGCAGATGGC--GTATGTTAACTGATTTA-AGAG-CCG
TAAATGCCGTAATTCAAACCATGGGGCCTCTCCAACCCGGGTTGCCCTCTCCCACCATGA
TCCTAAAAGACTGGCCTTTAATTATAATTTATCT---------GAAGGATTAGC------
------------------TTTTTTACCATTCCTCTGGCAGAGCAGGATTTTGAAAAGTTT
GCCTTTACTATACCAGCCGTAAATAATAAAGAATCAGCCACCAGGTTTCAGTGGAAAGTG
TTACCTCAGGGATTGCTTCATAGTCC--AACTATTTGTCAGACTTTTG------------
TAGGTCAAGCTCTTCAACTAGTTAGAGACA-AGTT-TTCAGACTGTT-ATGTCATTCATT
ATGTTGATGATATTTTATGTGCT-GCAGAAACGAGAGACAAATT-AATTGACTATTATAC
ATTT-CTG-------CAAGCAG--AGGTTG----CCGAC--GCA-AGACTGGCAGTAGCA
TCTGATAAGATTCAA-------ACCTCTACTCCTTTTCATTATTTAGGGATGCAGATAG-
AAAATAGAAAAATTAAG----CCAC-AAAAAATAGAAATAAGAA----AAGACACATT-A
AAAACATTTAATTACTTT-CAAAAATTGCTAG-GAGATATTAATTGGATTCGGCCAACTC
TCTGCATTC---CTACTTAGGCCATGTCAAATTTGTTCTCT---ATCTTAAGG-GGAGAC
CCAGACGT-AAATAGTAAAAGAGTATTAACCCCAGAGACAAC-AAAAGAAA---TTA-AA
TTAGTGGAAG--AA-ATAATTCAGTCAGCACAAA--------TAAATAG-AATA------
GATCCCTTAGCCCCACT-CCAAC----------TTTTGAT-TTTTGC-TACTGCACATTC
TCCAGCAGGCATCATTGTTCAAAATACTGATCTTGTGGAGTGGTCATTTCTTCCTCACAG
T-ACAATGAAGA-------CTTTTACATTGTATTTGGATCAAATAGCTATATTAATTG-G
TCA-GGAAAGATTATGAATAA-----TAAAATTGTGT----GGAAATGACCCAGACAA-A
ATAGTTGTTCCT--TTAAACAAGGAACAAGTTAGACAAGCCTTTA--TCAATTCT--GCT
GCATGGC-AGAT-TGGTCTTGCTGATTTTGTGG-GAGTTATTG--ATAA--TCAGTAGGC
-AAAAACAAA-------AATCTTCCAGTTTTT-AAAATTAACTACCTGGA-TTTTACCTA
AAA------------TTACCAGACATAA----------A-CCTTT---AGAAAA------
-----------TGCTCTGA-CAGTGT-TTACTGATGGTTCCAGCAA-TGGAAA---AGCG
GC-TTACTC-CGGGCCAAAAGAGCGAG---TCA--TCA---AAACT-CAATATCAATCGG
CCCAAAGGGCAGAG-TTGGTTG-C---------AGTGTTACAAGATTT---TAA-----T
CAACCTGTTAA-TATTG-T------ATCAGATTCTGCATATGTAGTACAGGCTACAAGGG
ATGTTGAGAC---AGCTCT--------AATTAAATATA-GCATGGATGATGAGTTAAACC
--AGCTGTTCAGTTTA----------------------------------TTACAACAAA
CTGTAAG-AAAAAGAAATTTCCCATT----------------TTATAT-TACTCA-TATT
CGAGC--ACAC--ACTAATTTACCA-GGGCCTCTAACTAAAGCAA-------ATGAACAA
GCTGACTT----------------ACTGGTGTCGTCTGCA-----TTC------A-TAAA
---AGCACAAGAACTTCA-TGC---TTTGACTCA--TAAATG------CAGCAG-GATTA
AAAAACAAATTTGATGTCACATGAGA--ACA-GGCAAAAGATATTGTACAACATTGCACC
CAG-TGT-C-AAGTCCTACCCCTG-CCCACTCA-AGAGGC---AAGAGTTAATCCCAGA-
GGTCTGTGT-CCTAATGTGTTACGGCAAATGGATGTCACA---C--ATGTACCTTCATTT
GGA----------------AGATTATCATGTGTCCATGCGACAGTTGATAC----TCAGA
TTTCGTATGGGCAACCTGCCAGACAGGAGAA---GGTACTTC-CCATGTT-AAAAAACAT
T--TATTATCTTATTTTACTGTAATGGGAGTTCCAGAAAACA-TTAAAACTGA--CAATG
AG--GCCGGGCAC---GGTGGCAAAGCTTTCCAAAAATCCAAAAATTCTTAAATCAGTGG
AAAATTAC-------ACATACAACAGGAATTC----------------------------
---------------------------------CCTATAATTCCCAAGGACAGG-CCATA
GTTGAAAGAACTAATAGAA-CACTCAAACGT-CAATTAGTTAAAC-AAAAAGAAG-TGGG
AGA---C-----------------------------------------------------
-------------------------------------AGTAAGGAGTGTACCA-------
----CTCCCCAGATGCA-ACTTAATCTA-GCACTCT------------------------
---------------------------------------AT-ACTTTAAATTTTTTAAAC
-------ACTTATAGA-AATCAG--ACT-ACTACTTCT-GCAGAACAACG-TCTTGCTGG
A---AAAAAGAACAGCCCATATGAAGGA-AAAC---TGATTC-GGTGGAAAGACA-----
ACAAAAATAAGACATGG---GAAATAGGGAAGGTGATAACCTGGGGAAGAGGTTTTGA-T
TGTGT----TTCACCAGGAGAAAATC-------AGCTTCCTGTTGGGATACCCACTAGA-
-CATTTAAAAGTTCTACAATGGA-------------CCCA---TCGGAGATGCAA-----
--------------------AGAAAAGC---ACCTCCACAGAGACGGAAACACT------
-----GCAATCGAGCACC--TCGACGCGCAAGATGGA-CAAAATGGTGA---------TG
TCAGAAGAACAGA-CGAAGTCGCCATCCACCAAG-AAAGTGGAGCCGCCAACTTGGGCAC
AATTAAAGAAGCTGACACAGTTAGCT------AAAAAAAAGCCTAGAGAA----------
------------------------------------------------------------
--------------------------------
>8-144717597_RM10
GAAAAATCAGGGAAGAAAAG-GAATAGGGTATCCTTTTTAGGGGCGGCCGCTGTAGAGCC
TCCTAAACCCATT------CCATTAACTTGGAAAACAGAAAAACCAGTATGGGTAAATCA
GTGGCCGCTA-CCGAAGC-AAAAACTGGAGGCTTTACATTTATTAG-CAAAGGAAAAATT
AAAAAAAGGACACATTGAGCCT--------TCATTC-TCACCCTGGAATTCTCCTGTATT
TGTAATTCAG--AAAAAAATCAAGCAAATGGC--ATATGTTAATGGACTTA-AGAG-CCG
TAAATGCTATAATTCAACCCATGGGACCTCTTCAACCCGGATTGCCCTCTCTGGCCATGA
TCCCAAAAGACTGGCCTTTAATTATAATTGATCT---------TAAGGACT-GC------
------------------TTTTTTACCATTCCTCTGGCAGAGCAGGATTGTGAAAAATTT
GTCTTTACTATACCAGCCATAAATAATAAAGAACCAGCCACCAGGTTTCAGTGGAAAGTA
CTACCTCAGGGAATGCTTCATAGTCC--AACTATTTGTCAGACTTTCG------------
TAGGTCAAGTCCTTCAACTAGTTAGAGACA-AATT-TTCAGATTGTT-ATATCATTCACT
ATATTGATGATATTTTATGTGCT-GCAGAAACAAGAGAAAAATT-AATTGACTGTTACAC
ATTT-CTG-------CAAGCAG--AGGTTG----CCAAC--GCT-GGACTAACAATAGCA
TCTGATAAGATCCAA-------ACCTCTGCTCCTTTTCATTATTTAGGGATGCAGATAG-
AAAATAGAAAAATTAAG----CCAC-AAAAAATAGAAATAAGAA----AAGATACTTT-A
AAAACATTAAATGACTTT-CAAAAATTGTTAG-GCGATATTAATTGGATTCGGCCAACTC
TAGGCATTC---CTACTTATGCCATGTCAAATTTCTTCTCT---ATCCTAAGA-GGAGAT
CCAGACTT-AAATAGTAAAAGAATATTAACCCCAGAGGCAAC-AAAAGAAA---TTA-AA
TTAGTGGAAG--AA-AAAATGCAGTCAGCGCAAA--------TAAGTAG-AATA------
GATCC-TTAGCCCCACT-CCAAC----------TTTTGAT-TTTTGC-TACTACACATTC
TCCAACAGGCATCTTTATTCAAAATACTGATCTTGTGGAGTGGTCATTCCTTCCTCACAG
T-ACAATTAAGA-------CTTTTACATTATACTTGGATCAAATAGCTACATTAATTG-G
TCA-GGCAAGATTGCGAATAA-----TAAACTTGTGT----GGAAATGACCCACACAA-A
ATAGTTGTTCCT--TTAACCAAGGAACAAGTTAGACAAGCCTTTA--TCAATTCT--GAT
GCATGGC-AGAT-TGGCCTTGCTGATTTTGTGG-GAATCATTG--ATAA--TCATTACCC
-AAAAACAAA-------AATCTTCCAGTTTTT-AAAATTGACTACTTGGA-TTTTACCTA
AAA------------TTACCAGACATGA----------A-CCTTT---AGAAAA------
-----------TGCTCTGA-CAGTAT-TTACTGATGGTTCCAGCAA-TGGAAA---AGCG
GC-TTACAC-AGGACCAAAAGAGCGAG---TAA--TCA---AAACT-CAGTATCAATCAG
CTCAAAGGGCAGAG-TTGGTTG-CAGTCATTACAGTATTACAAGATTT---TAA-----T
CAACCTGTTAA-TATTA-T------ATCAGATTCTGCATATGTAGTACAGGCTACAAGGG
ATGTTGAGAC---AGCTCT--------AATTAAATATA-GCATGGATGATCAGTTAAACC
--AGTTGTTCAATTTA----------------------------------TTACAACAAA
CTGTAAG-AAAAAGGAATTTCCCATT----------------TTATAT-TACTCA-TATT
AGAGC--ACAC--ACTAATTTACCA-GGACCTTTAACTATAGCAA-------ATGAACAA
GCTGACTT----------------ACTGGTATCCTCTGCA-----TTC------A-TAAA
---AGCACAAGAACTTCA-TGC---TTTGACTCATGTAAATG------CAGCAG-GGTTA
AAAAACAAATTTGATGTCACATGGAA--ACA-GGCAAAAGATATTGTACAACACTGCACC
CAA-TGT-T-AAGTCCTACACCTG-CCCACTCA-AGAGGC---AGGAGTTAATCCCAGA-
GGTCTGTGT-CCTAATGCGTTATGGCAAATGGATGTTACC---C--ATGTACCTTCGTTT
GGA----------------AAATTATCATGTGTTCATGTAACAGTTGATACTTATTCACA
TTTCATATGGGCAGCCTGCCAGACAGGAGAA---AGTACTTC-CCATGTT-AAAAAACAT
T--TATTATCTTGTTTTACTGTAATGGGAGTTCCAGAAAAAA-TTAAAACTGA--CAATG
GA--CCAGGTTAT---TGTAGTAAAGCTT--------TCCAAAAATTCTTAAATCAGTGG
AATATTAC-------ACATACAACAGGAATTC----------------------------
---------------------------------CTTATAATTCCCAAGGACAGG-CCATA
GTTGAAAGAACTAATAGAA-CACTCAAAACT-CAGTTAGTTAAAC-AAAAAAAAG-GGGG
AGA---C-----------------------------------------------------
-------------------------------------AGTAAGGAGTGTACCA-------
----CTCCTCAGATGCA-GCTTAATCTA-GCACCCT------------------------
---------------------------------------AT-ACTTTAAATTTTTAAAAC
-------ATTTATAGA-AATCAG--ACT-ACTACTTTT-GCAGAACAACA-TCTTACTGG
T---AAAAAGAACAGTCCACATGAAGGA-AAAC---TGATTT-GGTGGAAAGACA-----
ACAAAAATAAGACATGG---GAAATAGGGAAGGTGATAACCTGGGGTAGAGGTGTTGC-T
TGTGT----TTCACCAGGAGAAAATC-------AGCTTCCTGTTTGGATACCCACTAGA-
-CATTT-GAAGTTCTACAATGAA-------------CCCA---TCGGAGATGCAA-----
--------------------AGAAAAGC---GCCTCCACGGAGACGGAAACACC------
-----ACAATAG-GCACC-ATTGACTCGCATGATGAA-CCAAGAGGTGA---------TA
TC---AGAACAGA-TGAAGTCACCACGCACCAAG-AAGGCAGAGCTGTCGACCGGGGCAC
AGTTAAAGAAGCTGACACCGTTAGCT-------GGAAAAAGCCTAGCTAG----------
------------------------------------------------------------
--------------------------------
>19-11641547_RM10
GAAAAATCAAGAAAGAAAAG-GAATAGTGTATCCTTTTTAGGGGCGGCCATTGTAGAGCC
TCCTAAACCCATT------CTATTAACTTGGATAACAGAAAAATCGGTATGGGTAAATCA
GTGGCCGCTA-CTGAAAC-AAAAACTGGAGGCTTTACATTTATTAG-CAAAGGAACAATT
AGAAAAGGGACACATTGAGCCT--------TCATTC-TCACCCTGGAATTCTCCTGTATT
TGTAATTCAG--AAAAAA-TCAGGCAAATGGC--ATATGTTAATGGACTTG-AGAG-CCG
TAAATGCTGTAATTCAACCCATGGGGCCTCTTCAACCCGGATTGCCCTCTCCGGCCATGA
TCCCAAAAGACTGGCCTTTAATTATAATTGATCT---------AAAGGACT-GC------
------------------TTTCTTACCATTCCTCTGGCAGAGCAAGATTGTGAAAAATTT
GCCTTTACTATACCAGCCATAAATAATAAAGAACCAGCCAACAGGTTTCAGTGGAAAGTG
CTACCTCAGGGAATGCTTAATAGTCC--AACTATTTGTCAAACTTTCA------------
TAGGTCAAGTCCTTCAACCAGTTAGAGACA-AATT-TTCCGATTGTT-GTATCATTCACT
ATATTGATGATATTTTATGTGCT-GCAGACACAAGAGACAAATG-AATTGACTGTTACAC
ATTT-CTG-------CAAGCAG--AGGTTG----CCAAC--GCA-GGACTAACAATAGCA
TCTGATAAGATCCAA-------ACCTCTGCTCCTTTTCATTATTTAGGGATGCAGATAG-
AAAATAGAAAAATTAAG----CCAC-AAAAAATAGAAATAAGAA----AAGACACATT-A
AAAACATTAAATGACTTT-CAGAGATTGTTAG-GTGATATTAATTGGATTCGGCCAGCGC
TGGGCATTC---CTACTTATGCCATGTCAAATTTGTTCTCT---ATCCTAAGA-GGAGAT
CCAGACTT-AAATAGTAAAAGAATATTAACCCCAGAGGCAAC-AAAAGAAA---TTA-AA
TTAGTAGAAG--AA-AAAATTCAGTCAGCG-AAA--------TAAGTAG-AATA------
GATCCCTTAGCCCCACT-CCAAC----------TTTTGAT-TTTTGC-CACTGCACATTC
TCCAACAGGTGTCATTATTCAAAATACTGATCTTGTGGAGTGGTCATTCCTTCCTCACAG
T-ACAGTTAAGA-------CTTTTACATTGTACTTGGATCACATAGCTACATTAATTG-G
TCA-GACAAGATTACGAATAA-----TAAAATTGTGT----GGTAATGACCCAGAAAA-A
ATAGTTGTTCCT--TTAACCAAGGAACAAGTTAGACAAGCCTTTA--TCAATTCT--GGT
GCATGGC-AGAT-TGGTCCTGCTGATTTTGTGG-GAATTATTC--ATAA--TCATTACCC
-AAAAACAAA-------AATCTTCCAGTTTTT-AAAATTGACTACTTGGA-TTTTGCCTA
AAA------------TTACCAGACATGA----------A-CCTTT---AGAAAA------
-----------TGCTCTGA-CAGTAT-TTACTGATGGTTCCAGCAA-TGGAAA---AGCG
GC-TTACAC-AGGGCCAAAAGAGCGAG---TAA--TCA---AAACT-CAATATCAATCGG
CTCAAAGGGCAGAG-TTGGTTG-CAGTCATTACAGTGTTACAAGATTT---TAA-----T
CAACCTGTTAA-TATTA-T------ATCAGCTTCTGCATATGTAGTACAGGCTACAAGGG
ATGTTGAGAC---AGCTCT--------AATTAAATATA-GCATGGATGATCAGTTAAACC
--AGCTGTTCAATTTATTGATCAGTTAAACCAGCTGTTCAATTCAATTTCTTACAACAAA
TTGTAAG-AAAAAGGAATTTTCCATT----------------TTATAT-TACTCA-TATT
CGAGC--ACAC--ACTAATTTACCA-GGACCTTTAACTGTAGCAA-------ATGAACAA
GCTGACTT----------------AATGGTATCCTCTGCA-----TTC------A-TAAA
---AGCACGAGAACTTCA-TGC---TTTGACTCATGTAAATG------CAGCAG-GGTTA
AAAAACAAATTTAATGTCACATGGAA--ATA-GGCAAAATATATTGTAAAACATTGCACC
CAG-TGT-C-AAGTCCTACACCTG-CCCACTCA-AGAGGC---AGGAGTTAATCCCAGA-
GGTCTGTGT-CCTAATGCATTATGGCAAATGGATGTTACA---C--ATGTACCTTCATTT
GGA----------------AATTTATCATATGTTCATGTAACAGTTGATACTTACTCACA
TTTCATATGGGCAACTTGCCAGACAGGAGAA---AGTACTTC-CCATGTT-AAAAAACAT
T--AATTATCTTGTTTTGCTGTAATGGGAGTTCCAGAAAAAA-TTAAAACTGA--CAATG
GA--CCAGGTTAT---TGTAGTAAAGCTT--------TCCGAAAATTCTTAAATCAGTGG
AAAATTAC-------ACATACAACAGGAATTC----------------------------
---------------------------------CTTATAATTCCCAAGGACAGG-CCATA
GTTGAAAGAACTAATAGAA-CACTCAAAACT-CAGTTAGTTAAAC-AAAAAGAAG-GGGG
AGA---C-----------------------------------------------------
-------------------------------------AGTAAGGAGTGTACCA-------
----CTCCTCAGATGCA-GCTTAATCTA-GCATTCT------------------------
---------------------------------------AT-ACTTTAAATTTTTTAAAC
-------ATTTATAGA-AATCAG--ACT-ACTACTTCT-GCAGAACAACA-T-TTACTGG
T---AAAAAGAACAGTCCACATGAAGGA-AAAC---TGA-TT-GGTGGAAAGACA-----
ACAAAAATAAGACATGG---GAAATAGGGAAGGTGATAACCTGGGGAAGAGGTTTTGC-T
TGTGT----TTCACCAGGAGAAAATC-------AGCTTCCTGTTTGGATACCCACTAAA-
-CATTT-GAAGTTCTACAATGAA-------------CCCA---TCGGAGATGCAA-----
--------------------AGAAAAG----GCCTCCACGGAGACGGAAACATC------
-----GCAATCGAGCACC-ATTGACTCGCAAGATGAA-CCAAGTGGTGA---------TA
TCAGAAGAACAGA-------------------AG-AAGGCGGAGCTGCCGACCTGGGCAC
AGTTAAAGAAGCTGACATCGTTAGCT-------GGAAAAAGCCTAGCTAG----------
------------------------------------------------------------
--------------------------------
>5-85732019_RM10
GGAAAATCAAGAAAGAAAAG-GAATAGGGTATCCTTTTTAGGGGTGGCCACTGTAGAGCC
TCCTAAACCCATT------CCATCAACCTGGAAAACAGAAAAACAAGTATGGGTAAATCA
GTGGCCGCTA-CCGAAAC-AAAAATTGGAGGCTTTACATTTATTAG-CAAAGGAACAGTC
AGAAAAGGGACACACTGAGGCA--------TCATTT-TCGCCCTGGAATTCTCCTGTATT
TGTAATTCAG--AAAAAA-TCAGGCAGATGGC--GTATGTTAACCGACTTA-AGAG-CCA
TAAATGCTGTAATTCAACCCATGGGGCCTCTTCAACCCGGATTGCCCTCCCCAGCCACGA
TTCCAAAAGACTGGCCTTTAATTCTAATTGATCT---------GAAGGACT-GC------
------------------TTTTTTACCATTCCTCTGGCAGAGCAGGATTGTGAAAAATTT
GCTTTTACTATACCAGCCGTAAATAATAAAGAACCAGCCACCAGGTTTCAGTGGAAAGTG
TTACCTCGGGGAATGCTTAATAGTCC--AACTATTTGTCAAACTTTCG------------
TAGGTCAAGTTCTTCAACCAGTTAGAGACA-AATG-TTCCGATTGTT-ACATCATTCACT
ATATTGATGCTATTTTATGTGCT-GCACAAACAAGAGACAAATG-GATTGACTGTTACAC
ATTT-CTG-------CAAGCAG--AGGTTG----CCAAC--GCA-GGACTGACAAGAGCA
TCTGATAAGATTCAG-------ACCTCTACTCCTTTTCATTATTTAGGGATGCAGATAG-
AAATTAGAAAATTTAAG----CCAC-AAAAAATAGAAAT---------AAGACACATT-A
AAAACACTAAATGACTTT-CAGAAATTGCTAG-GCGATATTAATTGGATTCGGCCAACTC
TAGGCATTC---CTACTTATGCCATGTCAAATTTGTTCTCT---ATCCTAAGA-GGAAAC
CCAGACTT-AAACAGTAAAAGAATATTAACCCCAGAGGCAAC-AAAAGAAA---TTA-AA
TTAGTGGAAG--AA-AAAATTCAGTCAGTGCAAA--------TAAGTAG-AATA------
GATCCCTTAGCCCCACT-CCAAC----------TTTTGAT-TTTTGC-TACTGCACATTC
TCCAACAGGCAGCATTGTTCAAAATACTGATCTTGTGGAGTGGTTGTTCCTTCCTCAGAG
T-ACAATTAAGA-------CTTTTACGTTGTACTTGGATCAAATAGCTACATTAATTG-G
TCA-GGCAAGATTACGAATAA-----TAAAATTGTGT----GGAAATGACCCAGACAA-A
ATAGTTGTTCCT--TTAACCAAGGAACAAGTTAGACAAGCCTTTA--TCAGTTCT--GGT
GCATGGC-AGAT-TGGTCTTGTTGATTTTGTGG-GAATTATTG--ATAA--TCATTACCC
-AAAACCAAA-------AATCTTCCAGTTTTT-AAAATTGACTACTTGGA-TTTTACCTA
AAA------------TTACCAGACATGA----------A-CCTTT---AGAAAA------
-----------TGCTCTGA-CAGTAT-TTACTGATGGTTCCAGCAA-TGGAAA---AGCG
GC-TTACAC-AGGGCCAAAAGAACGAG---TAA--TCA---AAACT-CAATATCAATCGA
--TATTGGGCAGAG-TTGGTTG-CAGTCATTACAGTGTTACAAGATTG---TAA-----T
CAACCTGTTAA-TATTG-T------ATCAGATTCTGCATATGTAGTACAGGCTACAAGGG
ATGTTGAGAC---AGCTCT--------AATTAAATACA-GCATGGATGATCAGTTAAACC
--AGCTGTTCAATTTA----------------------------------TTACAACAAA
CTGTAAG-AAAAAGGAATTTCCCATT----------------TTATAT-TACTGG-TATT
CGAGC--ACAC--ACTAATTTACCA-GGACCTTTAACTAAAGGAA-------ATGAACAA
GCTGACTT----------------ACTAGTATCATCTGCA-----TTC------A-TAAA
---AGCATAAGAACTTCA-TGT---TTTAACTCATGTAAATG------CAGCAG-GGTTA
AAAAACAAATTTGATGTCACTTGGAA--ACA-GGCAAAAGATATTGTACAACCCTGCACC
CAA-TGT-T-AAGTCCTACACCTG-CCCACTCA-AGAGGC---AGGAGTTAATCCCAGA-
GGTCTGTGT-CCTAACGCATTATGGCAAATGTATGTTACA---C--ATGTACCTTCATTT
GGA----------------AAATTATCATACGTTCATGAAACAGTTGATACTTATTCACA
TTTCATACGGGCAACCTGCTAGACAGGAGAA---AGTACTTC-CCATGTT-AAAAAACAT
T--CATTATCTTGTTTTGCTGTAATGGGAGTTCCAGAAAAAA-TTAAAACTGA--CAATG
GA--CCAGGATAT---TGTAGTAAAGCTT--------TACAAAAATTCTTAAATCAGTGG
AAAATTAC-------ACACACAACAGGAATTC----------------------------
---------------------------------CTTCTAATTCCCAAGGACAGG-CCAT-
GTTGAAAGAACTAATAGAA-CACTCAAAACT-CAGTTAATTAAAC-AAAAAGAAG-GGGG
AGA---C-----------------------------------------------------
-------------------------------------AGTAAGGAGTGTACCA-------
----CTCCTCAGATGCA-ACTTAATCTA-GCACTCT------------------------
---------------------------------------AT-ACTTTATATGTTTTAAAC
-------ATTTATAGA-AGTCAG--ACT-AGTACTTCT-GTAGAACAACA-TCTTACTGG
T---AAAAAGAACAGCCCACATGAAGGA-AAAC---TGATTT-GGTGGAAAGACA-----
ACAAAAATAAGACATGG---GAAATAGGGAAAGTGATAACCTGGGGAAGAGGTTTTGC-T
TGTGT----TTCACCAGGAGAAAATC-------AGCTTCCTGCTTGGATACCCACTAAA-
-CATTT-GAAGTTCTACAATGAA-------------CCCA---TTGGAGATGCAA-----
--------------------AGAAAAGC---GCCTCCACGGAGACGGAAACACC------
-----GCAATCGAGCACC--ATGACGCGCAAGATGAA-CAAAGTGGTAG---------TA
TCAGAAGAACAGA-TGAAGTCGCCATGTACCAAG-AAGGCGGAGCCGCCAACCTGGGCAC
AATTAAAGAAGCTGACACAGTTAGCT-------GGAAAAAGCCTAGTGAG----------
------------------------------------------------------------
--------------------------------
>1-89359331_RM10
GAAAAATCAAGAAAGAAAAG-GAATAGGGTATCTTTTTTAGGGGCGGCCACTGTAGAGCC
TCCTAAACCCATT------CCATTAACTTGGAAAACAGAAAAACCGGTATGGGTAAATCA
GTGGCCGCTA-CCGAAAC-AAAAACTGGAGGCTTTACATTTATTAG-CAAAGGAACAATT
AGAAAAGGGACACATTGAACCT--------TCATTC-TCGCCCTGGAATTCTCCTGTATT
TGTAATTCAG--AAAAAA-TCAGGCAAATGGC--GTATGTTAATGGATTTA-AGAG-CCA
TAAATGCTGTAATTCAACCCATGGGGCCTCTTCAACCCGGATTGCCCTCTCTGGCCATGA
TCCCAAAAGACTGGCCTTTAATTATAATTGATCT---------AAAGGATT-GC------
------------------TTTTTTACCATTCCTCTGGCAGAGCAAGATTGTGAAAAATTT
GCCTTTACTATACCAGCCATAAATAATAAAGAACCAGCCACCCGGTTGCAGTGGAAAGTA
CTACCTCAGGGAATGCTTAATAGTCC--AACTATTTGTCCAACTTTCT------------
TAGGTCAAGTCCTTCAACCAGTTAGAGACA-AATG-TTCAGATTGTT-ATATCATTCACT
ATATTGATGATATTTTATGTGCT-GCAGAAACAAGTGACAAATT-AATTGACTGTTACAC
ATTT-CTG-------CAAGCAG--AGGTTG----CCAAC--GCA-GGACTAAAAATAGCA
TCTGATAAGATCCAA-------ACCTCTGCTCCTTTTCATTATTTAGGGATGCAAATAG-
AAAACAGAAAAATTAAG----CCAC-AAAAAATAAAAATAAGAA----AAGACACATT-A
AAAACATTAAATGACTTT-CAAAAATTGTTAG-GCGATATTAATTGGATTCGTCCAACTC
TAGGCATTC---CTACTTATGCCATGTCAAATTTGTTCTCT---GTCCTAAGA-GGAGAT
CCAGACTT-AAATAGTAAAAGAATATTAACCCCAGAGGCAAC-AAAAGAAA---TTA-AA
TTAGTGGAAG--AA-AAAATTAAGTCTGCGCAAA--------TAAGTAG-AATA------
GATCCCTTAGCCCCACT-CCAAC----------TTTTAAT-TTTTGC-TACTGCACATTC
TCCAACAGGCATCATTATTCAAAATACTGATCTTGTGGAGTGGTCATTCCTTCCTCACAG
T-ACAATTAAAA-------CTTTTACATTGTACTTGGATCAAATAGCTACATTAATTG-G
TCA-GGCAAGATTACGAAAAA-----TAAAATTGTGT----GGTAATGATCCAGACAA-A
ATAGTTGTTCCT--TTAACCAAGGAACAAGTTAAACAAGCCTTTA--TCAATTCT--GGT
GCATGGC-AGAT-TGGCCTTGCTGATTTTGTGG-GAATTATTG--ATAA--TCATTACCC
-AAAAACAAA-------AATCTTCCAGTTTTT-AAAATTGACTACTTGGA-TTTTACCTA
AAA------------TTACCAGACATGA----------A-CCTTT---AGAAAA------
-----------TGCTCTGA-CAGTAT-TTACTGATGGTTTCAGCAA-TGGAAA---AGCG
GC-TCACAC-AGGGCCAAAAGTGCGAG---TAA--TCA---AAACT-CAATATCAATCGA
--TATTGGGCAGAG-TTGGTTG-CAGTCATTACAGTGTTACAAGATTT---TAA-----T
CAACCTGTTAATAAATAATCAGATAATCAGATTCTGCTTATGTAGTACAGGCTACAAGGG
ATGTTGAGAC---AGCTCT--------AATTAAATATA-GCATGGATGATCAGTTAAACC
--AGCTGTTCAGTTTA----------------------------------TTACAACAAA
CTGTAAG-AAAAAGGAATTTTGCATT----------------TTATAT-CACTCA-TATT
CAAGC--ACAC--ACTAATTTACCA-GGACCTTTAACTAAAGCAA-------ATGAACAA
GCTGACTT----------------ACTGGTATCCTCTGCA-----TTC------A-TAAA
---AGCACAAGAACTTCA-TGCTTTTTTGACTCAAGTAAATG------CAGCAG-GGTTA
AAAAACAAATTTGATGTCACATGGAA--ACA-GGCAAAAGATATTGTACAACACTGCGCC
CAG-TGT-C-AAGTACTACACCTG-CCCACTCA-AGAGGC---AGGAGTTAATCCCAGA-
GGTCTGTGT-CCTAATGCATTATGGCAAATGGATGTTACC---C--ATGTACCTTCATTC
GGA----------------AAATTATCATATGTTCATGTAACAGTTGATACTTATTCACA
TTTCATATGGGCAACCTGCCAGACAGGAGAA---AGTACTTC-CCATGTT-AAAAAACAT
T--TATTATCTTGTTTTGCTGTAATGGGAGTTCCAGAAAAAA-TTAAAACTGA--CAATG
GA--CCAGGTTAT---TGTAGTAAAGCTT--------TCCAAAAATTCTTAAATCAGTGG
AATATTAC-------ACATACAACAGGAATTC----------------------------
---------------------------------CTTATAATTCCCAAGGACAGA-CCATA
GTTGAAAGAACTAATAGAA-CACTCAAAACT-CAGTTAGTTAAAC--AAAAGAAG-GGGG
AGA---C-----------------------------------------------------
-------------------------------------AGTAAGGAGTGTACCA-------
----CTCCTCAGATGCA-GCTTAATCTA-GCATTCT------------------------
---------------------------------------AT-ACTTTAAATTTTTTAAAC
-------ATTTATAGA-AATCAG--ACT-ACTACTTCT-GCAGAACAACA-TCTTACCGG
T---AAAAAGAACAGTCCACATGAAGGA-AAAC---TGATTT-GGTGGAAAGAAA-----
ACAAAAATAAGACATGG---GAAATAGGGAAGGTGATAACCTGTGGAAGAGGTTTTGC-T
TGTGT----TTCACCAGGAGAAAATC-------AGCTTCCTGTTTGGATACCCACTAAA-
-CATTT-AAAGTTCTACAATGAA-------------CCCA---TCGGAGATGCAA-----
--------------------AGAAAAGC---GCCTCCATGGAGACGGAAACAC-------
-----ACAATCGAGCACC-ATTGACTCACATGATGAA-CCGAGTGGTGA---------TA
TCAGAAGAACAGA-TGAAGTCACCATGCACCAAG-AAGGCAGAGCTGCCAACCTGGACAC
AGTTAAAGAAGCTGACACCGTTAGCT-------GGAAAAAGCCTAGCTAG----------
------------------------------------------------------------
--------------------------------
>19-52141426_RM10
AAAAAATCAAGAAAGAAAAG-GAATAGGGTATCCTTTTTAGGGGCGGCCACTGTAGAGCC
TTCTAAACCCATT------CCATTAACTAGGAAAACAGAAAAACCCGTATGGGTAAATCA
GTGGCCGCTA-CCGAAGC-AAAAACTGGAGGTTTTACATTTATTAA-CAAAGGAACAATT
AGAAAAGGGACACATTGAGCCT--------TCATTC-TCGCCCTGGAATTCTCCTGTATT
TGTAATTCAGAAAAAAAAATCAGGCAAATGGC--GTATGTTAATGGACTTA-AGAG-CCA
TAAATGCTGTAATTCAACCCATGGGGCCTCTTCAACCAGGATTGCCCTCTCCGGCCACGA
TCCCAAAAGACTGGCCTTTAATTATAATTGATCT---------TAAGGATT-GC------
------------------TTTTTTACCGTTCCTCTGGCAGAGCAAGATTGTGAAAAATTT
GCCTTTACTATACCAGCCATAAATAATAAAGAACCAGCCACCAGGTTTCAGTGGAAAGTA
TTACCTCAGGGATTGCTTAATAGTCC--AACTATTTGTCAAACTTTCG------------
TAGGTCAAGTCCTTCAACCAGTTAGAGACA-AGTT-TTCAGACTGTT-ATATCATTCACT
ATGTTGATGATATTTTGTGTGCT-GCAAAAACAAGAGACAAATT-AATTGACTGTAACAC
ATTT-CTG-------CACGCAG--AGGTTG----CCAGT--GCA-GGACTAACAATAGCA
TCTGATACGATCCAA-------ACCTCTGCTCCTTTTCATTATTTAGGGATGCAGATAGA
AAAATAGAAAAATTAAG----CCAC-AAAAAATAGAAATAAGAA----AAGACCCATT-A
AAAACATTGAATTACTTT-CAAAAATTGTTAG-GCGATATTAATTGGATTCGGCCAACTC
TAGGCATTC---CTACTTATGCCATGTCAAATTTGTTCTCT---ATCCTAAGA-GGAGAT
CCAGACTT-AAATAGTAAAAGAACATTAACCCCAGAGGCAAC-AAAAGAAA---TTA-AA
TTAGTGGAAG--AA-AAAATTCAGTCAGCGCAAA--------TAAGTAG-AATA------
GATCCCTTAGCCCCCCT-CCAAC----------TTTTGAT-TTTTGC-TACTACACATTC
TTCAACAGGCATCATTATTCAAAATACTGATCTTGTGGAGTGGTCATTCGTTCCTCACAG
T-ACAATTAAGA-------CTTTTACATTGTACTTGGATCAAAGAGCTACATTAATTG-G
TCA-GGCAAGATTACGAATAA-----TAAAATTGTGT----GGAAATGACCCAGACAA-A
ATAGTTGTTCCT--TTAAACAGGGAACAGGTTAGACAAGCCTTTA--TCGATTCT--GGT
GCATGGC-AGAT-TGATCTTGCTGATTTTGTGG-GAATTATTG--ATAA--CTATTACCC
-AAAAACAAA-------AATCTTCCAGTTTTT-AAAACTGACTACTTGGA-TTTTACCTA
AAA------------TTACCAGACATGA----------A-CCTTT---AGAAAA------
-----------TGCTCTGA-TAGTAT-TTACTGACAGTTCCAGCAA-TGGAAA---AGCA
GC-TTACAC-AGCGCCAAAAGAGCGAG---TAA--TCA---AAACT-CAATCTCAATCAG
CTCAAAGGGCAGAG-TTGGTTG-CAGTCATTACAGTGTTACAAGATTT---TAA-----T
CAACCTGTTAA-TATTA-T------ATCAGATTCTGCATATGTAGTACAGGCTACAAGGG
ATGTTGAGAC---AGCTCT--------AATTAAATATA-GCATGGATGATCAGTTAAACC
--AGCTGTTCAATTTA----------------------------------TTACAACAAA
CTGTAAG-AAAAAGGAATTTCCCATT----------------TTATAT-TACTTA-TATT
CGAGC--ACAC--ACTAATTTACCA-GGACCTTTAACTAAAGCAA-------ATGAACAA
GGTGACTT----------------ACTGGTATCCTCTGCA-----TTC------A-TAAA
---AGCCTGAGAACTTCA-TGC---TTTGACTCATGTAAATG------CAGCAG-GGTTA
AAAAACAAATTTGATGTCACATGGAA--ACA-GGCAAAAGATATTGTACAACACTGCACC
CAG-TGT-G-AAGTACTACACCTG-CCCACTCA-AGAGGC---AGGAGTTAATCCCAGA-
GGTCTGCGT-CCTAATGCATTGTGGCAAATGGATGTTACC---C--ATGTACCTTCATTT
GGA----------------AAATTATCATATGTTCATGTAACAGTTGATACTTATTCACA
TTTCATATGGGCAACCTGCCAGACAGGAGAA---AGTACTTG-CCATGTT-AAAAAACAT
T--TATTATCTTGTTTTGCTGTAATGGGAGTTCCAAAAAAAA-TTAAAACTGA--CAATG
GA--CCAGGTTAT---TATAGTAAAGCTT--------TCCAAAAATTCTTAAATCAGTGG
AATATTAC-------ACATACAACAAGAATTC----------------------------
---------------------------------CTTATAATTCCCAAGGACAGG-CCATA
GTTGAAAGAACTAATAGAA-CACTCAAAACT-CAGTTAGTTAAAC-AAAAAGAAG-GGGG
AGG---C-----------------------------------------------------
-------------------------------------AGTAAAGAGTGTACCA-------
----CTCCTCAGATGCA-GCTTAATCTA-GCACTCT------------------------
---------------------------------------AT-ACTTTAAATTTTTTAAAC
-------ATTTATAGA-AATCAG--ACT-ACTACTTCT-GCAGAAAAACA-TCTTACTGG
T---AAAAAGAACAGCCCACATGAAGGA-AAAC---TGA-TT-GGTGGAAAGACA-----
ACAAAAATAAGACATGG---AAAATAGGGAAGGTGATAACCTGGGGAAGAGGTTTTGC-T
TGTGT----TTCACCAGAAGAAAATC-------AGCTTCCTGTTTGGATACCCACTAGA-
-CATTT-GAAGTTCTACAATGAA-------------CCCA---TCAGAGATGCAA-----
--------------------AGAAAAGC---GCCTCCACGGAGACCGAAGCACT------
-----GCAA-CGAGCACC-ATTGACTCGCAAGATGAA-CCAAGTGGTGA---------TA
TCCGAAGAACGGA-TGAAGTCGCCACGCACCAAG-AAGGCGGCGCTGCCAACCTAGGCAC
AGTTAAAGAAGCTGACACCGTTAGCT-------GGAAAAAGCCTAGCTAG----------
------------------------------------------------------------
--------------------------------
>19-38931352_RM10
AGGAAATCAAGAAAGAAAAG-GAATAGGGTATCCTTTTTAGGGGCGGCCACTGTAGAGCC
TCCTAAACCCATT------CCATTAACTTGGAAAACAGAAAAACCAGTATGAGTAAATCA
GTGGTCACTA-CTGAAAC-AAAAATTGGAGGCTTTACATTTATTAG-CAAAGGAACAATT
AGAAAAGGGACATATTGAGCCT--------TCATTC-TCCCCTTGGAATTCTCCTG--TC
TGTAATTAAAAAAAAAAA-TCCGGCAGATGGC--GTATGTTAACTGACTTA-AGAG-CCA
TAAATGCCATGATTCAACCCATAGGTCTTCTCCAACCTGGGTTGCCCTCTCTGGCCATGA
TCCCAAAAGACTGACCTTTAATTATAATTGATCT---------GGAGGACT-GC------
------------------TTATTTACCATTCCTCTGGCAGAGCAGGATTGTGAAAAATTT
GCCTTTACTATACCAGCCATAAATAATAAAGAACCAGCCACCAGGTTTCAGTGGAAAGTG
TTACCTCAGGGAATAGTTAATTGTCC--AACTATTTGTCAGACTTTTG------------
TAGCTCAAGCTCTTCAACCAGTTAGAGACA-AGTT-TCCAGACTGTT-ACATCATTCATT
ATGTTGATGATACTTTATGTGCT-GCAGAAACGAGAGACAAATT-AATTGACTGTTACAC
ATTT-CTG-------CAAGCAG--AAGTTG----CCAAC--GCA-GAACGGACAATAGCA
TCTGATAAGATTCAA-------ACCTCTACTCCTTTTCATTATTTAGGGATACAGATAG-
AAAATAGAAAAATTAAG----CCAC--AAAAATAGAAATAAGAA----AAGAAACGTT-A
AAAACATTAAATGACTTT-CAAAAATTGCTAG-GAAATATTAATTAGATTCAACCAACTC
TAGGCATTC---CTACTTATGCCATGTCAAATTTGTTCTCT---ATCTTAAGA-GGAGAC
CCAGACTT-AAACAGTAAAAAAATATTAACCCCAGAGGCAGC-AAAAGAAA---TTA-AA
TTAGTGGAAG--AA-AAATTTCAGTCACCGCAAA--------TAAATAG-AATA------
AATCCCTTGGCCCCACT-TCAAC----------TTTTGAT-TTTTGC-TACTGCACATTC
TCCAACAGACATCATTGTTCAAAATACTGATCCTGTGGAGTGGTCATTCTTTCCTCACAG
T-ACAATTAAGA-------CTTTTACATTGTACTTGGATCAAATAACTACATTAATTG-G
TCA-GGCAAGATTACGAATAA-----TAAAATTGTGT----GGAAATGACCCAGACAA-A
ATAGTTTTTCCT--TTAAATGACGAACAAGTTAGACAAGCCTTCA--TCCATTCT--GGT
GCTTGGC-AGAT-TGGTCTTGCTAATTTTGTGG-GAATTATTG--ATAA--TCATTACCC
-AAAACCAAA-------AATCTTCCAGTTTTA-AAAATTGACTACTTGGA-TTTTACCTA
AAA------------TTACCAGACATTA----------G-CCTTT---AGAAAA------
-----------TGCTCTGA-CAGTGT-TTACTGA-------------TGGAAA---GGCG
GC-TTACAC-AGCGCCAAAAGAGTGAG---TCA--TCT---AAACT-CAGTATCAATCAG
CTCAAAGAGCAGAG-TTAGTTG-CAGTCATCACAGTGTTATAAGATTT---TAA-----T
CAACCTATTAA-TATTG-T------ATCAGATTCTGCATATGTAGATCAGGCTACAAGGG
ATGTTGAGAC---AGCTCT--------AATTAAATATA-GCATGGATGATCAGTTAAACC
--AGCTGTTCAATTTA----------------------------------TTACAACAAA
CTGTAAG-AAAAAGAAATTTCCCAAT----------------TTATAT-TACTCA-TATT
CGAGG--ACAC--ACTAATTCACTG-GGGCCTTTAACTAAAGCAA-------ATGAACAA
GCTGACTT----------------ACTGGTATCCTCTGCA-----TTC------A-TAAA
---AGCACAAGAACTTCA-TGC---TTTGACTCATGTAAATG------CAGCAG-GATTA
AAAAACAAATTTGATGTCACATGGAA--ACA-GGCAAAAAATATTGTACAACATTGCACC
CAG-TGT-C-GAGTTCTATACCTG-CCCGCTCA-AGAGGC---AGGAGTTAATCCCAGA-
GGTCTGTGT-CCTAATGCGTTATGGCAAATGGATGTTACA---C--ATGTACCTTCATTT
GGA----------------AGATTATCATGTGTCCATGTAACAGTTGATGCTTATTCACA
TTTCATATGCGCAACCTGCGAGACAGGAGAA---AGTACTTC-CCATGTT-AAAAAACAT
T--TATTATCTTGTTTTGCCGTAATGGGAGTTCCAGAAAAAT-TTAAAACTGA--CAATG
GA--CCAGGATAC---TGTAATAAAGCTT--------TCCAAAAATTCTTAAATCAATGG
AAAATTAT-------ACATACAACAGGAATTC----------------------------
---------------------------------CCTATAATTCCCAAGGACAGG-CCATA
GTTGAAAGAACTAATAGAA-CATTCAAAACT-CAATTAGTT-----AAAAAGAAG-GGGG
AGA---C-----------------------------------------------------
-------------------------------------AGTAAGGAGTGTATCA-------
----CTCCTCAGACGCA-ACTTAATCTA-GCACTCT------------------------
---------------------------------------GT-ACTTTAAATTTTTAAAAG
-------ATTTATAGA-CATCAG--ACT-ACTACTTCT-GCAGAACAACA-TCTTACTGG
T---AAAAAGAACAGCATGCATGAAGGA-AAAC---TGATTTGGGTGGAAAGACA-----
--AAAAATAAGACATGG---GAAATAGGGAAGGTGGTAATGTGGGG--GAGGTTTTGC-T
TGTGT----TTCACCAGGAGAAAATC-------AGCTTCCTGTTTGGATACCCACTAGA-
-CATTT-GAAGTTCTA--------------------CCTA---TCAGAGATGCAA-----
--------------------AGAAAAGC---GCCTGCACGGAGACGGAAACACC------
-----ACAATCGAGCACC-ATCGACTCACAAGAGGAA-C-AAATGGGGA---------TG
TCAGAAGAACAGATTGAAGTTGCCATCCACCAAG-AAAGCGGAGCCACCAACTTGGGCAC
AATTAAAGAAGCTGACACAGTTGGCT-------AAAAAAAGTCTAGAGAA----------
------------------------------------------------------------
--------------------------------
>4-56103378_RM10
GGGAAATCAAGAAAGAAAAG-GAGTAGGGTATCCTTTTTAGGAGTGGCCACTGTAGAGCC
TCCAAAACCCATT------CCATTAACTTGGAAAACAGAAAAACCTGTATGGGTAAATCA
GTGGTTGCTA-CCAAAAC-AAAAGCTGGAGGCTTTACACTTATTGG-CAAAGGAACAATT
AGAAAAGGGACATACTGAGCCT--------TCATTT-TCGCCTTGGAAGTCTCCTGTGTT
TGCAATTCAG--AAAAAT-TCCAGCAGACGGC--GCATGCTGACCGACTTA-AGAG-CTG
TTAATGCCATAATTCAACCCATGGAGGCTCTCTAAGCGGGATTGCCCTCTCCGGCCATGA
TCCCCAAAGACTGGCCTTTCATTATTACTGATCT---------GAAGGATT-GC------
------------------TTTTTTACCATTCCTCTGGAAAAACAGGATTTTGAAAAATTT
GTTTTTACTATATTAGCTATAAATAATAAAGGACCAGCCACCAGGTGTCAGTGGAAAGTG
TTGCCTCAGGGAATGCTAAATAGTCC--GACTATTTGTCAGAGTTTTG------------
TAGCTCAAGCTCTTCAACCAGTTAGAGACA-AGTG-TTCAGACTGTC-ATATCATTCATT
ATGTTGATGATATTCCGTGTGCT-GCAGAAACGAGAGACAAATT-AATTGACCGTTACAC
ATTT-CTG-------CAGACAG--AGGTGG----CAAAT--GCA-GGACTGACGATAACA
TCTGATAAGATTCAA-------ACCTCTGCTCCTTTCCATTACTTGGGAATACAGGTAG-
AGGAAAGGAAAATTAAA----CCAC-AAAAAATA-ATATAAGAA----AAGACACATT-A
AAAACATTAAATAACTTT-CAAAAATTGCTAA-GAGATATTAATTGGATTTGGTCAACTC
TACGCATCC---CTACTTATGCCATGTCAACTTTGTTCTCT---ATCTTGGGAGGGGGGT
CCAGAATT-GAATAGCAAAAGAGCATTAACTCCAGAGGCAAC-TAAAGAAA---TTG-AA
TTCGTTGAAG--AA-AAAATTCGGTCAGCAGAAG--------TAAATAG-AATA------
GATCACTTAGCCCCCCT-CCAAC----------TTTTGAT-TTTTGC-TACTGCACATTC
TCCAACAGGCATTATTGT-------------CTTGTGGAGTGATC----CTTCCTCACAG
T-ACGATTAAGA-------CTTTTACATTGTACTTGGATCAATTGGCTACATTACTTG-G
TCA-GGCAAGATTACGAATAG-----TAAAATTGTAT----GGAAGTGACCCAGATAAAA
ATCACTGTTCCT--TTACACAAGGAACAGGTTAGACAAGCCTTTA--TCAATTCT--ACT
GCATGGC-AGAT-TGGTCTTGCTGACTTTGTGG-GAATTATTG--ACAT--TCATTACCC
-AAAAACAAA-------AATCTTCCAGTTTTT-AAAATTGACTACTTGGA-TTTTACCTA
AAA------------TTACTAGACATAA----------A-CCTTT---AGAAAA------
-----------TGCTCTGA-CGGTGCATTGGAAATGCACCCAGCAA-TGGAAA---CACG
GC-TTACAT-CAGGCCAAAAGAACGAG---TCA--TTG---AAATT-CAATGT-------
---------------TTGGTTG-CTGTCATTTCAGTGTTACAAGATTT---TAA-----T
CAGCCTATTAA-CATTG-T------ATCAGATTCTGCATATGTAGTATAGGCTACAAAGG
ATGTTGAGAC---AGCCCT--------AATCAAATATA-----GTATGATCAGTTAAACC
--AGCTGTTTAATTTG----------------------------------TTACAACAAA
CTGTAAG-AAAAAGAAATTTCCCATT----------------TTATAT-TACTCA-TGTT
CGAGC--ACAT--ACTAATTCACCA-GGGCCTTTAA----AGCAA-------ATGAACAA
GCTGACTT----------------GCTGGTGTCACCTGCC-----TTC------A-TGGA
---AGCACAAGAACTTCA-CGC---CCTGACTCATGTAAATG------CAACAG-GACTA
AAAAATAGATTTGATATCACATTAAA--ACA-GGCAAAAAACATTGTACAACATTGCACT
CAG-TGT-C-AAGTCCTACACCTG-CCCACTCA-GGAGGC---AGAAGTTAATCCCAGA-
GGTCTATGT-CCTAATGTGCTA-GGCAAATGCATGTCACA---C--ATGTACCTTCATTT
GGA----------------AAATTGTCATTTGTCCATGTGACAGTTGATACTTATTCACA
TTTTGTATGGGCAACCTGCCAGACAGGAGAA---AGTACTTC-CCATATT-AAAAGACAT
T--TATTATCTTGTTTTGCTGTCATGGGAGTTCCAGAAAAAA-TTAAAGCAGA--TAATG
GG--CCAGTATAC---TATAGTCAAACAT--------TTCAAAAATTCTTAAATCTGTGG
AAAATTAC-------ACATACAATAGGAATCG----------------------------
---------------------------------CTTATAATTCCCAAGGACAGG-CCATA
ATTGAAAGAACTAACAGAA-CACTCAAAGGT-CAATTGGTTAAAT-GAAAAAAGG-AAAA
AGA---C-----------------------------------------------------
-------------------------------------AGCAGGGAGTATAACA-------
----CTCCCCAGATGCA-ACTTAATCCA-GCACTCT------------------------
---------------------------------------AT-ATTTTAAATTTTTTAAAC
-------ATTTATAGA-AATCAG--ACC-ACTACTTCT-GCAGAACA----TTTTACTGG
T---AAAAAGAACAGCCCACATGAAGGA-AAAC---TGATTT-GGTGGAAAGACA-----
TCAAAAATAAGACATGG---GAAATAGGGAAGGTGATAACATGGGGGAGAGGCTTTGC-T
TGTGT----TTCACCAGGAGAAAATC-------AGCTTCCTGTTTGGATGCCCACTAGA-
-CATTC-GAAGTTCTACAATGAA-------------CCCA---TCGGAGATGCAA-----
--------------------AGAAAAGT---GCCTCCGCGGAGACAGAAAACCC------
-----GCAATAGAGCATC-ATCAACTCGCCAGGTGAA-CAAAATGGTGA---------TA
TCAGAAGAACAA--TGAAGTTGCCATCCACCAAG-GAAGTGGAGCCGCCGACCTGGGGCC
AACTAAAGAAGCTGACACAGTTAGCT-------GAAAAAAGCCTGAAGAA----------
------------------------------------------------------------
--------------------------------
>Y-1303034_RM10
GGAAAATCAAGAAAGAAAAG-GAATAGGGTATCCTTTTTACGGGTGGCCACTGTAGAGCC
TCCTAAACCCATT------CCATTAACTTGGAAAACAGAAAAACCGGTATGGGTAAATCA
GTGGGAGTTA-CCAAAAC-AAAAACTGGAGGCTTTGCATTTATTGG-CAAAGGAACAATA
AGAAAAGGGACATACTGAGCCT--------TCATTC-TTGCCTTGGAATTCTCCTGTGTT
TGTAATTCAG--AAAAAA-TTTGGCAGATGGC--GCACGCTAACTGACTTA-AGAG-CCG
TAAATGCCGTAATTCAACCCATGGGGCCTCTTCAACCCGTGTTGCTCTCTCCAGCCATGA
TCCCAAACGACTGGCCTTTAGTTTTAATTGATCT---------AAAGGATT-GC------
------------------TTTTTTACCATTCCTCTGGCGAAGCAGGATTGTCAAAAATTT
GCCTTTACTCTTCCAGCCATAAATAGTAAAGAACCAGCCACCAGGTTTCAGTGGAAACTG
TTACCTCAGGGAATGCTTCATAGTCC--AACTATTTGTCAGACTTTCA------------
TAGGTCAAGCTCTTCA----GTTACAGACA-AGTT-TTCAGACTGTT-ACATCATTCATT
ATGTTGATGATATTTTATGTGAT-TCAGAAACGAGAGACAAATT-AATTGGCTGTTACAT
ATTT-CTG-------CAAGCAG--AAATTA----CCAGC--GCA-GGACTGGCAATAGCA
TCTGATAAAATTCAA-------ACCTCCACTCCTTTTCATTATTTAGGGATGCAGACAG-
AAAATAGAAAAATTAAG----CCC--AAAAAATAGAAATAAGAA----AAGACACAGT--
--------AAATGACTTT-CAAAAATTGCTAG-GAAATATTGATTGGATTCGGCCAATTC
TAGGCATTC---CTACTTATGCCATGTCAAATTTGTTCTCT---ATCCTAAGA-GGAGAC
CCAGCCTT-AAACAGTAAAAGAATATTTATCCCAGAGGCAAC-AAAAGAAG---TTA-AA
TTAG--------AA-AAAATTCAGTCAGCACAAA--------TAAGTAG-AATA------
GATCCCTTAGCCCCACT-CCAAC----------TTTTGAT-TTTTGC-TACTGCACATTC
TCCAACAGGCATCATTGTTCAAAATACTGA-ATTGTGGAGTGGTCATTCCTTCCTCACAG
T-ACAATTAAGA-------CTTTTACATTGTACTTAGATCAAATAGCTGCATTAATTG-G
TCA-GGCAAGATTGCAAATAA-----TAAAATTGTGT----GGAAATGACCCAGACAA-A
AGAGTTATTCCT--TTAACCAAGAAACAAGTTAGACAAGCCTTTA--TCAATTCT--GGT
GCATGGC-AGAT-TGGTCTTGCTGATTTTATGG-GAATTATTG--ATAA--TCATTACCC
-AAAAACAAA-------AATCTTCCAGTTTTT-AAAATTGACTACTTGGA-TTTTACCTA
AAA------------TTACCAGACATGA----------A-CCTTT---AGAAAA------
-----------TGCTCTGA-CAGTGT-TTACTGATGGTTCCAGCAA-TGGAAA---AGCG
GC-TTACAT-TGGGCCAAAAGAGCAAG---TAA--TCG---AAACT-CAGTATCAGTCAG
TTCAAAGAGCAGAG-TTGGTTG-CAGTCGTTACAGTGTTACAAGATTT---TAA-----T
CAACTTGTTAA-TATTG-T------ATCAGATTCTGCATATGTAGTACAGGCTACAAGGG
ATATTGAGAC---AGCTCT--------TATTAAATATA-GCATGGAGGATCGGTTAAACC
--AGCTGTTCAATTTA----------------------------------TTACAACAAA
CTGTAAG-AAAAAGGAATTTCCCATT----------------TTATAT-TACTCG-TATT
CGAGC--ACAC--ACTAATTTACCA-GGGAATTTAACTAAAGCAA-------ATGAACAA
GCTGACTT----------------ACTGGTATCCTCTGCA-----TTC------A-TAAA
---AGCACAAGAACTTCA-TGC---TTTGACTCATGTAAATG------CAGCAG-AGTTA
AAAAACAAATCTGATGTCACATGGAA--ACA-GGCAAAAAATATTGTATAACACTGCACC
CAG-TGT-C-AAGTCCTACACCTG-CCCACTTA-AGAGGCAGGAGGAGTTAATCCCAGA-
ATTCTGTGT-CCTAATGTGTTATGGCAAATGGATGTCATA---C--ATGTACCTTCATTT
GGA----------------AGATTATCATGTGTCCATGTAACAGCTGATACTTATTCACA
TTTCATATGGGCATCCTGCCAGACAGGAGAA---AGTACTTC-CCATGTTAAAAAAACAT
T--TATTATCTTGTTTTGCTGTAATGGGAGTTCCAGAAAAAA-TCAAAATTGA--CAATG
GA--CCAGGATAC---TGTAGTAAAGGTT--------TCCAAAAATTCTTAAATCAGTGG
AAAATTAC-------ACATATAACAGGAATTC----------------------------
---------------------------------TCCATAATTCCCAAGGACAGG-CCATA
GTTGAAAGAACTAATAGAA-CACTCAAAACT-CAATTAGTTAAAC-AAAAAGAAG-GGGG
AGA---C-----------------------------------------------------
-------------------------------------AGTAAGGAGTGTACCC-------
----CTCCTCGGATACA-ACTTAATCTA-GCACTGT------------------------
---------------------------------------AT-ACTTTACATTTTTTAAAC
-------ATTAATAGA-AATCAG--ACT-ACTACTTGT-GCAG---AATA-TCTTACTGG
T---AAAAAGAACAACCCACATGAAGAA-AAAC---TGATTT-GGTGGAAAGACA-----
ACAAAAATAAGACATGG---GAAATAGGGAAGGTGGTAAAGTAGGGGAGAGGTTTTGC-T
TGTGT----TTCACCAGGAGAAAATC-------AGTTTCCTGTTTGGATACCCACTAAA-
-CATTT-GAAGTTTTACAATAAA-------------CCCA---TTGGAAATACAA-----
--------------------AGAAAAGC---ACCTCCATGGAGATGGAAACACC------
-----ACAATCAAGCACC-ACTGACTCACAAGG-GAA-CAAAGTGGTGA---------TG
TTAGAAGAACAGA--GAAAGTACCATCCACCAAG-AAAGTGGAGCCACCGACTTGGGCAC
AATTAAAGAAGCTGACACAGTTAGCT-------AAAAAAGGCCTTGAGAA----------
------------------------------------------------------------
--------------------------------
>7-168448009_RM10
GGGAAATTCAGAAAGAAAAG-GAATATGGCATCCTTTTTAGGAGTGGCCACTGTAGAGCC
TCCAAAACCCATT------CCATTAACTTGGAAAACAGAAAAGCCTGTGTGGGTAAATCA
GTGGCCACTA-CCAAAAC-AAAAGCTGGAGGCTTTACATT-ATCAG-CAAAGGAACAATT
AGAAAAGGGATGTACTGAGCCT--------TCATTT-TCACCTTGGAATTCTCCTGTGTT
TATATTTCAG--AAAAAA-TCTGGCAGACGGC--ACATACTAACTGACTTA-AGAG-TCG
TTAATGCAGTAATTCAACCTACGGGGCCTCTCCAACCTGGGCTGCCCTCTCCGGCCATGA
TCCCCAAAGATTGGCCTTTAATTATAATTGATTT---------AAAGGATT-GCT-----
------------------TTTTTTACCATTCGTCTGGAAAAACAGGATTTTGAAAAATTT
GCTTTTACTATACCAGCCATAAATAATAAAGAACCAGCCACCAGGTTTCAGTGGAAAGTC
TTGCCTCAGGGAATGCTTCATAGTCC--AACTATTTGTCAGACTTTTG------------
CAGCTCAAGCTCTTCAGCCAGTTAGAGGCG-GGTT-TTCAGACTGTT-ACATCATTCATT
GTGTTGATGATATTTTGTGTGCT-GCGGAAATGAGAGACACATT-AATTGACTGTTACAC
ATTT-CTG-------TAGACAG--AGGTTG----CAAAT--GCA-GGCCTGACAATAGCA
TCTGATAAGATTCAA-------ACCTCCGCTCCTTTCCATTGCTTGGGAATGCAGGCAG-
AGGAAAGAAAAATTAAA----CCAC-AAAAAATAGAAATAAGAA----AAGACACATT-A
AAAACATTAAGTGACTTT-CAAAAATTGCTAG-GAGATACTACTTGGATTTGGCCAACTG
TAGGCACCC---CTACTTATGCCATGTCAAACTTGTTCTCT---ATCTTGAGA-GGAGAT
CCGGACTC-GAATAGTAAAAGAACATTAACTCCAGAGGCATC-TAAAGAAA---TTG-AA
TTAGTTGAAG--AA-AAAATTTGGTCTGCACAAG--------TAAATA------------
GATCACTTAGCTCCACT-CTAAC----------TTTTGAT-TTTTGC-TACTGTAAATTC
TTCAACAGGTATTATTGTTCAAAACACAGATCTTGTGGAGTGGTCCTTCCTTCCTCACAG
T-ACAATTAAGA-------CTTTTACATTGTACTTAGATCAAATGGCTACATTAATTG-G
TCA-GACAACACTACGAATAG-----TAAAATTGTGT----GGAAGTGACCCAGATAAAA
ATCATTGTTTCT--TTAAATAAGGAACAGGTTAGACAAGCCTTTA--TCAATTCT--GCT
GCATGGC-AGAT-TGGTCTTACTGATTTTGTGG-GAATTATTG--ACAA--TCATTACCC
-AAAACCAAA-------AATCTTCCAGTTTTT-AAAATTGTCTACTTGGA-TTTTACCTA
AAA------------TTACCAGACATAA----------A-CCTTT---AGAAAA------
-----------TGCTCTGA-CGGTGT-TTACTGATGGTTCCAGCAA-TGGAAA---AGCT
GC-TTACAC-CGGGCCAAAAGAACAGG---TCA--CTG---AAACT-CAAGATCACTCAG
CTCAAAGAGCAGAG-TTGGTTG-CTGTCATTTCAGTGTTACAAGATTT---TAA-----T
CAGCCTATTAA-CATTG-T------TTCATATTCTGCATATGTAGTACAGGCTACAAAGG
ATGTCGAGAC---AGCCCT--------AATCAAATACA-GTATGGATGATCAGTTAAATC
--AGTTGCTTAATCCG----------------------------------TTACAAAAAA
CTGTAAG-AAAAAGAAATTTCTCATT----------------TTATAT-TACTGA-TATT
TGAGT--ACAT--ACTAATTTACCA-GGGCCTTTAACTAAGGCAA-------ATGAACAA
GCTGACTT----------------GCTAGTATCATCTGCC-----TTC------A-TGGA
---AGCACAAGAACTTCA-TGC---CCTGACTCATGTAAATG------CAACAG-GATTA
AAAAATAAATTTGATATCACATGGAA--ACA-GGCAAAAAATATTGTACAACACTGTCCT
CAG-TGT-C-AAGTGCTACACCTG-CCCACTCA-GGAGGT---AGGAGTTAATCCCAGA-
GGTCTATGT-CCTAATGCGTTATGGCAAATGGATGTCACA---C--ATGTACCTTCATTT
GCA----------------AAACTGTCATTTGTCCATGTGACAGTTGATACTTATTCACA
TTTCATATGGGCAACCTGCCAGACAGGAGAA---AGTAATTC-CCATGTT-AAAAGACAC
A--TATTATCTTGTTTTGCTGTCATGGGAGTTCCAGAAAAAA-TTAAAACAGA--TAATG
GG--CCAGGATAC---TGTAATAAAGCAT--------TTCAAAAATTCTTAAATCAGTGG
AAAATTAC--------CATACAA---GAATCC----------------------------
---------------------------------CTTATAATTCCCAAGGATAGG-CCATA
GTTGAAAGAAGTAATAGAA-CATTCAAAGCT-CAATTGGTTAAAC-AAAAAAAGG-AAAA
AAAGGCCGGGCGCGGTGGCTCAAGCCTGTAATCCCAGCACTTTGGGAGGCCGAGACGGGC
GGATCACGAGGTCAGGAGATCGAGACCATCAAAAAAGAGTAAGGAGTATAACA-------
----CTCCCCAGATGCA-ACTTAATCTA-GCACTCT------------------------
---------------------------------------GC-ACTTTAAATTTTTTAAAC
-------ATTTATAGA-AATCAG--ACC-ACTACTTCT-GCAGAACA----TTTTACAGG
T---ACAAAGAACAGCCCACATGAGGGA-AAAC---TGATCT-GGTGGAAAGACA-----
-TCAAAATAAGACATGG---GAAATAGGGAAGGTGATAACATGGGGGAGAGGTTTTGC-T
TGTGT----TTCACCAGGAGAAAATC-------AGCTTCCTGTTTGGATACCC-CTAGA-
-CATTT-AAAGTTCTATAATGAA-------------CCCA---TCGGAGATGCAA-----
--------------------AGAAAAGT---GCCTCCGCAGAGACGGAAAACCT------
-----GCAATCGAGCATC-ATCAACTCACCAGGTGAA-CAAAATGGTGA---------TA
TCAGAAGAACAGA-TGAAGTTGCCATCCACCAAG-AAAGTGGAGCTGCTGACCTGGGCCC
AACTAAAGAAGCTGACACAGTTAGCT-------GAAAAAAGCCTGATGAA----------
------------------------------------------------------------
--------------------------------
>5-81905720_RM10
GGAAAATCCAGAAAGAAAAG-GAATAGGGTATCCTTTATAGGAGTGGCCACTGTAGAGCC
TCCAAAACCCATT------CCATTAAGTTGGAAAACAGAAAAGCCTGTGTGGGTAAATCA
GTGGCCACTA-CGAAAAC-AAACGCTGGAGGCTTTACACTTATTGG-CAAAGGAACGGTT
AGAAAAGGGACGTATTGAGCCT--------TCATTT-TTGCCTTGGAATTTTCCTGTGTT
TGTAATTCAG--AAAAAAATCTGGCAGATGGC--GCATGCTAACTAACTTA-AGAG-CCG
TTAATGCGGTAATTGAACCCATGGGGTCTCTCCAACCTGGGCTGCCCTCTCCGGCCATGA
TCACTAAAGATTGGCCTTTAATTATAATAGATCT---------AAAGGATT-GC------
------------------TTTTTTACCATTCCTCTGGAAAAACAGGATTTTGAAAAATTT
GCTTTTACTATACCACCTGTAAATAATAAAAAAACAGCCACCAGATTTCAGTGGAAAGTG
TTGCCTCAGGGAATGCTTAATAGTCC--AACTATTGGTCAGACTTTTG------------
CAGCTCAGGTTCTTCAACCAGTTAGAGACA-AGTT-TTCAGACTGTT-ATATCATTCATT
ATGTTGATAATATTTTGTGTGCT-GCAGAAACAAGAGACAAATT-AATTGACTGTTACAC
ATTT-CTA-------CAGACAG--AGGTTG----CAAAC--ACA-GGCCCGACAATAGCA
TGTGATAAGATTTAG-------ACCTCCACTCCTTTTCATTATTTGGACATGCAGGTAG-
-AGAAAAAAAAATTAAA----CTAC-AAAAAATAAAAA-AAGAA----AAGATACATT-A
AAAACATTAAATGGCTTT-CAAAAATTGCTAT-GAGATATTAATTGGATTTGGCCAACAC
TAGGCATCC---CTACTTATGCCATGTCAAATTTGTTCTTT---ATCTTGAGA-GAGGAT
CTGGACTT-AAATAGTAAAAGAACATTAACTCCAGAGGCAAC-TAAAGAAG---TTA-AA
TTAGTTGAAG--AA-AAAATTTGGTCAACACAAG--------TAAATAA-AATA------
GATCATTTAGCCCCACT-CCAAC----------TTTTGAT-TTTTGC-CACTGTACATTC
TCTAACAGGCATTATTGTTCAAAGTACAGATCTTGTGGAGTGGTCATTCCTTCTTCACAG
T-TCAATTAAGA-------CTTTTACATTGTACTTACAAGAAATGACTATAGTAATTG-G
TCA-GGCAAGACTATGAATAG-----TAAAACTGTGT----GGAAGTAACCCAGATAA-A
ATCATTGTTCCT--TTAAACAAGGAACAGGTTAGAAAAGCCTTTA--TCAATTCT--GCT
ACATGGC-AGAT-TGGTCTTGCTGATTTTGTGG---ATTATTG--ATAA--TCATTACCC
-AAAAACAAA--------ATCTTCCAGTTTTT-AAAATTGACCACTTGGATTTTTACCTA
AAC------------TTACCAGACAAAA----------A-CCTTCAAAAAAAAAAAAAAA
TGCTCTGATGGTGCTCTGA-TGGTGT-TTACTGATGGT--CAGCCA-TGGAAA---AGCA
GC-TTACAC-CGGGCCAAAAGAATGAG---TCA--TTA---AAACT-CAATATCACTCAG
CTCAAAGAGCAGAG-GTGGTTG-CTGTCATTTCAGTATT---------------------
--------------------------TCAGATTCTACATATGTAGTACAGGCTACAAAGG
ATGTTGAGAC---AGCCCT--------AATCAAATATT-GTATGGATGATCAGTTAAATC
--AGCTGTTTAATTTG----------------------------------TTACAATAAA
CTGTAAG-AAAAAGAAGTTTCCCATT----------------TTATAT-TACTCA-TATT
CAAGC--ACAT--ATTAATTCACCA-GGGCCTTTAACTAAGGCAA-------ATGAACAA
GCTGACTT----------------GCTAGTATCATCTGTC-----TTC------A-TAGC
---AGCACGAGAACTTCA-TAT---CCTGACTCATGTAAATG------CAACAG-GACTA
AAAAATAAATTTGATATTACATCAAA--ACA-CCCAAAAAATATTGTACAACATTGCACT
GAG-TGT-C-AAGTCCTACACATG-CCCACTTA-GGAGGC---AGGAGTTAATCCCAGA-
GGTTTATGT-CCTAATGCATTATGGCAAATGGATGTCACG---C--ATGTACCTTCATTT
GGA----------------AAATTGTTATTTGTCCATGTGACAGTTGATACTTATTCACA
TTTCATATGGGCCACCTGCCAGACAAGAGAA---AGTACTTT-GCGTGTT-AAAAGACAT
T--TATTATCTTGTTTTGCTGTCATGGGAGTTCCAAAAAAA--TTAAAACAAC--TAATG
GG--CCAGAATAC---TGTAGTGAAGCAT--------TTCAAAAATTCTTAAATCAGTGG
AAAATTAC-------ACATACAACAGGAATCC----------------------------
---------------------------------CTTATAATTCCCAAGGACGGA-CCATA
ATTAAAAGAACTAATAGAA-CACTCAAAGCT-CAATTGGTTAAAC-AAAAAAGCA--AAA
AGA---C-----------------------------------------------------
-------------------------------------AGTAAGGAGTGTAACA-------
----CTCCCCAGATGCA-ACTTAATCTA-GCACTCT------------------------
---------------------------------------AT-ACTTTAATTTTTTTTAAT
-------ATTTGTAGA-AATCAG--ACC-ACTACTTCT-GCAGAACAACA-TTTTACTGG
T---AAAAAGAACAGCCCACATGAGGGA-AAAC---TGATTT-GGTGGAAAGACA-----
TAAAAAATAAGACATGA---GAAATAGTTAAGGTTATAACATGGGGAAGAGGTTTTTC-T
TGTGT----TTCACCAGGAGAAAATC-------AGCTTTCTGTTTGGATACCCACTAGA-
-CATTT-AAGGTTCTACAATAAG-------------TGCA---TCAGAGGTGCAA-----
--------------------AGAAAATT---GCCTCCACGGAGGCAGAAA-ACC------
-----ACAATTGAGCATC-ATCGACTTGCCAG-TAAA-CAAAATGGTGA---------TA
TCGGAAGAACAGA-CAAAGTTGCCATCAACCAAG-AAAGTGGAGCCGCTGACCTGGGCCC
AGCTAAAGAAACTGACACAGTTAGCT-------GAAAAAAGCCTGAAAAA----------
------------------------------------------------------------
--------------------------------
>4-142618666_RM10
CGGAAATCAAGAAAGAAAAG-GAATAGGGTGTCCTTTTTAGGGGCAGCCACTGTAGAGCC
TCCTAAACCCATT------CCATTAACTTGGAAAACAGAAAAACCAGTATGGGTAAATCA
GTGGCCACTA-CCTAAAC-AAAAACTGGAGGCTTTGCATTTATTAG---AAGGAACAATT
AGAAAAGGGACATATTGAGCCT--------TTATTC-TCGCCTTGGAATTCTCCCGTGTT
TGTAATTCAG--AAAAAA-TCCGGCCGATGGCTTATATGTTAACTGACTTA-AGAG-CCG
TCAATGCCGTAATTCAACCCATGGGACCTCTCCAACCCGGACTGCCCTCTCTGGCCATGA
CCCCAAAAGACTGGCCTCTAATTATAATTGATCT---------GAAGGATT-GC------
------------------TTTTTTACCATTCCTCTGGCAGAGCAGGATTGTGAAAAATTT
GCCTTTACTATACCAGTCATAAATAATAAAGAACCAGCCACCAGGTTTCAGTGGAAAGTG
TTATCTCAGGAAATGCTTCATAGTCC--AACTATTTGTCAGACTTTTG------------
TAGGTCAAGCTCTTCAACCAGTTAGAGACA-AATT-TTCAAACTGTT-ATATCATTCAGT
ATGTTGA---TATTTTATGTGCT-TCAGAAAC--GAGACAAATT-AATTGACTGTTACAC
ATTT-CTG-------CAAGCAG--AGGTTG----CCAAA--GCA-GGCCTGACAATAGCA
TCTGATAAGATTCAA-------ACCTCTACTCCTTTTCATTATTTAGGGATACAAATAG-
AAAATAGAAGAATTAAG----CCAC-AAAAAATAGAAATAAGAA----GAGACACATT-A
AAAACATTAAATGACTTT-CAAAAATTGCTAG-GAGATATTAATTGAATTCGGCCAACTC
TAGGGATTC---CTACTTATGCCATGTCAAATTTGTTCTCT---ATCCTAAGA-GGAGAC
CCAGACTT-AAATAGTAAAAGAATAGTAACCGCAGAGGCAAC-AAAAGAAA---TTA-AA
TTAGTGGAAGAAAA-AAAATTTAGTTAGTGCAAA--------TAAATAG-AATA------
GATCCCTTAGCTCCAGT-CCAAC----------TTTTGAT-TTTTGC-TACTGCACATTC
TCCAACAGGCATCATTGTTCAAAATACTGATCTTGTGGAGTGGTCATTTCTTCCTCACAG
T-ACAATTAAGA-------CTTTTACATTGTACTTGGATCAGATAGCTACATTAATTG-G
TCA-GGCAAGATTACGAATAA-----TAAAATTGTGT----GGAAATGACCCAGACAA-A
ATAGTTGTTCCT--TTAAACAAGGAACAAGTTAGACAAGCCTTTA--TCAATTCT--GGT
GCATGGC-AGAT-TGATCTTGCTAACTTTGTGG-GAATTATTG--ATAA--TCATTACCC
-AAAAATAAA-------AATCTTCCAGTTTTT-AAAATTGACTACTTGGA-TTTTACCTA
AAA------------TTGCCAGACATAA----------A-CCTTT---AGAAAA------
-----------TGCTCTCA-CAGTAT-TTACCGATGGTTCCAGCAA-TGGAAA---AGCG
GC-TTACAC-GGGGCCAAAAGAGCGAGTAATAA--TCA---AAACT-CAATGTCAATTGG
CTCAAAGAGCAGAG-TTGGCTG-CAGTCATTACAGTGTTACAAGATTT---TAA-----T
CAACCTATTAA-TATTG-T------ATCAGATTCTGCATATGTAGTACAGGCTACAAGGG
ATGTTGAGAC---AGCTCT--------AATTAAATATA-GCATGGATGATCAGTTAAACC
--AGCTGTTCAATTTA----------------------------------TTACAACAAA
CTGTAAG-AAAAAGAAATTTACCATT----------------TTATAT-TACTCA-TATT
CGAGC--ACAC--ACTAATTTACCA-GGGCCTTTAACTAAAGCAA-------ATGAACAA
GCTGACTT----------------ACTGGTATCCTCTGCA-----TTC------A-TAAA
---AGCACAAGAACTTCA-TGC---TTTGACTCAAGTAAATG------CAGCAG-GATTG
AAAAACAAATTTGATGTCACATGGAA--ACA-GCCAAAAGATATTGTACAACACTGCACC
CAG-TGT-C-AAGTCCTACACCTG-CCCACTCA-AGAGGC---AGGAGTTAATCCCAGA-
GGTCTGTGT-CTTAATGCG-TATGGCAAATGGATGTCACG---C--ATGTACCTTCATTT
GGA----------------AGATTATCATATGCTCATGTAACAATTGATACTTATTCACA
TTTCATATGGGCAATCTGCCAGACGGGAAAA---AGTATTTC-CCATGTT-AAAAAACAT
T--TATTATCTTGTTTTGCTGTCATGGGAGTTCCAGAAAAAA-TTAAAACTGA--CAATG
GA--CCAGGATAC---TGTAGTGAAGCTT--------TCCAAGAATTCTTAAATCAGTGG
AAAATTACACATACAACATACAACAGGAATTC----------------------------
---------------------------------CCTATAATTCCCAAGGACAGG-CCATA
GTTGAAAGAACTAATAGAA-CACTCAGAACT-CAATTAGTTAAAC-AAAAAGAAG-GGGG
AGA---C-----------------------------------------------------
-------------------------------------AGTAAGGAGTGTACCA-------
----CCCCTCAGATACA-ACTTAATCTA-GCACTCT------------------------
---------------------------------------AT-ACCTTAAATTTTTTAAAC
-------ATTTATAGA-AATCAG--ACT-ACTACTTCT-GCAGAACAACA-TCTTACTGG
T---AAAAATAACAGTCCATATGAAGGA-AAAC---TGGTTT-GGTGGA---ACA-----
ACAAAAATAAGACATGG---AAAATAGGGAAGGTGGTAACATGGGGGAGAGGTTTTGC-T
TGTGT----TTCACCAGGAGAAAATC-------AGTTTCCTGTTTGGATACCCACAAGA-
-CATTT-GAAGTTCTACAATGAA-------------CCCA---TTGGAGATGCAA-----
--------------------AGAAAAGT---GCTGCCACGGAGACAGAAACACC------
-----ACAA-CGAGCATC-ATCGACTCACAAGATGAG-CAAAATGGTGA---------TG
TCAGAAGAACAAA-TGAAATTGCCATCCATCAAG-AAGGCGGAGCCGCCAACTTGGGCAC
AATTAAAGAAGCTGACACAGTTAGCT-------AAAAAACGCCTAGAGAA----------
------------------------------------------------------------
--------------------------------
>8-144402014_RM10
GGAAAATCAAGAAAGAAAAA-GAATAGAGCATC-TTTTTAGGGGCGGCCACTGTAGAGCC
TCCTAAACCCATT------CCATTAACTTGGAAAACAGAGAAACCAGTATGGGTAAATCA
GTGGCCGCTA-CAAAAAC-AAAACCTGGAGGCTTTACATTTATTAG-CAAAGGAACAATT
AGAAAAGGGACACATTGAGCCT--------TCATTC-TCGCCCTGGAATTCTCCTGTGTT
TGTAATTCAG--AAAAAG-TCCAGCAGATGGC--GTATGTTAACTGACTTA-AGAG-CCG
TAAATGCCCTAATTCAACCCATGGGGCGTCTCCAACCCGGGTTGCCCTCCCAGGCCATGA
TCCCAAAAGACAGGCCTTTAATTATAATTGATCT---------GAAGGACT-GC------
------------------TTTTTTACCATTCCTCTGGCAGAGCAGGATTGTGAAAAATTT
GCCTTTACTATCCCAGCCATAAATAATAAAGAACCAGCCACTAGGTTTCAGTGGAAAGTA
CTACCTCAGGGAATGCTTCATAGTCC--AACTATTTGTCAGACTTTCG------------
TAGGTCAAGTCCTTCAACTAGTTAGAGACA-AAAT-TTCAGATTGTT-ATATCATTCATT
ATATTGATGATATTTTATGTGCT-GCAGAAACAAGAGAAAAATT-AATTGACTGTTACAC
ATTT-CTG-------CAAGCAG--AGGTTG----CCAAC--GCT-GGACTAACAATAGCA
TCTGATAAGATCCAA-------ACCTCTGCTCCTTTTCATTATTTAGGGATGCAGATAG-
AAAATAGAAAAATTAAG----CCAC-AAAAAATAGAAATAAGAA----AAGACACATT-A
AAAACATTAAATGACTTT-TAGAAATTGGTAG-GAGATATTAATTGGATTTGGCCAACTG
TAGGCATTC---CTACTCATGCCATGTCAAATTTGTTCTCC---ATCTTAAGA-GGAGAC
CCAGACTT-AAATAGCAAAAGAATACTAACCCCAGAGGCAAC-AAAGGAAA---TTA-AA
TTAGTGGAAG--AA-AAAATTCAGTCAGCGCAAA--------TAAATAG-AATA------
GATTCCTTAGCCACACT-CCAAC----------TTTTGAT-TTTTGC-TACTGCACATTC
TCCAACAGGCATCATTGTCCAAAATACTGATCTTGTGGAGTGGTGGTTCCTTCCTCACAG
T-ACAATGAAGA-------CTTTTACATTGTACTTGGATCAAATAGCTACATTAATTG-G
TCA-GGCAAGATTGCGAATAA-----TAAACTTGTGT----GGAAATGACCCACACAA-A
ATAGTTGTTCCT--TTAACCAAGGAACAAGTTATACAAGCCTTTA--TCAATTCT--GAT
GCATGGC-AGAT-TGGTCTTGCTGATTTTGTGG-GAATTATTG--ATAA--TCATTACCC
-CAAAACAAA-------AATCTTCCAGTTTTT-AAAATTGACTACTTGGA-TTTTACCTA
AAA------------TTACCAGACATGA----------A-CCTTT---AGAAAA------
-----------TGCTCTGA-CAGTAT-TTACTGATGGTTCCAGCAA-TGGAAA---AGCG
GC-TTACAC-AGGGCCAAAAGAGTGAG---TCA--TCA---AAACT-CAATATCAATCAG
CCCAAAGAGCAGAG-TTAGTTG-CAGTCATTACAATGTTACAAGATTT---TAA-----T
CAACCTGTTAA-TGTTG-C------ATCAAATTCTGCATATGTAGTACAGGCTACAAGGG
ATGTTGAGAC---AGCTCT--------AATTAAATATA-GCATGGATGATCAGTTAAACC
--AGCTGTTCAATTTA----------------------------------TTACAACAAA
CTGTAAG-AAAACGAAATTTCCCATT----------------TTATAT-TACTCA-TATT
TGAGC--ACAC--ACTAATTTACCA-GGGCCTTTAACTAAAGCAA-------ATGAACAA
GCTGACTT----------------ACTGGTATCCTCTGCA-----TTC------A-TAAA
---AGCACAAGAACTTCA-TGC---TTTGACTCATGTAAATG------CAGCAG-GGGTA
AAAAACAAATTTGATATCACATGGAA--ACA-GGCAAAAGATATTGTACAACACTGCACC
CAA-TGT-T-AAGTCCTACACCTG-CCCACTTA-AGAGGCAGGAGGAGTTAATCCCAGA-
GGTCTGTGT-CCTAACGCATTATGGCAAATGGATGTTACA---C--ATGTACCTTCATTT
GGA----------------AAATTATCATGTGTTCATGTAACAGTTGATACTTATTCACA
TTTCATATGGGCAACCTGCCAGACAGGAGAA---AGTACTTC-CCATGTT-AAAAAACAT
T--TATTATCTTGTTTTGCTGTCATGGGAGTTCCAGAAAAAA-TTAAAACTGA--CAATG
GA--CCAGGATAC---TGTAGTAAAGCTT--------TCCAAAAATTCTTAAATCAGTGG
AAAATTAC-------ACATACAACAGGAATTCAGGCACCGCGCCCGGCCGAATTCCTCAT
TTTTATAAATTATAATTTATAAATTCCCAAGGACTTATAATTCCCAAGGACAGG-CCATA
GTTGAAAGAACTAATAGAA-CACTCAAAACT-CAGTTAGTTAAAC-AAAAAGAAG-GGGG
AGA---C-----------------------------------------------------
-------------------------------------AGTAAGGAGTGTACCA-------
----CTCCTCAGATGCA-ACTTAATCTA-GCACCCT------------------------
---------------------------------------AT-ACTTTAAATTTTTTAAAC
-------ATTTATAGA-AATCAG--ACT-ACTACTTTT-GCAGAACAACA-TCTTACTGG
T---AAAAAGAACAGCCCACATAAAGGA-ACAC---TGATTT-GGTGGAAAGACA-----
ACAAAAATAAGACATGG---CAAACAG--AAGGTGGTAACCTGGGGAAGAGGTTTTGC-T
TGTGT----TTCACCA----AAAATTCTGGTGAAGCTTCCTGTTTGGATACCCAGGAGA-
-CATTT-GAAGTT-TACAGTGAA-------------CCCA---TCGGAGATGCAA-----
--------------------AGAAAAGC---ACCTCCATGGAGATGGAAACACT------
-----GCAATCGAGCACC-ATCAACTCACA-GATGAA-CAAAATGGTAA---------TG
GCAGAAGAACAGA-CG--------------------------------------------
------------------------------------------------------------
------------------------------------------------------------
--------------------------------
>X-70801763_RM10
GGGAAATCAAGAAAGAAAAG-GAATAGGATATCTTTTTTAGGGGCGGCCACTGTAGAGCC
TCCTAAACCCATT------CCATTAACTTGGAAAACAGAAAAACCAGTATGGGTAAATCA
GTGACCGCTA-CCAAAACAAAAAACTGGAGGCTTTACATTTATTAG-CAAAGAAAGAACT
AGAAAAGGGACATATTGAGCCT--------TCATTC-TCGCCTTGGAATTCTCCTGTGTT
TGTAATTCAG--AAAAAG-TCCGGCAGATGGC--ATATGTTAACTGACTTA-AGAG-CCG
TAAATGTCGTAATTGAACATATGGGGCCTCTCCAACCTGGGTTGCCCTCCCTGGCCATGA
TCCCAAAAGACTGGCCTTTAATTATAATTGATCT---------GAAGCACT-GC---TTT
TTTTTTTTTTTTTTTTTTTTTTTTACCATTCTTCTGGCGGAGCAGGATTGTGAAAAATTT
GCCTTTACTACACCAGCCATAAATTA-AAAGAACCAGCTACCAGGTTTCAGTGGAAAGTG
TTACCTCAAGGAATGCTTAATAGTCC--AACTATTTGTCAGACTTTCA------------
CAGGTCAAGCTCTTCAACCAGTTAGAGACA-AATG-TTCAGACTGTT-ATATCATTCACT
ATGTAGATGATATTTTATGTGCT-GCAGAAACAAGAGACAAATG-AATTGACTGTTACAC
ATTT-CTG-------CAAGCAG--AGGTTG----CCAAC--ACA-GGACTGACAATAGCA
TCTGATAAGATTCAA-------ACCTCTACTCCTTTTCATTATTTAGGGATGCAGATAG-
AAAATAGAAAAATTAAG----CCAC-AAAAAATAGAAATAAGAA----AAGACACATT-A
AAAACATTAAGTGACTTTCCAAAAATTGCTAG-GAGATATTAATTGGATTTGGCCAACTC
TAGGCATTC---CTACTTATGCCATATCAAATTTGTTCTCT---ATCTTAAGA-GGAGAC
CCAGACTT-AAATAGTAAAAGAATATTAACACCAGAGGCAAC-AAAAGAAA---TTT-AA
TTAGTGGAAG--AA-AAAATTAAGCCAGCACAAA--------TA------AATA------
GATCCCTTAGCCCCACT-CCAAC----------TTTTGAT-TTTTGC-TACTGCACATTC
TGCAACAGGCATCATTGTTCAAAATACTGATCTTGTGGAGTGGTCATTCCTTCCTCACAG
T-ACAATTAAGA-------CTTTTACATTGTACTTGGATCAAATAGCTACATTAATTG-G
TCA-GGCAAGATTACGAATAA-----TAAAATTGTGT----GGAAATGACCCAGACAA-A
ATAGTTGTTCCT--TTAAACAAGGAACAAGGTAGACAAGCCTTTA--TCAATTCT--GGT
GCATGGC-AGAT-TGGTCTTGCTGATTTTGTGG-GAATTACTG--ATAA--TCATTACCC
-AAAAACAAA-------AATCTTCCAGTTTTA-AAAATTGACTACTTGGA-TTTTACCTA
AAA------------TTACCAGACATGA----------ACCCTTT---AGAAAA------
-----------TACTCTGA-CAGTAT-TTACTGATGGTTCCAGCAA-TGGAAA---AGCG
AC-TTACAC-AGGGCCAAAAGTGCGAG---TAA--TCA---AAACT-CAATATCATTTGG
CTCAAAGAGCAGAG-TTGGTTG-CAGTCATTACAGTGTTACAAGATTT---TAA-----T
CAATCTATTAA-TATTG-T------ATCAGATTCTGCATATGTAGTACAGGCTACAAGGG
ATGTTGAGAC---AGCTCT--------AATCAAACATA-GTATGGATGATCAGTTAAACC
--AGCTGTTTAATTTG----------------------------------TTACAACAAA
CTGTAAG-AAAAAGGAATTTCCCATT----------------TTACAT-TACTCA-TATT
TGAGC--ACAC--ACTAATTTACCA-GGGCCTTTAACTAAAGCAA-------ATGAACAA
GCTGACTT----------------ACTGGTATCATCTGCA-----TTC------A-TAAA
---AGCACAAGAACTTCA-TGC---TTTGACTCATGTAAATG------CAGCAG-GATTA
AAAAGCAAATTTGATGTCATATGGAA--ACA-GGCAAAAACTATTGTACAACATTGCACC
CAG-TGT-C-AAGTCCTACAACTG-CCCACTCA-AGAGGT---AGGAGTGAATCCCAGA-
GGTCTGTGT-CCTAATGCGTTACGGCAAATGGATGTCACA---C--ATGTACCTTCATTT
GGA----------------AGATTATCATATGTTCATGTAACAGTTGATACTTATTCACA
CTTCATATGGGCAACCTGCCAGACAGGAGAA---AGTACTTC-CCATGTT-AAAAAACAT
T--TATTATCTTGTTTTGCTGTCATGGGAGTTCCAGAAAAAA-TTAAAACTGA--CAATG
GA--CCAGAATAC---TGTAGTAAAGCTT--------TCCAAAAGTTCTTAAATCAGTGG
AAAATTAC-------ACATACAACAGGAATTC----------------------------
---------------------------------CCTATAATTCCCAAAGACAGG-CCATA
GTTGAAAAAACTAATAGAA-CACTCAAAACT-CAATTAGTTAAAC-AAAAAGAAG-GGGG
AGA---C-----------------------------------------------------
-------------------------------------AGTAAGGAGTGTACCA-------
----CTCCTCAGATGCA-ACTTAATCTA-GCACTCT------------------------
---------------------------------------AT-ACTTTAAATTTTTTAAAC
-------ATTTACAGA-AATCAG--ACT-ACTACTTCT-TCAGAACAACA-TCTTACTGG
T---AAAAAGAACAGCCCACATGAAGGA-AAAC---TGATTT-GGTGAAAAGACA-----
ACAAAAATAAGACATGG---GAAACAGGGAAGGTGGCAATGTGGGGGAGAGGTTTTGC-T
TGTGT----TTCACCAGGAGAAAATC-------AGCTTCCTGTTTGAATACCCACTAGA-
-CATTT-GAAGTTCTACAATGAA-------------CCCA---TCAGAGATTGAA-----
--------------------AGAAAAGC---GCCTCCACGGAG-CAGAAACACC------
-----ACAATCGAGCACC-ATCGACTCACAAGATGAA-CAAGATGGTGA---------TG
TCAGAAGAACAGA-TAAAGTTGCCATCCACCAAG-AAAGTAGAGCTGCTGACTTGGGCAC
AATTAAAAAAGCTGACACAGTTAGCT-------AAAAAAAGCCTAGAGAA----------
------------------------------------------------------------
--------------------------------
>2-153989612_RM10
GGAAAATCAAGAAAGAAAAG-GAATAGGGTATCGTTTTTAGGGGCGGCCACTGTAGAGCC
TCCTAAACCCATT------CCATTAACTTGGAAAACAGAAAAACCGGTATGGGTAAATCA
GTGGCCGCTA-CCGAAAC-AAAAACTGGAGGCTTTACGTTTATTAG-CAAAGGAACAATT
AGAAAAGGGACACATTGAGCCT--------TCAGTC-TTGCCCTGGAATTCTCCTGTATT
TGTAATTCAG--AAAAAA-TCAGGCAAATGGT--GTGTGTCAATGGACTTA-AGAG-CCA
TAAATGCTGTAATTCAACCCATGGGGCCTCTCCAACCCAAGTTGCCCTCCCCGGCCATGA
TTCCAAAAGACTGGCCTTTAATTATAATTGATCT---------AAAGGATT-GC------
------------------TTTTTTACCATTCCTCTGGTAGAGCAGGATTGTGAAAACTTT
GCCTTTACTATACCAGCCGTAAATAATAAAGAACCAGCCACCAGGTTTCAGTGGAAAGTG
TTACCTCAGGGAGTGCTTAATAGTCC--AACTATTTGTCAAACTTTTG------------
TAGGTCAAGTCCTTCAAACAGTTAGAGACA-AATT-TTCAGATTGCT-ATATCATTCACT
ATATTGATGATATTTTATGTGCT-ACAGAAACAAGAGACAAATG-AATTGACTGTTACAC
TTTT-CTG-------CAAGCAG--AGGTTG----CCAAC--GCA-GGACTAACAATAGCA
TCTGATAAGATTCAA-------ACCTCTACTCCTTTTCATTATTTAAGGATGCAGATAT-
AAAATAGAAAAATTAAA----CCAC-AAAAAATAGAAGTAAGAA----AAGACACATT-A
AAAACATCAAATGACTTT-CAGAAATTGTTAG-GCGATATTAATTGGATTTGGCCAACTC
TAGGCATTC---CTACTTATGCCATGTCAAATTTATTCTCT---ATCCTAAGA-GGAGAC
CCAGACTT-AAATAGTAAAATAATATTAACCTCAGAGGCAAC-AAAATAAA---TTA-AA
TTAGTGGAAG--AA-AAAATTCAGTCAGCACAAA--------TAAGTAG-AATA------
GATCCCTTAGCCCCACT-CCAAC----------TTTTGAT-TTTTGC-TACTGCACATTC
TCCAACAGGCATCATTGTTCAAAATACTGATCTTGTGGAGTGATCATTCCTTCCTCACAG
T-ACAATTAAGA-------CTTTTACATTGTACTTGGATCAAATAGCTACATTAATTG-G
TCA-GGCAAGATTACGAATAA-----TAAAATTGTGT----GGTAATGACCCAGACAA-A
ATAGTTGTTCCT--TTAACCAAGGAATAAGTTAGACAAGCCTTTA--TCAATTCT--GGT
GCATGGC-AGAT-TGGTCTTGCTGATTTTATGG-GAATTATTG--ATAA--TCATTACCC
-AAAAACAAA-------AATCTTCCAGTTTTT-AAAATTGACTACTTGGA-TTTTACCTA
AAA------------TTACCAGACATGA----------A-CCTTT---AGAAAA------
-----------TGCTCTGA-CAGTAT-TTACTGATGGTTCCAGGAA-TGGAAA---AGCG
GC-TTACAC-AGGGCCAAAAGAGCGAG---TAA--TCA---AAACT-CAATATCAATCGG
CTCAAAGGGCAGAG-TTGGTTG-CAGTCATTACAGTGTTACAAGATTT---TAA-----T
CAACCTGTTAA-TATTG-T------ATCAGATTCTGCATATGTAGTACAGGCTACAAGGG
ATGTTGAGAC---AGCTCT--------AATTAAATATA-GCATGGATGCTCAGTTAAACC
--AGCTGTTCAATTTA----------------------------------TTACAACAAA
CTATAAG-AAAAAGGAATTTCACATT----------------TTATAT-TACTCA-TATT
CGAGC--ATAC--ACTAATTTACCA-GGACCTTTAACTAAAGCAA-------ATGAACAA
GCTGACTT----------------ATTGGTATCCTCTGCA-----TTC------A-TAAA
---AGCACAAGAACTTCA-TGC---TTTGACTCATGTAAATG------CAGCAA-GGTTA
AAA----AATTTGATATCACACGGAA--ACA-GGCAAAAGATATTGTACAACATTGCACC
CAG-TGT-C-AAGTACTACACCTG-CCCACTCA-AGAGGC---AGAAGTTAATCCCAGA-
GGTCTGTGT-CCTAATGCATTATGGCAAATGGATGTTACA---C--ATGTACCTTCATTT
GGA----------------AAATTGTCATATGTTCATGTAACAGTTGATACTTATTCACA
TTTCATATGGGCAATCTGCCAGACAGGAGAA---AGTACTTC-CCATGTT-AAAAAACAT
G--TATTATCTTTTTTTGCTGTAACGGGAATTCCAGAAAAAA-TTAAAACTGA--CAATG
GA--CCAGGATAT---TGTAGTAAAGCAT--------TCCAGAAATTCTTAAATCAGTGG
AAAATTAC-------ACATACAACAGGAATTC----------------------------
---------------------------------CTTATAATTCCCAAGGACAGG-CCATA
GTTGAAAGAACTAATAGAA-CACTCAAAACT-CAGTTAGTTGAAC-AAAAAGAAG-GGGG
AGA---C-----------------------------------------------------
-------------------------------------AGTAAGGAGTGTACCT-------
----CTCGTCAGATGCA-ACTTAATCTA-GCACTCT------------------------
---------------------------------------AT-ACTCTAAATTTTTTAAAC
-------ATTTATAGA-AATCAA--ACT-ACTACTTCT-TCAGAACAACA-TCTTACTGG
T---AAAAAGAACAGTCCACATGAAGGA-AAAC---TGATTT-GGTGGAAAGACA-----
ACAAAAATAAGACATGG---GAAATAGGGAAGGTGATAACCTGGGGAAGAGGTTTCGC-T
TGTGT----TTCACCAGGAGAAAATC-------AGCTTCCTGTTTGGATACCCACTAGA-
-CATTT-GAAGTTCTACAATGAA-------------CCCA---TTGGAGATGCAA-----
--------------------AGAAAAGC---ACCTCCAAGGAGATGAAAACACT------
-----GCAATCGAGCAC--ATTGACTCACAAGATGAACCAAAGTGGTGA---------TA
TCAGAAGAACAGA-TGAAGTTGCCATGCACCAAG-AAGGCAGAGCTGCCAACCTGGGC--
------AGAAACTAAAATAACTTGCT-------ATACAATTAGTCACAAA----------
------------------------------------------------------------
--------------------------------
>9-536760_RM10
GAAAAATCAAGAAAGAAAAG-GAATAGGGTATCCTTTTTAGGGGCGGCCACTGTAACGCC
TCCTAAACCCATT------CCATTAACTTGGAAGACAGAAAAACCGGTATGGGTAAATCA
GTGGCCGCTA-CCGAAGC-AAAAACTGGAGGCTTTACATTCATTAG-CAAAGGAACAATT
TAAAAAAGGACACATTGAGCTT--------TCATTC-TCACCCTGGAATTCTCCCGTATT
TGTAATTCAG--AAAAAA-TCAGGAAAATGGC--GTATGTTAATGGACTTA-AGAG-CCG
TAAATGCTGTAATTCAACCCATGGGGCCTCTTCAACCCGGATTGCCCTCTCCGGCCATGA
TCCCAAAAGACTGGCCTTTAATTATAATTGATCT---------TAAGGATT-GC------
------------------TTTTTTACCATTCCTCTGGCAGAGCAAGATTGTGAAAAATTT
GCCTTTACTATACCAGCCATAAATAATAAAGAACCAGCCACCAGGTTTCAGTGGAAAGTA
TTACCTCAGGGATTGCTTAATAGTCC--AACTATTTGTCAAACTTTCG------------
TAGGTCAAGTCCTTCAACCAGTTAGAGACA-AATT-TTCAGATTGTT-ATATCATTCACT
ACATTGATGATATTTTATGTGCT-GCAGAAACAAGAGAAAAATT-AATTGACTGTTACAC
ATTT-CTG-------CAAGCAG--AGGTTG----CCAAC--GCA-GGACTAACAATAGCA
TCGGATAAGATCCAA-------ACCTCTGCTCCTTTTCATTATTTAGGGATGCAGATAG-
AAAATAGAAAAATTAAG----CCAC-AAAAAATAGAAAATAGAA----AAGATACATT-A
AAAACATTAAATGACTTT-CAAAAA-TGTTAG-GCGATATTAATTGGATTCGGCCAACTC
TAGGC-TTC---CTACTTATGCCATGTC-AATTTGTTCTCT---ATCCTAAA--GGAGAA
CCAGACTTAAAATAGTAAAAGAATATTAACCCCAGAGGCA---CAAAGAAA---TTA-AA
TTAGTGGAAG--AA-AAAATTCAGTCAGCGCAAA--------TAAGCAG-AATA------
GATCCTTTAGCCCCACT-CCAAC----------TTTTGAT-TTTTGC-TACTGCACATTC
TCCAACAGGCATCATCATTCAAAACACTGATCTTGTGGAGTGGTCATTTCTTTCTCACAG
T-ACAATTAAGA-------CTTTTACATTGTACTTGGATCAAATAGCTACATTAATTG-G
TCAGGGCAAGATTACGAATAA-----TAAAATTGTGT----GGTAATGACCCAGACAA-A
ATAGTTGTTCCT--TTAACCAAGGAACAAGATAGGCAAGCCTTTA--TCAATTCT--GGT
GCATGGC-AGAT-TGGCCTTCCTGATTTTGTGG-GAGTTATTG--ATAA--TCATTACCC
-AAAAACAAA-------AATCTTCCAGTTTT--AAAATTGACTACTTGGA-TTTTACCTA
AAA------------TTACCAGACATGA----------G-CCTTT---AGAAAA------
-----------TGC-CTGA-CAGTAT-TTACTGATGGTTCCAGCAA-TGGAAA---AGCG
GC-TTACC--AGGACCAAAAGAGCGAG---TAA--TCA---AAACTCCAGTATCAATCAG
CTCAAAGGGCAGAG-TTGG-TG-CAGTCATTACAGTATTACAAGATTT---TAA-----T
CAACCTGTTAA-TATTACT------ATCAGATTCTGCATATGTAATACAGGCTACAAGGG
ATGTTGAGAC---AGCTCT--------AATTAAATATA-GCATGGATGATCAGTTAAACC
CAAGTTGTTCAATTTA----------------------------------TTACAACAAA
CTGTAAGCAAAAAGGAATTTCCCATT----------------TTATAT-TACTCA-TATT
CGAGC--ACAC--ACTAATTTGCCAGGGACCTTTAACTATAGCAA-------ATGAACAA
-CTGACTT----------------ACTGGTATCCTCTGCA-----TTC------A-TAAA
---AGCACAAGAACTTCA-TGC---TTTGACTCATGTAAATG------CAGCAG-GGTTA
AAA-ACAAATTTGATGTCACATGGAA--ACA-GGCAAAAGATATTGTACAACATTGCAC-
CAG-TGT-C-AAGTACTACACCTGCCCCACTCA-AGAGGC---AGGAGTGAATCCCAGA-
GGTCTGTGT-CCTAATGCATTAT-GCAAATGGATGTTACC---CCAATGTACCTTCATTT
GGA----------------AAATTATCATATGTTCATGTAACAGTTAATACTTATTCACA
TTTCATATGGGCAACATGCCAGACAGGAGAA---AGTACTTC-CCATGTT-AAAAAACAT
G--TATTATCTTGTTTTACTGTAATGGGAGTTTCAGAAAAAA-TTAAAACTGA--CAATG
GA--CCAGGTTAT---TGTAGTAAAGCTT--------TCCAAAAATTCTTAAATCAGTGG
AATATTAC-------ACATACAACAGGAATTC----------------------------
---------------------------------CTTATAATTCCCAAGGACAGG-CCATA
GTTGAAAGAACTAATAGAA-CACTCAAAACT-CAGTTAGTTAAAC-AAAAAAAAG-GGGG
AGA---C-----------------------------------------------------
-------------------------------------AGTAAGGAGTGTACCA-------
----CTCCTCAGATGCA-GCTTAATCTA-GCACTCT------------------------
---------------------------------------AT-ACTTTAAATTTTTAAAAC
-------ATTTATAGA-AATCAG--ACT-ACTACTTCT-GCAGAACAACA-TCTTACTGG
T---AAAAAGAACAGTCCACATGAAGGA-AAAC---TGATTT-GGTGGAAAGACA-----
ACAAAAATAAGACATGG---GAAATAGGGAAGGTGATAACCTGGGGTAGAGGTTTTGC-T
TGTGT----TTCACCAGGAGAAAATC-------AGCTTCCTGTTTGGATACCCACTAGA-
-CATTT-GAAGTTCTACAATGAA-------------CCCA---TCGGAGATGCAA-----
--------------------AGAAAAGC---GCCTCCACGGAGACAGAAACACC------
-----GCAATCGAGCCC--ATTGACTCGCATGATGAA-CCAAGTGATGA---------TA
TCAGAAGAACAAA-TGAAGTCACCACGCACCGAG-AAGGCGGAGCTGCCGACCTGGGCAC
AGTTAAAGAAGCTGACACCGTTAGCT-------GGAAAAAGCCTAGCTAG----------
------------------------------------------------------------
--------------------------------
>11-111501531_RM10
GAAAAATCAAGAAAGAAAAG-GAATAGGGTATCCTTTTTAGGGGCGGCCACTGTAGCGCC
TCCTAAACCCATT------CCATTAACTTGGAAAACAGAAAAACCGGTATGGGTAAATCA
GTGGCCGCTA-CCGAAGC-AAAAACTGGAGGCTTTACATTCATTAG-CAAAGGAACAATT
AAAAAAAGGACACATTGAGCCT--------TCATTC-TCACCCTGGAATTCTCCTGTATT
TGTAATACAG--AAAAAA-TCAGGCAAATGGC--GTATGTTAATGGACTTA-AGAG-CCG
TAAATGCTGTAATTCAACCCATGGGGCCTCTTCAACCCGGAATGCCCTCTCCGGCCATGA
TCCCAAAAGACTGGCCTTTAATTATAATTGATCT---------TAAGGATT-GC------
------------------TTTTTTACCATTCCTCTGGCAGAGCAAGATTGTGAAAAATTT
GCCTTTACTATACCAGCCATAAATAATAAAGAACCAGCCACCAGGTT-CAGTGGAAAGTA
CTACCTCAGGGAATGCTTAATAGTCC--AACTATTTGTCAAACTTTCG------------
TAGGTCAAGTCCTTCAACCAGTTAGAGACA-AATT-TTCAGATTGTT-ATATCATTCACT
ATATTGATGATATTTTATGTGCT-GCAGAAACAAGAGAAAAATT-AATTGACTGTTACAC
ATTT-CTG-------CAAGCAG--AGGTTG----CCAAC--GCA-GGACTAACAATAGCA
TCGGATAAGATCCAA-------ACCTCTGCTCCTTTTCATTATTTAGGGATGCAGATAG-
AAAATAGAAAAATTAAG----CCAC-AAAAAATAGAAATAAGAA----AAGATACTTT-A
AAAACATTAAATGACTTT-CAAAAATTGTTAG-GCGATATTAATTGGATTCGGCCAACTC
TAGGCATTC---CTACTTATGCCATGTCAAATTTGTTCTCT---ATCCTAAGA-GGAGAT
CCAGACTT-AAATAGTAAAAGAATATTAACCCCAGAGGCAAC-AAAAGAAA---TTA-AA
TTAGTGGAAG--AA-AAAATTCAGTCAGCGCAAA--------TAAATAG-GATA------
GATCCTTTAGCCCCACT-CCAAC----------TTTTGAT-TTTTGC-TACTACACATTC
TCCAACAGGCATCATTATTCAAAACACTGATCTTGTGGAGTGGTCATTTCTTTCTCACAG
T-ACAATTAAGA-------CTTTTACATTGTACTTGGATCAAATAGCTACATTAATTG-G
TCA-GGCAAGATTACGGATAA-----TAAAATTGTGT----GGTAATGACCCAGACAA-A
ATAGTTGTTCCT--TTAACCAAGGAACAAGTTAGGCAAGCCTTTA--TCAATTCT--GGT
GCATGGC-AGAT-TGGCCTTGCTAATTTTGTGG-GAGTTATTG--ATAA--TCATTACCC
-AAAAACAAA-------AATCTTCCAGTTTTT-AAAATTGACTACTTGGA-TTTTACCTA
AAA------------TTACCAGACATGA----------G-CCTTT---AGAAAA------
-----------TGCTCTGA-CAGTAT-TTACTGATGGTTCCAGCAA-TGGAAA---AGCG
GC-TTACAC-AGGACCAAAAGAGCGAG---TAA--TCA---AAACT-CAGTATCAATCAG
CTCAAAGAGCAGAG-TTGGTTG-CAGTCATTACAGTGTTACAAGATTT---TAA-----T
CAACCTGTTAA-TATTA-T------ATCAGATTCTGCATATGTAGTACAGGCTACAAGGG
ATGTTGAGAC---AGCTCT--------AATTAAATATA-GCATGGATGATCAGTTAAACC
--AGTTGTTTAATTTA----------------------------------TTACAACAAA
CTGTAAG-AAAAAGAAATTTCCCATT----------------TTATAT-TACTCA-TATT
CGAGC--ACAC--ACTAATTTGCCA-GGACCTTTAACTATAGCAA-------ATGAACAA
GCTGACTT----------------ACTGGTATCCTCTGCA-----TTC------A-TAAA
---AGCACAAGAACTTCA-TGC---TTTGACTCATGTAAATG------CAGCAG-GGTTA
AAAAACAAATTTGATGTCACATGGAA--ACA-GGCAAAAGATATTGTACAACATTGCACC
CAG-TGT-C-AAGTACTACACCTA-CCCACTCA-AGAGGC---AGGAGTGAATCCCAGA-
GGTCTGTGT-CCTAATGCATTATGGCAAATGGATGTTACC---C--ATGTACCTTCATTT
GGA----------------AAATTATCATATGTTCATGTAACAGTTGATACTTATTCACA
TTTCATATGGGCAACATGCCAGACAGGAGAA---AGTACTTC-CCATGTT-AAAAAACAT
T--TATTATCTTGTTTTGCTGTAATGGGAGTTCCAGAAAAAA-TTAAAACTGA--CAATG
GA--CCAGGTTAT---TGTAGTAAAGCTT--------TCCAAAAATTCTTAAATCAGTGG
AATATTAC-------ACATACAACAGGAATTC----------------------------
---------------------------------CTTATAATTCCCAAGGACAGG-CCATA
GTTGAAAGAACTAATAGAA-CACTCAAAACT-CAGTTAGTTAAAC-AAAAAAAAG-GGGG
AGA---C-----------------------------------------------------
-------------------------------------AGTAAGGAGTATACCA-------
----CTCCTCAGATGCA-GCTTAATCTA-GCACTCT------------------------
---------------------------------------AT-ACTTTAAATTTTTTAAAC
-------ATTTATAGA-AATCAG--ACT-ACTACTTCT-GCAGAACAACA-TCTTACTGG
T---AAAAAGAACAGTCCACATGAAGGA-AAAC---TGATTT-GGTGGAAAGACA-----
ACAAAAATAAGACATGG---GAAATAGGGAAGGTGATAACCTGGGGAAGAGGTTTTGC-T
TGTGT----TTCACCAGGAGCAAATC-------AGCTTCCTGTTTGGATACCCACTAAA-
-CATTT-GAAGTTCTACAATGAA-------------CCCA---TCGGAGATGCAA-----
--------------------AGAAAAGC---GCCTCCACGGAGACAGAAACACC------
-----GCAATCGA-CACC-ATTGACTCGCATGATGAA-CCAAGTGATGA---------TA
TCAGAAGAACAGA-TGAAGTCACCACGCACCAAG-AAGGCGGAGCTGCCGACCTGGGCAC
AGTTAAAGAAGCTGACACCGTTAGCT-------GGAAAAAGCCTAGCTAG----------
------------------------------------------------------------
--------------------------------
>16-60303645_RM10
GAAAAATCAAGAAAGAAAAG-GAATAGGGTATCCTTTTTAGGGGCGGCCACTGTAGCGCC
TCCTAAACCCATT------CCATTAACTTGGAAAACAGAAAAACCGGTATGGGTAAATCA
GTGGCCGCTA-CCGAAGC-AAAAACTGGAGGCTTTACATTCATTAG-CAAAGGAACAATT
AAAAAAAGGACACATTGAGCCT--------TCATTC-TCACCCTGGAATTCTCCTGTATT
TGTAATTCAG--AAAAA--TCAGGCAAATGGC--GTATGTTAATGGACTTA-AGAG-CCG
TAAATGCTGTAATTCAACCCATGGGGCCTCTTCAACCCGGATTGCCCTCTCCGGCCATGA
TCCCAAAAGACTGGCCTTTAATTATAATTGATCT---------TAAGGATT-GC------
------------------TTTTTTACCATTCCTCTGGCAGAGCAAGATTGTGAAAAATTT
GCCTTTACTATACCAGCCATAAATAATAAAGAACCAGCCACCAGGTTTCAGTGGAAAGTA
CTACCTCAGGGAATGCTTAATAGTCC--AACTATTTGTCAAACTTTCG------------
TAGGTCAAGTCCTTCAACCAGTTAGAGACA-AATT-TTCCGATTGTT-ATATCATTCACT
ATATTGATGATATTTTATGTGCT-GCAGAAACAAGAGAAAAATT-AATTGACTGTTACAC
ATTT-CTG-------CAAGCAG--AGGTTG----CCAAC--GCA-GGACTAACAATAGCA
TCGGATAAGATCCAA-------ACCTCTGCTCCTTTTCATTATTTAGGGATGCAGATAG-
AAAATAGAAAAATTAAG----CCAC-AAAAAATAGAAATAAGAA----AAGATACTTT-A
AAAACATTAAATGACTTT-CAAAAATTGTTAG-GCGATATTAATTGGATTCGGCCAACTC
TAGGCATTC---CTACTTATGCCATGTCAAACTTGTTCTCT---ATCCTAAGA-GGAGAT
CCAGACTT-AAATAGTAAAAGAATATTAACCCCAGAGGCAAC-AAAAGAAA---TTA-AA
TTAGTGGAAG--AA-AAAATTCAGTCAGCGCAAA--------TAAATAG-GATA------
GATCCTTTAGCCCCACT-CCAAC----------TTTTGAT-TTTTGC-TACTACACATTC
TCCAACAGGCATCATTATTCAAAACACTGATCTTGTGGAGTGGTCATTTCTTTCTCACAG
T-ACAATTAAGA-------CTTTTACATTGTACTTGGATCAAATAGCTACATTAATTG-G
TCA-GGCAAGACTACGGATAA-----TAAAATTGTGT----GGTAATGACCCAGACAA-A
ATAGTTGTTCCT--TTAACCAAGGAACAAGTTAGGCAAGCCTTTA--TCAATTCT--GGT
GCATGGC-AGAT-CGGCCTTGCTAATTTTGTGG-GAGTTATTG--ATAA--TCATTACCC
-AAGAACAAA-------AATCTTCCAGTTTTT-AAAATTGACTACTTGGA-TTTTACCTA
AAA------------TCACCAGACATGA----------G-CCTTT---AGAAAA------
-----------TGCTCTGA-CAGTAT-TTACTGATGGTTCCAGCAA-TGGAAA---AGCG
GC-TTACAC-AGGACCAAAAGAGCGAG---TAA--TCA---AAACT-CAGTATCAATCAG
CTCAAAGAGCAGAG-TTGGTTG-CAGTCATTACAGTGTTACAAGATTT---TAA-----T
CAACCTGTTAA-TATTA-T------ATCAGATTCTGCATATGTAGTACAGGCTACAAGGG
ATGTTGAGAC---AGCTCT--------AATTAAATATA-GCATGGATGATCAGTTAAACC
--AGTTGTTTAATTTA----------------------------------TTACAACAAA
CTGTAAG-AAAAAGGAATTTCCCATT----------------TTATAT-TACTCA-TATT
CGAGC--ACAC--ACTAATTTGCCA-GGACCTTTAACTATAGCAA-------ATGAACAA
GCTGACTT----------------ACTGGTATCCTCTGCA-----TTC------A-TAAA
---AGCACAAGAACTTCA-TGC---TTTGACTCATGTAAATG------CAGCAG-GGTTA
AAAAACAAATTTGATGTCACATGGAA--ACA-GGCAAAAGATATTGTGCGACATTGCACC
CAG-TGT-C-AAGTACTACACCTG-CCCACTCA-AGAGGC---AGGAGTGAATCCCAGA-
GGTCTGTGT-CCTAATGCATTATGGCAAATGGATGTTACC---C--ATGTACCTTCATTT
GGA----------------AAATTATCATATGTTCATGTAACAGTTGATACTTATTCACA
TTTCATATGGGCAACATGCCAGACAGGAGAA---AGTACTTC-CCATGTT-AAAAAACAT
T--TATTATCTTGTTTTGCTGTAATGGGAGTTCCAGAAAAAA-TTAAAACTGA--CAATG
GA--CCAGGTTAT---TGTAGTAAAGCTT--------TCCAAAAATTCTTAAATCAGTGG
AATATTAC-------ACATACAACAGGAATTC----------------------------
---------------------------------CTTATAATTCCCAAGGACAGG-CCATA
GTTGAAAGAACTAATAGAA-CACTCAAAACT-CAATTAATTAAAC-AAAAAAAAG-GGGG
AGA---C-----------------------------------------------------
-------------------------------------AGTAAGGAGTGTACCA-------
----CTCCTCAGATGCA-GCTTAATCTA-GCACTTT------------------------
---------------------------------------AT-ACTTTAAATTTTTTAAAC
-------ATTTATAGA-AATCAG--ACT-ACTACTTCT-GCAGAACAACA-TCTTACTGG
T---AAAAAGAACAGTCCACATGAAGGA-AAAC---TGATTT-GGTGGAAAGACA-----
ACAAAAATAAGACATGG---GAAATAGGGAAGGTGATAACCTGGGGAAGAGGTTTTGC-T
TGTGT----TTCACCAGGAGAAAATC-------AGCTTCCTGTTTGGATACCCACTAAA-
-CATTT-GAAGTTCTACAATGAA-------------CCCA---TCGGAGATGCAA-----
--------------------AGAAAAGC---GCCTCCACGGAGACAGAAACACC------
-----GCAATCGA-CACC-ATTGACTCGCATGATGAA-CCAAGTGATGA---------TA
TCAGAAGAACAGA-TGAAGTCACCACGCACCAAG-AAGGCGGAGCTGCCGACCTGGGCAC
AGTTAAAGAAGCTGACACCGTTAGCT-------GGAAAAAGCCTAGCTAG----------
------------------------------------------------------------
--------------------------------
>4-99660999_RM10
GAAAAATCAAGAAAG-AAAG-GAATAGGGTATCCTTTTTAGGGGCGGCCACTGTAGCGCC
TCCTAAACCCATT------CCATTAACTTGGAAAACAGAAAAACCGGTATGGGTAAATCA
GTGGCCGCTA-CCGAAGC-AAAAACTGGAGGCTTTACATTCATTAG-CAAAGGAACAATT
TAAAAAAGGACACATTGAGCCT--------TCATTC-TCACCCTGGAATTCTCCTGTATT
TGTAATACAG--AAAAAA-TCAGGCAAATGGC--GTATGTTAATGGACTTA-AGAG-CCG
TAAATGCTGTAATTCAACCCATGGGGCCTCTTCAACCCGGATTGCCCTCTCCGGCCATGA
TCCCAAAAGACTGGCCTTTAATTATAATTGATCT---------TAAGGATT-GC------
------------------TTTTTTACCATTCCTCTGGCAGAGCAAGATTGTGAAAAATTT
GCCTTTACTATACCAGCCATAAATAATAAAGAACCAGCCACCAGGTTTCAGTGGAAAGTA
CTACCTCAGGGAATGCTTAATAGTCC--AACTATTTGTCAAACTTTCG------------
TAGGTCAAGTCCTTCAACCAGTTAGAGACA-AA-T-TTCCGATTGTT-ATATCATTCACT
ATATTGATGATATTTTATGTGCT-GCAGAAACAAGAGAAAAATT-AATTGACTGTTACAC
ATTT-CTG-------CAAGCAG--AGGTTG----CCAAC--GCA-GGACTAACAATAGCA
TCGGATAAGATCCAA-------ACCTCTGCTCCTTTTCATTATTTAGGGATGCAGATAG-
-AAATAGAAAAATTAAG----CCAC--AAAAATAGAAATAAGAA----AAGATACTTT-A
AAAACATTAAATGACTTT-CAAAAATTGTTAG-GCGATATTAATTGGATTCGGCCAACTC
TAGGCATTC---CTACTTATGCCATGTCAAACTTGTTCTCT---ATCCTAAGA-GGAGAT
CCAGACTT-AAATAGTAAAAGAATATTAACCCCAGAGGCAAC-AAAAGAAA---TTA-AA
TTAGTGGAAG--AA-AAAATTCAGTCAGCGCAAA--------TAAATAG-GATA------
GATCCTTTAGCCCCACT-CCAAC----------TTTTGAT-TTTTGC-TACTACACATTC
TCCAACAGGCATCATTATTCAAAACACTGATCTCGTGGAGTGGTCATTTCTTTCTCACAG
T-ACAATTAAGA-------CTTTTACATTGTACTTGGATCAAATAGCTACATTAATTG-G
TCA-GGCAAGACTACGGATAA-----TAAAATTGTGT----GGTAATGACCCAGACAA-A
ATAGTTGTTCCT--TTAACCAAGGAACAAGTTAGGCAAGCCTTTA--TCAATTCT--GGT
GCATGGC-AGAT-TGGCCTTGCTAATTTTGTGG-GAGTTATTG--ATAA--TCATTACCC
-AAGAACAAA-------AATCTTCCAGTTTTT-AAAATTGACTACTTGGA-TTTTACCTA
AAA------------TCACCAGACATGA----------G-CCTTT---AGAAAA------
-----------TGCTCTGA-CAGTAT-TTACTGATGGTTCCAGCAA-TGGAAA---AGCG
GC-TTACAC-AGGACCAAAAGAGCGAG---TAA--TCA---AAACT-CAGTATCAATCAG
CTCAAAGAGCAGAG-TTGGTTG-CAGTCATTACAGTGTTACAAGATTT---TAA-----T
CAACCTGTTAA-TATTA-T------ATCAGATTCTGCATATGTAGTACAGGCTACAAGGG
ATGTTGAGAC---AGCTCT--------AATTAAATATA-GCATGGATGATCAGTTAAACC
--AGTTGTTTAATTTA----------------------------------TTACAACAAA
CTGTAAG-AAAAAGGAATTTCCCATT----------------TTATAT-TACTCA-TATT
CGAGC--ACAC--ACTAATTTGCCA-GGACCTTTAACTATAGCAA-------ATGAACAA
GCTGACTT----------------ACTGGTATCCTCTGCA-----TTC------A-TAAA
---AGCACAAGAACTTCA-TGC---TTTGACTCATGTAAATG------CAGCAG-GGTTA
AAAAACAAATTTGATGTCACATGGAA--ACA-GGCAAAAGATATTGTGCGACATTGCACC
CAG-TGT-C-AAGTACTACACCTG-CCCACTCA-AGAGGC---AGGAGTGAATCCCAGA-
GGTCTGTGT-CCTAATGCATTATGGCAAATGGATGTTACC---C--ATGTACCTTCATTT
GGA----------------AAATTATCATATGTTCATGTAACAGTTGATACTTATTCACA
TTTCATATGGGCAACATGCCAGACAGGAGAA---AGTACTTC-CCATGTT-AAAAAACAT
T--TATTATCTTGTTTTGCTGTAATGGGAGTTCCAGAAAAAA-TTAAAACTGA--CAATG
GA--CCAGGTTAT---TGTAGTAAAGCTT--------TCCAAAAATTCTTAAATCAGTGG
AATATTAC-------ACATACAACAGGAATTC----------------------------
---------------------------------CTTATAATTCCCAAGGACAGG-CCATA
GTTGAAAGAACTAATAGAA-CACTCAAAACT-CAGTTAGTTAAAC-AAAAAAAAG-GGGG
AGA---C-----------------------------------------------------
-------------------------------------AGTAAGGAGTATACCA-------
----CTCCTCAGATGCA-GCTTAATCTA-GCACTCT------------------------
---------------------------------------AT-ACTTTAAATTTTTTAAAC
-------ATTTATAGA-AATCAG--ACT-ACTACTTCT-GCAGAACAACA-TCTTACTGG
T---AAAAAGAACAGTCCACATGAAGGA-AAAC---TGATTT-GGTGGAAAGACA-----
ACAAAAATAAGACATGG---GAAATAGGGAAGGTGATAACCTGGGGAAGAGGTTTTGC-T
TGTGT----TTCACCAGGAGCAAATC-------AGCTTCCTGTTTGGATACCCACTAAA-
-CATTT-GAAGTTCTACAATGAA-------------CCCA---TCGGAGATGCAA-----
--------------------AG-AAAGC---GCCTCCACGGAGACAGAAACACC------
-----GCAATCAAGCAC--ATTGACTCGCATGATGAA-CCAAGTGATGA---------TA
TCAGAAGAACAGA-TGAAGTCACCACGCACCAAG-AAGGCGGAGCTGCCGACCTGGGCAC
AGTTAAAGAAGCTGACACCGTTAGCT-------GGAAAAAGCCTAGCTAG----------
------------------------------------------------------------
--------------------------------
>Un_NW_021160711v1-13949_RM10
GAAAAATCAAGAAAGAAAAG-GAATAGGGTATCCTTTTTAGGGGCGGCCACTGTAGCGCC
TCCTAAACCCATT------CCATTAACTTGGAAAACAGAAAAACCGGTATGGGTAAATCA
GTGGCCGCTA-CCGAAGC-AAAAACTGGAGGCTTTACATTCATTAG-CAAAGGAACAATT
-AAAAAAGGACACATTGAGCCT--------TCATTC-TCACCCTGGAATTCTCCTGTATT
TGTAATTCAG--AAAAAA-TCAGGCAAATGGC--GTATGTTAATGGACTTA-AGAG-CCG
TAAATGCTGTAATTCAACCCATGGGGCCTCTTCAACCCGGATTGCCCTCTCCGGCCATGA
TCCCAAAAGACTGGCCTTTAATTATAATTGATCT---------TAAGGATT-GC------
------------------TTTTTTACCATTCCTCTGGCAGAGCAAGATTGTGAAAAATTT
GCCTTTACTATACCAGCCATAAATAATAAAGAACCAGCCA-CAGGTTTCAGTGGA---TA
TTACCTCAGGGGATGCTTAATAGTC---AACTATTTGTCA-ACTTTCG------------
TAGGTCAAGTCCTTCAACTGATTAGAGACA-AATT-TTCAGATTGTT-ATATCATTCACT
A-ATTGATGATATTTTATGTGCT-GCAGAAA-AAGAGA-AAATT-AATTGACTGTTA-AC
ATTT-CTG-------CAAGCAG--AGGTTG----CCAAC--GCATGGACTAACAAT-GCA
TCTGATAAGATCCAA-------ACCTCTGCTCCTTTTCATTATTTAGGGATGCAGATAG-
ATAATAGAAAAATTAG------CAC---AAAATAGAAATAAGAA----AAGATACATTTA
AAAACATTAAATGACTTT-CA-AAATTGTTAGCGCGATATTAATTGGATTCGGCCAACTC
TA-GCATTC---CTACTTATGCCATGTCAAATTTGTTCTC-----TTCTAGGA-G--AAT
CCAGACTTCAAATAGTAAA-GAATATTAACCCAGAAGGCAA--AAAGAAAT---TTA-AA
TTAGTGG-AG--AA-AAAATTCAGTCAGCGCAAA--------TAAGTAG-AATA------
GATCC-TTAGCCCCA---CCAAC----------TTTTGATATTTTGCGTACTGCACATTC
T-CAACAGGCTATCATATTCAAAATACTGATCTTGTGGAGTGGTCATTCTTTCCTCAACG
TAACAATTAAGA---------TTTACATTGTACTTGGATCAAATAGCTACATTAATTG-G
TCA-GGC-AGATTGTAACGAAATGACTAAAATATTGTTACGGGTAAAGAAAAGTACAACA
ATACGTGTTCTTGATTAACCAAGGAACAAAGTTAA-AAGCCTTTACGTCATTCCT--GG-
GCATGATGAGATCTTGCCTTGCTGATTTTCTGGTGGGTTACTGCAATAC--TCATTACCG
-CAAAACAAA-------CACTCTCCAGTCTTA-AAAATTGACTACTTGGA-TTTTACCTA
AAA------------TTACCAGACCATG----------A-ACTTT---AGAAAT------
-----------GCCTCTGACCAGTAT-TTACTGATGGTT-CAGCAA-TGGAAA---AGCG
GC-TTACAC-AGGACC--AAGAGCGAG---TAA--TCA---AAACT-CAGTATCAATCAG
CCTCAAGGGCAGAG-TTGG-TG-CAGTCATTACAGTATTACAAGATTT---TAA-----T
CAA-CTGTTA--TATTCAT------ATCAGATTCTGCATATGTA-TACAGGCCTACAAGG
ATGTTGAGAC----GCTCT--------AATTAAATATAGCCATGGATGATCAGTTAACC-
--AGTTGTTCA-TTTA----------------------------------TTACAACAAA
CTGTAAG--AAAAGGAATTTC-CATT----------------TTATATCTATCCATTATT
CAGAC--ACAC---CTATTTTACCA-GGA-CTTTAACTATAGCAA-------AATGAACA
GCTGACTT----------------ACTGGTATCCTCTGCA-----TTC------ATTAAA
---AGCACAAGAACTTCA-TGC---TTTGACTCATGTAA-TG------CAGCAGAGGTTA
AAA---CAATTTGATGTCACATGGAA--ACA-GGCAAAAG-TATTGTACAACACTGCACC
CAGATGT-C-AAGTACTACACCTG-CCCACTCA-AGAGC----AGGAGTGAATCCCAGA-
GGTCTGTGT-CCTAATGCATTATGGCAAATGGATGTTACC---C--ATGTACCTTCATTT
GGA----------------AAATTATCATATGTTCATGTAACAGTTGATACTTATTCACA
TTTCATATGGGCAACATGCCAGACAGGAGAA---AGTACTTC-CCATGTT-AAAAAACAT
T--TATTATCTTGTTTTGCTGTAATGGGAGTTCCAGAAAAAA-TTAAAACTGA--CAATG
GA--CCAGGTTAT---TGTAGTAAAGCTT--------TCCAAAAATTCTTAAATCAGTGG
AATATTAC-------ACATACAACAGGAATTC----------------------------
---------------------------------CTTATAATTCCCAAGGACAGG-CCATA
GTTGAAAGAACTAATAGAA-CACTCAAAACT-CAGTTAGTTAAAC--AAAAAAAG-GGGG
AGA---C-----------------------------------------------------
-------------------------------------AGTAAGGAGTATACCA-------
----CTCCTCAGATGCA-GCTTAATCTA-GCACTCT------------------------
---------------------------------------AT-ACTTTAAATTTTTTAAAC
-------ATTTATAGA-AATCAG--ACT-ACTACTTCT-GCAGAACAACA-TCTTACTGG
T---AAAAAGAACAGTCCACATGAAGGA-AAAC---TGATTT-GGTGGAAAGACA-----
ACAAAAATAAGACATGG---GAAATAGGGAAGGTGATAACCTGGGGAAGAGGTTTTGC-T
TGTGT----TTCACCAGGAGAAAATC-------AGCTTCCTGTTTGGATACCCACTAAA-
-CATTT-GAAGTTCTACAATGAA-------------CCCA---TCGGAGATGCAA-----
--------------------AGAAAAGC---GCCTCCACGGAGACGGAAACACC------
-----GCAATCGAGCACC-ATTGACTCGCATGAT-AA-CCAAGTGATGA---------TA
TCAGAAGAACAGA-TGAAGTCACCACGCACCAAG-AAGGCGGAGCTGCCGACCTGGGCAC
AGTTAAAGAAGCTGACACCGTTAGCT-------GGAAAAAGCCTAGCTAG----------
------------------------------------------------------------
--------------------------------
>Un_NW_021161853v1-4120_RM10
GAAAAATCAAGAAAGAAAAG-GAATAGGGTATCCTTTTTAGGGGCGGCCACTGTAGCGCC
TCCTAAACCCATT------CCATTAACTTGGAAAACAGAAAAACCGGTATGGGTAAATCA
GTGGCCGCTA-CCGAAGC-AAAAACTGGAGGCTTTACATTCATTAG-CAAAGGAACAATT
TAAAAAAGGACACATTGAGCCT--------TCATTC-TCACCCTGGAATTCTCCTGTATT
TGTAATACAG--AAAAAA-TCAGGCAAATGGC--GTATGTTAATGGACTTA-AGAG-CCG
TAAATGCTGTAATTCAACCCATGGGGCCTCTTCAACCCGGATTGCCCTCTCCGGCCATGA
TCCCAAAAGACTGGCCTTTAATTATAATTGATCT---------TAAGGATT-GC------
------------------TTTTTTACCATTCCTCTGGCAGAGCAAGATTGTGAAAAATTT
GCCTTTACTATACCAGCCATAAATAATAAAGAACCAGCCACCAGGTTTCAGTGGAAAGTA
CTACCTCAGGGAATGCTTAATAGTCC--AACTATTTGTCAAACTTTCG------------
TAGGTCAAGTCCTTCAACCAGTTAGAGACA-AATT-TTCCGATTGTT-ATATCATTCACT
ATATTGATGATATTTTATGTGCT-GCAGAAACAAGAGAAAAATT-AATTGACTGTTACAC
ATTT-CTG-------CAAGCAG--AGGTTG----CCAAC--GCA-GGACTAACAATAGCA
TCGGATAAGATCCAA-------ACCTCTGCTCCTTTTCATTATTTAGGGATGCAGATAG-
AAAATAGAAAAATTAAG----CCAC-AAAAAATAGAAATAAGAA----AAGATACTTT-A
AAAACATTAAATGACTTT-CAAAAATTGTTAG-GCGATATTAATTGGATTCGGCCAACTC
TAGGCATTC---CTACTTATGCCATGTCAAATTTGTTCTCT---ATCCTAAGA-GGAGAT
CCAGACTT-AAATAGTAAAAGAATATTAACCCCAGAGGCAAC-AAAAGAAA---TTA-AA
TTAGTGGAAG--AA-AAAATTCAGTCAGCGCAAA--------TAAATAG-GATA------
GATCCTTTAGCCCCACT-CCAAC----------TTTTGAT-TTTTGC-TACTACACATTC
TCCAACAGGCATCATTATTCAAAACACTGATCTTGTGGAGTGGTCATTTCTTTCTCACAG
T-ACAATTAAGA-------CTTTTACATTGTACTTGGATCAAATAGCTACATTAATTG-G
TCA-GGCAAGATTACGGATAA-----TAAAATTGTGT----GGTAATGACCCAGACA--A
ATAGTTGTTCCT--TTAACCAAGGAACAAGTTAGGCAAGCCTTTA--TCAATTCT--GGT
GCATGGC-AGAT-CGGCCTTGCTAATTTTGTGG-GAGTTATTG--ATAA--TCATTACCC
-AAGAACAAA-------AATCTTCCAGTTTTT-AAAATTGACTACTTGGA-TTTTACCTA
AAA------------TCACCAGACATGA----------G-CCTTT---AGAAAA------
-----------TGCTCTGA-CAGTAT-TTACTGATGGTTCCAGCAA-TGGAAA---AGCG
GC-TTACAC-AGGACCAAAAGAGCGAG---TAA--TCA---AAACT-CAGTATCAATCAG
CTCAAAGAGCAGAG-TTGGTTG-CAGTCATTACAGTGTTACAAGATTT---TAA-----T
CAACCTGTTAA-TATTA-T------ATCAGATTCTGCATATGTAGTACAGGCTACAAGGG
ATGTTGAGAC---AGCTCT--------AATTAAATATA-GCATGGATGATCAGTTAAACC
--AGTTGTTTAATTTA----------------------------------TTACAACAAA
CTGTAAG-AAAAAGGAATTTCCCATT----------------TTATAT-TACTCA-TATT
CGAGC--ACAC--ACTAATTTGCCA-GGACCTTTAACTATAGCAA-------ATGAACAA
GCTGACTT----------------ACTGGTATCCTCTGCA-----TTC------A-TAAA
---AGCACAAGAACTTCA-TGC---TTTGACTCATGTAAATG------CAGCAG-GGTTA
AAAAACAAATTTGATGTCACATGGAA--ACA-GGCAAAAGATATTGTACGACATTGCACC
CAG-TGT-C-AAGTACTACACCTG-CCCACTCA-AGAGGC---AGGAGTGAATCCCAGA-
GGTCTGTGT-CCTAATGCATTATGGCAAATGGATGTTACC---C--ATGTACCTTCATTT
GGA----------------AAATTATCATATGTTCATGTAACAGTTGATACTTATTCACA
TTTCATATGGGCAACATGCCAGACAGGAGAA---AGTACTTC-CCATGTT-AAAAAACAT
T--TATTATCTTGTTTTGCTGTAATGGGAGTTCCAGAAAAAA-TTAAAACTGA--CAATG
GA--CCAGGTTAT---TGTAGTAAAGCTT--------TCCAAAAATTCTTAAATCAGTGG
AATATTAC-------ACATACAACAGGAATTC----------------------------
---------------------------------CTTATAATTCCCAAGGACAGG-CCATA
GTTGAAAGAACTAATAGAA-CACTCAAAACT-CAGTTAGTTAAAC-AAAAAAAGG--GGG
AGA---C-----------------------------------------------------
-------------------------------------AGTAAGGAGTATACCA-------
----CTCCTCAGATGCA-GCTTAATCTA-GCACTCT------------------------
---------------------------------------AT-ACTTTAAATTTTTTAAAC
-------ATTTATAGA-AATCAG--ACT-ACTACTTCT-GCAGAACAACA-TCTTACTGG
T---AAAAAGAACAGTCCACATGAAGGA-AAAC---TGATTT-GGTGGAAAGACA-----
ACAAAAATAAGACATGG---GAAATAGGGAAGGTGATAACCTGGGGAAGAGGTTTTGC-T
TGTGT----TTCACCAGGAGAAAATC-------AGCTTCCTGTTTGGATACCCACTAAA-
-CATTT-GAAGTTCTACAATGAA-------------CCCA---TCGGAGATGCAA-----
--------------------AGAAAAGC---GCCTCCACGGAGACAGAAACACC------
-----GCAATCGAG-ACC-ATTGACTCGCATGATGAA-CCAAGTGATGA---------TA
TCAGAAGAACAGA-TGAAGTCACCACGCACCAAG-AAGGCGGAGCTGCCGACCTGGGCAC
AGTTAAAGAAGCTGACACCGTTAGCT-------GGAAAAAGCCTAGCTAG----------
------------------------------------------------------------
--------------------------------
>9-134082576_RM10
GGGAAATCAAGAAAGAAAAG-GAATAGGGTATCCTTTTTAGGGGCAGCCATTGTAGAGCC
TCCAAAATCCATT------CCATTAACTTGGAAAACAGAAAAACCTGTGTGGGTGAATCA
GTGGCCGCTA-CCAAAAC-AAAAACTGGAGGCTTTACACTTATTAG-CAAAGGAACAATT
AGAAAAAGGACATATTGAGCCT--------TCATTT-TTGCCTTGGAATTCTCCTGTGTT
TGTAATGCAG--AAGAAA-TCTGGCAGATGGT--GTATGCTAACTGACTTC-AGAG-CTG
TTAATGCCATAATTC-ACCCATGGGGGCTCTCCAGCCCAGGTTGC---------CCATGA
TCCTCAAGGATTGGCCTTTAATTATAATTGATCT---------GAAGGATT-GC------
------------------TTTTTTACCATTCCTCTGGCGAAACAGGATT----------T
GCTTTTACTATACCAGCCATAAATAATAA----CCAGCCACCAGGTTTCAGTGGAAAGTG
TTGCCTCAGGGAATGCTTAATAGTCC--AACTATTTGTCAGACTTTTG------------
TAGGTCAAGCTCTTCA----GTTAGAGACA-AGTT-TTCAGACTGTT------ATTCATT
ATGTTGATGATATTTTGTGTGCT-GCAGAAACGAGAGACAAATT-AATTGACTGTCACAC
ATTT-CTG-------CAAACG---AAGTTG----CCAAC--GCA-GGACTGACAGTAGCA
TCTGATAAGATTCAA-------GCCTCTACTCCTTTTCATTACTTGGGAATGCAGGTAG-
AGGAAAGGAAAATTAAA----CCAC-AAAAAATAGAAATAAGAA----GAGACACATT-A
CAAACATTAAATGACGTT-CAAAAGTTGCTAG-GAGATATTAATTGGATTCAACCAACTC
TAGGCATTC---CTACTTATGCCATGTCAAATTTTTTCTCT-------AAAGA-GGGGAT
GCAGACTT-AAATAGTAAAAGAACATTAACTCCAGAGGCAAC-CAAAGAAA---TTG-AA
TTAGTTGAAG--AA-AAAATTTGGTCAGCACAAG--------TAAATAT-AATA------
GATCCCTTGGCCCCACT-CCAAC---TTTTGATTTTTGAT-TTTTGC-TACTGCACATTC
TCCAACAGGCATCATTGTTCAAAATAAAGATCTTGCGGAGTGGTCATTCCTTCCTCACAG
T-AC----AAGA-------CTTTTACATTGTACATGGATCAAATGGCTACATTAATTG-G
TCA-GGCAAGATTACGAATAA-----TAAAATTGTGT----GGGAGTGACACAGACAA-A
ATCATTGTTCCT--TTAAACAAGGAACAGTTTAGACAAGCCTTTA--TCAATTCT--GGT
ACATGGC-AGAT-TGGTCTTGCTGATTTTGTGG-GAACTATTG--ACAA--TCATTACCT
-AAAAACAAA-------AATCTTCCAGTTTTT-AAAATTGACTACATGGA-TTTTACCTA
AAA------------TTAACAAACATGA----------A-GCTTT---AGAAAA------
-----------TGC--TGA-TGGTGT-TTACTGATGGTTCCAGCAA-TGGAAA---AGTG
GC-TTACAC-CAGGCCAAAAGACTGAG---TTA--TCG---AAACT-CAATATCACTCAG
CTCAAAGAGCAGAG-TTGGTTG-CCATCATTACAGTGTTACATGATTT---TAA-----T
TAG-CTATTAA-CATTG-T------ATCAGATTCTGCATATGTAGTACAGGCTACAAAGG
ATGTTGAGAC---AGCCCT--------AATCAAATACA-GTATGGATGATCAGTTAAACC
--AGCTATTCAACTTA----------------------------------TTACAACAAA
CTATAAG-AAAAAGAAGTTTCCCATT----------------TTATAT-TTCTCA-TATT
CGAGC--ACAT--ACTAATTTACCA-GGGCCTTTAA----AGCAC-------ATGAACAG
GCCGACTT----------------GCTGGTATCCTCTGCA-----TTC------G-TAAA
---AGCACGAGAACTTCA-TGC---CTTGACTCATGTAAATG------TAACAT-GATTA
AAAAATAAATTTGATATTACATGGAA--ATA-GGCAAAAAATATTGTACAGCATTGCACC
CAG-TGT-C-AAGTTCTACACCTG-CCCACTCA-AGAGGC---AGGAGTTAATCCCAGA-
GGCCTATGT-CCTAATGCATTATGGCAAATGGATGTCATG---C--ATGTACCTTCATTT
GGA----------------AAATTGTCATTTGTCCATGTGACAGTTGATACTTACTCACA
TTTCATATGGGCAACCTGCCAGAGAGGAGAA---AGTACTTC-CCATGTT-AAAAGACGT
T--TATTATCTTGTTTTGCTGTCATGGGAATTCCAGAAAAAA-TTAAAACGGA--CAATG
GG--CCAGGGTAC---TGTAGTAAAGCAT--------TCCAAAAATTCTTAAATCAGTGG
AAAATTAC-------ACATACAACAGGAATTC----------------------------
---------------------------------CTTATAATTCCCAAGGACAGG-CCATA
GTTGAAAGAACTAATAGAA-CATGCAAAACT-CAATTGGTTAAAC-AAAGAAAAG-GGGG
AGA---C-----------------------------------------------------
-------------------------------------AGTAAGGAGTATAACA-------
----CTCCCCAGATGCA-ACTTAATCTA-GCATTCA------------------------
---------------------------------------AT-ACTTTAAATTTTTTAAAA
------------CAGA-AATCAG--ACC-ACTACCTCA-GCAGAACAACA-TCTTACTGG
T---AAAAAGAACAGCCCACATGAAGGA-AAAC---TGATTT-TGTGGAAAGACA-----
ACAAAAATAAAACATGG---GAAATAGAGAAGGTGATAACGTGGGGGAGAGGTTTTGC-T
TGCGT----TTCACCAGGGGAAAATC-------AG-TTCCTGTTTGGATACCCACTAGA-
-CATTT-AAAGTTCTGTAATGAA-------------CCCA---TCAGAGATGCAA-----
--------------------AGAAAAC----ACCTCCGTGGAGACCGAAACACC------
-----GCAATCGAGCACC-ATCGACTTGCCAGGTTAA-CAAAATGGTGA---------TA
TCAGAAGAACAG--TGAAGTGGCCATCCACCAAG-AAGTTGGAGCCGCCGACTTGGGCAC
AATTAAAGAAGCGGACACAGCT-----------GAAAAAAGCCTGGGAA-----------
------------------------------------------------------------
--------------------------------
>16-18308503_RM10
GAAAAATCAAGAAAGAAAAG-GAATAGGGTATCCTTTTTAGGGGCGGCCACTGTAGCGCC
TCCTAAACCCATT------CCATTAACTTGGAAAACAGAAAAACCGGTATGGGTAAATCA
GTGGCCGCTA-CCGAAGC-AAAAACTGGAGGCTTTACATTCATTAG-CAAAGGAACAATT
A-AAAAAGGACACATTGAGCCT--------TCATTC-TCACCCTGGAATTCTCCTGTATT
TGTAATTCAG--AAAAAA-TCAGGCAAATGGC--GTATGTTAATGGACTTA-AGAG-CCG
TAAATGCTGTAATTCAACCCATGGGGCCTCTTCAACCCGGATTGCCCTCTCCGGCCATGA
TCCCAAAAGACTGGCCTTTAATTATAATTGATCT---------TAAGGATT-GC------
------------------TTTTTTACCATTCCTCTGGCAGAGCAAGATTGTGAAAAATTT
GCCTTTACTATACCAGCCATAAATAATAAAGAACCAGCCACCAGGTTTCAGTGGAAAGTA
CTACCTCAGGGAATGCTTAATAGTCC--AACTATTTGTCAAACTTTCG------------
TAGGTCAAGTCCTTCAACCAGTTAGAGACA-AATT-TTCAGATTGTT-ATATCATTCACT
ATATTGATGATATTTTATGTGCT-GCAGAAACAAGAGAAAAATT-AATTGACTGTTACAC
ATTT-CTG-------CAAGCAG--AGGTTG----CCAAC--GCA-GGACTAACAATAGCA
TCGGATAAGATCCAA-------ACCTCTGCTCCTTTTCATTATTTAGGGATGCAGATAG-
AAAGTAGAAAAATTAAG----CCAC-AAAAAATAGAAATAAGAA----AAGATACTTT-A
AAAACTTTAAATGACTTT-CAAAAATTGTTAG-GCGATATTAATTGGATTCGGCCAACTC
TAGGCATTC---CTACTTATGCCATGTCAAATTTGTTCTCT---ATCCTAAGA-GGAGAT
CCAGACTT-AAATAGTAAAAGAATATTAACCCCAGAGGCAAC-AAAAGAAA---TTA-AA
TTAGTGGAAG--AA-AAAATTCAGTCAGCGCAAA--------TAAATAG-GATA------
GATCCTTTAGCCCCACT-CCAAC----------TTTTGAT-TTTTGC-TACTACACATTC
TCCAACAGGCATCATTATTCAAAACACTGATCTTGTGGAGTGGTCATTTCTTTCTCACAG
T-ACAATTAAGA-------CTTTTACATTGTACTTGGATCAAATAGCTACATTAATTG-G
TCA-GGCAAGACTACGGATAA-----TAAAATTGTGT----GGTAATGACCCAGACAA-A
ATAGTTGTTCCT--TTAACCAAGGAACAAGTTAGGCAAGCCTTTA--TCAATTCT--GGT
GCATGGC-AGAT-TGGCCTTGCTAATTTTGTGG-GAGTTATTG--ATAA--TCATTACCC
-AAAAACAAA-------AATCTTCCAGTTTTT-AAAATTGACTACTTGGA-TTTTACCTA
AAA------------TTACCAGACATGA----------G-CCTTT---AGAAAA------
-----------TGCTCTGA-CAGTAT-TTACTGATGGTTCCAGCAA-TGGAAA---AGCG
GC-TTACAC-AGGACCAAAAGAGCGAG---TAA--TCA---AAACT-CAGTATCAATCAG
CTCAAAGAGCAGAG-TTGGTTG-CAGTCATTACAGTGTTACAAGATTT---TAA-----T
CAACCTGTTAA-TATTA-T------ATCAGATTCTGCATATGTAGTACAGGCTACAAGGG
ATGTTGAAAC---AGCTCT--------AATTAAATATA-GCATGGATGATCAGTTAAACC
--AGTTGTTTAATTTA----------------------------------TTACAACAAA
CTGTAAG-AAAAAGAAATTTCCCATT----------------TTATAT-TACTCA-TATT
CGAGC--ACAC--ACTAATTTGCCA-GGACCTTTAACTATAGCAA-------ATGAACAA
GCTGACTT----------------ACTGGTATCCTCTGCA-----TTC------A-TAAA
---AGCACAAGAACTTCA-TGC---TTTGACTCATGTAAATG------CAGCAG-GGTTA
AAA-ACAAATTTGATGTCACATGGAA--ACA-GGCAAAAGATATTGTACAACATTGCACC
CAG-TGT-C-AAGTACTACACCTA-CCCACTCA-AGAGGC---AGGAGTGAATCCCAGA-
GGTCTGTGT-CCTAATGCATTATGGCAAATGGATGTTACC---C--ATGTACCTTCATTT
GGA----------------AAATTATCATATGTTCATGTAACAGTTGATACTTATTCACA
TTTCATATGGGCAACATGCCAGACAGGAGAA---AGTACTTC-CCATGTT-AAAAAACAT
T--TATTATCTTGTTTTGCTGTAATGGGAGTTCCAGAAAAAA-TTAAAACTGA--CAATG
GA--CCAGGTTAT---TGTAGTAAAGCTT--------TCCAAAAATTCTTAAATCAGTGG
AATATTAC-------ACATACAACAGGAATTC----------------------------
---------------------------------CTTATAATTCCCAAGGACAGG-CCATA
GTTGAAAGAACTAATAGAA-CACTCAAAACT-CAGTTAGTTAAAC-AAAAAAAAG-GGGG
AGA---C-----------------------------------------------------
-------------------------------------AGTAAGGAGTATACCA-------
----CTCCTCAGATGCA-GCTTAATCTA-GCACTCT------------------------
---------------------------------------AT-ACTTTAAATTTTTTAAAC
-------ATTTATAGA-AATCAG--ACT-ACTACTTCT-GCAGAACAACA-TCTTACTGG
T---AAAAAGAACAGTCCACATGAAGGA-AAAC---TGATTT-GGTGGAAAGACA-----
ACAAAAATAAGACATGG---GAAATAGGGAAGGTGATAACCTGGGGAAGAGGTTTTGC-T
TGTGT----TTCACCAGGAGAAAATC-------GGCTTCCTGTTTGGATACCCACTAA--
-CATTT-GAAGTTCTACAATGAA-------------CCCA---TCGGAGATGCAA-----
--------------------AGAAAAGC---GCCTCCACGGAGACGGAAACACC------
-----GCAATCGAGCCC--ATTGACTCGCATGATGAA-CCAAGTGATGA---------TA
TCAGAAGAACAGA-TGAAGTCACCACGCACCGAG-AAGGCGGAGCTGCCGACCTGGGCAC
AGTTAAAGAAGCTGACACCGTTAGCT-------GGAAAAAGCCTAGCTAG----------
------------------------------------------------------------
--------------------------------
>3-57697480_RM10
GAAAAATCAAGAAAGAAAAG-GAATAGGGTATCCTTTTTAGGGGCGGCCACTGTAGCGCC
TCCTAAACCCATT------CCATTAACTTGGAAAACAGAAAAACCGGTATGGGTAAATCA
GTGGCCGCTA-CCGAAGC-AAAAACTGGAGGCTTTACATTCATTAG-CAAAGGAACAATT
AAAAAAAGGACACATTGAGCCT--------TCATTC-TCACCCTGGAATTCTCCTGTATT
TGTAATTCAG--AAAAAA-TCAGGCAAATGGC--GTATGTTAATGGACTTA-AGAG-CCG
TAAATGCTGTAATTCAACCCATGGGGCCTCTTCAACCCGGATTGCCCTCTCCGGCCATGA
TCCCAAAAGACTGGCCTTTAATTATAATTGATCT---------TAAGGATT-GC------
------------------TTTTTTACCATTCCTCTGGCAGAGCAAGATTGTGAAAAATTT
GCCTTTACTATACCAGCCATAAATAATAAAGAACCAGCCACCAGGTTTCAGTGGAAAGTA
CTACCTCAGGGAATGCTTAATAGTCC--AACTATTTGTCAAACTTTCG------------
TAGGTCAAGTCCTTCAACCAGTTAGAGACA-AATT-TTCAGATTGTT-ATATCATTCACT
ATATTGATGATATT-TATGTGCT-GCAGAAACAAGAGAAAAATT-AATTGACTGTTACAC
ATTT-CTG-------CAAGCAG--AGGTTG----CCAAC--GCA-GGACTAACAATAGCA
TCGGATAAGATCCAA-------ACCTCTGCTCC-TTTCATTATTTAGGGATGCAGATAG-
AAAATAGAAAAATTAAG----CCAC-AAAAAATAGAAATAAGAA----AAGATACTTT-A
AAAACATTAAATGACTTT-CAAAAATTGTTAG-GCGATATTAATTGGATTCGGCCAACTC
TAGGCATTC---CTACTTATGCCATGTCAAATTTGTTCTCT---ATCCTAAGA-GGAGAT
CCAGACTT-AAATAGTAAAAGAATATTAACCCCAGAGGCAAC-AAAAGAAA---TTA-AA
TTAGTGGAAG--AA-AAAATTCAGTCAGCGCAAA--------TAAATAG-GATA------
GATCCTTTAGCCCCACT-CCAAC----------TTTTGAT-TTTTGC-TACTACACATTC
TCCAACAGGCATCATTATTCAAAACACTGATCTCGTGGAGTGGTCATTTCTTTCTCACAG
T-ACAATTAAGA-------CTTTTACATTGTACTTGGATCAAATAGCTACATTAATTG-G
TCA-GGCAAGACTACGGATAA-----TAAAATTGTGT----GGTAATGACCCAGACAA-A
ATAGTTGTTCCT--TTAACCAAGGAACAAGTTAGGCAAGCCTTTA--TCAATTCT--GGT
GCATGGC-AGAT-TGGCCTTGCTAATTTTGTGG-GAGTTATTG--ATAA--TCATTACCC
-AAAAACAAA-------AATCTTCCAGTTTTT-AAAATTGACTACTTGGA-TTTTACCTA
AAA------------TTACCAGACATGA----------G-CCTTT---AGAAAA------
-----------TGCTCTGA-CAGTAT-TTACTGATGGTTCCAGCAA-TGGAAA---AGCG
GC-TTACAC-AGGACCAAAAGAGCGAG---TAA--TCA---AAACT-CAGTATCAATCAG
CTCAAAGAGCAGAG-TTGGTTG-CAGTCATTACAGTGTTACAAGATTT---TAA-----T
CAACCTGTTAA-TATTA-T------ATCAGATTCTGCATATGTAGTACAGGCTACAAGGG
ATGTTGAGAC---AGCTCT--------AATTAAATATA-GCATGGATGATCAGTTAAACC
--AGTTGTTTAATTTA----------------------------------TTACAACAAA
CTGTAAG-AAAAAGAAATTTCCCATT----------------TTATAT-TACTCA-TATT
CGAGC--ACAC--ACTAATTTGCCA-GGACCTTTAACTATAGCAA-------ATGAACAA
GCTGACTT----------------ACTGGTATCCTCTGCA-----TTC------A-TAAA
---AGCACAAGAACTTCA-TGC---TTTGACTCATGTAAATG------CAGCAG-GGTTA
AAAAACAAATTTGATGTCACATGGAA--ACA-GGCAAAAGATATTGTACAACATTGCACC
CAG-TGT-C-AAGTACTACACCTG-CCCACTCA-AGAGGC---AGGAGTGAATCCCAGA-
GGTCTGTGT-CCTAATGCATTATGGCAAATGGATGTTACC---C--ATGTACCTTCATTT
GGA----------------AAATTATCATATGTTCATGTAACAGTTGATACTTATTCACA
TTTCATATGGGCAACATGCCAGACAGGAGAA---AGTACTTC-CCATGTT-AAAAAACAT
T--TATTATCTTGTTTTGCTGTAATGGGAGTTCCAGAAAAAA-TTAAAACTGA--CAATG
GA--CCAGGTTAT---TGTAGTAAAGCTT--------TCCAAAAATTCTTAAATCAGTGG
AATATTAC-------ACATACAACAGGAATTC----------------------------
---------------------------------CTTATAATTCCCAAGGACAGG-CCATA
GTTGAAAGAACTAATAGAA-CACTCAAAACT-CAGTTAGTTAAAC-AAAAAAAAG-GGGG
AGA---C-----------------------------------------------------
-------------------------------------AGTAAGGAGTATACCA-------
----CTCCTCAGATGCA-GCTTAATCTA-GCACTCT------------------------
---------------------------------------AT-ACTTTAAATTTTTTAAAC
-------ATTTATAGA-AATCAG--ACT-ACTACTTCT-GCAGAACAACA-TCTTACTGG
T---AAAAAGAACAGTCCACATGAAGGA-AAAC---TGATTT-GGTGGAAAGACA-----
ACAAAAATAAGACATGG---GAAATAGGGAAGGTGATAACCTGGGGAAGAGGTTTTGC-T
TGTGT----TTCACCAGGAGAAAATC-------AGCTTCCTGTTTGGATACCCACTAGA-
-CATTT-GAAGTTCTACAATGAA-------------CCCA---TCGGAGATGCAA-----
--------------------AGCAAAGC---GCCTCCACGGAGACAGAAACACC------
-----GCAGTCGAG-ACC-ATTGACTCGCATGATGAA-CCAAGTGATGA---------TA
TCAGAAGAACAAA-TGAAGTCACCACGCACCGAG-AAGGCGGAGCTGCCGACCTGGGCAC
AGTTAAAGAAGCTGACACCGTTAGCT-------GGAAAAAGCCTAGCTAG----------
------------------------------------------------------------
--------------------------------
>10-69302515_RM10
------------------------------------------------------------
------------------------------------------------------------
------------------------------------------------------------
------------------------------------------------------------
------------------------------------------------------------
------------------------------------------------------------
------------------------------------------------------------
------------------------------------------------------------
------------------------------------------------------------
------------------------------------------------------------
------------------------------------------------------------
------------------------------------------------------------
------------------------------------------------------------
------------------------------------------------GATGCAGGTAA-
AAAATAGAAAAATTAAA----CCAC-AAAAAATAGAAATAAGAA----AAGACACATT-A
AAAACATTAAATGACTTT-CAGAAATTGCTAG-GAGATATTAATTAAATTCGGCCAACTC
TAGTCATTC---CTACTTACGCCATGTCAAATTTGTTCTCT---ATCTTAAGA-GGGGAC
CCGGACTT-AAATAGTAAAAGAATATTAACCGCAGAGGCAGC-AAATGAAA---TTG-AA
TTAGTTGAAG--AA-AAAATTCAGTCAGCACAAG--------TAAATAG-AATA------
GATCCCTTGGCCCCACT-CCAAC----------TGTTGAT-TTTTGC-TACTGCACATTC
TCCGACAGGCATCATTGTTCAAAACACTGACCTTGTGGAGTGCTCCCTTCTTCCTCACGG
T-ACAATTAAGA-------CTTTCACATTGTACTTGGATCAAATAGCTACATTAATTG-G
TCA-GGCAAGATTATGAATAA-----TAAACTTGTGT----GGAAGTGACCCAGACAA-A
ATCATTATTCCT--TTAAACAAGGAACAGGTTAGACAAGCCTTCG--TCAATTCT--TGT
ATGTGGC-AGAC-TGGTCTTGCTGATTTTGTGG-GAATTATTG--CCAA--TCATTACCC
-AAAAACAAA-------AACCTTCCATTTTTA-AAAATTGACTACTTGGA-TTTTACCTA
AAA------------TTACCAGACATTA----------AACCTTT---AGAAAA------
----------GTGCTCTGA-CAGTGT-TTACTGATGGTTCCAGCAA-TGAAAA---AGTG
GC-TTATAC-TGGGCCAAAAGAACAAG---TCA--TTG---AAATT-CAATATCACTCGG
CTCAAAGAGCAGAG-TTGGTTA-CAGCCATTACAGTG-TACAAGATTT---TAA-----T
CAGCCTATTAA-TATTG-T------GTCAGATTCTGCATATATAGTACGGGCTACAAGGG
ATGTTGCGAC---AGCCCT--------AATCAAATACA-GTATGGATGATCAGTTAAACC
--AGCTGTTCAATTTA----------------------------------TTACAACAAA
CTGTGAG-AAAAAGAAATTTCCTATT----------------TTATGT-TACTCA-TATT
CGAGC--ACAC--ACTAATTTACCA-GGGCCTTTAACTAAAGCAA-------ATGAACAA
GCTGACTT----------------ACTGGTATCCTCTGCA-----TTC------A-TAAA
---AGCACAAGAACTTCA-TGC---TTTGACTCATGTAAATG------CGGCAG-GATTA
AAAAATAAATTTGATATCATATGGAA--ATA-GGAAAAATATATTGTACAACATTGCACC
CAG-TGT-C-AAGTTCTACACCTG-CCCACTCA-AGAGGC---AAGAGTTAATTACAGA-
GGTCTAGGT-CCTAATGCGTTATGGCAAATGGATGTCGCA---C--ATGTACCTTCATTT
GGA----------------AAATTATCATTTGTCCATGTGACAGTTGATACTTATTCACA
TTTCATATGGGCA-------AGACAGGAGAA---AGTATTTC-CCATGTT-AAAAGACAT
T--TATTATCTTGTTTTGCTCTCATGGGTGTTCCAGAAAAAA-TTAAAACTGA--CAATT
GG--CCAGGATAC---TGTAGTAAAATAT--------TCCAAAAATTCTTAAATCAGTGG
AAAATTAC-------ACATACAACAGGAATTC----------------------------
---------------------------------CCTATAATTCCCAAGGACAGG-CCATA
GTTGAAAGAACTAACAGAA-CACTCAAAACT-CAATTGATTAAACAAAAAAGAAG-GGGG
AGA---C-----------------------------------------------------
-------------------------------------AGTAAGGAGTATACCA-------
----CTCCTCAGATGAA-ACTTAATCTA-GCACTCT------------------------
---------------------------------------AT-ACTTTAAATTTTTTAAAC
-------ATTTATAGA-AATTAG--ACT-ACTACCTCT-GCAAAACAACA-TCTTACTGG
T---AAAAAGAACAGCCCAGATGAAGGA-AAAC---TAATTT-GGTGGAAAGACA-----
ACAAAAATAAAACATGG---GAAATAGGGAAGGTGGTAACATGGGGGAGAGGTTTTGC-T
TGTGT----TTCACCAGGGGTAAATC-------AGCTTCCTGTTTAGATACCGACTAGA-
-CATTT-AAAGTTCTACAATGAA-------------CCCA---TCGGAGATGCAA-----
--------------------AGAAAAGC---GTCTCCGCAGAGACGGAGACACC------
-----GCAATCGAGCCC--ATCGACTTGCCAGACGAA-CAAAATGGTGA---------TA
TCAGAAGAACAGA-CAAAGTTGCCATCCACCAAGAAAAACAGAAC---CGGGCCGGGCGC
------------------------------------------------------------
------------------------------------------------------------
--------------------------------
>13-17763395_RM10
GAAAAATCAAGAAAGAAAAG-GAATAGGGTATCCTTTTTAGGGGCGGCTACTGTAGAGCC
TCCTAAATCCATT------CCATTAACTTGAAAAACAGAAAAACCGGTATGGGTAAATCA
GTGGCCGCTA-CCGAGAC-AAAAACTGGAGGCTTTACATTTATTAG-CAATGGAACAATA
AGAAAAGGGATACATTGATCCT--------TCATTC-TCGCCCTGGAAATCTCCTGTATT
TGTAATTCAG--AAAAAA-TCCGGCAAATGGC--CTATGTTAACGGACTTA-AGAGTCCA
TAAATGCCGTAATTCAACCCATGGGGCTTATTCAACCCGGATTGCGCTCTCTGGCCATGA
TTCCAAAAGACTGGCCTTTAGTTATAATTGATCT---------AAAGGATT-TC------
---------------TTTTTTTTTACCATTTCTCTGGCAGAGCAAGATTGTGAAAAATTT
GCCTTTACTATACCAGCCATAAATAATAAAGAACCAGCCACCAGGTTTCAGTGGAAAGTA
TTACCTCAGGGAATGCTTCATAGTCC--AACTATTTGTCAAACTTCCA------------
TAGGTCAAGTCCTTCAAGCAGTTAGAGACA-AATT-TTCAGATTGTT-ATATCATTCACT
ATATTGATGATATTTTATGTGGT-GCAGAAACAAGAGACAAATT-AATTGACTGTTACAC
ATTT-CTG-------CAAGCAG--AGTTTG----CCAAT--GCA-GGACTAACAATAGCA
TCTGAGAAGATTCAA-------ACCTCTATTCCTTTTCATTTTTTAGGGATGTAGATCA-
AAAATAGAAAAATTAAG----CCAC-AAAAAATAGAAATAAGAA----AAGACACATT-A
AAAACATTAAATGACTTT-CAGAAATTGTTAG-GTGATATTAATTGGATTCGGCCAACTC
TAGGCATTC---CTACTTATGCCATGTCGAATTTGTTCTCT---ATCCTAAGT-GGAGAC
CCAGACTT-AAATAGTAAAAGAATATTAACTCCAGAGGCAAC-AAAAGAAA---TTA-AA
TTAGTGGAAG--AA-AAAATTCAGTCAGCGCAAA--------TAAGTAG-AATA------
GATCCGTTAGCCCCACT-CCAAC----------TTTTGAT-TTTTGC-TACTGCATATTC
TCCAACAGGCATCATTATTCAAAACACCGATCTTGTGGAGTGGTCATTTCTTCCTCACAG
T-ACAATTAAGA-------CTTTTACATTGTACTTGGATCAAATAGCTACATTAATTG-G
TCA-GGCAAGATTACGGATAA-----TAAAATTGTGT----GGTAATGACCCAGACAA-A
ATAGTTGTTCCT--TTAACCAAGGAACAAGTTAGGCAAGCGTTTA--TCAATTCT--GGT
GCATGGC-AGAT-TGGCCTTGCTGATTTTGTGG-GAGTTATTG--ATAA--TCATTACCC
-AAAAACAAA-------AATCTTCCAGTTTTT-AAAATTGACTACTTGGA-TTTTACCTA
AAA------------TTACCAGACATGA----------G-CCTTT---AGAAAA------
-----------TGCTCTGA-CAGTAT-TTACTGATGGTTCCAGCAA-TGGAAA---AGTG
GC-TTACAC-AGGACCAAAATAGCGAG---TAA--TCA---AAACT-CAGTATCAATCAG
CTCAAAGAGCAGAG-TTGGTTG-CAGTCATTACAGTGTTACAAGATTT---TAA-----T
CAATCTGTTAA-TATTA-T------ATCAGATTCTGCATATGTAGTACAGGCTACAAGGG
ATGTTGAGAC---AGCTCT--------AATTAAATATA-GCATGGATGATCAGTTAAACC
--AGTTGTTCAATTTA----------------------------------TTACAACAAA
CTGTAAG-AAAAAGGAATTTCCCATT----------------TTACAT-TACTCA-TATT
CGAGC--ACAC--ACTAATTTGCCA-GGACCTTTAACTATAGCAA-------ATGAACAA
GCTGACTT----------------ACTGGTAT----------------------------
----------------------------------------TG------CAGCAG-GGTTA
AAAAACAAATTTGATGTCACATGGAA--ACA-GGCAAAAGATATTGTACAACATTGCACC
CAG-TGT-C-AGGTACTACACCTG-CCCACTCA-AGAGGC---AGGAGTGAATCCCAGA-
GGTCTGTGT-CCTAATGCATTATGGCAAATGGATGTTACC---C--ATGTACCTTCATTT
GGA----------------AAATTATCATATGTTCATGTAACAGTTGATACTTATTCACA
TTTCATATGGGCAACATGCCAGACAGGAGAA---AGTACTTC-CCATGTT-AAAAAACAT
T--TATTATCTTGTTTTGCTGTAATGGGAGTTCCAGAAAAAA-TTAAAACTGA--CAATG
GA--CCAGGTTAT---T---GTAAAGCTT--------TCCAAAAATTCTTAAATCAGTGG
AATATTAC-------ACATACAATAGGAATTC----------------------------
---------------------------------CTTATAATTCCCAAGGACAGG-CCATA
GTTGAAAGAACTAATAGAA-CACTCAAAACT-CTGTTAGTTAAAC-AAAAAAAAG-GGGG
AGA---C-----------------------------------------------------
-------------------------------------AGTAAGGAGCGTACCA-------
----CTCCTCAGATGCA-GCTTAATCTA-GCACTCT------------------------
---------------------------------------AT-ACTTTAAATTTTTTAAAC
-------ATTTATAGA-AATCAG--ACT-ACTACTTCT-GCAGAACAACA-TCTTACTGG
T---AAAAAGAACAGTCCACATGAAGGA-AAAC---TGATTT-GGTGGAAAGACA-----
ACAAAAATAAGACATGG---GAAATAGGGAAGGTGATAACCTGGGGAAGAGGTTTTGC-T
TGTGT----TTCACCAGGAGAAAATC-------AGCTTCCTGTTTGGATACCCACTAGA-
-CATTT-GAAGTTCTACAATGAG-------------CCCA---TCGGAGATGCAA-----
--------------------AGAAAAGC---GCCTCCACGGAGACAGAAACACC------
-----GCAATCGAGCACC-ATTGACTCGCATGATGAA-CCAAGTGATGA---------TA
TCAGAAGAACA-A-TGAAGTCACCACGCACCGAG-AAGGCGGAGCTGCCGACCTGGGCAC
AGTTAAAGAAGCTGACACCGTTAGCT-------GGAAAAAGCCTAGCTAG----------
------------------------------------------------------------
--------------------------------
>3-57268373_RM10
GAGAAATCAAGAAAGAAAAG-GAATAGGGTATGCTTTTTAGGAGTAGCCACTGTAGAGCC
TCCAAAACCCATT------CCATTAACTT-------AGAAAAACCTGTATAGGTAAATCA
GTGGCCGCTA-CCAAAAC-AAAAGCTGGAGGCTTTACACTTATTGG-CAAAAGAACAATT
AGAAAAGGAACATATTGAGCCT--------TCATTT-TCGCCTTGGAATTCTCCTGTGTT
TGTAATTCAG--AAAAAA-TCCAGCAGATGGC--TCAGGCTAACTGACTCA-AGAG-CCC
TCAATGCTGTAATTCAACCTATGGGGGCTCTCCGACCCGGGTTGCCCTCTCCGGCCATTA
TCGCCAAAGATTGGCCTTTAATTATAATTGATCT----------GAGCATT-GC------
---------TTTTTTTTTTTTTTTATCATTTATCTG-CAAAACAGGATTTTGAAAAATTA
GTTTTTGCTGTACCAGCCATAAATAATAAAGAACAAGCTACCAGGTTTCAGAGGAAAGTG
TTGCCTCAGGGAATGCTTAATAGTCC--GACTATTTGTCAGACTTTTG------------
TAACTCAAGCACTTCAACCAGTTAGAGACA-AGTT-TTTAGACTGTC-ATATCATTCCTT
ATGTTGATGTTATTTTGTGTACT-GCAGAAACGAAAAACAAATT-AATTGACTGTTACAC
ATTT-CTG-------CAGACAG--AGGTTA----CAAAC--GCA-GGACTGACAATAGCA
TCTGATAAGATTCAA-------ACCTCTACTCCTTTCCATTACTTGGGAATGCAGGTAG-
AAGAAAGAAAAATTAAA----CCAC-AAAAAATAGAAATAAGAA----AAGACACATT-A
AAAACATTAAATGACTTT-CAAAAATTGCTAG-GAGATATTACCTGGATTCGGACAACTC
TAGGCATCT---CTACTTATGCCATGTCAAATTTGTTCTCT---ATCTTGAGA-AGGGAT
CCAGAATT-GAATAGTAAAAGAACATTAACTCCAGATGCAAC-TAAAGAAA---TTG-AA
TTAATTGAAG--AA-AAAATTCGGTCAGCACAAG--------TAAATAG-AATA------
GATCACTTAGCCCCACT-CCAAC----------TTTTGAT-TTTTGC-TACTGCACATTC
TCCAACAGGCATTATTGTTCAAAATACAGATCTTGTGGAGTGATCTTTCCTTCCTCACAG
T-ACGATTAAGA-------CTTTTACATTGTACTTGGATCAAATGGCTACATTAATTG-G
TCA-GGCAAGATTACGAATAA-----TAAAATTGTGT----GGAAGTGACCCAGATAAAA
ATCGTTGTTCCT--TTAAACAAGGAACAGGTTAGACAAGCCTTTA--TCAATTCT--GCT
GCATGGC-AGAT-TGGCCTTGCTGATTTTGTGG-GAAGTATTG--ATAA--TCATTACCC
-AAAAACAAA-------AATCTTCCAGTTTTT-AAAATTGACTACTTGGA-TTTTACCTA
AAA------------TTACCAGACATAA----------C-CCTTT---AAAAAA------
-----------TGCTCTGA-TAGTGT-TTACTGATGGTTCCAGCAA-TGGAAA---AGCC
GC-TTACAC-TGGGCCAAAAAAAGGAG---TCA--TTG---AAACT-CAATATCACTCAG
CTCAAAGAGCAGAG-TTGGTTGCCCGTCATTTCAGTGTTACAAGATTT---TAA-----T
CAGCCTATTAA-CTTTG-T------ATCAGATTCTGCATATGTAGTACAGGCTACAAAGG
ATGTTGAGAC---AGCCCT--------AATCAAATATA-GTATGGATGATCAGTTAAATC
--AGCTGTTTAATTTG----------------------------------TTACAACAAA
CTGTAAG-AAAAAGAAATTTCCCATT----------------TCATAT-TACTCA-TATT
CGAGC--ACAT--ACTAATTTACCA-GGGCCTTTAACTAAAGCAA-------ATGAACAA
GCTGACTT----------------GCTAGAATCATATGCA-----TTC------A-TAGA
---AGCACAAGAACTTCA-TGC---CTTGACACATGTAAATG------CAATAG-GACTA
AAAAATAAATTTGCTATCACATGGAA--ACA-GGCAAAAAATATTGTACCACGTTGCACC
CAG-TGT-C-AAGTCCTACACCTG-CCCATTCA-GGAGGC---AGGAGTTAATCCCAGA-
GGTCTGTGT-CCTAATGCGTTATGGAAAATGGATGTCACA---C--ATGTACCTTCATTT
GGA----------------AAATTGTCATTTGTCCAT-TGACAGTTGATACTTATTCACA
TTTTGTATGGGCAACCTGCCAGTCGGGAGAA---AGTACTTC-CCATGTT-AAAAGACAT
C--TGTTATCTTGTTTTGCTGTCATGGGAGTT-CAAAAAATA-TTAAAACAGA--TAATG
GG--CCAGGATAG---TGTAGTAAAACAT--------TTCAAAAATTCTTAAATCAGTGG
AAAATTAC-------ACATACAACATGAATCT----------------------------
---------------------------------CCTATAATTCCCAAGGACAGG-CCATA
ATTGAAAGAACTAATAGAA-CACTCAAAGCT-CAGGTGGTGAAAC-AAAAAAAGG-AAAA
AGA---C-----------------------------------------------------
-------------------------------------AGTAAGGAGTGTAACA-------
----CTCTCCAGATGCA-ACTTAATTTA-GCACTCC------------------------
---------------------------------------AT-ACTTTAAATTTTTTAAAC
-------ATTTATAGA-AATCAG--ACC-ACTACTTCT-GCAGAGCAACA-TTTTACTGG
T-AAAAAAAAAAAGGACCACATGAAGGA-AAAC---TGATTT-GGTGGAAAGACA-----
ACAAAAATAAGACATGA---GAAATAGAGAAAGTGATAACATAGTGGAGAGGCTTTGC-C
TGTGT----TTCACCAGGAGAAAATC-------AACTTCCTGTTTGGATACCTACTAGA-
-CATTT-AAAGTTCTACAATGAA-------------CCCA---TCGGAGATGCAC-----
--------------------AGAGAATC---GCCTCTGCGGAGACAGAAAACCC------
-----ACAAT-GAGCATC-ATCAACTTGCCAGATAAA-CAAAATGGTGA---------TA
TCAGAAGAACAGA-TAAAGTTGCCATCCACCGAG-AAAGCAGAGCCGCCGACCTGGGCCC
AATTAAAGAAGCTGACACGGTTAGCT-------GAAAAAAGCCTGAAGAA----------
------------------------------------------------------------
--------------------------------
>14-1690984_RM10
------------------------------------------------------------
-------CCCGCC-------------------------------------GCGTCAAACA
GTGGCCACTC-CCTAAGG-AAAATTTGGGGGCACTACATAAAATAGTTAAAAAAACTATT
TAAAAAAGGACATGTTTCACCC--------ACTTTC-TCTCCTTAGAATTCTCCAGTGTT
TGTAATTCAG--AAAAAA-TCCGGCAGATGGC--GCAGGCTAACTGACTTA-AGAG-CCG
TTAATGCTGTAATTCAATCCATGGCATCTCTGGAGCCCAGGCTGCCCTCTCCGACCGTGA
TCCCCAAAGACTGGCCTCTAATTATCATTAATCT---------GCAGGACT-GC------
------------------TTCTTTACCATTCCTCTGGCAAAACAGGATTTTGAAAAATTT
GCTTTTACTATATCAGCCATAAATAATAAAGAACCAGCCACCAGGTTTCAGTGGAAAGTC
CTGCCTCAGGGAACGCTTAAGAGTCC--AACTATTTGTCAGACTTTTG------------
TAGCTCAAGCTCTTCAGCCAGTTAGAGACA-AGTT-TTCAGACTGTT-ACATCGTTCATT
GTGTTGATGATATTTTGTGTGCT-GCAGCAATGAGAGACAAATT-AATTGACCGTCACAC
ATTT-CTG-------CAGACAG--AGGTTG----CAAAC--ACA-GGACTGACAGTAGCA
TCTGATAAGATTCAG-------ACCTTGACTCCTTTTCATTATTTGAGAATGCAGGTAG-
AGGAAAGGAAAATTAAA----CCAC-AAAAAATAAAAA-AAGAA----AAGACACATT-A
AAAACATTAAATAACTTT-CAAAAATTGCTAG-GAGATATAAATTGGATTTGGCCACCTC
TAGGCACCC---CTAGTTATGCCGTGTCAAATTTGTTCTCT---ATCTTGAGA-GGGGAT
CCACAATC-GAATAGTAAAAGAACATTAACTCCTGAGGCAAC-AAAAGAAA---TTG-AA
TTAGCTGAAG--AA-AAAATTTGGTCAGCACAAG--------TAAATAG-AATA------
GATCACTTAGCCCCACT-CCAAC----------TTTTGAT-TTTTGC-TACTGCACGTTC
TCCAACAGGCATTATTGTTCAAAACACAGATCTTGTGGAGTGGTCCTTCCTTCCTCACAG
T-ACGATTAAGA-------CTTTTACATTGTACTTGTATCAGATGGCTATATTTATCG-G
TCA-GGCAAGATTACAAATAG-----TAAAATTGTCT----GGAAGTGACCCTGATAA-A
ATCATTGTTCCT--TTAAACAAGGAACAGATTAGACAAGCCTTTA--CCACTTCT--GGT
GCAGGGC-AGAC-TGGTCTTGCTGATTTTGTGG-GAATTATTG--ACAA--TCATTACCC
AAAAAACAAA-------AATCTTCCAGTTTTT-AAAGCTGACTACTTGGA-TTTTACCTA
AAA------------TTACCAGACATAA----------A-CCTTT---AGAAAA------
-----------TGCTCTGG-TGGTGT-TTACTGATGGTTCCAGCAA-GGGAAA---AGCA
GT-TTACGC-CGGGCCAAAA-AATAAG---TCA--TTG---AAACT-CCATATCACTCAG
CTCAAAGAGCAGAG-TTGGTTG-CTGTCATTTTAGTGTTACAAGATTT---TAA-----T
CAGCCTATTAA-CATTG-T------GTCAGATTCTGCATATGTAGTACAGGCTACAAAGG
ATGTTGAGAC---AGCCCT--------AATCAAATATA-GTATGGATGATCAGTTAAACC
--AGCGGTTTAATTTG----------------------------------TTACAACAAA
CTGTAAG-AAAAAGAAATTTCTCATT----------------TTATAT-TACTGT-TATT
TGAGC--ACAT--ACTAATTTACCA-GGGCCTTTAACTAAAGTAA-------ATGAACAA
GCTGACTT----------------GCTAGTATCATCTGCA-----TTC------A-TGGA
---AGCACAAGAACTTCA-TGC---CCTGACTCATGTAAATG------CAACAG-GATTA
AAAAATAAATTTGATATCACATGGAA--ACA-GGCAAAAAATATTGTACAACGTTGCACC
CAC-TGT-C-AAGTCCTACACCTG-CCCACTGA-GGAGGC---AGGAGTTAATCCCAGA-
GGTCTACGT-CCTAATGAGTT-----------ATGTCACA---C--ATGTACCTTCATTT
GGA----------------AAATTGTCATTTGTCCATGTGACAGTTGATACTTATTCCCA
TTTCATATGGGCAACCTGCCAGACAGGAGAA---AGTACTTC-CCATGTT-CAAAGACAT
T--TATTATCTTGTTTTGCAGTCATGGGAGTTCCAGAAAAAA-TTAAAACAGA--TAATG
GG--CCAGGATAC---TGTAGTAAATCCTT-------TAAAAAAATTCTTAAGTCAGTGG
AAAATTAC-------ACACACAACAGGAATCT----------------------------
---------------------------------CTTATAATTCTCAAGGACAGG-CCACA
ATGGAAAGAACTAATAGAA-CACTCAAAGCT-CAATTGGTGAAAC-AAAAAAAGG-AAAA
AGA---C-----------------------------------------------------
-------------------------------------AGTAAGGAGTATAACA-------
----CTCCCCAGATGCA-ACTTAATCTA-GCATTCT------------------------
---------------------------------------AC-ACTTTAAATTTTTTTAAC
-------ATTTATGAA-AATCAG--ACC-ACTACTTCT-GCAGAACAACA-TTTTACTGG
T---AAAAAGAACAGCCGACGTGAAGGA-AAAC---TGATTT-GGTAGAAAGACA-----
---GCAGTAGAACGTGC---GAAATAGAGAAGGGGATAACGTGGGGGAGAGGCTCTGC-T
TGTGT----TTCACCAGAAGAAAATC-------AGCGTCCAGTTTGGGTACCTAT-----
-AACTT------------------------------------------------------
------------------------------------------------------------
------------------------------------------------------------
--------ACAGA-AGAAGTTGCCATCCACCAAG-AAAGCGGAGC---------------
------------TGACACAGTTAGCT-------GAAAAAAGCCTGAAGAA----------
------------------------------------------------------------
--------------------------------
>6-173407568_RM10
------------------------------------------------------------
--------------------------------------------CTGTATGGGTCAAACA
GTGGCCGCTC-CCTAAG--AAAAGTTGGGGGCGCTACATAAAATAG--TAAAAAACTATT
TTAAAAAGGACATGTTTCATCC--------ACTTTC-TCTCTTTAGAATTCTCCTGTGTT
TGTAATTCAG--AAAAAA-TCAGGCAGATGGC--GCAGGCTAACTGACTTG-GGAG-TCA
TTAATGTGGTAATTCAACCTATGGTGCCTCTCCAACCCCGACTGCTCTCTCCAGCCATGA
TCCCCAAAGATTGGCCTTTAATTATAACTGATTT---------AAAGGATT-GT------
------------------TTTTTTACCATTCCTCTGGCGGAGCAGGACTGTGAAAAATTT
GCTTTTACTATACCAGCCATAAATAACAAAGAATGAGCCACCAGGTTTCAGTGGAAAGTG
TTGTCTCAGGCAATGCTTAATAGTCC--AACTATTTGTCAGACTTTTG------------
TAGCTCAGGTTCTTCAACCAGTTAGAGACA-AGTT-TTCAGACTGTT-ATATCATTCATT
GTGTTGATGATATTTTGTGTGCT-GCAAAAACAAGAGACAAATT-AATTGACTGTTACAC
ATTT-CTG-------CAGATAG--AGGTTG----CAAAC--GCA-GGCCTGACAATAGCA
TGTGATAAGATTCAG-------ACATCCACTCC-TTTCAGTATTTGGGAATGCAGGTAG-
AGGAAAGAAAACTTAAA----CCACAAAAAAATAGAAATAAGAC----AAGACACATT-A
AGAACATTAAATGACTTT-CAAAAATTGCTAG-GAGATATTAATTGGATTTGGCCAACTC
TAGGCATCC---CTACTTATGCCATGTCAAATTTGTTCTCT---GTCTTGAGA-GGGGAT
CCAGACTT-GAACAGTAAAAGAACATTAAATCCAGAGGCAAC-TAAAGAAA---TTG-AA
TTAGCTGAAG--AA-AAAATTTGGTCAGCACAAG--------TAAATAG-AATA------
GATCATTTAGCCCCACT-CCAAC----------TTTTGAT-TTTTGC-TACTGTACATTC
TCCAACAAGCATTATTGTTCAAAATATAGATCTTGTGGAGTGGTCATTCCTTCCTCACAG
T-ATAATTAAGA-------CTTTCACATTGTATTTAGATCAAATGGCTACATTAATTG-G
TCA-GGCAAGACTACGAACTG-----TAAAACTGTGT----GGAAGTGACCCAGATAA-A
ATCATTGTTCCT--TTAAACAAAGAACAGGTTAGACAAGCCTTTA--TCAATTCT--GCT
GCATGGC-AGAT-TGGTCTTGCTGATTTTGTGG-GAATTATTA--ATAA--TCATTACCC
-AAAAACAAA-------AATCATCCAGTTTTT-AAAATTAACTACTTGGA-TTTTACCTA
AAA------------TTACCAGACTTAA----------A-CCTTT---AGAAAA------
-----------TGCTCTGA-CGGTGT-TTACTGATGGTTCCAGCAA-TGAAAA---AGCA
GC-TGACAC-TGGGCCAAAAGAACGAG---TCA--TTG---AAACT-CAGTATCACTCAG
CTCAAAGAGCAGAG-TTGGTTG-CTGTCATTTCAGCGTTACAAGATTT---TAA-----T
CAGCCTATTAA-CACTG-T------TTCAGATTCTGCATATGTAGTACAGGCTACAAAGG
ATGTTGAGAC---AGCCCT--------AATCAAATATA-GTATGGATGATCAGTTAAATC
--AGCTGTTTAATTAG----------------------------------TTACAACAAA
CTCCAAG-AAAAAGAAATTTCCCATT----------------TTATAT-TACTCA-TATT
CGAGC--ACAT--ACTAATTTACCA-GGGCCTTTAACTAAGGCAA-------ATGAACAA
GATGACTT----------------GCTAGTATCATCTGCC-----TTC------A-TGGA
---AGCACAAGAACTTCA-TGC---CCTGACTCATGTAAATG------CAACAG-GCCTA
AAAAATAAATTGGATATCACATGTAA--ACA-GGCAAAAAATATTGTACAACACTGTAGT
CAG-TGT-G-AAGTCCTACACCTG-CCCACTCA-GGTGGC---AGGAGTTAATCCCAGA-
GGTCTATGC-CCTAATGCGTTATGGCAAATGGATGTCACA---C--ATGTACCTTCATTT
GGA----------------AAATTGTCATTTGTCCATGTGACGGTTGATACTTATTCACA
TTTCATGTGGACAATCTGCCAGACAGAAAAA---GATACTTC-CCATGTT-AAAAGACAT
T--TATTAACTTGTTTTGCTGTCATGGGAGTTCCAGAAAAAA-TTAAAACAGA--TAATG
GG--CCAGGATAC---TGCAGTAAAGCAT--------TTCAAAAATTCTTAAATCAGTGA
AAAATTAC-------ACATACAACAGCAATCT----------------------------
---------------------------------CTTATAATTCCCAAGGACAGG-CCATA
ATTGAAAGAACTAATAGAA-TACTCAAAGCT-CAATTGGTTAAAC-AAAAAAGGG-AAAA
AGA---G-----------------------------------------------------
-------------------------------------AGTAAGGAGTATAACA-------
----CTCCCCAGATGCA-ACTTAATCTA-GCACTCT------------------------
---------------------------------------AT-ACTTTAAATTTTTTAAAC
-------ATTTATAGA-ACTCAG--ACC-ACTACTTCT-GCAGAACAACATTTTTACAGG
T---AAAAAGAACAGCCCACATGAGGGA-AAAC---TGATTT-GGTGAAAGGACA-----
TCAAAAATAAGACATAA---GAAATAGGTAAGGTGATAATATGGGGGAGAGGTTTGGC-T
TGTAT----TTCACCAGCAGAAAATC-------AGCTTCCAGTCTGGATACCTAT-----
-GACTT------------------------------------------------------
------------------------------------------------------------
------------------------------------------------------------
--------ACAGA-AGAAGTTGCTATCCACCAAG-GAAGCGGAGCCGCCAACCTGGGCCC
AACTGAAGAACCTGACATGGTTAGC--------GAAAAAAGCCTGAAGAA----------
------------------------------------------------------------
--------------------------------
>7-167866285_RM10
------------------------------------------------------------
--------------------------------------------CTGTCTGGGTCAAACA
GTGGCTGCTC-CCTGAGG-AAAAGTTGGGGGTGCTACATAAAATAG-TTAAAAAACTATT
TTAAAAAGGACATATTTCACCC--------ACTTTC-TCTCTTTAGAATTCTCCAGTGTT
TGTAATTCAG--AAAAAA-TCCGGCAGATGGC--GCATGCTGACTGACTTA-AGAG-CCG
TTAATGGGGTAATTCAACCCATGGGGGCTCTCCAACCCCGTCTGCCCTCTCCGGCCATGA
TTCCCAAAGACTGGCCTTTAATTAAAATTGCTCT---------GAAGGATC-GC------
------------------TTTTTTATCATTCCTCTGGCAAAACAGGATTTTGAAAAATTT
GCTTTTACTATACCAGCCATAAATAATAAAGAACCAGCCACCAGGTTTTAGTGGAAAGTC
TCGCCTCAGGGAATGCTTCATAGTCC--AACTATTTGTCAGACTTTTG------------
CAGCTCAAGTTCTTCAGCGAGTTAGAGACA-AGTT-TTCAGACTGTT-ACATCATTCATT
ATGTTGATGATATTTTGTGTGCT-GCGGAAACGAGAGACAAATT-AATTGACTGTTACAC
ATTT-CTG-------TAGACAG--AGGTTG----CAAAC--CCG-GGACTGACAATAGCA
TCTGGTAAGATTCAA-------ACCTCTGCTCCTTTCCATTACTTGGGAATGCAGGCAG-
AGGAAAGAAAAATTAAA----CCAC-AAAAAATAGAAATAAGAA----AAGACACATT-A
AAAACATTAAATGACTTT-CAAAAATTGCTAG-GAGATGTTAATTGGATTTGGCCAAATC
TAGGCATCC---CTACTTATGCCATGTCAAATTTGTTCTCT---ATCTTGAGG-GGGGAT
CCAGAATT-GACTAGTAAAATCACATTAACTCCAGAGGCAAC-TAAAGCAA---CTG-AA
TTAGTTGAAG--AAAAAAATTCGGTCTGCACAAG--------TAAATAG-AATA------
GATCACTTAGCCCCACT-CCAAC----------TTTTGAT-TTTTGC-TACTGCACATTC
TCCAACAGGCATTATTGTTCAAAACACAGATCTTGTGGAGTGGTCCTTCCTTCCTCATGG
T-ACGATTAGGA-------CTTTTACATTGTACTTGGATCAAATGGCTACATTAATTA--
----GGCAAGATTATGAATAA-----TAAAGTTGTGT----GGAAGTGACCCAGATAA-A
ATCATTGTTCCT--TTAAGCAAGGAACAGCTTAGACAAGCCTCTA--TCAATTCT--GCT
GCATGGC-AGAT-TGGTCTTGCTGATTTTGTGG-GAATTATTG--ACAA--TCATTACCC
-AAAACCAAA-------AATCTTCCAATTTTA-AAAATTGAGTACTTGGA-TTTTACCTA
AAA------------TTACCAGACATAA----------A-CCTTT---AGAAAA------
-----------TGCTCTGA-CAGTGT-TTACTGATGGTTCCAGCAA-TAGAAA---AGTG
GC-TTACAC-TGGGCCAAAAGAACGAG---TCA--TTG---AAACT-CAATATCACTCAA
CTCAAAGAGCAGAG-TTGGTTG-CTGTCATTTCAGTGTTACAATATTT---TAA-----T
CAGCCTATTAA-CATTG-T------TTCATATTCTGCATGTGTAGTACAAGCTACAAAGG
ATGTCGAGAC---AGCCCT--------AATCAAATATA-GTATGGATGATCAGTTAAACC
--AGCTGTTTAATTTG----------------------------------TTACAAAAAC
CTGTAAG-AAAAAGAAATTTCCCATT----------------TTATGT-TAGTCA-TATT
CGAGG--ACAT--ACTAATTTACCA-GGGCCTTTAACGAAAGCAA-------ACGAACAA
GCTAACTT----------------GCTAGTGTTGTCTGCA-----TTC------A-TAGA
---AGCACAAGAACTTTA-TGC---CTTGACTCATGTAAATG------CAACAG-GACTG
AAAAATAAATTTGATATCACGTGGAT--ACA-GGCAAAAAATATTGTACAACATTGCAGT
CAT-TGT-C-AAGTCCTACACCTG-CCCACTCA-GGAGGC---AGGAGTTAATCCCAGA-
GTTCTATGT-CCTAATGCATTATGGCAAATGAATGTCATA---C--ATGTACCTTCATTT
GGA----------------ACATTGTCATTTGTCCATGTGACAGTTGATACTTATTCACA
TTTTGTATGGGCAACCTGCCAGACGGGAGAA---AGTACTTC-CCATGTT-AAAAGACAT
T--TATTATCTTGTTCTGCTGTCATGGGAGTTACAGAAAAAA-TTAAAACTGA--TAATG
GG--CCAGGATAC---TGTAGCAAAACAT--------TTCAAAAATTCTTAAATCAGTGG
AAAATTAC-------ACATACACCAGGACTCC----------------------------
---------------------------------CCTATAATTCCCAAAGACAGG-CCATA
ATTGAAAGAACTAATAGAA-CACTCAAAGCT-CAATTCGTGAAAC-AAAAAAAGG-AAAA
AGA---G-----------------------------------------------------
-------------------------------------AGTAAAGAGTATAACA-------
----CTCCCCAGATGCA-ACTTAATCTA-GCATTCT------------------------
---------------------------------------TT-TTTTTAAATTTTTTAAAC
-------ATTTATAGA-AATCAG--ACC-ACTACTTCT-GCAGAACAACA-CTTTACTGG
T---AAAAAGAACAGCCCACATGAGGGA-AAAC---TGATTT-GGTGGAAAGACA-----
ACAAAAGTAAGTCATGG---GAAATAGGGAAGGTGATAACATGGGGGAGAGGTTTTGC-T
TGTAT----TTCACCAGGAAAAAACC-------AGCTTCC-ATTTAGGTACCTAC-----
-AACTT------------------------------------------------------
------------------------------------------------------------
------------------------------------------------------------
--------ACAGA-AGAAGTGGCCATCCACCAAG-GAAGCAAAGCCGCCGACCTGAGACC
AAATAAAGTTGCTGACACAGTTAGCT--------AGAAAAGCCTGAAAAA----------
------------------------------------------------------------
--------------------------------
>3-53919281_RM10
------------------------------------------------------------
--------------------------------------------CTGTCTGGGTCATGCA
GTGGTCGCTC-CCTAAGA-AAAAGTTGGGGGCGCTACATAAAATAGTCAAA--AACTATT
TTAAAAAGGAAATGTTTCACCT-------ATTTTTC-TCTCCTTAGAATTCTCCAGTGTT
TGTAATTCAA--AAAATA-TCCGGCAGAAGGC--GCATGCTGACCGACTTA-AGAG-CCG
TTAATGCCATCATTCAACCCATGGGGGCTCTGCAACCTGGACTGCCCTCTTCGCCCATGA
TCCCCAAAGATTGGCCTTTAATTATAATTGATCT---------AAAGGTTT-GC------
------------------TTTTTTACCATTCCTCTGGCAAAATAGGATTTTGAAAAATTT
GCTTTTACTATACCAGCCATAAAAAATAAAGAACCAGCCACCAGGATTCAGTGAAAAGTG
TTGCCTCAGGAAATGCTTAATATTCC--GACTATTTGTCAGACTTTTC------------
TAGCTCAAGCTCTTCAACCAGTTAGAGGCA-AGTT-TTCAGACTGTT-ATATCATTCATT
ATGTTGATGATATTTTGTGTGCT-ACAAAAACAAAAGACAAATT-AATTGACTGTTACAC
ATTT-CTA-------CAGACAG--AGGTTA----CAAAT--ACA-GGACTGACAATAGCA
TCTGATAAGATTCAG-------ACCCCTACTCCCTTTCATTATTTGGAAATACAGGTAA-
AGGAAAGGAAAATTAAA----CCACAAAAAAATAAAAAATAAAAATACAAAACACATT-A
AAAACATTGAATGACTTT-CAAAAATTGCTAG-GAGATATTAATTGGATTTGGCCAACTC
-AGGCATCC---CTACTTATGCCATGTCAAATTTGTTCTCT---ATCTTGCAA-GGGGAT
CCAACATT-AAATAGTAAAAGAACATTAACTCCAGAGGCAAC-TAAAAAAA---TTA-AA
TTAGTTAAA---AA-AAAATTATGTCAGCACAAG--------TAAATAA-AATA------
GATCACTTAGCCCCACT-CCAAC----------TTTTGAT-TTTTGC-TACTACACATTC
TCCAACAGACATTATTGTTCAAAATACAGATCTTGTGGAGTGGTCATTCCTTCCTCACAG
T-ACAATTAAGA-------CTTTTACATTGTATTTAGATCAAATGGCTACATTAATTG-G
TCG-GGCAAGATTATAGATAG-----TAAAATTGTAT----GGAAGTGACC-AGATAA-A
ATCATTGTTCCT--TTAAACAAGGAACAGGTTAAACGAGCCTTTA--TCAATTCT--GGT
ACTTGAC-AGAT-TGATCTTACTAATTTTGTGG-AAATTATTG--ATAA--TCATTACCC
-AAAACCAAA-------AATCTTCCAGTTTTT-AAAATTGACTACTTGGG-TTTTACATA
AAA------------TTACCAGACATAA----------A-CCTTT---AAAAAG------
-----------TGCTCTGA-TGGTGT-TTACTGACGGTTCTAGCAA-TGGAAA---AGTG
GC-TTACAC-CAAGCCAAAAGAATGAG---TCA--TTG---AAATT-TAATGTCACTCAA
CTGAAAGAGCAGAG-TTGGTTG-CTGTCATTTCAGTGTTACAAGATTT---TAA-----T
CAGCCTATTAA-CACTG-T------ATCAGATTCTG-ATATGTAGTACAGGCTACAAAGG
ATATTGAGAC---AGCCCT--------AATCAAATATA-GTATGGATGATCAGTTAAACC
--AGCTGTCTAATTTG----------------------------------TTACAACAAA
CTGTAA--AAAAAGAAATTTCCCATT----------------TTATAT-TATTGA-TATT
CGAGG--ACAT--ACTAATTTACCA-GGGCCTTTAACTAAAACAA-----------CCAA
GCTGACAT----------------GCTAGTATCATCTGCC-----TTC------A-TAAA
---AGCACAAGAACTTCA-TGC----TTAACTAATGTAAATA------CAACAG-GACTA
AAAAATATATTTGATACCACATAGAA--ACAGGCAAAAAAATATTGTACAATATTGCACT
CAG-TGT-C-AAGTCCTACACCTG-CCCACTCA-AAAGGC---AGGAGTTAATCCCAGA-
GGTCTATGT-CCTAATACGTTATGGCAAATGGATGTCACA---C--ATGTACCTTCATTT
GAA----------------AAACTGTCATTTGTCCATGTGACAGTTGATACTTATTCACA
TTTTGTATGAACAACCTGCTAGACAAAAAAACAAAGTACTTC-CTATGTT-AAAAAACAT
T--TATTATCTTGTTTTACTATCATAGAAGTTCCAAAAAAAATTTAAAACAGA--TAATG
GG--CAGGCATAC---TGTAGTAAAACAT--------TTCAAAAATTCCTAAATCAGTGA
AAAATTAC-------ACATACAACAGGAATCC----------------------------
---------------------------------CTTATAATTCCCAAGGACAGG-CTATA
ATTAAAAGAACTAATAGAA-CACTCAAAGCT-CAATTAGTTAAAC-AAACAAAAA--AAA
ATA---------------------------------------------------------
------------------------------------------GGAATATAACA-------
----CTCCCCAAGTAAA-ACTTAATCTA-GCACTCT------------------------
---------------------------------------AT-ACTTTAAATTTTTTAAAC
-------ATTGACAAA-AATCAG--ACC-ACTACTTCT-GCAAAACAACA-TTTTACTGA
----AAATAAAACA----AAACAAAACA-AAAC---TGATTT-GGTGAAAAAACA-----
ACAAAAATAAGACATAA---AAAATGAAAAAGTTAATAACATGGGGAAGAGGCTTTAC-T
TGTGT----TTCGCTGGAAAAAAATC-------AGCTTCCTGTATGAATACCCACTAGA-
-CATTT-----ATCTACAATAAA-------------CCCA---TCAAAGCTGCAAAAAAC
AAACAAACAAACAAACAAACAAAAAAAC----CCTCTGCAAAAACGAAAA-ACC------
-----ACAATCAAGCATC-ATCAACTTGCCAAGTAAA-CAAAATTGCAA---------TA
TCAAAAAAACAGA-TAAAGCTACCATCCACCAAA-AAAGTGGAACCGCCGACCTGGGGTC
AACTAAAGAAGCTGACACAGTTAGCT---AAAAAAAAAAAGCCTAAAAAA----------
------------------------------------------------------------
--------------------------------
>2-128199_RM10
------------------------------------------------------------
--------------------------------------------CTGTCTGGGTCAAAGA
GTGGCTGCTT-CCTAAGG-AAAAGTTGGGGACGCTACATGAAATGG-----TTAACTATT
TTAAAAAGGACATGCTTCACCC--------CCTTTC-TCTCTTTAGAATTCTCCAGTGTT
TGTAATTCAG--AAAAAG-TCCGGTAGATGGC--GCATGCTGACTGACTTA-AGAG-CCG
TTAACGCGGTAATTCAACCCATGGGG-CTCTCCGACCCGGGCTGCCCTCTCCAGCCATGA
TCCCCAAAGATTGGCCCTTAATTATAATTGATCT---------GAAGAATT-GC------
------------------TTTTTTACCATTCCTCTGGCAAAACAGGATTTTGAAAAATTT
GCTTTTACTATACCGGCCATAAATGATAAAGAACCAGCCACCAGGTTTCAGTGGAAAGTG
TTGCCTCAGGGAATACTTAAGAGCCC--AGCTATTTGTCAGACTTTTG------------
CAGCTCAAGTTCTTCAGCCAGTTAGAGACG-GGTT-TTCAGACTGTT-ACATCATTCGTT
ATGTTGGTGATATTTTGTGTGCT-GCAGCAACGAGAGACAAATT-AATTGACTGTTACAC
ATTT-CTG-------CAGACAG--AGGGTG----CAAAC--CCG-GGACTGACAATAGCA
TCTGGTAAGATTCAG-------ACCTCCACTCCTTTTCATTACTTGGGAATGCAGGTAG-
AGGAAAGGAAAATTAAA----CCAC-AAAAAATAAAAATAAGAA----AAGACATATT-A
AAAACATTAAATGACTTC-CGAAAATTGCCAG-GAGATATTAATTGGATTCAGCCAACTG
TAGGCATCC---CTACTTATGCCATGTCAAATTTGTTCTCT---ATCTTGAGA-GGGGAT
CCACAATT-GAATAGTAAAAGAACATTAACTCCAGAGGCAAC-TAAAGAAA---TTG-AA
TTAGTTGAAG--AA-AAAATTCGGTCAGCAAAAG--------TAAATAG-AATA------
GATCACTTGGCCCCACT-TCAAC----------TTTTGAT--TTTTC-TACTGTACATTC
TCCAACAGGTATCATTGTTCAAAATACAGATCTTGTGGAGTGGTCGTTCCTTCCTCACAG
T-ACAATTAAGA-------CTTCTACATTGTACTTAGATCAAATGGCTACATTAATTG-G
TCA-GGCAAGACTACGAGTAG-----TAAAATTGTGT----GGAAGTGACCCAGATAA-A
ATCATTGTTCCT--TTAAACAAGGAACAGGTTAGACAAGCCTCTA--TCAATTCT--GCT
GCATGGC-AGAC-TGGTCTTGCTGATTTTGTGG-AAATTATTG--ATAA--TCATTACCC
-AAGAACAAA-------AATCTTCCAGTTTTT-AAAGTGGGCTACTTGGA-TTTTACCTA
AAA------------TTACCAGACAAAA----------A-CCTTT---AGAAAA------
-----------TGCTCTGA-CGGTGT-TTACTGATGGTTCCAGCAA-TGGAAA---AGTG
GC-TTACAC-TGGGCGAAAAGAAGGAG---TCA--TTG---AAACT-CAATATCACTCAG
CTCAAAGAGCAGAG-TTGGTTG-CTGTCATTTCAGTGTTACAAGATTT---TAA-----T
CAGCCTATTAA-CACTG-T------TTCAGATTCTGCATATGTAGTACAGGTTATAAAGG
ATGTTGAGAC---AGCCCT--------AATCAAATATA-GTATGGATGATCAGTTGAATC
--AGCTATTTAATTTG----------------------------------TTACAACAAA
CTGTAAG-AAAAAGAAATTTCCCATT----------------TTACAT-TACTCA-TATT
TGAGT--ATGT--ACTAATTTACCA-GGGTCTTTAACTAAAGCAA-------ATGAACAA
GCTGACTT----------------GCTAGTATCATCTGCC-----TTC------A-TGGA
---AGCACAAGAACTTCA-AGC---CCTGACTCATGTAAATG------CAACAG-GATTA
AAAAGTAAATTGGATATCACATGGAA--ACA-GGCAAAAACTATTGTACAACATTGCACC
CAC-TGT-C-AAGTCCTACACCTG-CCCACTCA-GGAGGC---AGGAGTTAATCCCAGA-
GGTTTATGT-CCTAATGCGTTATGGTAAATGGATGTCATG---C--ATGTACCTTCATTT
GGA----------------AAATTGTCAGTTGTCCCTGTGATGGTTGATACTTATTCACA
TTTCATACAGGCAACCTGCCAGACAGGGGCA---AGTACTTC-CCATGTTAAAAAGACGT
T--TATTATCTTGTTTTGCTATCATGGGAGTTCCAGAAAAAC-TTAAAACAAA--TAATG
GG--CC-------------AGTAAATCAT--------TTCAAACATTCTTAAATTAGTGG
AAAACTAC-------ACATAAAACAGGAATCC----------------------------
---------------------------------CTTATAATTCCCAAGGACAGG-CCATA
ATTGAAAGAACTAATAGAA-CACTCAAAGCT-CAATTGGTTAAAT-AAAAAAAAGGAAAA
AGA---G-----------------------------------------------------
-------------------------------------AGTAAGGAGTATAACA-------
----CTCCCCAGATGCA-ACTTACTCTA-GCACTCT------------------------
---------------------------------------AT-ACTTTAAATGTTTTAAAC
-------ATTTATGGA-AATCAG--ACC-ACTACT----GCAGAACAACA-TTTTACTGG
T----AAAAGAACAGCCCACATGAAGGA-AAAC---CACTTT-GGTGAAAAGACA-----
ATAAAAATAAAACATGA---GAAATAGGGAAGGTAATAATGTGGGGGAGAGGCTTTGC-T
TGTGT----TTCACCAGGAGAAAATC-------AGCTTCCAGTTTGGGTACCTAC-----
-AACTT---------------------------------------------ACAA-----
--------------------A---------------------------------------
------------------------------------------------------------
--------------AGAAGTTACCATCCACCAAG-AAAGCGGAGCCACCGACCTGGGCCC
AACTAAAGAAGCTGACACAGTTAGCT-------GAAAGAAGCCGAAGAA-----------
------------------------------------------------------------
--------------------------------
>19-19455166_RM10
GAAAAATCAAGAAAGAAAAG-GAATAGGGTATCCTTTTTAGGGGTGGCCACTGTAGCGCC
TCCTAAACCCATT------CCATTAACTTGGAAAACAGAAAAACCGGTATGGGTAAATCA
GTGGCTTCTA-CCGAAGC-AAAAACTGGAGGCTTTACATTTATTAG-CAAAGGAACAATT
AAAAAAAGGACACATTGAGCCT--------TCATTC-TCACCCTGGAATTCTCCTGTATT
TGTAATTCAG--AAAAAA-TCAGGCAAATGGC--GTATGTTAATGGACTTA-AGAG-CCA
TAAATACTGTAATTCAACCCATGGGGCCTCTTCAACCCGGATTGCCCTCTCCGGCCATGA
TCCCAAAAGACTGGCCTTTAATTATTATTGATCT---------TAAGGATT-GC------
----------TTTTTTTTTTTTTTACCATTCCTCTGGCAGAGCAAGATTGTGAAAAATTT
GCCTTTACTATACCAGCCATAAATAATAAAGAACCAGCCACCAGGTTTCAGTGGAAAGTA
TTACCTCAGGGAATGCTTAATAGTCC--AACTATTTGTCAAACTTTCT------------
TAGGTCAAGTCCTTCAACCAGTTAGAGACA-AATT-TTCAGATTCTT-ATATCATTCACT
ATATTGATGATATTTTATGGGCT-GCAGAAACAAGAGAAACATT-AATTGACTGTTACAC
ATTT-CTG-------CAAGCCG--AGGTTG----CCAAC--GCA-GGACTAACAATAGCA
TCTGATAAGATCCAA-------ACCTCTGCTCCTTTTCATTATTTAGGGATGCAGATAG-
AAAATAGAAAAATTAAG----CCACAAAAAAATAGAAATAAGAA----AAGATACATT-A
AAAACATTAAATGACTTT-CAAAAATTGCTAG-GCGATATTAACTGGATTCGGCCAACTC
TAGGCATTC---CTACTTATGCCATGTCAAATTTGTTCTCT---ATCCTAAGA-GGAGAT
CCACACTT-AAATAGTAAAAGAATATTAACCCCAGAGGCAAC-AAAAGAAA---TTA-AA
TTAGTGGAAG--AA-AAAATTCAGTCAGCGCAAA--------TAAGTAG-AATA------
GATCCTTTAGCCCCACT-CCAAC----------TTTTGAT-TTTTGC-TACTGCACATTC
TCCAACAGGCATCATTATTCAAAACACTGATCTTCTGGAGTGGTCATTCCTTCCTCACAG
T-ACAATTAAGA-------CTTTTACATTGTACTTGGATCAAATAGCTACATTAATTG-G
TCA-GGCAAGATTACGAATAA-----TAAAATTGTGT----GGTAATGACCCAGACAA-A
ATAGTTGTTCCT--TTAACCAAGGAACAAGTTAGACAAGCCTTTA--TCAATTCT--GGT
GCATGGC-AGAT-TGGTCTTGCTGATTTTGTGG-GAATCATTG--ATAA--TCATTACCC
-AAAAACAAA-------AATCTTCCAGTTTTT-AAAATTGACTACTTGGA-TTTTACCTA
AAA------------TTACCAGACATGA----------A-CCTTT---AGAAAA------
-----------TGCTCTGA-CAGTAT-TTACTGATGGTTCCAGCAA-TGGAAA---AGCG
GC-TTACAC-AGGATCAAAAGAGCGAG---TAA--TCA---AAACT-CAATATCAATCAG
CTCAAAGGGCAGAG-TTGGTTG-CGGTCATTACAGTGTTACAAGATTT---TAA-----T
CAACCTGTTAA-TATTA-T------ATCAGATTCTGCATATGTAGTACAGACTACAAGGG
ATGTTGAGAC---AGCTCT--------AATTAAATATA-GCATGAATGATCAGTTAAACC
--AGTTGTTCAATTTA----------------------------------TTACAACAAA
CTGTAAG-AAAAAGGAATTTCCCATT----------------TTATAT-TACTCA-TATT
AGAGCACACACACACTAATTTACCA-GGACCTTTAACTATAGCAA-------ATGAACGA
GCTGACTT----------------ACTGGTATCCTCTGCA-----TTC------T-TAAA
---AGCACAAGAACTTCA-TGC---TTTGACTCATGTAAATG------CAGCAG-GGTTA
AAAAACAAATTTGATGTCACATGGAA--ACA-GGCAAAAGATATTGTACAACATTGCACC
CAG-CGT-C-AAGTATTACACCTG-CCCACTCA-AGAGGC---AGGAGTTAATCCCAGA-
GGTCTGTGT-CCTAATGCATTATGGCAAATGGATGTTACC---C--ATGTACCTTCATTT
GGA----------------AAATTATCATATGTTCATGTAACAGTTGATACTTATTCACA
TTTCATATGGGCAACATGCCAGACAGGAGAA---AGTACTTC-CCATGTT-AAAAAACAT
T--TATTATCTTGTTTTGCTGTAATGGGAGTTCCAGAAAAAA-TTAAAACTGA--CAATG
GA--CCAGGTTAT---TGTAGTAAAGCTT--------TCCAAAAATTCTTAAATCAGTGG
AATATTAC-------ACATACAACAGGAATTC----------------------------
---------------------------------CTTATAATTCCCAAGGACAGG-CCATA
GTTGAAAGAACTAATAGAA-CACTCAAAACT-CAGTTAGTTAAAC-AAAAAAAAG-GGGG
AGA---C-----------------------------------------------------
-------------------------------------ATTAAGGAGTGTACCA-------
----CTCCTCAGATGCA-GCTTAATCTA-GCACTCT------------------------
---------------------------------------AT-ACTTTAAATTTTTTAAAC
-------ATTTATAGA-AATCAG--ACT-ACTACTTCT-GCAGAACAACA-TCTTACTGG
T---AAAAAGAACAGTCCACATGAAGGA-AAAC---TGATTT-GGTGGAAAGACA-----
ACAAAAATAAGACATGG---GAAATAGGGAAGGTGATAACCTGGGGAAGAGGTTTTGC-T
TGTGT----TTCACCAGGAGAAAATC-------AGCTTCCTGTTTGGATACCCACTAGA-
-CATTT-GAAGTTCTACAATGAA-------------CCCA---TCGGAGATGCAA-----
--------------------AGAAAAGC---ACCTCCACGGAGACGGA-ACACT------
-----GCAATCGAGCACC-ATTGACTCGCATGATGAA-CCAAGTGATGA---------TA
TCAGAAGAACAGA-TGAAGTCACCACGCACCAAG-AAGGTGGAGCTGCCGACCTGGGCAC
AGTTAAAGAAGCTGACACCGTTAGCT-------GGAAAAAACCTAGCTAG----------
------------------------------------------------------------
--------------------------------
>5-50825197_RM10
------------------------------------------------------------
------------------------------------------------------------
------------------------------------------------------------
------------------------------------------------------------
------------------------------------------------------------
------------------------------------------------------------
------------------------------------------------------------
------------------------------------------------------------
------------------------------------------------------------
------------------------------------------------------------
------------------------------------------------------------
------------------------------------------------------------
------------------------------------------------------------
------------------------------------------------------------
------------------------------------------------------------
------------------------------------------------------------
------------------------------------------------------------
------------------------------------------------------------
------------------------------------------------------------
------------------------------------------------------------
------------------------------------------------------------
------------------------------------------------------------
------------------------------------------------------------
------------------------------------------------------------
------------------------------------------------------------
------------------------------------------------------------
------------------------------------------------------------
------------------------------------------------------------
-----------------------------------TCA---AAACT-CAGTATCAATCGG
CTCAAAGGGCAGAG-TTGGTTG-CAGTCATTA-AGTGTTACAAGATTT---TAA-----T
CAACCTGTTAA-TATTG-T------ATCAGATTCTGCATATGTAGTACAGGCTACAAGGG
ATGCTGAGAC---AGCTCT--------AATTAAATACA-GCATGGATGATCAGTTAAACC
--AGCTGTTCAATTTA----------------------------------TTACAACAAA
CTGTAAG-AAAAAGGAATTTCCTATT----------------TTATAT-TACTCA-TATT
CGAGC--ATAC--ACTAATTTACCA-GGACCTTTAACTAAAGCAA-------ATGAACAA
GTTGACTT----------------ACTGGTATCCTCTGCA-----TTC------A-TAAA
---AGCACAAGAACTTCA-TGG---TTTGACTCATGTAAATG------CAGCAG-GGTTA
AAAAACAAATTTGATATCACACGGAA--ACA-GGCAAAAGATATTGTACAACA----ACC
CAG-TGT-A-AAGTACTATACCTG-CCCACTCA-AGAGGC---AGGAGTTAATCCCAGA-
GGTCTGTGT-CCTAATGCATTATGGCAAATGGATGTTACA---C--ATGTACCTT-ATTT
GGA----------------AAATTATCATATGTTCATGTAACAGTTGATACTTATTCACA
TTTCATATGGGCAACCTGCCAGACAGGAGAA---AGTACTTC-CCATGTTAAAAAAACAT
T--CATTATCTTGTTTTGCTGTAATGGGAGTTCCAAAAAAAA-TTAAAACTGA--CAATG
GA--CCAGGATAT---TGTAGTAAAGCTG--------TCCAAAAATTCTTAAATCAGTGG
AAAATTAC-------ACACACAACAGGAATTC----------------------------
---------------------------------CTTCTAATTCCCAAGGGCAGG-CCATA
GTTGAAAGAACTAATAGAA-CACTCAAAACT-CAGTTAATTAAAC-AAAAAGAAG-GGGG
AGA---C-----------------------------------------------------
-------------------------------------AGTAAGGAGTGTACCA-------
----CTCCTCAGATGCA-ACTTAATCTA-GCACTCT------------------------
---------------------------------------AT-ACTTTAAATTTTTTAAAC
-------ATTTATAGA-AATCAG--ACT-ACTACTTCT-GCTGAACAACA-TCTTACTGG
C---AAAAAGAACAGCCCACATGAAGGA-AAAC---TGATTT-GGTGGAAAGATA-----
ACAAAAATAAGACATGG--GAAAATAGGGAAGGTGATAACCTAGGGAAGAGGTTTTGC-T
TGTGT----TTCACCAGGAGGAAATC-------AGCTTCCTGTTTGGAAACCCACTAAA-
-CATTT-GAAGTTCTACAATGAA-------------CCCA---TCGGAGATGGAA-----
--------------------AGAAAAGC---GCCTCCACGGAGACGGAAACACC------
-----GCAATCGAGCACC-ATTCACTCGCAAGATGAA-C-AAGTGGTGA---------TA
TCAGAAGAAAAGA-TG--------------------------------------------
------------------------------------------------------------
------------------------------------------------------------
--------------------------------
>2-156742531_RM10
GAAAACTCAAGAAAGAAAAG-GAATAGGGTATCCTTTTTAGGGGCGGCCACTGTAGAGCC
TCCTAAACCCATT------CCATTAACTTGGAAAACAGAAAAACCGGTATGGGTAAATCA
GTGGCTGCTA-CTGAAAC-AAAAACTGGAGGCTTTACATTTATTAG-CAAAGGAACAATT
AGAAAAGGGACACACTGAGCCT--------TCATTC-TTGCCCTGGAATTCTCCTGCATT
TGTAATTCAG--AAAAAA-TCAGGCAAATGGC--AT-----AACGGACTTA-AGAG-CCA
TAAATGCTGTAATTCAACCCATGGGGCCTCTCCAACCCAAGTTGCCCTCCGCGGCCATGA
TTCCAAAAGACTGGCCTTTAATTATAATTGACCT---------AAAGGATT-GC------
------------------TTTTTTACCATTCCTCTGGCAGAGCAGGATTGTGAAAACTTT
GCCTTTACTATACCAGCCGTAAATAATAAGGAACTAGCCACCAGGTTTCAGTGGAAAGTG
TTACCTCAGGGAATGCTTCACAGTCC--AACTATCTGTCAGACTTTTG------------
TAGGTCAAGTCCTTCAAACAGTTAGAGACA-AATT-TTCAGATTGTT-ATATCATTCACT
ATATTGATGATATTTTATGTGCT-ACAGAAACA---GACAAATG-AATTGACTGTTACAC
TTTT-CTG-------CAAGCAG--AGGTTG----CCAAC--GCA-GGACTAACAATAGCA
TCTGATAAGATTCAA-------ACCTCTACTCCTTTTCATTATTTAGGGATGCAGATAG-
AAAATAAAAAAATTAAG----TCAC-AAAAAATAGAAGTAAGAA----AAGACACATT-A
AAAACATTAAATGACTTT-CAGAAATTGTTAG-GCGATATTAATTGGATTCGGCCAACTC
TAGGCATTC---CTATTTATGCCATGTCAAATTTGTTCTCT---ATCCTAAGA-GGAGAC
CCAGACTT-AAATAGTAAAAGAATATTAACCCCAGAGGCAACAAAAAAAAA---TTA-AA
TTAGTGGAAG--AA-AAACTTCAGTCAGCGCAAA--------TAAGTAA-AA--------
-------TAGCCCCATT-CCAAC----------TTTTGAT-TTTTGC-TACTGCACATTC
TCCAACAGGCATCATTGTTCAAAATACTGATCTTGTGGAGTGGTCATTCCTTCCTCACAG
T-ACAATTAAGA-------CTTTTACATTGTACTTGGATCAAATAGCTACATTAATTG-G
TCA-GGCAAAATTATAAATAA-----TAAAATTCTGT----GGTAATGACCTAGACAA-A
ATAGTTGTTCCT--TTAACCAAGGAACAAATTAGACAAGCCTTTA--TCAATTCT--GGT
GCATGGC-AGAT-TGGTCTTGCTGATTTTGTGG-GAATTATTG--CTAA--TCATTACCC
-AAAACCAAA-------AATCTT-CAGTTTTT-AAAATTGACTACTTGGA-TTTTACCTA
AAA------------TTACCAGACATGA----------A-CCTTT---AGAAAA------
-----------TGCTCTGA-CAGTAT-TTACTGATGGTTCCAGCAA-TGGAAA---AGTG
GC-TTACAC-AGGGCCAAAAGAGCAAG---TAA--TCA---AAACT-CAATATCAATCGG
CTAAAAGGGCAGAG-TTGGTTG-CAGTCATTACAGTGTTACAAGATTT---TAA-----T
CAACCTGTTAA-TATTG-T------ATCAGATTCTGCAAATGTAGTACAGGCTACAAGGG
ATGTTGAGAC---AGCACT--------AATTAAATATA-GCATGGATGCTCAGTTAAACC
--AGCTGTTCAATTTA----------------------------------TTACAACAAA
CTGTAAG-AAAAAGGAATTTCCCGTT----------------TTATAT-TACTCA-TATT
CGAGC--ACAC--ACTAATTTACCA-GGACCTTTAACTAAAACAA-------ATGAACAA
ACTGACTT----------------ACTGGTATCCTCTGCA-----TTC------A-TAAA
---AGCACAAGAACTTCA-TGC---TTTGACTCATGTAAATG------CAGCAG-GGTTA
AAAAACAAATTTGATGTCACATGGAA--ACA-GGCAAAAGATACTGTACAACATTGCACC
CAG-TGT-C-AAGTACTACACCTG-CCCACTAA-AGAGGC---AGGAGTTAATCTCAGA-
GGTCTGTGT-CCTAACGCATTATGGCAAATGGATGTCACA---C--ATGTACCTTCATTT
GGA----------------AAATAATCATATGTTCATGTAACAGTTGATACTTATTCACA
TTTCATATGGGCAACCTGCCAGACAGGAGAA---AGTACTTC-CCATGTT-AAAAAGCAT
T--TATTATCTTGTTTTGCTGTAATGGGAGTTCCAGAAAAAA-TTAAAACTGA--CAATG
GA--CCAGGATAT---TGTAGTAAAGCTT--------CCCAAAAATTCTTAAATCACTGA
AAAATTAC-------ACATATAACAGGAATTC----------------------------
---------------------------------CTTATAATTCCCAAAGACAGG-CCATA
GTTGAAAGAACTAATAGAA-CACTCAAAACT-CAGTTAGTTAAAC-AAAAAGAAG-GGGG
AGA---C-----------------------------------------------------
-------------------------------------AATAAGGAGTATACCA-------
----CTCCTCAGATGCA-ACTTAATCTA-GCACTCT------------------------
---------------------------------------AT-ACTTTAATTTTTTTAAAC
-------ATTTATAGA-AATCAG--ACT-ACTACTTCT-GCAGAGCAACA-TCTTACTGG
T---AAAAAGAACAGTCCACATGAAGGA-AAAC---TGATTT-GGTGGAAAGATA-----
ACAAAAATAAGACATGG---GAAATAAGGAAGGTGATAACATGGGGAAGAGGTTTTGC-T
TGTGT----TTCACCAGAAGAAAATC-------AGCTTCCTGTTTGGATACCCACTAGA-
-CATTT-GAAGTTCTACAATGAA-------------CCCA---TCAGAGATGCAA-----
--------------------AGAAAAGC---GCCTCCACGGAGTCGGAAACACC------
-----GCAATCGAGCACC-ATTGATTTGCA-GATGAA-CAAAGTGGTGA---------TA
TCAGAAGAACAGA-TG--------------------------------------------
------------------------------------------------------------
------------------------------------------------------------
--------------------------------
>11-68823164_RM10
GAAAAATCAAGAAAG------GAATAGGGTATCCTTTTTAGGGGCGGCCACTGTAGAGCC
GCCTAAACCCATT------CCATTAACTTGGAAAACAGAAAAACCGGTATGGGTAAATCA
GTGGCCGCTA-CTGAAAC-AAAAACTGGAGGCTTTACATTTATTAG-CAAAGGAACAATT
AGAAAAGGGACACATTGAGCCT--------TCATTC-TCGCCCTGAAATTCTCCTGTATT
TGTAATTCAG--AAAAAA-TCAGGCAAATGGC--ATATGTTAATGGACTTA-AGAG-CCG
TAAATGCCGTAATTCAACCCACGGGGCCTCTTCAACCCGGACTGCCCTCTCCGGCCATGA
TCCCAAAAGACTGGCCTTTAATTATAATTGATCT---------TAAGGATT-GC------
------------------TTTTTTACCATTCCTCTGGCAGAGCAGGATTGTGAAAAATTT
GCCTTTACTATACCAGCCATAAAAAATAAAGAACCAGCCACCAGGTTTCAGTGGAAAGTA
TTACCTCAGGGAATGCTTAATAGTCC--AACTATTTGTCATACTTTTG------------
TAGGTCAAGTCCTTCAACCAGTTAGAGACA-AATTGTTCAGATTGTT-CTATCGTTCACT
ATATTCATGCTATTTTATGTGCT-GCAGAAACAAGAGACAAATT-AATTGACTGTTACAC
ATTT-CTG-------CAAGCAG--AGGTTG----CCAAC--GCA-GGACTAACAATAGCA
TCTGATAAGATCCAA-------ACCTCTACTCCTTTTCATTATTTAGGGATGCAGATAG-
AAAATAGAAAAATTAAG----CCAC-AAAAAATAGAAATAAGAA----AAGACACATT-A
AAAACATTAAATGACTTT-CAGAAATTGTTAG-GCGATATTAATTGGATTCGGCCAACTC
TAGGCATTC---CTACTTATGCCATGTCAAATTTGTTCTCT---ATCCTTAGA-GGAGAC
CCAGACTT-AAATAGTAAAAGAATATTAACCCCAGAGGCAAC-AAAAGAAA---TTA-AA
TTAGTGGAAG--AA-AAAATTCAGTCAGCGCAAA--------TAAGTAG-AATA------
GATTCCTTAGCCCCACT-CCAAC----------TTTTGAT-TTTTGC-TACTGCACATTC
TCCAACAGGCATCATTGTTCAAAATACTGATCTTGTGGAGTGGTCATTCCTTCCTCACAG
T-ACAATTAAGA-------CTTTTACATTGTACTTGGATGAAATAGCTACATTAATTG-G
TCA-GGCAAGATTACAAATAA-----TAAAATTGTGT----GGTAATGACCCAGACAA-A
ATAGTTGTTCCC--TTAACCAAGGAACAAGTTAGACAAGCCTTTA--TCAATTCT--GGT
GCATAGC-AGAT-TGGTCTTGCTGATTTTGTGG-GAATTATTG--ATAA--TCATTACCC
-AAAAACAAA-------AATCTTCCAGTTTTT-AAAATTGACTACTTGGA-TTTTACCTA
AAA------------TTATCAGACATGA----------A-CCTCT---AGAAAA------
-----------TGCTCTGA-CAGTAT-TTACTGATGGTTCCAGCAA-TGGAAA---AGCA
GC-TTACAC-AGGGCCAAAAGAGCGAG---TAA--TCA---AAACT-CAATATCAATCGG
CTCAAAGGGCAGAG-TTGGTTG-CAGTCATTACAGTGTTACAAGATTT---TAA-----G
CAACCTGTTAA-TATTA-T------ATCAGATTCTGCATATGTAGTACAGGCTACAAGGG
ATGTTGAGAC---AGCTCT--------AATTAAATATA-GCACGGATGATCAGTTAAACC
--AGCTGTTCAATTTA----------------------------------CTACAACAAA
CTGTAAG-AAAAAGGAATTTCCCATT----------------TTATAT-TACTCA-TATT
CGAGC--ACAC--ACTAATTTACCA-GGACCTTTAACTAAAGCAA-------ATGAACAA
GCTGACTT----------------ACTGGTATCCTCTGCA-----TTC------A-TAAA
---AGCACAAGAACTTCA-TGC---TTTGACTCATGTAAATG------CAGCAG-GGTTA
AAAAACAAATTTAATGTCACATGGAA--ACA-GGCAAAAGATATAGTACAACATTGCACC
CAG-TGT-C-AAGTACTACACCTG-CCCACTCA-AGAGGC---AGGAGTTAATCCCAGA-
GGTCTGTGT-CCTAATGCATTATGGCAAATGGATGTTACA---C--ATGTACCTTCATTT
GGA----------------AAATTATCATATGTTCATGTAACAGTTGATACTTATTCACA
TTTCATATGGGCAGCCTGCCAGACAGGAGAA---AGTACTTC-CCATGTT-AAAAAACAC
T--TATTATCTTGCTTTGCTGTAATGGGAGTTCCAGAAAAAA-TTAAAACTGA--CAATG
GA--CCAAGATAT---TGTAGTAAAGCTT--------TCCAAAAATTCTTAAATCAGGGG
AAAATTAC-------ACATACAACAGGAATTC----------------------------
---------------------------------CTTATAATTCCCAAGGACAGG-CCATA
GTTGAAAGAACTAATAGAA-CACTCAAAACT-CAGTTAGTTAAAC-AAAAAGAAG-GGGG
AGA---C-----------------------------------------------------
-------------------------------------AGTAAGGAGTGTACCA-------
----CTCCTCAGATGCA-GCTTAATCTA-GCACTCT------------------------
---------------------------------------AT-ACTTTAAATTTTTTAAAC
-------ATTTATAGA-AATCAG--ACT-ACAACTTCT-GCAGAACAACA-TCTTACTGG
T---AAAAAGAACAGTCCACATGAAGGA-AAAC---TGATCT-AGTGGAAAGACA-----
ACAAAAATAAGACATGG---GAAATAGGGAAGGTGATAACCTGGGGAAGAGGTTTTGC-T
TGTGT----TTCACCAGGAGAAAATC-------AGCTTCCTGTTTGGATACCCACTAGA-
-CATTT-GAAGTTCTACAAAGAA-------------CCCA---TCGGAGATGCAA-----
--------------------AGAAAAGT---GCCTACACGGAGATGG-------------
------------------------------------------------------------
------------------------------------------------------------
------------------------------------------------------------
------------------------------------------------------------
--------------------------------
>Y-4397664_RM10
GAAAAATCAAGAAAGAAAAG-GAATAGGGTATCCTTTTTAAGGGCGGCCACTGTAGCGCC
TCCTAAACCCATT------CCATTAACTTGGAAGACAGAAAAACTGGTATGGGTAAATCA
GTGGCCGCTA-CTGAAGG-AAAAACTGGAGGCTTTACATTCATTAG-CAAAGGAACAATT
AAAAAAGGGACACATTGAGCTT--------TCATTC-TCACACTGGAATTCTCCTGTATT
TGTAATTCAG--AAAAAA-TCAGGAAAATGGC--GTATGTTAATGGACTTA-AGAA-CCG
TAAATGCTGTAATTCAACCCATGGGGCCTCTTCAACCTGGATTGCCCTCTCCGGCCACGA
TCCCAAAAGACTGGCCTTTAATTATAATTGATCT---------TAAGGATT-GC------
------------------TTTTTTACCATTCCTCTGGCAGAGCAAGATTGTGAAAAATTT
GCCTTTACTATACCAGCCATAAATAATAAAGAACCAGCCACCAGGTTTCAGTGGAAAGTA
CTACCTCAGGGAATGCTTAATAGTCCAAAACTATTTGTCAAACTTTCG------------
TAGGTCAAGTCCTTCAACCAGTTAGAGACA-AGTT-TTCAGATTGTT-ATATCATTCACT
ATATTGATGATATTTTATGTGCT-GCAGAAACAAGAGAAAAATT-AATTGACTGTTACAC
ATTT-CTG-------CAAGCAG--AGGTTA----CCAAC--GCA-GGACTAACAATAGCA
TCGGATAAGATCCAA-------ACCTCTGCTCCTTTTCATTATTTAGGGATGCAGATAG-
AAAATAGAAAAATTAAG----CCAC-AAAAAATAGAAATAAGAA----AAGATACACT-A
AAAACATTAAATGACTTT-CAAAAATTGTTAG-GCGATATTAATTGGATTCGGCCAACTC
TAGGCATTC---CTACTTATGCCATGTCAAGTTTGTTCTCT---ATCCTAAGA-GGAGAT
CCAGACTT-AAATAGTAAATGAATATTAACCCCAGAGGCAAT-AAAAGAAA---TTA-AA
TTAGTGGAAG--AA-AAAATTCAGTCAGCGCAAA--------TAAGTAG-GATA------
GATCCTTTAGCCCCACT-CCGAC----------TTTTGAT-TTTTGC-TACTGCACATTC
TCCAACAGACATCATTATTCAAAACACTGATCTTGTGGAGTGGTCATTTCTTTCTCACAG
T-ACAATTAAGA-------CTTTTACATTGTACTTGGATCAAATAGCTACATTAATTG-G
TCA-GGCAAGATTACGAATAA-----TAAAATTGTGT----GGTAATGACCCAGACAA-A
ATAGTTGTTCCT--TTAACCAAGGAACAAGTTAGGCAAGCCTTTA--TCAATTCT--GGT
GCATGGC-AGAT-TGGCCTTGCTGATTTTGTGG-GAATCATTG--ATAA--TCATTACCC
-AAAAACAAA-------AATCTTCCAGTTTTT-AAAATTGACTACTTGGA-TTTTACCTA
AAA------------TTACCAGACATGA----------G-CCTTT---AGAAAA------
-----------TGCTCTGA-CAGTAT-TTACTGATGGTTCCAGCAA-TGGAAA---AGCG
GC-TTACAC-AGGACCAAAAGAGCGAG---TAA--TCA---ATACC-CAATATCAATCAG
CTCAAAGGGCAGAG-TTGGTTG-CAGTCATTACAGTGTTACAAGATTT---TAA-----T
CAACCTGTTAA-TATTA-T------ATCAGATTCTGCATATGTAGTACAGGCTACAAGGG
ATGTTGAGAC---AGCTCT--------AATTAAATATA-GCATGGATGATCAGTTAAACC
--AGTTGTTCAATTTA----------------------------------TTACAACAAA
CTGTAAG-AAAAAGGAATTTCCCATT----------------TTATAT-TACTCA-TATT
CGAGC--ACAC--AATAATTTGCCA-GGACCTTTAACTATAGCAA-------ATGAACAA
GCTGACTT----------------ACTGGTATCCTCTGCA-----TTC------A-TAAA
---AGCACAAGAACTTCA-TGC---TTTGACTCATGTAAATG------CAGCAG-GGTTA
AAAAACAAATTTGATGTCACATGGAA--ACA-GGCAAAAGATATTGTACAACATTGCACC
CAG-TGT-C-AAGTACTACACCTG-CCCACTCA-AGAGGC---AGGAGTGAATCCCAGA-
GGTCTGTGT-CCTAATGCATTATGGCAAATGGATGTTACC---C--ATGTACCTTCATTT
GGA----------------AAATTATCATAAGTTCATGTAACAGTTGATACTTATTCACA
TTTCATATGGGCAACATGCCAGACAGGAGAA---AGTACTTC-CCATGTT-AAAAAACAT
T--TATTATCTTGTTTTGCTGTAATGGGAGTTCCAGAAAAAA-TTAAAACTGA--CAATG
GA--CCAGGTTAT---TGCAGTAAAGCTT--------TCCAAAAATTCTTAAATCAGTGG
AATATTAC-------ACATACAACAGGAATTC----------------------------
---------------------------------CTTATAATTCCCAAGGACAGG-CCATA
GTTGAAAGAACTAATAGAA-CACTCAAAACT-CA----GTTAAACAAAAAAAAAG-GGGG
AGA---C-----------------------------------------------------
-------------------------------------AGTAAGGAGTGTACCA-------
----CTCCTCAGTGCTA-GCTTAATCTA-GCACTCT------------------------
---------------------------------------AT-ACTTTAAATTTTTTAAAC
-------ATTTATAGA-AATCAG--ACT-ACTACTTCT-GCAGAACAACA-TCTTACTGG
T---AAAAAGAACAGTCCACATGAAGGA-AAAC---TGATTT-GGTGGAAAGACA-----
ACAAAAATAAGACATGG---GAAATAGGGAAGGTGATAACCTGGGGAAGAAGTTTTGC-T
TGTGT----TTCACCAGGAGAAAATC-------AGCTTCCTGTTTGGATACCCACTAGA-
-CATTT-GAAGTTCTACAATGAA-------------CCCA---TCAGGGATGCAA-----
--------------------AGAAAAGC---GCCTCCACGGAGACGGAAACACC------
-----GCAATCGA-CACC-ATTGAC-----------------------------------
------------------------------------------------------------
------------------------------------------------------------
------------------------------------------------------------
--------------------------------
>19-42111581_RM10
GAAAAATCAAGAAAGAAAAG-GAATAGGGTATCCTTTTTAGGGGCGGCCACTGTAGCGCC
TCCTAAACCCATT------CCATTAACTTGGAAAACAGAAAAACCGGTATGGGTAAATCA
GTGGCCGCTA-CCGAAGC-AAAAACTGGAGGCTTTACATTCATTAG-CAAAGGAACAATT
AAAAAAAGGACACATTGAGCCT--------TCATTC-TCACCCTGGAATTCTCCTGTATT
TGTAATTCAG--AAAAAA-TCAGGCAAATGGC--GTATGTTAATGGACTTA-AGAG-CCG
TAAATGCTGTAATTCAACCCATGGGGCCTCTTCAACCCGGATTGCCCTCTCCGGCCATGA
TCCCAAAAGACTGGCCTTTAATTATAATTGATCT---------TAAGGATT-GC------
------------------TTTTTTACCATTCCTCTGGCAGAGCAAGATTGTGAAAAATTT
GTCTTTACTATACCAGCCATAAATAATAAAGAACCAGCCACCAGGTTCCAGTGGAAAGTA
CTACCTCAGGGAATGCTTAATAGTCC--AACTATTTGTCAAACTTTCG------------
TAGGTCAAGTCCTTCAACCAGTTAGAGACA-AGTT-TTCAGATTGTT-ATATCATTCACT
ATATTGATGATATTTTATGTGCT-GCAGAAACAAGAGAAAAATT-AATTGACTGTTACAC
ATTT-CTG-------CAAGCAG--AGGTTG----CCAAC--GCA-GGACTAACAATAGCA
TCGGATAAGATCCAA-------ACCTCTGCTCCTTTTCATTATTTAGGGATGCAGATAG-
AAAATAGAAAAATTAAG----CCAC-AAAAAATAGAAATAAGAA----AAGATACTTT-A
AAAACATTAAATGACTTT-CAAAAATTGTTAG-GCGATATTAATTGGATTCGGCCAACTC
TAAGCATTC---CTACTTATGCCATGTCAAATTTGTTCTCT---ATCCTAAGA-GGAGAT
CCAGACTT-AAATAGTAAAAGAATATTAACCCCAGAGGCAAC-AAAAGAAA---TTA-AA
TTAGTGGAAG--AA-AAAATTCAGTCAGCGCAAA--------TAAATAG-GATA------
GATCCTTTAGCCCCACT-CCAAC----------TTTTGAT-TTTTGC-TACTACACATTC
TCCAACAGGCATCATTATTCAAAACACTGATCTCGTGGAGTGGTCATTTCTTTCTCACAG
T-ACAATTAAGA-------CTTTTACATTGTACTTGGATCAAATAACTACATTAATTG-G
TCA-GGCAAGACTACGGATAA-----TAAAATTATGT----GGTAATGACCCAAACAA-A
ATAGTTGTTCCT--TTAACCAAGGAACAAGTTAGGCAAGCCTTTA--TCAATTCT--GGT
GCATGGC-AGAT-TGGCCTTGCTAATTTTGTGG-GAGTTATTG--ATAA--TCATTACCC
-AAAAACAAA-------AATCTTCCAGTTTTT-AAAATTGACTACTTGGA-TTTTACCTA
AAA------------TTACCAGACATGA----------G-CCTTT---AGAAAA------
-----------TGCTCTGA-CAGTAT-TTACTGATGGTTCCAACAA-TGGAAA---AGCG
GC-TTACAC-AGGACCAAAAGAGCGAG---TAA--TCA---AAACT-CAGTATCAATCAG
CTCAAAGAGCAGAG-TTGGTTG-CAGTCATTACAGTGTTACAAGATTT---TAA-----T
CAACCTGTTAA-TATTA-T------ATCAGATTCTACATATGTAGTACAGGCTACAAGGG
ATGTTGAGAC---AGCTCT--------AATTAAATATA-GCATGGATGATCAGTTAAACC
--AGTTGTTTAATTTA----------------------------------TTACAACAAA
CTGTAAG-AAAAAAAAATTTCCCATT----------------TTATAT-TACTCA-TATT
CGAGC--ACAC--ACTAATTTGCCA-GGACCTTTAACTATAGCAA-------ATGAACAA
GCTGACTT----------------ACTGGTATCCTCTGCA-----TTC------A-TAAA
---AGCACAAGAACTTCA-TGC---TTTGACTCATGTAAATG------CAGTAG-GGTTA
AAAAACAAATTTGATGTCACATGGAA--ACA-GGCAAAAGATATTGTACAACATTGCACC
CAG-TGT-C-AAGTACTACACCTA-CCCACTCA-AGAGGC---AGGAGTGAATCCCAGA-
GGTCTGTGT-CCTAATGCATTATGGCAAATGGATATTACC---C--ATGTACCTTCATTT
AGA----------------AAATTATCATATGTTCATGTAACAGTTGATACTTATTCACA
TTTCATATGGGCAACATGCCAGACAGGAGAA---AGTACTTC-CCATGTT-AAAAAACAT
T--TATTATCTTGTTTTGCTGTAATAGGAGTTCCAGAAAAAA-TTAAAACTGA--CAATG
GA--CCAAGTTAT---TGTAGTAAAGCTT--------TCCAAAAATTCTTAAATCAGTGG
AATATTAC-------ACATACAACAGGAATTC----------------------------
---------------------------------CTTATAATTCCCAAGGACAGG-CCATA
GTTAAAAGAACTAATAGAA-CACTCAAAACT-CAGTTAGTTAAAC-AAAAAAAAG-GGGG
AGA---C-----------------------------------------------------
-------------------------------------AGTAAGGAGTGTACCA-------
----CTCCTCAGATGCA-GCTTAATCTA-GCACTCT------------------------
---------------------------------------AT-ACTTTAAATTTTTTAAAC
-------ATTTATAGA-AATCAG--ACT-ACTACTTCT-GCAGAACAACA-TCTTACTGG
T---AAAAAGAACAGTCCACATGAAGGA-AAAC---TGATTT-GGTGGAAAGACA-----
ACAAAAATAAGACATGG---GAAATAGGGAAGGTGATAACCTGGGGAAGAGGTTTTGC-T
TGTGT----TTCACCAGGAGAAAATC-------AGCTTCCTGTTTGGATACCCACTAAA-
-CATTT-GAAGTTCTACAATGAA-------------CCCA---TCGGAGATGCAA-----
--------------------AGAAAAGC---GCCTCCACGGAGACGGAAACACC------
-----GCAATCG-GCACC-ATTGAC-----------------------------------
------------------------------------------------------------
------------------------------------------------------------
------------------------------------------------------------
--------------------------------
>7-169513234_RM10
GAAAAATCAAGAAAGAAAAG-GAATAGGGTATCCTTTTTAGGGGCGGCCACTGTAGCGCC
TCCTAAACCCATT------CCATTAACTTGGAAAACAGAAAAACCGGTATGGGTAAATCA
GTGGCCGCTA-CCGAAGC-AAAAACTGGAGGCTTTACATTCATTAG-CAAAGGAACAATT
AAAAAAAGGACACATTGAGCCT--------TCATTC-TCACCCTGGAATTCTCCTGTATT
TGTAATTCAG--AAAAAA-TCAGGCAAATGGC--GTATGTTAATGGACTTA-AGAG-CCG
TAAATGCTGTAATTCAACCCATGGGGCCTCTTCAACCCGGATTGCCCTCTCCGGCCATGA
TCCCAAAAGACTGGCCTTTAATTATAATTGATCT---------TAAGGATT-GC------
------------------TTTTTTACCATTCCTCTGGCAGAGCAAGATTGTGAAAAATTT
GCCTTTACTATACCAGCCATAAATAATAAAGAACCAGCCACCAGGTTTCAGTGGAAAGTA
CTACCTCAGGGAATGCTTAATAGTCC--AACTATTTGTCAAACTTTCG------------
TAAGTCAAGTCCTTCAACCAGTTAGAGACA-AATT-TTCAGATTGTT-ATATCATTCACT
ATATTGATGATATTTTATGGGCT-GCAGAAACAAGAGAAAAATT-AATTGACTGTTACAC
ATTT-CTG-------CAAGCAG--AGGTTG----CCAAC--GCA-GGACTAACAATAGCA
TCGGATAAGATCCAA-------ACCTCTGCTCCTTTTCATTATTTAGGGATGCAGATAG-
AAAATAGAAAAATTAAG----CCAC-AAAAAATAGAAATAAGAA----AAGATACTTT-A
AAAACATTAAATGACTTT-CAAAAATTGTTAG-GCGATATTAATTGGATTCGGCCAACTC
TAGGCATTC---CTACTTATGCCATGTCAAATTTGTTCTCT---ATCCTAAGA-GGAGAT
CCAGACTT-AAATAGTAAAAGAATATTAACCCCAGAGGCAAC-AAAAGAAA---TTA-AA
TTAGTGGAAG--AA-AAAATTCAGTCAGCGCAAA--------TAAATAG-GATA------
GATCCTTTAGCCCCACT-CCAAC----------TTTTGAT-TTTTGC-TACTACACATTC
TCCAACAGGCATCATTATTCAAAACACTGATCTTGTGGAGTGGTCATTTCTTTCTCACAG
T-ACAATTAAGA-------CTTTTACATTGTACTTGGATCAAATAGCTACATTAATTG-G
TCA-GGCAAGATTACGGATAA-----TAAAATTGTGT----GGTAATGACCCAGACAA-A
ATAGTTGTTCCT--TTAACCAAGGAACAAGTTAGGCAAGCCTTTA--TCAATTCT--GGT
GCATGGC-AGAT-TGGCCTTGCTAATTTTGTGG-GAGTTATTG--ATAA--TCATTACCC
-AAAAACAAA-------AATCTTCCAGTTTTT-AAAATTGACTACTTGGA-TTTTACCTA
AAA------------TTACCAGACATGA----------G-CCTTT---AGAAAA------
-----------TGCTCTGA-CAGTAT-TTACTGATGGTTCCAGCAA-TGGAAA---AGCG
GC-TTACAC-AGGACCAAAAGAGCGAG---TAA--TCA---AAACT-CAGTATCAATCAG
CTCAAAGAGCAGAG-TTGGTTG-CAGTCATTACAGTGTTACAAGATTT---TAA-----T
CAACCTGTTAA-TATTA-T------ATCAGATTCTGCATATGTAGTACAGGCTACGAGGG
ATGTTGAGAC---AGCTCT--------AATTAAATATA-GCATGGATGATCAGTTAAACC
--AGTTGTTTAATTTA----------------------------------TTACAACAAA
CTGTAAG-AAAAAGAAATTTCCCATT----------------TTATAT-TACTCA-TATT
CGAGC--ACAC--ACTAATTTGCCA-GGACCTTTAACTATAGCAA-------ATGAACAA
GCTGACTT----------------ACTGGTATCCTCTGCA-----TTC------A-TAAA
---AGCACAAGAACTTCA-TGC---TTTGACTCATGTAAATG------CAGCAG-GGTTA
AAAAACAAATTTGATGTCACATGGAA--ACA-GGCAAAAGATATTGTATGACATTGCACC
CAG-TGT-C-AAGTACTACACCTG-CCCACTCA-AGAGGC---AGGAGTGAATCCCAGA-
GGTCTGTGT-CCTAATGCATTATGGCAAATGGATGTTACC---C--ATGTACCTTCATTT
GGA----------------AAATTATCATATGTTCATGTAACAGTTGATACTTATTCACA
TTTCATATGGGCAACATGCCAGACAGGAGAA---AGTACTTC-CCATGTT-AAAAAACAT
T--TATTATCTTGTTTTGCTGTAATGGGAGTTCCAGAAAAAA-TTAAAACTGA--CAATG
GA--CCAGGTTAT---TGTAGTAAAGCTT--------TCCAAAAATTCTTAAATCAGTGG
AATATTAC-------ACATACAACAGGAATTC----------------------------
---------------------------------CTTATAATTC-CAAGGACAGG-CCATA
GTTGAAAGAACTAATAGAA-CACTCAAAACT-CA-TTAATTAAAC-AAAAAAAAG-GGGG
AGA---C-----------------------------------------------------
-------------------------------------AGTAAGGAGTGTACCA-------
----CTCCTCAGATGCA-GCTTAATCTA-GCACTCT------------------------
---------------------------------------AT-ACTTTAAATTTTTTAAAC
-------ATTTATAGA-AATCAG--ACT-ACTACTTCT-GCAGAACAACA-TCTTACTGG
T---AAAAAGAACAGTCCACATGAAGGA-AAAC---TGATTT-GGTGGAAAGACA-----
ACAAAAATAAGACATGG---GAAATAGGGAAGGTGATAACCT-GGGAAGAGGTTTTGC-T
TGTGT----TTCACCAGGAGCAAATC-------AGCTTCCTGTTTGGATACCCACTAAA-
-CATTT-GAAGTTCTACAATGAA-------------CCCA---TCGGAGATGCAA-----
--------------------AGAAAAGC---GCCTCCACGGAGACGGAAACACC------
-----GCAATCGAGCCC--ATTGAC-----------------------------------
------------------------------------------------------------
------------------------------------------------------------
------------------------------------------------------------
--------------------------------
>14-360110_RM10
GAAAAATCAAGAAAGAAAAG-GAATAGGGTATCCTTTTTAGGGGCGGCCACTGTAGCGCC
TCCTAAACCCATT------CCATTAACTTGGAAAACAGAAAAACCGGTATGGGTAAATCA
GTGGCCGCTA-CCGAAGC-AAAAACTGGAGGCTTTACATTCATTAG-CAAAGGAACAGTT
AGAAAAAGGACACATTGAGCCT--------TCATTC-TCACCCTGGAATTCTCCTGTATT
TGTAATTCAG--AAAAAA-TCAGGCAAATGGC--GTATGTTAATAGACTTA-AGAG-CCG
TAAATGCTGTAATTCAACCCATGGGGCCTCTTCAACCCGGATTGCCCTCTCCGGCCATGA
TCCCAAAAGACTGGCCTTTAATTATAATTGATCT---------TAAGGATT-GC------
------------------TTTTTTACCATTCCTCTGGCAGAGCAAGATTGTGAAAAATTT
GCCTTTATTATACCAGCCATAAATAATAAAGAACCAGCCACCAGGTTTCAGTGGAAAGTA
CTACCTCAGGGAATGCTTAATAGTCCAAAACTATTTGTCAAACTTTCG------------
TAGGTCAAGTCCTTCAACCAGTTAGAGACA-AATT-TTCCGATTGTT-ATATCATTCACT
ATATTGATGATATTTTATGTGCT-GCAGAAACAAGAGAAAAATT-AATTGACTGTTACAC
ATTT-CTG-------CAAGCAG--AGGTTG----CCAAC--GCA-GGACTAACAATAGCA
TCGGATAAGATCCAA-------ACCTCTGCTCCTTTTCATTATTTAGGGATGCAGATAG-
AAAATAGAAAAATTAAG----CCAC-AAAAAATAGAAATAAGAA----AAGATACTTT-A
AAAACATTAAATGACTTT-CAAAAATTGTTAG-GCGATATTAATTGGATTCGGCCAACTC
TAGGCATTC---CTACTTATGCCATGTCAAATTTGTTCTCT---ATCCTAAGA-GGAGAT
CCAGACTT-AAATAGTAAAAGAATATTAACCCCAGAGGCAAC-AAAAGAAA---TTA-AA
TTAGTGGAAG--AA-AAAATTCAGTCAGCGCAAA--------TAAATAG-GATA------
GATCCTTTAGCCCCACT-CCAAC----------TTTTGAT-TTTTGC-TACTGCACATTC
TCCAACAGGCATCATTATTCAAAACACTGATCTTGTGGAGTGGTCATTTCTTTCTCACAG
T-ACAATTAAGA-------CTTTTACATTGTACTTGGATCAAATAGCTACATTAATTG-G
TCA-GGCAAGACTACGGATAA-----TAAAATTGTGT----GGTAATGACCCAGACAA-A
ATAGTTGTTCCT--TTAACCAAGGAACAAGTTAGGCAAGCCTTTA--TCAATTCT--GGT
GCATGGC-AGAT-TGGCCTTGCTAATTTTGTGG-GAGTTATTG--ATAA--TCATTACCC
-AAAAACAAA-------AATCTTCCAGTTTTT-AAAATTGACTACTTGGA-TTTTACCTA
AAA------------TTACCAGACATGA----------G-CCTTT---AGAAAA------
-----------TGCTCTGA-CAGTAT-TTACTGATGGTTCCAGCAA-TGGAAA---AGCG
GC-TTACAC-AGGACCAAAAGAGCGAG---TAA--TCA---AAACT-CAGTATCAATCAG
CTCAAAGAGCAGAG-TTGGTTG-CAGTCATTACAGTGTTACAAGATTT---TAA-----T
CAACCTGTTAA-TATTA-T------ATCAGATTCTGCATATGTAGTACAGGCTACAAGGG
ATGTTGAGAC---AGCTCT--------AATTAAATATA-GCATGGATAATCAGTTAAACC
--AGTTGTTTAATTTA----------------------------------TTACAACAAA
CTGTAAG-AAAAAGGAATTTCTCATT----------------TTATAT-TACTCA-TATT
CGAGC--ACAC--ACTAATTTGCCA-GGACCTTTAACTATAGCAA-------ATGAACAA
GCTGACTT----------------ACTGGTATCCTCTGCA-----TTC------A-TAAA
---AGCACAAGAACTTCA-TGC---TTTGACTCATGTAAATG------CAGCAG-GGTTA
AAAAACAAATTTGATGTCACATGGAA--ACA-GGCAAAAGATATTGTACAACATTGCACC
CAG-TGT-C-AAGTACTACACCTG-CCCACTCA-AGAGGC---AGGAGTGAATCCCAGA-
GGTCTGTGT-CCTGATGCATTATGGCAAATGGATGTTACC---C--ATGTACCTTCATTT
GGA----------------AAATTATCATATGTTCATGTAACAGTTGATACTTATTCACA
TTTCATATGGGCAACATGCCAGACAGGAGAA---AGTACTTC-CCATGTT-AAAAAACAT
T--TATTATCTTGTTTTGCTGTAATGGGAGTTCCAGAAAAAA-TTAAAACTGA--CAATG
GA--CCAGGTTAT---TGTAGTAAAGCTT--------TCCAAAAATTCTTAAATCAGTGG
AATATTAC-------ACATACAACAGGAATTC----------------------------
---------------------------------CTTATAATTCCCAAAGACAGG-CCATA
GTTGAAAGAACTAATAGAA-CACTTAAAACT-CAGTTAGTTAAAC-AAAAAAAAG-GGGG
AGA---C-----------------------------------------------------
-------------------------------------AGTAAGGAGTGTACCACTCCTCA
GATGCTCCTCAGATGCA-GCTTAATCTA-GCACTCT------------------------
---------------------------------------AT-ACTTTAAATTTTTTAAAC
-------ATTTATAGA-AATCAG--ACT-ACTACTTCT-GCAGAACAACA-TCTTACTGG
T---AAAAAGAACAGTCCACATGAAGGA-AAAC---TGATTT-GGTGGAAAGACA-----
ACAAAAATAAGACATGG---GAAATAGGGAAGGTGATAACCTGGGGAAGAGGTTTTGC-T
TGTGT----TTCACCAGGAGAAAATC-------AGCTTCCTGTTTGGATACCCACTAAA-
-CATTT-GAAGTTCTACAATGAA-------------CCCA---TCGGAGATGCAA-----
--------------------AGAAAAGC---GCCTCCACGGAGACGGA-ACACC------
-----GCAATCGAGCACC-ATTGAC-----------------------------------
------------------------------------------------------------
------------------------------------------------------------
------------------------------------------------------------
--------------------------------
>3-118629381_RM10
GAAAAATCAAGAAAGAAAAG-GAATAGGGTATCCTTTTTAGGGGCGGCCACTGTAGCGCC
TCCTAAACCCATT------CCATTAACTTGGAAAACAGAAAAACCGGTATGGGTAAATCA
GTGGCCGCTA-CCGAAGC-AAAAACTGGAGGCTTTACATTCATTAG-CAAAGGAACAATT
AAAAAAAGGACACATTGAGCCT--------TCATTC-TCACCCTGGAATTCTCCTGTATT
TGTAATTCAG--AAAAAA-TCAGGCAAATGGC--GTATGTTAATGGACTTA-AGAG-CCG
TAAATGCTGTAATTCAACCCATGGGGCCTCTTCAACCCGGATTGCCCTCTCCGGCCATGA
TCCCAAAAGACTGGCCTTTAATTATAATTGATCT---------TAAGGATT-GC------
------------------TTTTTTACCATTCCTCTGGCAGAGCAAGATTGTGAAAAATTT
GCCTTTACTATACCAGCCATAAATAATAAAGAACCAGCCACCAGGTTCCAGTGGAAAGTA
CTACCTCAGGGAATGCTTAATAGTCC--AACTATTTGTCAAACTTTCG------------
TAGGTCAAGTCCTTCAACCAGTTAGAGACA-AATT-TTCAGATTGTT-ATATCATTCACT
ATATTGATGATATTTTATGTGCT-GCAGAAACAAGAGAAAAATT-AATTGACTGTTACAC
ATTT-CTG-------CAAGCAG--AGGTTG----CCAAC--GCA-GGACTAACAATAGCA
TCGGATAAGATCCAA-------ACCTCTGCTCCTTTTCATTATTTAGGGATGCAGATAG-
AAAATAGAAAAATTAAG----CCAC-AAAAAATAGAAATAAGAA----AAGATACTTT-A
AAAACATTAAATGACTTT-CAAAAATTGTTAG-GCGATATTAATTGGATTCGGCCAACTC
TAGGCATTC---CTACTTATGCCATGTCAAATTTGTTCTCT---ATCCTAAGA-GGAGAT
CCAGACTT-AAATAGTAAAAGAATATTAACCCCAGAGGCAAC-AAAAGAAA---TTA-AA
TTAGTGGAAG--AA-AAAATTCAGTCAGCGCAAA--------TAAATAG-GATA------
GATCCTTTAGCCCCACT-CCAAC----------TTTTGAT-TTTTGC-TACTACACATTC
TCCAACAGGCATCATTATTCAAAACACTGATCTTGTGGAGTGGTCATTTCTTTCTCACAG
T-ACAATTAAGA-------CTTTTACATTGTACTTAGATCAAATAGCTACATTAATTG-G
TCA-GGCAAGATTACGGATAA-----TAAAATTGTGT----GGTAATGACCCAGACAA-A
ATAGTTGTTCCT--TTAACCAAGGAACAAGTTAGGCAAGCCTTTA--TCAATTCT--GGT
GCATGGC-AGAT-TGGCCTTGCTAATTTTGTGG-GAGTTATTG--ATAA--TCATTACCC
-AAAAACAAA-------AATCTTCCAGTTTTT-AAAATTGACTACTTGGA-TTTTACCTA
AAA------------TTACCAGACATGA----------G-CCTTT---AGAAAA------
-----------TGCTCTGA-CAGTAT-TTACTGATGGTTCCAGCAA-TGGAAA---AGCG
GC-TTACAC-AGGACCAAAAGAGCGAG---TAA--TCA---AAACT-CAGTATCAATCAG
CTCAAAGAGCAGAG-TTGGTTG-CAGTCATTACAGTGTTACAAGATTT---TAA-----T
CAACCTGTTAA-TATTA-T------ATCAGATTCTGCATATGTAGTACAGGCTACAAGGG
ATGTTGAGAC---AGCTCT--------AATTAAATATA-GCATGGATGATCAGTTAAACC
--AGTTGTTTAATTTA----------------------------------TTACAACAAA
CTGTAAG-AAAAAGGAATTTCTCATT----------------TTATAT-TACTCA-TATT
CGAGC--ACAC--ACTAATTTGCCA-GGACCTTTAACTATAGCAA-------ATGAACAA
GCTGACTT----------------ACTGGTATCCTCTGCA-----TTC------A-TAAA
---AGCACAAGAACTTCA-TGC---TTTGACTCATGTAAATG------CAGCAG-GGTTA
AAAAACAAATTTGATGTCACATGGAA--ACA-GGCAAAAGATATTGTACAACATTGCACC
CAG-TGT-C-AAGTACTACACCTA-CCCACTCA-AGAGGC---AGGAGTGAATCCCAGA-
GGTCTGTGT-CCTAATGCATTATGGCAAATGGATGTTACC---C--ATGTACCTTCATTT
GGA----------------AAATTATCATATGTTCATGTAACAGTTGATACTTATTCACA
TTTCATATGGGCAACATGCCAGACAGGAGAA---AGTACTTC-CCATGTT-AAAAAACAT
T--TATTATCTTGTTTTGCTGTAATGGGAGTTCCAGAAAAAA-TTAAAACTGA--CAATG
GA--CCAGGTTAT---TGTAGTAAAGCTT--------TCCAAAAATTCTTAAATCAGTGG
AATATTAC-------ACATACAACAGGAATTC----------------------------
---------------------------------CTTATAATTCCCAAGGACAGG-CCATA
GTTGAAAGAACTAATAGAA-CACTCAAAACT-CAGTTAGTTAAAC-AAAAAAAAG-GGGG
AGA---C-----------------------------------------------------
-------------------------------------AGTAAGGAGTATACCA-------
----CTCCTCAGATGCA-GCTTAATCTA-GCACTCT------------------------
---------------------------------------AT-ACTTTAAATTTTTTAAAC
-------ATTTATAGA-AATCAG--ACT-ACTACTTCT-GCAGAACAACA-TCTTACTGG
T---AAAAAGAACAGTCCACATGAAGGA-AAAC---TGATTT-GGTGGAAAGACA-----
ACAAAAATAAGACATGG---GAAATAGGGAAGGTGATAACCTGGGGAAGAGGTTTTGC-T
TGTGT----TTCACCAGGAGAAAATC-------AGCTTCCTGTTTGGATACCCACTAAA-
-CATTT-GAAGTTCTACAATGAA-------------CCCA---TCGGAGATGCAA-----
--------------------AGAAAAGC---GCCTCCACGGAGACGGAAACACC------
-----GCAATCG-GCACC-ATTGAC-----------------------------------
------------------------------------------------------------
------------------------------------------------------------
------------------------------------------------------------
--------------------------------
>4-119635325_RM10
GAAAAATCAAGAAAGAAAAG-GAATAGGGTATCCTTTTTAGGGGCGGCCACTGTAGCGCC
TCCTAAACCCATT------CCATTAACTTGGAAAACAGAAAAACCGGTATGGGTAAATCA
GTGGCCGCTA-CCGAAGC-AAAAACTGGAGGCTTTACATTCATTAG-CAAAGGAACAATT
TAAAAAAGGACACATTGAGCCT--------TCATTC-TCACCCTGGAATTCTCCTGTATT
TGTAATACAG--AAAAAA-TCAGGCAAATGGC--GTATGTTAATGGACTTA-AGAG-CCG
TAAATGCTGTAATTCAACCCATGGGGCCTCTTCAACCCGGATTGCCCTCTCCGGCCATGA
TCCCAAAAGACTGGCCTTTAATTATAATTGATCT---------TAAGGATT-GC------
------------------TTTTTTACCATTCCTCTGGCAGAGCAAGATTGTGAAAAATTT
GCCTTTACTATACCAGCCATAAATAATAAAGAACCAGCCACCAGGTTCCAGTGGAAAGTA
CTACCTCAGGGAATGCTTAATAGTCC--AACTATTTGTCAAACTTTCG------------
TAGGTCAAGTCCTTCAACCAGTTAGAGACA-AATT-TTCCGATTGTT-ATATCATTCACT
ATATTGATGATATTTTATGTGCT-GCAGAAACAAGAGAAAAATT-AATTGACTGTTACAC
ATTT-CTG-------CAAGCAG--AGGTTG----CCAAC--GCA-GGACTAACAATAGCA
TCAGATAAGATCCAA-------ACCTCTGCTCCTTTTCATTATTTAGGGATGCAGATAG-
AAAATAGAAAAATTAAG----CCAC-AAAAAATAGAAATAAGAA----AAGATACTTT-A
AAAACATTAAATGACTTT-CAAAAATTGTTAG-GCGATATTAATTGGATTCGGCCAACTC
TAGGCATTC---CTACTTATGCCATGTCAAATTTGTTCTCT---ATCCTAAGA-GGAGAT
CCAGACTT-AAATAGTAAAAGAATATTAACCCCAGAGGCAAC-AAAAGAAA---TTA-AA
TTAGTGGAAG--AA-AAAATTCAGTCAGCGCAAA--------TAAATAG-GATA------
GATCCTTTAGCCCCACT-CCAAC----------TTTTGAT-TTTTGC-TACTACACATTC
TCCAACAGGCATCATTATTCAAAACACTGATCTTGTGGAGTGGTCATTTCTTTCTCACAG
T-ACAATTAAGA-------CTTTTACATTGTACTTGGATCAAATAGCTACATTAATTG-G
TCA-GGCAAGACTACGGATAA-----TAAAATTGTGT----GGTAATGACCCAGACAA-A
ATAGTTGTTCCT--TTAACCAAGGAACAAGTTAGGCAAGCCTTTA--TCAATTCT--GGT
GCATGGC-AGAT-CGGCCTTGCTAATTTTGTGG-GAGTTATTG--ATAA--TCATTACCC
-AAAAACAAA-------AATCTTCCAGTTTTT-AAAATTGACTACTTGGA-TTTTACCTA
AAA------------TTACCAGACATGA----------G-CCTTT---AGAAAA------
-----------TGCTCTGA-CAGTAT-TTACTGATGGTTCCAGCAA-TGGAAA---AGCG
GC-TTACAC-AGGACCAAAAGAGCGAG---TAA--TCA---AAACT-CAGTATCAATCAG
CTCAAAGAGCAGAG-TTGGTTG-CAGTCATTACAGTGTTACAAGATTT---TAA-----T
CAACCTGTTAA-TATTA-T------ATCAGATTCTGCATATGTAGTACAGGCTACAAGGG
ATGTTGAGAC---AGCTCT--------AATTAAATATA-GCATGGATGATCAGTTAAACC
--AGTTGTTTAATTTA----------------------------------TTACAACAAA
CTGTAAG-AAAAAGAAATTTCCCATT----------------TTATAT-TACTCA-TATT
CGAGC--ACAC--ACTAATTTGCCA-GGACCTTTAACTATAGCAA-------ATGAACAA
GCTGACTT----------------ACTGGTATCCTCTGCA-----TTC------A-TAAA
---AGCACAAGAACTTCA-TGC---TTTGACTCATGTAAATG------CAGCAG-GGTTA
AAAAACAAATTTGATGTCACATGGAA--ACA-GGCAAAAGATATTGTACAACATTGCACC
CAG-TGT-C-AAGTACTACACCTA-CCCACTCA-AGAGGC---AGGAGTGAATCCCAGA-
GGTCTGTGT-CCTAATGCATTATGGCAAATGGATGTTACC---C--ATGTACCTTCATTT
GGA----------------AAATTATCATATGTTCATGTAACAGTTGATACTTATTCACA
TTTCATATGGGCAACATGCCAGACAGGAGAA---AGTACTTC-CCATGTT-AAAAAACAT
T--TATTATCTTGTTTTGCTGTAATGGGAGTTCCAGAAAAAA-TTAAAACTGA--CAATG
GA--CCAGGTTAT---TGTAGTAAAGCTT--------TCCAAAAATTCTTAAATCAGTGG
AATATTAC-------ACATACAACAGGAATTC----------------------------
---------------------------------CTTATAATTCCCAAGGACAGG-CCATA
GTTGAAAGAACTAATAGAA-CACTCAAAACT-CAATTAATTAAAC-AAAAAAAAG-GGGG
AGA---C-----------------------------------------------------
-------------------------------------AGTAAGGAGTATACCA-------
----CTCCTCAGATGCA-GCTTAATCTA-GCACTCT------------------------
---------------------------------------AT-ACTTTAAATTTTTTAAAC
-------ATTTATAGA-AATCAG--ACT-ACTACTTCT-GCAGAACAACA-TCTTACTGG
T---AAAAAGAACAGTCCACATGAAGGA-AAAC---TGATTT-GGTGGAAAGACA-----
ACAAAAATAAGACATGG---GAAATAGGGAAGGTGATAACCTGGGGAAGAGGTTTTGC-T
TGTGT----TTCACCAGGAGAAAATC-------AGCTTCCTGTTTGGATACCCACTAAA-
-CATTT-GAAGTTCTACAATGAA-------------CCCA---TCGGAGATGCAA-----
--------------------AGAAAAGC---GCCTCCACGGAGACGAAAACACC------
-----GCAATCG-GCACC-ATTGAC-----------------------------------
------------------------------------------------------------
------------------------------------------------------------
------------------------------------------------------------
--------------------------------
>18-38612209_RM8
GAAAAATCAAGAAAGAAAAG-GAATAGGGTATCCTTTTTAGGGGCGGCCACTGTAGCGCC
TCCTAAACCCATT------CCATTAACTTGGAAAACAGAAAAACCGGTATGGGTAAATCA
GTGGCCGCTA-CCGAAGC-AAAAACTGGAGGCTTTACATTCATTAG-CAAAGGAACAATT
TAAAAAAGGACACATTGAGCCT--------TCATTC-TCACCCTGGAATTCTCCTGTATT
TGTAATACAG--AAAAAA-TCAGGCAAATGGC--GTATGTTAATGGACTTA-AGAG-CCG
TAAATGCTGTAATTCAACCCATGGGGCCTCTTCAACCCGGATTGCCCTCTCCGGCCATGA
TCCCAAAAGACTGGCCTTTAATTATAATTGATCT---------TAAGGATT-GC------
------------------TTTTTTACCATTCCTCTGGCAGAGCAAGATTGTGAAAAATTT
GCCTTTACTATACCAGCCATAAATAATAAAGAACCAGCCACCAGGTTTCAGTGGAAAGTA
CTACCTCAGGGAATGCTTAATAGTCC--AACTATTTGTCAAACTTTCG------------
TAGGTCAAGTCCTTCAACCAGTTAGAGACA-AATT-TTCCGATTGTT-GTATCATTCACT
ATATTGATGATATTTTATGTGCT-GCAGAAACAAGAGAAAAATT-AATTGACTGTTACAC
ATTT-CTG-------CAAGCAG--AGGTTG----CCAAC--GCA-GGACTAACAATAGCA
TCGGATAAGATCCAA-------ACCTCTGCTCCTTTTCATTATTTAGGGATGCAGATAG-
AAAATAGAAAAATTAAG----CCAC-AAAAAATAGAAATAAGAA----AAGATACTTT-A
AAAACATTAAATGACTTT-CAAAAATTGTTAG-GCGATATTAATTGGATTCGGCCAACTC
TAGGCATTC---CTACTTATGCCATGTCAAACTTGTTCTCT---ATCCTAAGA-GGAGAT
CCAGACTT-AAATAGTAAAAGAATATTAACCCCAGAGGCAAC-AAAAGAAA---TTA-AA
TTAGTGGAAG--AA-AAAATTCAGTCAGCGCAAA--------TAAATAG-GATA------
GATCCTTTAGCCCCACT-CCAAC----------TTTTGAT-TTTTGC-TACTACACATTC
TCCAACAGGCATCATTATTCAAAACACTGATCTCGTGGAGTGGTCATTTCTTTCTCACAG
T-ACAATTAAGA-------CTTTTACATTGTACTTGGATCAAATAGCTACATTAATTG-G
TCA-GGCAAGACTACGGATAA-----TAAAATTGTGT----GGTAATGACCCAGACAA-A
ATAGTTGTTCCT--TTAACCAAGGAACAAGTTAGGCAAGCCTTTA--TCAATTCT--GGT
GCATGGC-AGAT-CGGCCTTGCTAATTTTGTGG-GAGTTATTG--ATAA--TCATTACCC
-AAAAACAAA-------AATCTTCCAGTTTTT-AAAATTGACTACTTGGA-TTTTACCTA
AAA------------TTACCAGACATGA----------G-CCTTT---AGAAAA------
-----------TGCTCTGA-CAGTAT-TTACTGATGGTTCCAGCAA-TGGAAA---AGCG
GC-TTACAC-AGGACCAAAAGAGCGAG---TAA--TCA---AAACT-CAGTATCAATCAG
CTCAAAG---AGAG-TTGGTTG-CAGTCATTACAGTGTTACAAGATTT---TAA-----T
CAACCTGTTAA-TATTA-T------ATCAGATTCTGCATATGTAGTACAGGCTACAAGGG
ATGTTGAGAC---AGCTCT--------AATTAAATATA-GCATGGATGATCAGTTAAACC
--AGTTGTTTAATTTA----------------------------------TTACAACAAA
CTGTAAG-AAAAAGGAATTTCCCATT----------------TTATAT-TACTCA-TATT
CGAGC--ACAC--ACTAATTTGCCA-GGACCTTTAACTATAGCAA-------ATGAACAA
GCTGACTT----------------ACTGGTATCCTCTGCA-----TTC------A-TAAA
---AGCACAAGAACTTCA-TGC---TTTGACTCATGTAAATG------CAGCAG-GGTTA
AAAAACAAATTTGATGTCACATGGAA--ACA-GGCAAAAGATATTGTACAACATTGCACC
CAG-TGT-C-AAGTACTACACCTG-CCCACTCA-AGAGGC---AGGAGTGAATCCCAGA-
GGTCTGTGT-CCTAATGCATTATGGCAAATGGATGTTACC---C--ATGTACCTTCATTT
GGA----------------AAATTATCATATGTTCATGTAACAGTTGATACTTATTCACA
TTTCATATGGGCAACATGCCAGACAGGAGAA---AGTACTTC-CCATGTT-AAAAAACAT
T--TATTATCTTGTTTTGCTGTAATGGGAGTTCCAGAAAAAA-TTAAAACTGA--CAATG
GA--CCAGGTTAT---TGTAGTAAAGCTT--------TCCAAAAATTCTTAAATCAGTGG
AATATTAC-------ACATACAACAGGAATTC----------------------------
---------------------------------CTTATAATTCCCAAGGACAGG-CCATA
GTTGAAAGAACTAATAGAA-CACTCAAAACT-CAGTTAGTTAAAC-AAAAAAAAG-GGGG
AGA---C-----------------------------------------------------
-------------------------------------AGTAAGGAGTGTACCA-------
----CTCCTCAGATGCA-GCTTAATCTA-GCACTCT------------------------
---------------------------------------AT-ACTTTAAATTTTTTAAAC
-------ATTTATAGA-AATCAG--ACT-ACTACTTCT-GCAGAACAACA-TCTTACTGG
T---AAAAAGAACAGTCCACATGAAGGA-AAAC---TGATTT-GGTGGAAAGACA-----
ACAAAAATAAGACATGG---GAAATAGGGAAGGTGATAACCTGGGGAAGAGGTTTTGC-T
TGTGT----TTCACCAGGAGAAAATC-------AGCTTCCTGTTTGGATACCCACTAAA-
-CATTT-GAAGTTCTACAATGAA-------------CCCA---TCGGAGATGCAA-----
--------------------AGAAAAGC---GCCTCCACGGAGACGGAAACACC------
-----GCAATCGAGCCC--ATTGAC-----------------------------------
------------------------------------------------------------
------------------------------------------------------------
------------------------------------------------------------
--------------------------------
>X-149369113_RM10
GAAAAATCAAGAAAGAAAAG-GAATAGGGTATCCTTTTTAGGGGCGGCCACTGTAGCGCC
TCCTAAACCCATT------CCATTAACTTGGAAAACAGAAAAACCGGTATGGGTAAATCA
GTGGCCGCTA-CCGAAGC-AAAAACTGGAGGCTTTACATTCATTAG-CAAAGGAACAATT
TAAAAAAGGACACATTGAGCCT--------TCATTC-TCACCCTGGAATTCTCCTGTATT
TGTAATTCAG--AAAAAA-TCAGGCAAATGGC--GTATGTTAATGGACTTA-AGAG-CCG
TAAATGCTGTAATTCAACCCATGGGGCCTCTTCAACCCGGATTGCCCTCTCCGGCCATGA
TCCCAAAAGACTGGCCTTTAATTATAACTGATCT---------TAAGGATT-GC------
------------------TTTTTTACCATTCCACTGGCAGAGCAAGATTGTGAAAAATTT
GCCTTTACTATACCAGCCATAAATAATAAAGAACCAGCCACCAGGTTTCAGTGGAAAGTA
CTACCTCAGGGAATGCTTCATAGTCC--AACTATTTGTCAGACTTTCG------------
TAGGTCAAGTCCTTCAACCAGTTAGAGACA-AGTT-TTCCGATTGTT-GTATCATTCACT
ATATTGATGATATTTTATGTGCT-GCAGAAACAAGAG-AAAATT-AATTGACTGTTACAC
ATTT-CTG-------CAAGCAG--AGGTTG----CCAAC--GCA-GGACTAACAATAGCA
TCGGATAAGATCCAA-------ACCTCTGCTCCTTTTCATTATTTAGGGATGCAGATAG-
AAAATAGAAAAATTAAG----CCAC-AAAAAATAGAAATAAGAA----AAGATACTTT-A
AAAACATTAAATGACTTT-CAAAAATTGTTAG-GCGATATTAATTGGATTCGGCCAACTC
TAGGCATTC---CTACTTATGCCATGTCAAATTTGTTCTCT---ATCCTAAGA-GGAGAT
CCAGACTT-AAATAGTAAAAGAATATTAACCCCAGAGGCAAC-AAAAGAAA---TTA-AA
TTAGTGGAAG--AA-AAAATTCAGTCAGCGCAAA--------TAAATAG-GATA------
GATCCTTTAGCCCCACT-CCAAC----------TTTTGAT-TTTTGC-TACTGCACATTC
TCCAACAGGCATCATTATTCAAAACACTGATCTTGTGGAGTGGTCATTTCTTTCTCACAG
T-ACAATTAAGA-------CTTTTACATTGTACTTGGATCAAATAGCTACATTAATTG-G
TCA-GGCAAGATTACGGATAA-----TAAAATTGTGT----GGTAATGACCCAGACAA-A
ATAGTTGTTCCT--TTAACCAAGGAACAAGTTAGGCAAGCCTTTA--TCAATTCT--GGT
GCATGGC-AGAT-TGGCCTTGCTAATTTTGTGG-GAGTTATTG--ATAA--TCATTACCC
-AAGAACAAA-------AATCTTCCAGTTTTT-AAAATTGACTACTTGGA-TTTTACCTA
AAA------------TCACCAGACATGA----------G-CCTTT---AGAAAA------
-----------TGCTCTGA-CAGTAT-TTACTGATGGTTCCAGCAA-TGGAAA---AGCG
GC-TTACAC-AGGACCAAAAGAGCGAG---TAA--TCA---AAACT-CAGTATCAATCAG
CTCAAAGAGCAGAG-TTGGTTG-CAGTCATTACAGTGTTACAAGATTT---TAA-----T
CAACCTGTTAATTATTA-T------ATCAGATTCTGCATATGTAGTACAGGCTACAAGGG
ATGTTGAGAC---AGCTCT--------AATTAAATATAGGCATGGATGATCAGTTAAACC
--AGTTGTTTATTTTT----------------------------------ATTCAAC-AA
CTGTAAG-AAAAAGGAATTTCCATTT----------------TTATAT-TACTCA-TATT
CGAGCA-ACACTAACTAATTTGCCA-GGA-CTTTAACTATGCAAA-------ATGAACAA
GCTGACTT----------------ACTGGTATCCTCTGCA-----TT-------A-TAAA
---AGCACAAGAACTTCATTGC---TTTGACT-ATGTAAATG------CAGCAGTGGTTA
AAAAACAAATTTGATGTCACATGGAA--AAGCAGCAAAAGATATTGTGC-ACATTGCACC
CAG-TGT-C-AAGTACTACACCTG-CCCACTCATAGAGGCA--AGGAGTGAATCCCAGAG
GGTCTGTGTCCCTAATGCATTATGGC-AATGGATGTTACCGGTC--ATGTACCTTCATTT
GGA----------------AA--TATAATATGTTAATGTAACAGTTGATACTTATTCACA
TTTCATATGGGCAACATGCCAGACAGAGAAA---AGTACTTC-CCATGTT-AAAAAACAT
TTATATTATCTTG-TTTGCTGTATATGGAGTTCCAG-AAAAA-TTAAAACTGGACAAATG
GGACCCAGGTTAT---TGTAGTAAAGCTT--------TCCAAAAATTCTTAAATCAGTGG
AATATTAC-------ACATACAACAGGAATTC----------------------------
---------------------------------CTTATA--TTCCAAGGACAGGACCATA
GTTGAAAGAACTAATAGAACCACTCAAAACT-CAGTTAGTTAAACAAAAAAGAGG-GCGG
AGAAGTA-----------------------------------------------------
-------------------------------------AGTAAGGAGTGTAACA-------
-----TCCTCAGATGCA-GCTTAATCTA-GCA-TCT------------------------
---------------------------------------ATAACTTTAAATTTTTTAAAC
-------ATTTATAGA-AATCAG--ACTAACTACTTCT-GCAGAACAACA-TCTTACTGG
G---AAAAAGAACAGTCCACATGAAGGA-AAAC---TGATTT-GGTGGAAAAACA-----
ACAAAAATAAGACATGG---GAAATAGGGAAGGTGATAACCTGGGGAAGAGGTTTTGCTT
TGTGT----TTCACCAGGAGCAAATC-------AGCTTCCTGTTTGGATACCCACTAAA-
-CATTT-GAAGTTCTACAATGAA-------------CCCA---TCGGAGATGCAA-----
--------------------AGAAAAGC---GCCTCCACGGAGAC-GAAACACC------
----GGCAATCGAGCACCAATTGAC-----------------------------------
------------------------------------------------------------
------------------------------------------------------------
------------------------------------------------------------
--------------------------------
>9-41587351_RM10
GAAAAATCAAGAAAGAAAAG-GAATAGGATATCATTTTTAGGGGCGGCCGCTGTAGAGCC
TCCTAAACCCATT------CCATTAACTTGGAAAACAGAAAAACCGGTATGGGTAACTCA
GTGGCCGCTA-CCGAAGC-AAAAACTGGAGGCTTTACATTTATTAG-CAAAGGAACAATT
AAAATAGCGACACATTGAGCCT--------TCATTC-TCACCCTGGAATTCTCCTGTATT
TGTAATTCAG--AAAAAA-TCAGGCAAATGGC--ATATGTTAATGGACTTA-AGAG-CCG
TAAATGCTGTAATTCAACCCATGGGGCCTCTTCAACCCGGATTGCCCTCTCCGGCCATGA
TCCCAAAAGACTGGCCTTTAATTATAATTGATCT---------TAAGGATT-GC------
------------------TTTTTTACCATTCCTCTGGCAGAGCAAGATTGTGAAAAATTT
GCCTTTACTATACCAGCCATAAATAATAAAGAACCAGCCACCAGGTTTCAGTGGAAAGTA
CTACCTCAGGGAATGCTTAATAGTCC--AACTATTTGTCAAACTTTCA------------
TAGGTCAAGTCCTTCAACCAGTTAGAGACA-AATT-TTCAGATTGTT-ATATCATTCACT
ATATTGATGATATTTTATGTGCT-GCAGAAACAAGAGACAAATT-AATTGACTGTTACAC
ATTT-CTG-------CAAGCAG--AGGTTG----CCAAC--GCT-GGACTAACAATAGCA
TCTGATAAGATCCAA-------ACCTCTGCTCCTTTTCATTATTTAGGGATGCAGATAG-
AAAATAGAAAAATTAAG----CCAC-AAAAAATAGAAATAAGAA----AAGATACTTT-A
AAAACATTAAATGACTTT-CAAAAATTGTTGG-GAGATATTAATTGGATTCGGCCAACTC
TAGGCATTC---CTACTTATGCCATGTTAAATTTGTTCTCT---ATCCTAAGA-GGAGAA
CCAGACTT-AAATAGTAAAAGAATATTAACCCCAGAGGCAAC-AAAATAAA---TTA-AA
TTAGTGGAAG--AA-AAAATTCAGTCAGCGCAAA--------TAAGTAG-AATA------
GATCCCTTAGCCCCACT-CCAAC----------TTTTGAT-TTTTAC-TACTGCACATTC
TCCAACAGGCATCATTATTCAAAACACTGATCTTGTGGAGTGGTCATTTCTTCCTCACAG
T-ACAGTTAAGA-------CTTTTACATTGTACTTGGATCAAATAGCTACATTAATTG-G
TCA-GGCAAGATTACGAATAA-----TAAAATTGTGT----GGTAATGACCAAGACAA-A
ATAGTTATTCCT--TTAACCAAGGAACAAGTTAGACAAGCCTTTA--TCAATTCT--GGT
GCATGGC-AGAT-TGGCCTTGCTGATTTTGTGG-GAATCATTG--ATAA--TCATTACCC
-AAAAACAAA--------ATCTTCCAGTTTTT-AAAATTGACTACTTGGA-TTTTACCTA
AAA------------TTACCAGACATGA----------A-CCTTT---AAAAAA------
-----------TGCTCTGA-CAATAT-TTACTGATGGTTCCAGCAA-TGGAAA---AGCG
GC-TTACAC-AGGACCAAAAGAGCGAG---TAA--TCA---AAACT-CAATATCAATCAG
CTCAAAGGGCAGAG-TTGGTTG-CAGTCATTACAGTGCTACAAGATTT---TGA-----T
CAACCTGTTAA-TATTA-T------ATCAGATTCTGCATATGTAGTACAGGCTACAAGGG
ATGTTGAGAC---AGCTCT--------AATTAAATATA-CCATGGATGATCAGTTAAACC
--AGTTGTTCAATTTA----------------------------------TTACAACAAA
CTCTAAG-AAAAAGGAATTTCCCATT----------------TTATAT-TACTCA-TATT
AGAGC--ACAC--ACTAATTTACCA-GGACCTTTAACTATAGCAA-------ATGAACAA
GCTGACTT----------------ACTGGTATCCTCTGCA-----TTC------A-TAAA
---AGCACAAGAACTTCC-TGC---TTTGACTCATGTAAATG------CAGTAG-GGTTA
AAAAACAAATTTGATGTCACATGGAA--ACA-GGCAAAAGATATTGTACAACATTGCACC
CAA-TGT-C-AAGTACTACACCTG-CCCACCCA-AGAGGC---AGGAGTTAATCCCAGA-
GGTCTGTGT-ACTAATGCATTATGGCAAATGGATGTTACC---C--ATGTACCTTCGTTT
GGA----------------AAATTATCATATGTTCATGTAACAGTTGATACTTATTCACA
TTTCATATGGGCAACATGCCAGACAGGAGAA---AGTACTTC-CCATGTT-AAAAAACAT
T--TATTATCTTGTTTTGCTGTAATGGGAGTTCCAGAAAAAA-TTAAAACTGA--CAATG
GA--CCAGGTTAT---TGTAGTAAAGCTT--------TCCAAAAATTCTTAAATCAGTGT
AATATTAC-------ACATACAACAGGAATTC----------------------------
---------------------------------CTTATAATTCGCAAGGACAGG-CCATA
GTTGAAAGAACTAATAGAA-CACTCAAAACT-CAGTTAGTTAAAC-AAAAAAAAG-GGGG
AGA---C-----------------------------------------------------
-------------------------------------AGTAAGGAGTGTACCA-------
----CTCCTCAGATGCA-GCTTAATCTA-GCACTCT------------------------
---------------------------------------AT-ACTTTAAATTTTTTAAAC
-------ATTTATAGA-AATCAG--ACT-ACTACTTCT-GCAGAACAACA-TCTTACTGG
T---AAAAAGAACAGTCCACATGAAGGA-AAAC---TGATTT-GGTGGAAAGACA-----
ACAAAAATAAGACATGG---GAAATAGGGAAGGTGATAACCTGGGGAAGAGGTTTTCC-T
TGTGT----TTCACCAGGAGAAAATA-------AGCTTCCTGTTTGGATACCCACTAAA-
-CATTT-GAAGTTCTACAATGAAGTTCTACAATGGGTTCA---TTGTAGATGCAA-----
--------------------AGAAAAGC---GCCTCCACGGAGACAGA-ACATC------
-----ACAATGGAGCACC-ATTGAC-----------------------------------
------------------------------------------------------------
------------------------------------------------------------
------------------------------------------------------------
--------------------------------
>7-125627095_RM10
GAAAAATCAAGAAAGAAAAG-GAATAGGGTATCCTTT-TAGGGGCGGCCACTGTAGCGCC
TCCTAAACCCATT------CCATTAACTTGGAAAACAGAAAAACCGGTATGGGTAAATCA
GTGGCCGCTA-CCGAAGC-AAAAACTGGAGGCTTTACATTCATTAG-CAAAGGAACAATT
AAAAAAAGGACACATTGAGCCT--------TCATTC-TCACCCTGGAATTCTCCTGTATT
TGTAATTCAG--AAAAAA-TCAGGCAAATGGC--GTATGTTAATGGACTTA-AGAG-CCG
TAAATGCTGTAATTCAACCCATGGGGCCTCTTCAACCCGGATTGCCCTCTCCGGCCATGA
TCCCAAAAGACTGGCCTTTAATTATAATTGATCT---------TAAGGATT-GC------
------------------TTTTTTACCATTCCTCTAGCAGAGCAAGATTGTGAAAATTTT
GCCTTTACTATACCAGCCATAAATAATAAAGAACCAGCCACCAGGTTCCAGTGGAAAGTA
CTACCTCAGGGAATGCTTAATAGTCC--AACTATTTGTCAAACTTTCG------------
TAAGTCAAGTCCTTCAACCAGTTAGAGACA-AATT-TTCAGATTGTT-ATATCATTCACT
ATATTGATGATATTTTATGGGCT-GCAGAAACAAGAGAAAAATT-AATTGACTGTTACAC
ATTT-CTG-------CAAGCAG--AGGTTG----CCAAC--GCA-GGACTAACAATAGCA
TCGGATAAGATCCAA-------ACCTCTGCTCCTTTTCATTATTTAGGGATGCAGATAG-
AAAATAGAAAAATTAAG----CCAC-AAAAAATAGAAATAAGAA----AAGATACTTT-A
AAAACATTAAATGACTTT-CAAAAATTGTTAG-GCGATATTAATTGGATTCGGCCAACTC
TAGGCATTC---CTACTTATGCCATGTCAAATTTGTTCTCT---ATCCTAAGA-GGAGAT
CCAGACTT-AAATAGTAAAAGAATATTAACCCCAGAGGCAAC-AAAAGAAA---TTA-AA
TTAGTGGAAG--AA-AAAATTCAGTCAGCGCAAA--------TAAATAG-GATA------
GATCCTTTAGCCCCACT-CCAAC----------TTTTGAT-TTTTGC-TACTACACATTC
TCCAACAGGCATCATTATTCAAAACACTGATCTTGTGGAGTGGTCATTTCTTTCTCACAG
T-ACAATTAAGA-------CTTTTACATTGTACTTAGATCAAATAGCTACATTAATTG-G
TCA-GGCAAGATTACGGATAA-----TAAAATTGTGT----GGTAATGACCCAGACAA-A
ATAGTTGTTCCT--TTAACCAAGGAACAAGTTAGGCAAGCCTTTA--TCAATTCT--GGT
GCATGGC-AGAT-CGGCCTTGCTAATTTTGTGG-GAGTTATTG--ATAA--TCATTACCC
-AAGAACAAA-------AATCTTCCAGTTTTT-AAAATTGACTACTTGGA-TTTTACCTA
AAA------------TCACCAGACATGA----------G-CCTTT---AGAAAA------
-----------TGCTCTGA-CAGTAT-TTACTGATGGTTCCAGCAA-TGGAAA---AGCG
GC-TTACAC-AGGACCAAAAGAGCGAG---TAA--TCA---AAACT-CAGTATCAATCAG
CTCAAAGAGCAGAG-TTGGTTG-CAGTCATTACAGTGTTACAAGATTT---TAA-----T
CAACCTGTTAA-TATTA-T------ATCAGATTCTGCATATGTAGTACAGGCTACAAGGG
ATGTTGAGAC---AGCTCT--------AATTAAATATA-GCATGGATGATCAGTTAAACC
--AGTTGTTTAATTTA----------------------------------TTACAACAAA
CTGTAAG-AAAAAGGAATTTCCCATT----------------TTATAT-TACTCA-TATT
CGAGC--ACAC--ACTAATTTGCCA-GGACCTTTAACTATAGCAA-------ATGAACAA
GCTGACTT----------------ACTGGTATCCTCTGCA-----TTC------A-TAAA
---AGCACAAGAACTTCA-TGC---TTTGACTCATGTAAATG------CAGCAG-GGTTA
AAAAACAAATTTGATGTCACATGGAA--ACA-GGCAAAAGATATTGTACAACATTGCACC
CAG-TGT-C-AAGTACTACACCTA-CCCACTCA-AGAGGC---AGGAGTGAATCCCAGA-
GGTCTGTGT-CCTAATGCATTATGGCAAATGGATGTTACC---C--ATGTACCTTCATTT
GGA----------------AAATTATCATATGTTCATGTAACAGTTGATACTTATTCACA
TTTCATATGGGCAACATGCCAGACAGGAGAA---AGTACTTC-CCATGTT-AAAAAACAT
T--TATTATCTTGTTTTGCTGTAATGGGAGTTCCAGAAAAAA-TTAAAACTGA--CAATG
GA--CCAGGTTAT---TGTAGTAAAGCTT--------TCCAAAAATTCTTAAATCAGTGG
AATATTAC-------ACATACAACAGGAATTC----------------------------
---------------------------------CTTATAATTCCCAAGGACAGG-CCATA
GTTGAAAGAACTAATAGAA-CACTCAAAACT-CAGTTAGTTAAAC-AAAAAAAAG-GGGG
AGA---C-----------------------------------------------------
-------------------------------------AGTAAGGAGTGTACCA-------
----CTCCTCAGATGCA-GCTTAATCTA-GCACTCT------------------------
---------------------------------------AT-ACTTTAAATTTTTTAAAC
-------ATTTATAGA-AATCAG--ACT-ACTACTTCT-GCAGAACAACA-TCTTACTGG
T---AAAAAGAACAGTCCACATGAAGGA-AAAC---TGATTT-GGTGGAAAGACA-----
ACAAAAATAAGACATGG---GAAATAAGGAAGGTGATAACCTGGGGAAGAGGTTTTGC-T
TGTGT----TTCACCAGGAGAAAATC-------AGCTTCCTGTTTGGATACCCACTAAA-
-CATTT-GAAGTTCTACAATGAA-------------CCCA---TCAGAGATGCAA-----
--------------------AGAAAAGC---GCCTCCACGGAGACGGAAACACC------
-----GCAATCGA-CACC-ATTGAC-----------------------------------
------------------------------------------------------------
------------------------------------------------------------
------------------------------------------------------------
--------------------------------
>15-44821048_RM10
GAAAAATCAAGAAAGAAAAG-GAATAGGGTATCCTTTTTAGG-GCGGCCACTGTAGCGCC
TCCTAAACCCATT------CCATTAACTTGGAAAACAGAAAAACCGGTATGGGTAAATCA
GTGGCCGCTA-CCGAAGC-AAAAACTGGAGGCTTTACATTCATTAG-CAAAGGAACAATT
AAAAAAAGGACACATTGAGCCT--------TCATTC-TCACCCTGGAATTCTCCTGTATT
TGTAATTCAG--AAAAAA-TCAGGCAAATGGC--GTATGTTAATGGACTTA-AGAG-CCG
TAAATGCTGTAATTCAACCCATGGGGCCTCTTCAACCCGGATTGCCCTCTCCGGCCATGA
TCCCAAAAGACTGGCCTTTAATTATAATTGATCT---------TAAGGATT-GC------
------------------TTTTTTACCATTCCTCTGGCAGAGCAAGATTGTGAAAAATTT
GCCTTTACTATACCAGCCATAAATAATAAAGAACCAGCCACCAGGTTTCAGTGGAAAGTA
CTACCTCAGG-AATGCTTAATAGTCC--AACTATTTGTCAAACTTTCG------------
TAGGTCAAGTCCTTCAACCAGTTAGAGACA-AATT-TTCAGATTGTT-ATATCATTCACT
ATATTGATGATATTTTATGTGCT-GCAGAAACAAGTGACAAATT-AATTGACTGTTACAC
ATTT-CTG-------CAAGCAG--AGGTTG----CCAAC--GCA-GGACTAACAATAGCA
TCGGATAAGATCCAA-------ACCTCTGCTCCTTTTCATTATTTAGGGATGCAGATAG-
AAAATAGAAAAATTAAG----CCAC-AAAAAATAGAAATAAGAA----AAGATACTTT-A
AAAACATTAAATGACTTT-CAAAAATTGTTAG-GCGATATTAATTGGATTCGGCCAACTC
TAGGCATTC---CTACTTATGCCATGTCAAACTTGTTCTCT---ATCCTAAGA-GGAGAT
CCAGACTT-AAATAGTAAAAGAATATTAACCCCAGAGGCAAC-AAAAGAAA---TTA-AA
TTAGTGGAAG--AA-AAAATTCAGTCGGCGCAAA--------TAAATAG-GATA------
GATCCTTTAGCCCCACT-CCAAC----------TTTTGAT-TTTTGC-TACTACACATTC
TCCAACAGGCATCATTATTCAAAACACTGATCTTGTGGAGTGGTCATTTCTTTCTCACAG
T-ACAATTAAGA-------CTTTTACATTGTACTTGGATCAAATAGCTACATTAATTG-G
TCA-GGCAAGACTACGGATAA-----TAAAATTGTGT----GGTAATGACCCAGACAA-A
ATAGTTGTTCCT--TTAACCAAGGAACAAGTTAGGCAAGCCTTTA--TCAATTCT--GGT
GCATGGC-AGAT-CGGCCTTGCTAATTTTGTGG-GAGTTATTG--ATAA--TCATTACCC
-AAAAACAAA-------AATCTTCCAGTTTTT-AAAATTGACTACTTGGA-TTTTACCTA
AAA------------TTACCAGACATGA----------G-CCTTT---AGAAAA------
-----------TGCTCTGA-CAGTAT-TTACTGATGGTTCCAGCAA-TGGAAA---AGCG
GC-TTACAC-AGGACCAAAAGAGCGAG---TAA--TCA---AAACT-CAGTATCAATCAG
CTCAAAGAGCAGAG-TTGGTTG-CAGTCATTACAGTGTTACAAGATTT---TAA-----T
CAACCTGTTAA-TATTA-T------ATCAGATTCTGCATATGTAGTACAGGCTACAAGGG
ATGTTGAGAC---AGCTCT--------AATTAAATATA-GCATGGATGATCAGTTAAACC
--AGTTGTTTAATTTA----------------------------------TTACAACAAA
CTGTAAG-AAAAAGAAATTTCCCATT----------------TTATAT-TACTCA-TATT
CGAGC--ACAC--ACTAATTTGCCA-GGACCTTTAACTATAGCAA-------ATGAACAA
GCTGACTT----------------ACTGGTATCCTCTGCA-----TTC------A-TAAA
---AGCACAAGAACTTCA-TGC---TTTGACTCATGTAAATG------CAGCAG-GGTTA
AAAAACAAATTTGATGTCACATGGAA--ACA-GGCAAAAGATATTGTACAACATTGCACC
CAG-TGT-C-AAGTACTACACCTA-CCCACTCA-AGAGGC---AGGAGTGAATCCCAGA-
GGTCTGTGT-CCTAATGCATTATGGCAAATGGATGTTACC---C--ATGTACCTTCATTT
GGA----------------AAATTATCATATGTTCATGTAACAGTTGATACTTATTCACA
TTTCATATGGGCAACATGCCAGACAGGAGAA---AGTACTTC-CCATGTT-AAAAAACAT
T--TATTATCTTGTTTTGCTGTAATGGGAGTTCCAGAAAAAA-TTAAAACTGA--CAATG
GA--CCAGGTTAT---TGTAGTAAAGCTT--------TCCAAAAATTCTTAAATCAGTGG
AATATTAC-------ACATACAACAGGAATTC----------------------------
---------------------------------CTTATAATTCCCAAGGACAGG-CCATA
GTTGAAAGAACTAATAGAA-CACTCAAAACT-CAATTAATTAAAC-AAAAAAAAG-GGGG
AGA---C-----------------------------------------------------
-------------------------------------AGTAAGGAGTATACCA-------
----CTCCTCAGATGCA-GCTTAATCTA-GCACTCT------------------------
---------------------------------------AT-ACTTTAAATTTTTTAAAC
-------ATTTATAGA-AATCAG--ACT-ACTACTTCT-GCAGAACAACA-TCTTACTGG
T---AAAAAGAACAGTCCACATGAAGGA-AAAC---TGATTT-GGTGGAAAGACA-----
ACAAAAATAAGACATGG---GAAATAGGGAAGGTGATAACCTGGGGAAGAGGTTTTGC-T
TGTGT----TTCACCAGGAGAAAATC-------AGCTTCCTGTTTGGATACCCACTAAA-
-CATTT-GAAGTTCTACAATGAA-------------CCCA---TCGGAGATGCAA-----
--------------------AGAAAAGC---GCCTCCACGGAGACGAAAACACC------
-----GCAATCGAG-ACC-ATTGAC-----------------------------------
------------------------------------------------------------
------------------------------------------------------------
------------------------------------------------------------
--------------------------------
>X-3424153_RM10
GAAAAATCAAGAAAGAAAAG-GAATAGGGTATCCTTTTTAGGGGCGGCCACTGTAGCGCC
TCCTAAACCCATT------CCATTAACTTGGAAAACAGAAAAACCGGTATGGGTAAATCA
GTGGCCGCTA-CCGAAGC-AAAAACTGGAGGCTTTACATTCATTAG-CAAAGGAACAATT
TAAAAAAGGACACATTGAGCCT--------TCATTC-TCACCCTGGAATTCTCCTGTATT
TGTAATACAG--AAAAAA-TCAGGCAAATGGC--GTATGTTAATGGACTTA-AGAG-CCG
TAAATGCTGTAATTCAACCCATGGGGCCTCTTCAACCCGGATTGCCCTCTCCGGCCATGA
TCCCAAAAGACTGGCCTTTAATTATAACTGATCT---------TAAGGATT-GC------
------------------TTTTTTACCATTCCACTGGCAGAGCAAGATTGTGAAAAATTT
GCCTTTACTATACCAGCCATAAATAATAAAGAACCAGCCACCAGGTTTCAGTGGAAAGTA
CTACCTCAGGGAATGCTTCATAGTCC--AACTATTTGTCAGACTTTCG------------
TAGGTCAAGTCCTTCAACCAGTTAGAGACA-AGTT-TTCCGATTGTT-GTATCATTCACT
ATATTGATGATATTTTATGTGCT-GCAGAAACAAGAGAAAAATT-AATTGACTGTTACAC
ATTT-CTG-------CAAGCAG--AGGTTG----CCAAC--GCA-GGACTAACAATAGCA
TCGGATAAGATCCAA-------ACCTCTGCTCCTTTTCATTATTTAGGGATGCAGATAG-
AAAATAGAAAAATTAAG----CCAC-AAAAAATAGAAATAAGAA----AAGATACTTT-A
AAAACATTAAATGACTTT-CAAAAATTGTTAG-GCGATATTAATTGGATTCGGCCAACTC
TAGGCATTC---CTACTTATGCCATGTCAAATTTGTTCTCT---ATCCTAAGA-GGAGAT
CCAGACTT-AAATAGTAAAAGAATATTAACCCCAGAGGCAAC-AAAAGAAA---TTA-AA
TTAGTGGAAG--AA-AAAATTCAGTCAGCGCAAA--------TAAATAG-GATA------
GATCCTTTAGCCCCACT-CCAAC----------TTTTGAT-TTTTGC-TACTGCACATTC
TCCAACAGGCATCATTATTCAAAACACTGATCTTGTGGAGTGGTCATTTCTTTCTCACAG
T-ACAATTAAGA-------CTTTTACATTGTACTTGGATCAAATAGCTACATTAATTG-G
TCA-GGCAAGATTACGGATAA-----TAAAATTGTGT----GGTAATGACCCAGACAA-A
ATAGTTGTTCCT--TTAACCAAGGAACAAGTTAGGCAAGCCTTTA--TCAATTCT--GGT
GCATGGC-AGAT-TGGCCTTGCTAATTTTGTGG-GAGTTATTG--ATAA--TCATTACCC
-AAGAACAAA-------AATCTTCCAGTTTTT-AAAATTGACTACTTGGA-TTTTACCTA
AAA------------TCACCAGACATGA----------G-CCTTT---AGAAAA------
-----------TGCTCTGA-CAGTAT-TTACTGATGGTTCCAGCAA-TGGAAA---AGCG
GC-TTACAC-AGGACCAAAAGAGCGAG---TAA--TCA---AAACT-CAGTATCAATCAG
CTCAAAGAGCAGAG-TTGGTTG-CAGTCATTACAGTGTTACAAGATTT---TAA-----T
CAACCTGTTAA-TATTA-T------ATCAGATTCTGCATATGTAGTACAGGCTACAAGGG
ATGTTGAGAC---AGCTCT--------AATTAAATATA-GCATGGATGATCAGTTAAACC
--AGTTGTTTAATTTA----------------------------------TTACAACAAA
CTGTAAG-AAAAAGGAATTTCCCATT----------------TTATAT-TACTCA-TATT
CGAGC--ACAC--ACTAATTTGCCA-GGACCTTTAACTATAGCAA-------ATGAACAA
GCTGACTT----------------ACTGGTATCCTCTGCA-----TTC------A-TAAA
---AGCACAAGAACTTCA-TGC---TTTGACTCATGTAAATG------CAGCAG-GGTTA
AAAAACAAATTTGATGTCACATGGAA--ACA-GGCAAAAGATATTGTGCGACATTGCACC
CAG-TGT-C-AAGTACTACACCTG-CCCACTCA-AGAGGC---AGGAGTGAATCCCAGA-
GGTCTGTGT-CCTAATGCATTATGGCAAATGGATGTTACC---C--ATGTACCTTCATTT
GGA----------------AAATTATCATATGTTCATGTAACAGTTGATACTTATTCACA
TTTCATATGGGCAACATGCCAGACAGGAGAA---AGTACTTC-CCATGTT-AAAAAACAT
T--TATTATCTTGTTTTGCTGTAATGGGAGTTCCAGAAAAAA-TTAAAACTGA--CAATG
GA--CCAGGTTAT---TGTAGTAAAGCTT--------TCCAAAAATTCTTAAATCAGTGG
AATATTAC-------ACATACAACAGGAATTC----------------------------
---------------------------------CTTATAATTCCCAAGGACAGG-CCATA
GTTGAAAGAACTAATAGAA-CACTCAAAACT-CAGTTAGTTAAAC-AAAAAAAAG-GGGG
AGA---C-----------------------------------------------------
-------------------------------------AGTAAGGAGTGTACCA-------
----CTCCTCAGATGCA-GCTTAATCTA-GCACTCT------------------------
---------------------------------------AT-ACTTTAAATTTTTTAAAC
-------ATTTATAGA-AATCAG--ACT-ACTACTTCT-GCAGAACAACA-TCTTACTGG
T---AAAAAGAACAGTCCACATGAAGGA-AAAC---TGATTT-GGTGGAAAGACA-----
ACAAAAATAAGACATGG---GAAATAGGGAAGGTGATAACCTGGGGAAGAGGTTTTGC-T
TGTGT----TTCACCAGGAGCAAATC-------AGCTTCCTGTTTGGATACCCACTAAA-
-CATTT-GAAGTTCTACAATGAA-------------CCCA---TCGGAGATGCAA-----
--------------------AGAAAAGC---GCCTCCACGGAGACGGAAACACC------
-----GCAATCG-GCACC-ATTGAC-----------------------------------
------------------------------------------------------------
------------------------------------------------------------
------------------------------------------------------------
--------------------------------
>14-335347_RM10
GAAAAATCAAGAAAGAAAAG-GAATAGGGTATCCTTTTTAGGGGCGGCCACTGTAGCGCC
TCCTAAACCCATT------CCATTAACTTGGAAAACAGAAAAACCGGTATGGGTAAATCA
GTGGCCGCTA-CCGAAGC-AAAAACTGGAGGCTTTACATTCATTAG-CAAAGGAACAATT
TAAAAAAGGACACATTGAGCCT--------TCATTC-TCACCCTGGAATTCTCCTGTATT
TGTAATACAG--AAAAAA-TCAGGCAAATGGC--GTATGTTAATGGACTTA-AGAG-CCG
TAAATGCTGTAATTCAACCCATGGGGCCTCTTCAACCCGGATTGCCCTCTCCGGCCATGA
TCCCAAAAGACTGGCCTTTAATTATAATTGATCT---------TAAGGATT-GC------
------------------TTTTTTACCATTCCTCTGGCAGAGCAAGATTGTGAAAAATTT
GCCTTTACTATACCAGCCATAAATAATAAAGAACCAGCCACCAGGTTTCAGTGGAAAGTA
CTACCTCAGGGAATGCTTAATAGTCC--AACTATTTGTCAAACTTTCG------------
TAGGTCAAGTCCTTCAACCAGTTAGAGACA-AATT-TTCCGATTGTT-ATATCATTCACT
ATATTGATGATATTTTATGTGCT-GCAGAAACAAGAGAAAAATT-AATTGACTGTTACAC
ATTT-CTG-------CAAGCAG--AGGTTG----CCAAC--GCA-GGACTAACAATAGCA
TCGGATAAGATCCAA-------ACCTCTGCTCCTTTTCATTATTTAGGGATGCAGATAG-
AAAATAGAAAAATTAAG----CCAC-AAAAAATAGAAATAAGAA----AAGATACTTT-A
AAAACATTAAATGACTTT-CAAAAATTGTTAG-GCGATATTAATTGGATTCGGCCAACTC
TAGGCATTC---CTACTTATGCCATGTCAAACTTGTTCTCT---ATCCTAAGA-GGAGAT
CCAGACTT-AAATAGTAAAAGAATATTAACCCCAGAGGCAAC-AAAAGAAA---TTA-AA
TTAGTGGAAG--AA-AAAATTCAGTCAGCGCAAA--------TAAATAG-GATA------
GATCCTTTAGCCCCACT-CCAAC----------TTTTGAT-TTTTGC-TACTACACATTC
TCCAACAGGCATCATTATTCAAAACACTGATCTTGTGGAGTGGTCATTTCTTTCTCACAG
T-ACAATTAAGA-------C-TTTACATTGTACTTGGATCAAATAGCTACATTAATTG-G
TCA-GGCAAGATTACGGATAA-----TAAAATTGTGT----GGTAATGACCCAGACAA-A
ATAGTTGTTCCT--TTAACCAAGGAACAAGTTAGGCAAGCCTTTA--TCAATTCT--GGT
GCATGGC-AGAT-TGGCCTTGCTAATTTTGTGG-GAGTTATTG--ATAA--TCATTACCC
-AAGAACAAA-------AATCTTCCAGTTTTT-AAAATTGACTACTTGGA-TTTTACCTA
AAA------------TCACCAGACATGA----------G-CCTTT---AGAAAA------
-----------TGCTCTGA-CAGTAT-TTACTGATGGTTCCAGCAA-TGGAAA---AGCG
GC-TTACAC-AGGACCAAAAGAGCGAG---TAA--TCA---AAACT-CAGTATCAATCAG
CTCAAAGAGCAGAG-TTGGTTG-CAGTCATTACAGTGTTACAAGATTT---TAA-----T
CAACCTGTTAA-TATTA-T------ATCAGATTCTGCATATGTAGTACAGGCTACAAGGG
ATGTTGAGAC---AGCTCT--------AATTAAATATA-GCATGGATGATCAGTTAAACC
--AGTTGTTTAATTTA----------------------------------TTACAACAAA
CTGTAAG-AAAAAGGAATTTCCCA-T----------------TTATAT-TACTCA-TATT
CGAGC--ACAC--ACTAATTTGCCA-GGACCTTTAACTATAGCAA-------ATGAACAA
GCTGACTT----------------ACTGGTATCCTCTGCA-----TTC------A-TAAA
---AGCACAAGAACTTCA-TGC---TTTGACTCATGTAAATG------CAGCAG-GGTTA
AAAAACAAATTTGATGTCACATGGAA--ACA-GGCAAAAGATATTGTACGACATTGCACC
CAG-TGT-C-AAGTACTACACCTG-CCCACTCA-AGAGGC---AGGAGTGAATCCCAGA-
GGTCTGTGT-CCTAATGCATTATGGCAAATGGATGTTACC---C--ATGTACCTTCATTT
GGA----------------AAATTATCATATGTTCATGTAACAGTTGATACTTATTCACA
TTTCATATGGGCAACATGCCAGACAGGAGAA---AGTACTTC-CCATGTT-AAAAAACAT
T--TATTATCTTGTTTTGCTGTAATGGGAGTTCCAGAAAAAA-TTAAAACTGA--CAATG
GA--CCAGGTTAT---TGTAGTAAAGCTT--------TCCAAAAATTCTTAAATCAGTGG
AATATTAC-------ACATACAACAGGAATTC----------------------------
---------------------------------CTTATAATTCCCAAGGACAGG-CCATA
GTTGAAAGAACTAATAGAA-CACTCAAAACT-CAATTAATTAAACAAAAAAAAAG-GGGG
AGA---C-----------------------------------------------------
-------------------------------------AGTAAGGAGTGTACCA-------
----CTCCTCAGATGCA-GCTTAATCTA-GCACTCT------------------------
---------------------------------------AT-ACTTTAAATTTTTTAAAC
-------ATTTATAGA-AATCAG--ACT-ACTACTTCT-GCAGAACAACA-TCTTACTGG
T---AAAAAGAACAGTCCACATGAAGGA-AAAC---TGATTT-GGTGGAAAAACA-----
ACAAAAATAAGACATGG---GAAATAGGGAAGGTGATAACCTGGGGAAGAGGTTTTGC-T
TGTGT----TTCACCAGGAGCAAATC-------AGCTTCCTGTTTGGATACCCACTAAA-
-CATTT-GAAGTTCTACAATGAA-------------CCCA---TCAGAGATGCAA-----
--------------------AGAAAAGC---GCCTCCACGGAGACGGAAACACC------
-----GCAATCGA-CACC-ATTGAC-----------------------------------
------------------------------------------------------------
------------------------------------------------------------
------------------------------------------------------------
--------------------------------
>16-22671660_RM10
------------------------------------------------------------
------------------------------------------------------------
------------------------------------------------------------
------------------------------------------------------------
------------------------------------------------------------
------------------------------------------------------------
------------------------------------------------------------
------------------------------------------------------------
------------------------------------------------------------
------------------------------------------------------------
------------------------------------------------------------
------------------------------------------------------------
------------------------------------------------------------
------------------------------------------------------------
------------------------------------------------------------
------------------------------------------------------------
------------------------------------------------------------
------------------------------------------------------------
------------------------------------------------------------
------------------------------------------------------------
------------------------------------------------------------
------------------------------------------------------------
------------------------------------------------------------
------------------------------------------------------------
------------------------------------------------------------
------------------------------------------------------------
----------------------------------------CCTTT---AGAAAA------
-----------TGCTCTGA-CAGTAT-TTACTGATGGTTCCAGCAA-TGGAAA---AGCA
GC-TTACAC-AGGGCCAAAAGAGTGAG---TAA--TCA---AAACT-CAGTATCAATCAG
CTCAAAGGGCAGAGATTGGTTG-CAGTCATTACAGTGTTACAAGATTT---TAA-----T
CAACCTGTTAA-TATTA-T------ATCAGATTCTGCATATGTAGTACAGGCTACAAGGG
ATGTTGAGAC---AGCTCT--------AATTAAATATA-GCATGGATGATCAGTTAAACT
--AGTTGTTCAATTTA----------------------------------TTACAACAAA
CTGTAAG-AAAAAGGAATTTCCCATT----------------TTATAT-TACTCA-TATT
CAAGC--ACAC--ACTAATTTACCA-GGACCTTTAACTATAGCAA-------ATGAACAA
GCTGACTT----------------ACTGGTATCCTCTGCA-----TTC------T-TAAA
---AGCACAAGAACTTCA-TGC---TTTGACTCACGTAAATG------CAGCAG-GGTTA
AAAAATAAATTTGATGTCACATGGAA--ACA-GGCAAAATATATTGTACAACATTGCACC
CAG-TGT-C-AAGTACTACACCTG-CCCACTCA-AGAGGC---AGGAGTTAATCCCAGA-
GGTCTGTGT-CCTAATGCATTATGGCAAATGGATGTTACC---C--ATGTACCTTCATTT
GGA----------------AAATTATCATATGTTCATGTAACAGTTGATACTTATTCACA
TTTCATATGGGCAACATGCCAGACAGGAGAA---AGTTCTTC-CCATGTT-AAAAAACAT
T--TATTATCTTGTTTTACTGTAATGGGAGTTCCAGAAAAAT-TTAAAACTGA--CAATA
GA--CCAGGTTAT---TGTAGTAAAGCTT--------TCCAAAAATTCTTAAATCAGTGG
AATATTAC-------ACATACAACAGGAATTC----------------------------
---------------------------------CTTATAATTCCCAAGGACAGG-CCATA
GTTGAAAGAACTAATAGAA-CACTCAAAACT-CAGTTAGTTAAAC--AAAAAAAG-GGGG
AGA---C-----------------------------------------------------
-------------------------------------AGTAAGGAGTGTACCA-------
----CTCCTCAGATGCA-GCTTAATCTA-GCACTCT------------------------
---------------------------------------AT-AGTTTAAATTTTTAAAAC
-------ATTTATAGA-AATCAG--ACT-ACTACTTCT-GCAGAACAACA-TCTTACTGG
T---AAAAAGAACAGTCCACATGAAGGA-AAAC---TGATTT-GGTGGAAAGACA-----
ACAAAAATAAGACATGG---GAAATAGGGAAGGTGATAACCTGGGGAAGAGGTTTTGC-T
TGTGT----TTCACCAGGAGAAAATC-------AGCTTCCTATTTGGATACCCACTAAA-
-CATTT-GAAGTTCTACAATGAA-------------CCCA---TCAGAGATGCAA-----
--------------------AGGAAAGC---ACCTCCACAGAGACGGAAACACC------
-----GCTATTGAGCACC-ATTGAC-----------------------------------
------------------------------------------------------------
------------------------------------------------------------
------------------------------------------------------------
--------------------------------
>8-108561428_RM10
GAAAAATCAAGAAAGAAAAG-GAATAGGGTATCCTTTTTAGGGGCGGCCACTGTAGCGCC
TCCTAAACCCATT------CCATTAACTTGGAAAACAGAAAAACCGGTATGGGTAAATCA
GTGGCCGCTA-CCGAAGC-AAAAACTGGAGGCTTTACATTCATTAG-CAAAGGAACAATT
A-AAAAAGGACACATTGAGCCT--------TCATTC-TCACCCTGGAATTCTCCTGTATT
TGTAATACAG--AAAAAA-TCAGGCAAATGGC--GTATGTTAATGGACTTA-AGAG-CCG
TAAATGCTGTAATTCAACCCATGGGGCCTCTTCAACCCGGAATGCCCTCTCCGACCATGA
TCCCAAAAGACTGGCCTTTAATTATAATTGATCT---------TAAGGATT-GC------
------------------TTTTTTACCATTCCTCTGGCAGAGCAAGATTGTGAAAAATTT
GCCTTTACTATACCAGCCATAAATAATAAAGAACCAGCCACCAGGTTCCAGTGGAAAGTA
CTACCTCAGGGAATGCTTAATAGTCC--AACTATTTGTCAAACTTTCG------------
TAGGTCAAGTCCTTCAACCAGTTAGAGACA-AATT-TTCCGATTGTT-ATATCATTCACT
ATATTGATGATATTTTATGTGCT-GCAGAAACAAGAGAAAAATT-AATTGACTGTTACAC
ATTT-CTG-------CAAGCAG--AGGTTG----CCAAC--GCA-GGACTAACAATAGCA
TCGGATAAGATCCAA-------ACCTCTGCTCCTTTTCATTATTTAGGGATGCAGATAG-
AAAATAGAAAAATTAAG----CCAC-AAAAAATAGAAATAAGAA----AAGATACTTT-A
AAAACATTAAATGACTTT-CAAAAATTGTTAG-GCGATATTAATTGGATTCGGCCAACTC
TAGGCATTC---CTACTTATGCCATGTCAAACTTGTTCTCT---ATCCTAAGA-GGAGAT
CCAGACTT-AAATAGTAAAAGAATATTAACCCCAGAGGCAAC-AAAAGAAA---TTA-AA
TTAGTGGAAG--AA--AAATTCAGTCAGCGCAAA--------TAAATAG-GATA------
GATCCTTTAGCCCCACT-CCAAC----------TTTTGAT-TTTTGC-TACTACACATTC
TCCAACAGGCATCATTATTCAAAACACTGATCTTGTGGAGTGGTCATTTCTTTCTCACAG
T-ACAATTAAGA-------CTTTTACATTTTACTTGGATCAAATAGCTACATTAATTG-G
TCA-GGCAAGATTACGGATAA-----TAAAATTGTGT----GGTAATGACCCAGACAA-A
ATAGTTGTTCCT--TTAACCAAGGAACAAGTTAGGCAAGCCTTTA--TCAATTCT--GGT
GCATGGC-AGAT-TGGCCTTGCTAATTTTGTGG-GAGTTATTG--ATAA--TCATTACCC
--AAAACAAA-------AATCTTCCAGTTTTT-AAAATTGACTACTTGGA-TTTTACCTA
AAA------------TCACCAGACATGA----------G-CCTTT---AGAAAA------
-----------TGCTCTGA-CAGTAT-TTACTGATGGTTCCAGCAA-TGGAAA---AGCG
GC-TTACAC-AGGACCAAAAGAGCGAG---TAA--TCA---AAACT-CACTATCAATCAG
CTCAAAGAGCAGAG-TTGGTTG-CAGTCATTACAGTGTTACAAGATTT---TAA-----T
CAACCTGTTAA-TATTA-T------ATCAGATTCTGCATATGTAGTACAGGCTACAAGGG
ATGTTGAGAC---AGCTCT--------AATTAAATATA-GCATGGATGATCAGTTAAACC
--AGTTGTTTAATTTA----------------------------------TTACAACAAA
CTGTAAG-AAAAAGGAATTTCCCATT----------------TTATAT-TACTCA-TATT
CGAGC--ACAC--ACTAATTTGCCA-GGACCTTTAACTATAGCAA-------ATGAACAA
GCTGACTT----------------ACTGGTATCCTCTGCA-----TTC------A-TAAA
---AGCACAAGAACTTCA-TGC---TTTGACTCATGTAAATG------CAGCAG-GGTTA
AAAAACAAATTTGATGTCACATGGAA--ACA-GGCAAAAGATATTGTACGACATTGCACC
CAG-TGT-C-AAGTACTACACCTG-CCCACTCA-AGAGGC---AGGAGTGAATCCCAGA-
GGTCTGTGT-CCTAATGCATTATGGCAAATGGATGTTACC---C--ATGTACCTTCATTT
GGA----------------AAATTATCATATGTTCATGTAACAGTTGATACTTATTCACA
TTTCATATGGGCAACATGCCAGACAGGAGAA---AGTACTTC-CCATGTT-AAAAAACAT
T--TATTATCTTGTTTTGCTGTAATGGGAGTTCCAGAAAAAA-TTAAAACTGA--CAATG
GA--CCAGGTTAT---TGTAGTAAAGCTT--------TCCAAAAATTCTTAAATCAGTGG
AATATTAC-------ACATACAACAGGAATTC----------------------------
---------------------------------CTTATAATTCCCAAGGACAGG-CCATA
GTTGAAAGAACTAATAGAA-CACTCGAAACT-CAGTTAGTTAAAC-AAAAAAAAG-GGGG
AGA---C-----------------------------------------------------
-------------------------------------AGTAAGGAGTGTACCA-------
----CTCCTCAGATGCA-GCTTAATCTA-GCACTTT------------------------
---------------------------------------AT-ACTTTAAATTTTTTAAAC
-------ATTTATAGA-AATCAG--ACT-ACTGCTTCT-GCAGAACAACA-TCTTACTGG
T---AAAAAGAACAGTCCACATGAAGGA-AAAC---TGATTT-GGTGGAAAGACA-----
ACAAAAATAAGACATGG---GAAATAGGGAAGGTGATAACCTGGGGAAGAGGTTTTGC-T
TGTGT----TTCACCAGGAGCAAATC-------AGCTTCCTGTTTGGATACCCACTAAA-
-CATTT-GAAGTTCTACAATGAA-------------CCCA---TCAGAGATGCAA-----
--------------------AGAAAAGC---GCCTCCACGGAGA--GGAGCACCATTGAC
TAACGACAATCGAGCACC-ATTGAC-----------------------------------
------------------------------------------------------------
------------------------------------------------------------
------------------------------------------------------------
--------------------------------
>7-164761528_RM10
GAAAAATCAAGAAAGAAAAG-GAATAGGGTATCCTTTTTAGGGGCGGCCACTGTAGCGCC
TCCTAAACCCATT------CCATTAACTTGGAAAACAGAAAAACCGGTATGGGTAAATCA
GTGGCCGCTA-CCGAAGC-AAAAACTGGAGGCTTTACATTCATTAG-CAAAGGAACAATT
AAAAAAAGGACACATTGAGCCT--------TCATTC-TCACCCTGGAATTCTCCTGTATT
TGTAATACAG--AAAAAA-TCAGGCAAATGGC--GTATGTTAATGGACTTA-AGAG-CCG
TAAATGCTGTAATTCAATCCATGGGGCCTCTTCAACCCGGAATGCCCTCTCCGACCATGA
TCCCAAAAGACTGGCCTTTAATTATAATTGATCT---------TAAGGATT-GC------
------------------TTTTTTACCATTCCTCTGGCAGAGCAAGATTGTGAAAAATTT
GCCTTTACTATACCAGCCATAAATAATAAAGAACCAGC-ACCAGGTTCCAGTGGAAAGTA
CTACCTCAGGGAATGCTTAATAGTCC--AACTATTTGTCAAACTTTCG------------
TAGGTCAAGTCCTTCAACCAGTTAGAGACA-AATT-TTCCGATTGTT-ATATCATTCACT
ATATTGATGATATTTTATGTGCT-GCAGAAACAAGAGA-AAATT-AATTGACTGTTACAC
ATTT-CTG-------CAAGCAG--AGGTTG----CCAAC--GCA-GGACTAACAATAGCA
TCGGATAAGATCCAA-------ACCTCTGCTCCTTTTCATTATTTAGGGATGCAGATAG-
AAAGTAGAAAAATTAAG----CCAC-AAAAAATAGAAATAAGAA----AAGATACTTTAA
AAAACTTTAAATGACTTT-CAAAAATTGTTAG-GCGATATTAATTGGATTCGGCCAACTC
TAGGCATTC---CTACTTATGCCATGTCAAATTTGTTCTCT---ATCCTAAGA-GGAGAT
CCAGACTT-AAATAGTAAAAGAATATTAACCCCAGAGGCAAC-AAAAGAAA---TTA-AA
TTAGTGGAAG--AA-AAAATTCAGTCAGCGCAAA--------TAAATAG-GATA------
GATCCTTTAGCCCCACT-CCAAC----------TTTTGAT-TTTTGC-TACTACACATTC
TCCAACAGGCATCATTATTCAAAACACTGATCTTGTGGAGTGGTCATTTCTTTCTCACAG
T-ACAATTAAGA-------CTTTTACATTTTACTTGGATCAAATAGCTACATTAATTG-G
TCA-GGCAAGATTACGGATAA-----TAAAATTGTGT----GGTAATGACCCAGACAA-A
ATAGTTGTTCCT--TTAACCAAGGAACAAGTTAGGCAAGCCTTTA--TCAATTCT--GGT
GCATGGC-AGAT-TGGCCTTGCTAATTTTGTGG-GAGTTATTG--ATAA--TCATTACCC
-AAAAACAAA-------AATCTTCCAGTTTTT-AAAATTGACTACTTGGA-TTTTACCTA
AAA------------TTACCAGACATGA----------G-CCTTT---AGAAAA------
-----------TGCTCTGA-CAGTAT-TTACTGATGGTTCCAGCAA-TGGAAA---AGCG
GC-TTACAC-AGGACCAAAAGAGCGAG---TAA--TCA---AAACT-CAGTATCAATCAG
CTCAAAGAGCAGAG-TTGGTTG-CAGTCATTACAGTGTTACAAGATTT---TAA-----T
CAACCTGTTAA-TATTA-T------ATCAGATTCTGCATATGTAGTACAGGCTACAAGGG
ATGTTGAGAC---AGCTCT--------AATTAAATATA-GCATGGATGATCAGTTAAACC
--AGTTGTTTAATTTA----------------------------------TTACAACAAA
CTGTAAG-AAAAAGGAATTTCCCATT----------------TTATAT-TACTCA-TATT
CGAGC--ACAC--ACTAATTTGCCA-GGACCTTTAACTATAGCAA-------ATGAACAA
GCTGACTT----------------ACTGGTATCCTCTGCA-----TTC------A-TAAA
---AGCACAAGAACTTCA-TGC---TTTGACTCATGTAAATG------CAGCAG-GGTTA
AAAAACAAATTTGATGTCACATGGAA--ACA-GGCAAAAGATATTGTGCGACATTGCACC
CAG-TGT-C-AAGTACTACACCTG-CCCACTCA-AGAGGC---AGGAGTGAATCCCAGA-
GGTCTGTGT-CCTAATGCATTATGGCAAATGGATGTTACC---C--ATGTACCTTCATTT
GGA----------------AAATTATCATATGTTCATGTAACAGTTGATACTTATTCACA
TTTCATATGGGCAACATGCCAGACAGGAGAA---AGTACTTC-CCATGTT-AAAAAACAT
T--TATTATCTTGTTTTGCTGTAATGGGAGTTCCAGAAAAAA-TTAAAACTGA--CAATG
GA--CCAGGTTAT---TGTAGTAAAGCTT--------TCCAAAAATTCTTAAATCAGTGG
AATATTAC-------ACATACAACAGGAATTC----------------------------
---------------------------------CTTATAATTCCCAAGGACAGG-CCATA
GTTGAAAGAACTAATAGAA-CACTCAAAACT-CAGTTAGTTAAAC-AAAACAAAG-GGGG
AGA---C-----------------------------------------------------
-------------------------------------AGTAAGGAGTATACCA-------
----CTCCTCAGATGCA-GCTTAATCTA-GCACTCT------------------------
---------------------------------------AT-ACTTTAAATTTTTTAAAC
-------ATTTATAGA-AATCAG--ACT-ACTACTTCT-GCAGAACAACA-TCTTACTGG
T---AAAAAGAACAGTCCACATGAAGGA-AAAC---TGATTT-GGTGGAAAGACA-----
ACAAAAATAAGACATGG---GAAATAGGGAAGGTGATAACCTGGGGAAGAGGTTTTGC-T
TGTGT----TTCACCAGGAGAAAATC-------AGCTTCCTGTTTGGATACCCACTAAA-
-CATTT-GAAGTTCTACAATGAA-------------CCCA---TCAGAGATGCAA-----
--------------------AGAAAAGC---GCCTCCACGGAGA--GGAGCACCATTGAC
TAACAACAATCGAGCACC-ATTGAC-----------------------------------
------------------------------------------------------------
------------------------------------------------------------
------------------------------------------------------------
--------------------------------
>16-7266373_RM10
GAAAAATCAAGAAAGAAAAG-GAATAGGGTATCCTTTTTAGGGGCGGCCACTGTAGCGCC
TCCTAAACCCATT------CCATTAACTTGGAAAAC-GAAAAACCGGTATGGGTAAATCA
GTGGCCGCTA-CCGAAGC-AAAAACTGGAGGCTTTACATTCATTAG-CAAAGGAACAATT
TAAAAAAGGACACATTGAGCCT--------TCATTC-TCACCCTGGAATTCTCCTGTATT
TGTAATACAG--AAAAAA-TCAGGCAAATGGC--GTATGTTAATGGACTTA-AGAG-CCG
TAAATGCTGTAATTCAACCCATGGGGCCTCTTCAACCCGGATTGCCCTCTCCGGCCATGA
TCCCAAAAGACTGGCCTTTAATTATAATTGATCT---------TAAGGATT-GC------
------------------TTTTTTACCATTCCTCTGGCAGAGCAAGATTGTGAAAAATTT
GCCTTTACTATACCAGCCATAAATAATAAAGAACCAGCCACCAGGTTCCAGTGGAAAGTA
CTACCTCAGGGAATGCTTAATAGTCC--AACTATTTGTCAAACTTTCG------------
TAGGTCAAGTCCTTCAACCAGTTAGAGACA-AATT-TTCAGATTGTT-GTATCATTCACT
ATATTGATGATATTTTATGTGCT-GCAGAAACAAGAGAAAAATT-AATTGACTGTTACAC
ATTT-CTG-------CAAGCAG--AGGTTG----CCATC--GCA-GGACTAACAATAGCA
TCAGATAAGATCCAA-------ACCTCTGCTCCTTTTCATTATTTAGGGATGCAGATAG-
AAAATAGAAAAATTAAG----CCAC-AAAAAATAGAAATAAGAA----AAGATACTTT-A
AAAACATTAAATGACTTT-CAAAAATTGTTAG-GCGATATTAATTGGATTCGGCCAACTC
TAGGCATTC---CTACTTATGCCATGTCAAATTTGTTCTCT---ATCCTAAGA-GGAGAT
CCAGACTT-AAATAGTAAAAGAATATTAACCCCAGAGGCAAC-AAAAGAAA---TTA-AA
TTAGTGGAAG--AA-AAAATTCAGTCAGCGCAAA--------TAAATAG-GATA------
GATCCTTTAGCCCCACT-CCAAC----------TTTTGAT-TTTTGC-TACTACACATTC
TCCAACAGGCATCATTATTCAAAACACTGATCTTGTGGAGTGGTCATTTCTTTCTCACAG
T-ACAATTAAGA-------CTTTTACATTGTACTTGGATCAAATAGCTACATTAATTG-G
TCA-GGCAAGATTACGGATAA-----TAAAATTGTGT----GGTAATGACCCAGACAA-A
ATAGTTGTTCCT--TTAACCAAGGAACAAGTTAGGCAAGCCTTTA--TCAATTCT--GGT
GCATGGC-AGAT-TGGCCTTGCTAATTTTGTGG-GAGTTATTG--ATAA--TCATTACCC
-AAGAACAAA-------AATCTTCCAGTTTTT-AAAATTGACTACTTGGA-TTTTACCTA
AAA------------TCACCAGACATGA----------G-CCTTT---AGAAAA------
-----------TGCTCTGA-CAGTAT-TTACTGATGGTTCCAGCAA-TGGAAA---AGCG
GC-TTACAC-AGGACCAAAAGAGCGAG---TAA--TCA---AAACT-CAGTATCAATCAG
CTCAAAGAGCAGAG-TTGGTTG-CAGTCATTACAGTGTTACAAGATTT---TAA-----T
CAACCTGTTAA-TATTA-T------ATCAGATTCTGCATATGTAGTACAGGCTACAAGGG
ATGTTGAGAC---AGCTCT--------AATTAAATATA-GCATGGATGATCAGTTAAACC
--AGTTGTTTAATTTA----------------------------------TTACAACAAA
CTGTAAG-AAAAAGAAATTTCCCATT----------------TTATAT-TACTCA-TATT
CGAGC--ACAC--ACTAATTTGCCA-GGACCTTTAACTATAGCAA-------ATGAACAA
GCTGACTT----------------ACTGGTATCCTCTGCA-----TTC------A-TAAA
---AGCACAAGAACTTCA-TGC---TTTGACTCATGTAAATG------CAGCAG-GGTTA
AAAAACAAATTTGATGTCACATGGAA--ACA-GGCAAAAGATATTGTACAACATTGCACC
CAG-TGT-C-AAGTACTACACCTA-CCCACTCA-AGAGGC---AGGAGTGAATCCCAGA-
GGTCTGTGT-CCTAATGCATTATGGCAAATGGATGTTACC---C--ATGTACCTTCATTT
GGA----------------AAATTATCATATGTTCATGTAACAGTTGATACTTATTCACA
TTTCATATGGGCAACATGCCAGACAGGAGAA---AGTACTTC-CCATGCT-AAAAAACAT
T--TATTATCTTGTTTTGCTGTAATGGGAGTTCCAGAAAAAA-TTAAAACTGA--CAATG
GA--CCAGGTTAT---TGTAGTAAAGCTT--------TCCAAAAATTCTTAAATCAGTGG
AATATTAC-------ACATACAACAGGAATTC----------------------------
---------------------------------CTTATAATTCTCATGGACAGG-CCATA
GTTGAAAGAACTAATAGAA-CACTTAAAACT-CAGTTAGTTAAAC-AAAAAAAAG-GGGG
AGA---C-----------------------------------------------------
-------------------------------------AGTAAGGAGTGTACCA-------
----CTCCTCAGATGCA-GCTTAATCTA-GCACTCT------------------------
---------------------------------------AT-ACTTTAAATTTTTTAAAC
-------ATTTATAGA-AATCAG--ACT-ACTACTTCT-GCAGAACAACA-TCTTACTGG
T----AAAAGAACAGTCCACATGAAGGA-AAAC---TGATTT-GGTGGAAAGACA-----
ACAAAAATAAGACACGG----AAATAGGGAAGGTGATAACCTGGGGAAGAGGTTTTGC-T
TGTGT----TTCACCAGGAGCAAATC-------AGCTTCCTGTTTGGATACCCACTAAA-
-CATTT-GAAGTTCTACAATGAA-------------CCCA---TCAGAGATGCAA-----
--------------------AGAAAAGC---GCCTCCACGGAGACGGAAACACC------
-----GCAATCGAGCCC--ATTGAC-----------------------------------
------------------------------------------------------------
------------------------------------------------------------
------------------------------------------------------------
--------------------------------
>20-2853942_RM10
GAAAAATCAAGAAAGAAAAG-GAATAGGGTATCCTTTTTAGGGGCGGCCACTGTAGCGCC
TCCTAAACCCATT------CCATTAACTTGGAAAACAGAAAAACCGGTATGGGTAAATCA
GTGGCCGCTA-CCGAAGC-AAAAACTGGAGGCTTTACATTCATTAG-CAAAGGAACAATT
TAAAAAAGGACACATTGAGCCT--------TCATTC-TCACCCTGGAATTCTCCTGTATT
TGTAATACAG--AAAAAA-TCAGGCAAATGGC--GTATGTTAATGGACTTA-AGAG-CCG
TAAATGCTGTAATTCAACCCATGGGGCCTCTTCAACCCGGATTGCCCTCTCCGGCCATGA
TCCCAAAAGACTGGCCTTTAATTATAATTGATCT---------TAAGGATT-GC------
------------------TTTTTTACCATTCCTCTGGCAGAGCAAGATTGTGAAAAATTT
GCCTTTACTATACCAGCCATAAATAATAAAGAACCAGCCACCAGGTTCCAGTGGAAAGTA
CTACCTCAGGGAATGCTTAATAGTCC--AACTATTTGTCAAACTTTCG------------
TAGGTCAAGTCCTTCAACCAGTTAGAGACA-AATT-TTCAGATTGTT-ATATCATTCACT
ATATTGATGATATTTTATGTGCT-GCAGAAACAAGAGAAAAATT-AATTGACTGTTACAC
ATTT-CTG-------CAAGCAG--AGGTTG----CCAAC--GCA-GGACTAACAATAGCA
TCGGATAAGATCCAA-------ACCTCTGCTCCTTTTCATTATTTAGGGATGCAGATAG-
AAAGTAGAAAAATTAAG----CCAC-AAAAAATAGAAATAAGAA----AAGATACTTT-A
AAAACTTTAAATGACTTT-CAAAAATTGTTAG-GCGATATTAATTGGATTCGGCCAACTC
TAGGCATTC---CTACTTATGCCATGTCAAATTTGTTCTCT---ATCCTAAGA-GGAGAT
CCAGACTT-AAATAGTAAAAGAATATTAACCCCAGAGGCAAC-AAAAGAAA---TTA-AA
TTAGTGGAAG--AA-AAAATTCAGTCAGCGCAAA--------TAAATAG-GATA------
GATCCTTTAGCCCCACT-CCAAC----------TTTTGAT-TTTTGC-TACTACACATTC
TCCAACAGGCATCATTATTCAAAACACTGATCTTGTGGAGTGGTCATTTCTTTCTCACAG
T-ACAATTAAGA-------CTTTTACATTGTACTTGGATCAAATAGCTACATTAATTG-G
TCA-GGCAAGATTACGGATAA-----TAAAATTGTGT----GGTAATGACCCAGACAA-A
ATAGTTGTTCCT--TTAACCAAGGAACAAGTTAGGCAAGCCTTTA--TCAATTCT--GGT
GCATGGC-AGAT-TGGCCTTGCTAATTTTGTGG-GAGTTATTG--ATAA--TCATTACCC
-AAAAACAAA-------AATCTTCCAGTTTTT-AAAATTGACTACTTGGA-TTTTACCTA
AAA------------TCACCAGACATGA----------G-CCTTT---AGAAAA------
-----------TGCTCTGA-CAGTAT-TTACTGATGGTTCCAGCAA-TGGAAA---AGCG
GC-TTACAC-AGGACCAAAAGAGCGAG---TAA--TCA---AAACT-CAGTATCAATCAG
CTCAAAGAGCAGAG-TTGGTTG-CAGTCATTACAGTGTTACAAGATTT---TAA-----T
CAACCTGTTAA-TATTA-T------ATCAGATTCTGCATATGTAGTACAGGCTACAAGGG
ATGTTGAGAC---AGCTCT--------AATTAAATATA-GCATGGATGATCAGTTAAACC
--AGTTGTTTAATTTA----------------------------------TTACAACAAA
CTGTAAG-AAAAAGAAATTTCCCATT----------------TTATAT-TACTCA-TATT
CGAGC--ACAC--ACTAATTTGCCA-GGACCTTTAACTATAGCAA-------ATGAACAA
GCTGACTT----------------ACTGGTATCCTCTGCA-----TTC------A-TAAA
---AGCACAAGAACTTCA-TGC---TTTGACTCATGTAAATG------CAGCAG-GGTTA
AAAAACAAATTTGATGTCACATGGAA--ACA-GGCAAAAGATATTGTACAACATTGCACC
CAG-TGT-C-AAGTACTACACCTG-CCCACTCA-AGAGGC---AGGAGTGAATCCCAGA-
GGTCTGTGT-CCTAATGCATTATGGCAAATGGATGTTACC---C--ATGTACCTTCATTT
GGA----------------AAATTATCATATGTTCATGTAACAGTTGATACTTATTCACA
TTTCATATGGGCAACATGCCAGACAGGAGAA---AGTACTTC-CCATGTT-AAAAAACAT
T--TATTATCTTGTTTTGCTGTAATGGGAGTTCCAGAAAAAA-TTAAAACTGA--CAATG
GA--CCAGGTTAT---TGTAGTAAAGCTT--------TCCAAAAATTCTTAAATCAGTGG
AATATTAC-------ACATACAACAGGAATTC----------------------------
---------------------------------CTTATAATTCCCAAGGACAGG-CCATA
GTTGAAAGAACTAATAGAA-CACTCAAAACT-CAGTTAGTTAAAC-AAAAAAAAG-GGGG
AGA---C-----------------------------------------------------
-------------------------------------AGTAAGGAGTATACCA-------
----CTCCTCAGATGCA-GCTTAATCTA-GCACTCT------------------------
---------------------------------------AT-ACTTTAAATTTTTTAAAC
-------ATTTATAGA-AATCAG--ACT-ACTACTTCT-GCAGAACAACA-TCTTACTGG
T---AAAAAGAACAGTCCACATGAAGGA-AAAC---TGATTT-GGTGGAAAGACA-----
ACAAAAATAAGACATGG---GAAATAGGGAAGGTGATAACCTGGGGAAGAGGTTTTGC-T
TGTGT----TTCACCAGGAGAAAATC-------AGCTTCCTGTTTGGATACCCACTAAA-
-CATTT-GAAGTTCTACAATGAA-------------CCCA---TTGGAGATGCAA-----
--------------------AGAAAAGC---GCCTCCACGGAGACGGAAACACC------
-----GCAATCG-GCACC-ATTGAC-----------------------------------
------------------------------------------------------------
------------------------------------------------------------
------------------------------------------------------------
--------------------------------
>1-179656575_RM10
GAAAAATCAAGAAAGAAAAG-GAATAGGGTATCCTTTTTAGGGGCGGCCACTGTAGCGCC
TCCTAAACCCATT------CCATTAACTTGGAAAACAGAAAAACCGGTATGGGTAAATCA
GTGGCCGCTA-CCGAAGC-AAAAACTGGAGGCTTTACATTCATTAG-CAAAGGAACAATT
A-AAAAAGGACACATTGAGCCT--------TCATTC-TCACCCTGGAATTCTCCTGTATT
TGTAATTCAG--AAAAAA-TCAGGCAAATGGC--GTATGTTAATGGACTTA-AGAG-CCG
TAAATGCTGTAATTCAACCCATGGGGCCTCTTCAACCCGGATTGCCCTCTCCGGCCATGA
TCCCAAAAGACTGGCCTTTAATTATAATTGATCT---------TAAGGATT-GC------
------------------TTTTTTACCATTCCTCTGGCAGAGCAAGATTGTGAAAAATTT
GCCTTTACTATACCAGCCATAAATAATAAAGAACCAGCCACCAGGTTTCAGTGGAAAGTA
CTACCTCAGGGAATGCTTAATAGTCC--AACTATTTGTCAAACTTTCG------------
TAGGTCAAGTCCTTCAACCAGTTAGAGACA-AATT-TTCAGATTGTT-ATATCATTCACT
ATATTGATGATATTTTATGTGCT-GCAGAAACAAGTGACAAATT-AATTGACTGTTACAC
ATTT-CTG-------CAAGCAG--AGGTTG----CCAAC--GCA-GGACTAACAATAGCA
TCGGATAAGATCCAA-------ACCTCTGCTCCTTTTCATTATTTAGGGATGCAGATAG-
AAAATAGAAAAATTAAG----CCAC-AAAAAATAGAAATAAGAA----AAGATACTTT-A
AAAACATTAAATGACTTT-CAAAAATTGTTAG-GCGATATTAATTGGATTCGGCCAACTC
TAGGCATTC---CTACTTATGCCATGTCAAACTTGTTCTCT---ATCCTAAGA-GGAGAT
CCAGACTT-AAATAGTAAAAGAATATTAACCCCAGAGGCAAC-AAAAGAAA---TTA-AA
TTAGTGGAAG--AA-AAAATTCAGTCGGCGCAAA--------TAAATAG-GATA------
GATCCTTTAGCCCCACT-CCAAC----------TTTTGAT-TTTTGC-TACTACACATTC
TCCAACAGGCATCATTATTCAAAACACTGATCTCGTGGAGTGGTCATTTCTTTCTCACAG
T-ACAATTAAGA-------CTTTTACATTGTACTTGGATCAAATAGCTACATTAATTG-G
TCA-GGCAAGACTACGGATAA-----TAAAATTGTGT----GGTAATGACCCAGACAA-A
ATAGTTGTTCCT--TTAACCAAGGAACAAGTTAGGCAAGCCTTTA--TCAATTCT--GGT
GCATGGC-AGAT-CGGCCTTGCTAATTTTGTGG-GAGTTATTG--ATAA--TCATTACCC
-AAGAACAAA-------AATCTTCCAGTTTTT-AAAATTGACTACTTGGA-TTTTACCTA
AAA------------TCACCAGACATGA----------G-CCTTT---AGAAAA------
-----------TGCTCTGA-CAGTAT-TTACTGATGGTTCCAGCAA-TGGAAA---AGCG
GC-TTACAC-AGGACCAAAAGAGCGAG---TAA--TCA---AAACT-CAGTATCAATCAG
CTCAAAGAGCAGAG-TTGGTTG-CAGTCATTACAGTGTTACAAGATTT---TAA-----T
CAACCTGTTAA-TATTA-T------ATCAGATTCTGCATATGTAGTACAGGCTACAAGGG
ATGTTGAGAC---AGCTCT--------AATTAAATATA-GCATGGATGATCAGTTAAACC
--AGTTGTTTAATTTA----------------------------------TTACAACAAA
CTGTAAG-AAAAAGGAATTTCCCATT----------------TTATAT-TACTCA-TATT
CGAGC--ACAC--ACTAATTTGCCA-GGACCTTTAACTATAGCAA-------ATGAACAA
GCTGACTT----------------ACTGGTATCCTCTGCA-----TTC------A-TAAA
---AGCACAAGAACTTCA-TGC---TTTGACTCATGTAAATG------CAGCAG-GGTTA
AAAAACAAATTTGATGTCACATGGAA--ACA-GGCAAAAGATATTGTGCGACATTGCACC
CAG-TGT-C-AAGTACTACACCCG-CCCACTCA-AGAGGC---AGGAGTGAATCCCAGA-
GGTCTGTGT-CCTAATGCATTATGGCAAATGGATGTTACC---C--ATGTACCTTCATTT
GGA----------------AAATTATCATATGTTCATGTAACAGTTGATACTTATTCACA
TTTCATATGGGCAACATGCCAGACAGGAGAA---AGTACTTC-CCATGTT-AAAAAACAT
T--TATTATCTTGTTTTGCTGTAATGGGAGTTCCAGAAAAAA-TTAAAACTGA--CAATG
GA--CCAGGTTAT---TGTAGTAAAGCTT--------TCCAAAAATTCTTAAATCAGTGG
AATATTAC-------ACATACAACAGGAATTC----------------------------
---------------------------------CTTATAATTCCCAAGGACAGG-CCATA
GTTAAAAGAACTAATAGAA-CACTCAAAACT-CAGTTAGTTAAAC-AAAAAAAGG-GGGG
AGA---C-----------------------------------------------------
-------------------------------------AGTAAGGAGTGTACCA-------
----CTCCTCAGATGCA-GCTTAATCTA-GCACTCT------------------------
---------------------------------------AT-ACTTTAAATTTTTTAAAC
-------ATTTATAGA-AATCAG--ACT-ACTACTTCT-GCAGAACAACA-TCTTACTGG
T---AAAAAGAACAGTCCACATGAAGGA-AAAC---TGATTT-GGTGGAAAGACA-----
ACAAAAATAAGACATGG---GAAATAGGGAAGGTGATAACCTGGGGAAGAGGTTTTGC-T
TGTGT----TTCACCAGGAGCAAATC-------AGCTTCCTGTTTGGATACCCACTAAA-
-CATTT-GAAGTTCTACAATGAA-------------CCCA---TCGGAGATGCAA-----
--------------------AGAAAAGC---GCCTCCACGGAGA--GGAGCACCATTGAC
TAATAACAATCGAGCACC-ATTGAC-----------------------------------
------------------------------------------------------------
------------------------------------------------------------
------------------------------------------------------------
--------------------------------
>1-222894557_RM10
GAAAAATCAAGAAAGAAAAG-GAATAGGGTATCCTTTTTAGGGGCGGCCACTGTAGCGCC
TCCTAAACCCATT------CCATTAACTTGGAAAACAGAAAAACCGGTATGGGTAAATCA
GTGGCCGCTACCCGAAGC-AAAAACTGGAGGCTTTACATTCATTAG-CAAAGGAACAATT
TAAAAAAGGACACATTGAGCCT--------TCATTC-TCACCCTGGAATTCTCCTGTATT
TGTAATTCAG--AAAAAA-TCAGGCAAATGGC--GTATGTTAATGGACTTA-AGAG-CCG
TAAATGCTGTAATTCAACCCATGGGGCCTCTTCAACCCGGATTGCCCTCTCCGGCCATGA
TCCCAAAAGACTGGCCTTTAATTATAACTGATCT---------TAAGGATT-GC------
------------------TTTTTTACCATTCCACTGGCAGAGCAAGATTGTGAAAAATTT
GCCTTTACTATACCAGCCATAAATAATAAAGAACCAGCCACCAGGTTTCAGTGGAAAGTA
CTACCTCAGGGAATGCTTCATAGTCC--AACTATTTGTCAGACTTTCG------------
TAGGTCAAGTCCTTCAACTAGTTAGAGACA-AATT-TTCCGATTGTT-GTATCATTCACT
ATATTGATGATATTTTATGTGCT-GCAGAAACAAGAGAAAAATT-AATTGACTGTTACAC
ATTT-CTG-------CAAGCAG--AGGTTG----CCAAC--GCA-GGACTAACAATAGCA
TCGGATAAGATCCAA-------ACCTCTGCTCCTTTTCATTATTTAGGGATGCAGATAG-
AAAATAGAAAAATTAAG----CCAC-AAAAAATAGAAATAAG-A----AAGATACTTT-A
AAAACATTAAATGACTTT-CAAAAATTGTTAG-GCGATATTAATTGGATTCGGCCAACTC
TAGGCATTC---CTACTTATGCCATGTCAAATTTGTTCTCT---ATCCTAAGA-GGAGAT
CCAGACTT-AAATAGTAAAAGAATATTAACCCCAGAGGCAAC-AAAAGAAA---TTA-AA
TTAGTGGAAG--AA-AAAATTCAGTCAGCGCAAA--------TAAATAG-GATA------
GATCCTTTAGCCCCACT-CCAAC----------TTTTGAT-TTTTGC-TACTGCACATTC
TCCAACAGGCATCATTATTCAAAACACTGATCTTGTGGAGTGGTCATTTCTTTCTCACAG
T-ACAATTAAGA-------CTTTTACATTGTACTTGGATCAAATAGCTACATTAATTG-G
TCA-GGCAAGACTACGGATAA-----TAAAATTGTGT----GGTAATGACCCAGACAA-A
ATAGTTGTTCCT--TTAACCAAGGAACAAGTTAGGCAAGCCTTTA--TCAATTCT--GGT
GCATGGC-AGAT-TGGCCTTGCTAATTTTGTGG-GAGTTATTG--ATAA--TCATTACCC
-AAAAACAAA-------AATCTTCCAGTTTTT-AAAATTGACTACTTGGA-TTTTACCTA
AAA------------TTACCAGACATGA----------G-CCTTT---AGAAAA------
-----------TGCTCTGA-CAGTAT-TTACTGATGGTTCCAGCAA-TGGAAA---AGCG
GC-TTACAC-AGGACCAAAAGAGCGAG---TAA--TCA---AAACT-CAGTATCAATCAG
CTCAAAGAGCAGAG-TTGGTTG-CAGTCATTACAGTGTTACAAGATTT---TAA-----T
CAACCTGTTAA-TATTA-T------ATCAGATTCTGCATATGTAGTACAGGCTACAAGGG
ATGTTGAGAC---AGCTCT--------AATTAAATATA-GCATGGATGATCAGTTAAACC
--AGTTGTTTAATTTA----------------------------------TTACAACAAA
CTGTAAG-AAAAAGAAATTTCCCATT----------------TTATAT-TACTCA-TATT
CGAGC--ACAC--ACTAATTTGCCA-GGACCTTTAACTATAGCAA-------ATGAACAA
GCTGACTT----------------ACTGGTATCCTCTGCA-----TTC------A-TAAA
---AGCACAAGAACTTCA-TGC---TTTGACTCATGTAAATG------CAGCAG-GGTTA
AAAAACAAATTTGATGTCACATGGAA--ACA-GGCAAAAGATATTGTACGACATTGCACC
CAG-TGT-C-AAGTACTACACCTG-CCCACTCA-AGAGGC---AGGAGTGAATCCCAGA-
GGTCTGTGT-CCTAATGCATTATGGCAAATGGATGTTACC---C--ACGTACCTTCATTT
GGA----------------AAATTATCATATGTTCATGTAACAGTTGATACTTATTCACA
TTTCATATGGGCAACATGCCAGACAGGAGAA---AGTACTTC-CCATGTT-AAAAAACAT
T--TATTATCTTGTTTTGCTGTAATGGGAGTTCCAGAAAAAA-TTAAAACTGA--CAATG
GA--CCAGGTTAT---TGTAGTAAAGCTT--------TCCAAAAATTCTTAAATCAGTGG
AATATTAC-------ACATACAACAGGAATTC----------------------------
---------------------------------CTTATAATTCCCAAGGACAGG-CCATA
GTTGAAAGAACTAATAGAA-CACTCAAAACT-CAGTTAGTTAAAC--AAAAAAAG-GGGG
AGA---C-----------------------------------------------------
-------------------------------------AGTAAGGAGTGTACCA-------
----CTCCTCAGATGCA-GCTTAATCTA-GCACTCT------------------------
---------------------------------------AT-ACTTTAAATTTTTTAAAC
-------ATTTATAGA-AATCAG--ACT-ACTACTTCT-GCAGAACAACA-TCTTACTGG
T---AAAAAGAACAGTCCACATGAAGGA-AAAC---TGATTT-GGTGGAAAGACA-----
ACAAAAATAAGACATGG---GAAATAGGGAAGGTGATAACCTGGGGAAGAGGTTTTGC-T
TGTGT----TTCACCAGGAGCAAATC-------AGCTTCCTGTTTGGATACCCACTAAA-
-CATTT-GAAGTTCTACAATGAA-------------CCCA---TCGGAGATGCAA-----
--------------------AGAAAAGC---GCCTCCACGGAGACGGAAACACC------
-----GCAATCG-ACACC-ATTGAC-----------------------------------
------------------------------------------------------------
------------------------------------------------------------
------------------------------------------------------------
--------------------------------
>6p22.1_hum
CAAAAATCGAGAAAGAAAAG-GAATAGGGTATCCTTTTTAGGGGCTACCACTGTAGAGCC
TCCTAAACGCATT------CCATTAACTTGGAAAACAGAAAAACCGGTATGGGTAAATCA
GTGGCCACTA-CGAAAAC-AAAAACTGGAGGCTTTACATTTATTAG-CAAAGGAGCAATT
CGAAAGAGGACATATTGAGCCTTCATTCTCTCATTC-TCGCCTTGGAATTCTCCTGTGTT
TGTAATTCAG--AAAACA-TCCGGCAGATGGC--GTATGTTAACTGACTTA-AGGG-CCG
TAAATGCCGTAATTCAACCCAAGGGGCATCTCCAACCCGGGTTGCCCTCTCCGGCCATGA
TCCCAAAAGACTGGCCTTTAATTATAATTGATCT---------GAAGGATT-GC------
------------------TTTTTTACCATTCCTCTGGAGGAGCAGGATTTTGAAAAATTT
GCCTTTACTATACCAGCTATAAATAATAAAGAACCAGCCACCAGGTTTCAGTGGAAAGTG
TTACCTCAGGGAATGCTTAATAGTCC--AACAATTTGTCAGACTTTCC------------
TAGATCAAGCTCTTCAACCAGTTAGAGATA-AGTT-TTCAGACTGTT-ATATCATTCATT
ATGTTGATGATATTTTATGTGCT-GCAGAAACGAGAGACAAATT-AATTGACTGTTACAC
ATTT-CTG-------CAAGCAG--AGGTTG----CCAAC--GCA-GGACTGGCAATAGCA
TCTGATAAGATTTAG-------ACCTCTACTCCTTTTCATTATTTAGGTATGCAGATAG-
AAAATAGAAAAATTAAG----CCAC-AAAAAATAGAAATAAGAA----AAGACACATT-A
AAAACATTAAATGACTTT-CAAAAATTGCTAG-CAGGTACTAACTGGATTCGGCCAACTC
TAGGCATTC---CTACTTATGCCATGTCATATTTGTTCTCC---ATCTTAAGA-GGAGAC
CTAGACTT-AAATAGTAAAAGAATACTAACCCCAGAGGCAAC-AAAAGAAA---TTA-AA
TAAGTGGAAG--AA-AAAATTCAGTCAGCGCAAA--------TAAATAG-AATAGATCCC
GATCCCTTAGCCCCACT-CCAAC----------TTTTGAT-TTTTGC-TCCTGCACATTC
TCCAACAGGCATCATTGTTCAAAATACTGATCTTGTGGATTGGTCATTCCTTCCTCACAG
T-ACAATGAAGA-------CTTTTACGTTGTACTCGGATCAAATAGCTACATTAATTG-G
TCA-GGCAAGATTACAAATAA-----TAAAATTCTGT----GGAAACGACCCAGACAA-A
ATAGTTGTTCCT--TTAACCAAGGAACAAGTTAGACAAGCCTTTA--TTAATTCG--GGT
GCATGGC-AGAT-TGGTCTTGCTGATTTTATGG-GAATTATTG--ATAA--TCATTACCC
-AAAAACAAA-------AATCTTCCAGTTTTT-AAAATTGACTACTTGGA-TTTTACCTA
AAA------------TTACCAGACATGA----------A-TCTTT---AAAAAA------
-----------TGCTCTGA-CAGTGT-TTACTGATGGTTCCAGCAA-TGGGAA---AGCG
GC-TTACAC-AGGGCCAAAAGAGCAAG---TAA--TCA---AAATT-CAATATCAATCGG
CTCAAAGAGCAGAG-TTGGCTG-CAGTCATTATAGTGCTATAAGATTT---TGA-----T
CAACCTATTAA-TATTG-T------ATCAGATTCTGCATATGTAGTACAGGCTACAAGGG
ATGTTGAGAC---AGCTCT--------AATTAAATATA-GCATGGACGATCAGTTAAACT
--AGCTGTTCAATTTA----------------------------------TTACAACAAA
CTGTAAG-AAAAAGAAATTTCCCATT----------------TTATAT-TACTCA-TATT
CGAGC--ACAC--ACTAATTTACCA-GGGCCTTTAACTAAAGCAA-------ATGAACAA
GCTGACTT----------------ACTGGTATCATCTGCA-----TTC------A-TAAA
---AGCACAAGAACTTCA-TGC---TTTGACTCATGTAAATG------CAGCAG-GATTA
AAAAACAAATTTGATGTCACATGGAA--ACA-GGCAAAAAATATTGTACAACATTGCACC
CAG-TGT-C-AAATCCTACACCTG-CCCACTCA-AGAGGT---AGGAGTTAATCCCAGA-
GGTCTGTGT-CCCAATGCGTTATGGCAAATGGGTGTCACG---C--ATGTACCTTCATTT
GGA----------------AGATTATCATGTGTCCATGTAACAGTTGACACTTATTCACA
TTTCATATGGGCAACCTGCCAGAGAGGAGAA---AGTACTTC-CCATGTTAAAAAAAAAC
AGTTATTATCTCGTTTTGCTGTAATGGGAGTTCCAGAAAAAA-TTAAAACTGA--CAATG
GA--CCAGGATAC---TGTAGTAAAGCTTTCCAAAA-TCCAAAAAATCTTATATCAGTGG
AAAATTAC-------ACATACAACAGGAATTC----------------------------
---------------------------------CCTATAATTCCCAAGGACAGG-CCATA
GTTGAAACAACTAATAGAA-CACTCAAAACT-CAATTAGTTAAAC-AAAAAGAAG-GGGG
AGA---C-----------------------------------------------------
-------------------------------------AGTAAGGAGTGTACCA-------
----TTCCTCAGATGCA-ACTTAATCTA-GCACTCT------------------------
---------------------------------------AT-ACTTTAAATGTTTTAAAC
-------ATTTATAGA-TATCAG--ACT-ACTACTTCT-GCAGAACAACA-TCTTACTGA
T---AAAAAGAACAGCCCACATGAAGGA-AAAC---TGATTT-GGTGGAAAGACA-----
ACAAAAATTAGACGTGG---GAAATAGGGAAGGTGGTAACATGGGGGAGAGGTTTTTC-T
TGTGT----TTCACCAGGAGAAAATC-------AGCTTCCTGTTTGGATACCCACTAGA-
-CATTT-GAAGTTCTACAATGAA-------------CCCA---TCGGAGATGCAA-----
--------------------AGAAAAGC---GCCTCCACGGAGATGGAAACACA------
-----GCAATCGAGCACC-ATCGACTCACAAGATGAA-CAGAATGGTGA---------TG
TCAGAAGAATAGA-TGAAGTTGCCATCCACCAAG-AAGACAAAGCTGCTGACTTGGGCAC
AATTAAAGAAGCTGACGCAGTTAGCT-------ACAAAATGTCTAGAGAA----------
------------------------------------------------------------
--------------------------------
>7p22.1b_hum
AATAAATCAAGAAAGAGAAG-GAATAGGGAATCCTTGTTAGGGGCGGCCACTGTAGAGCC
TCCTAAACCCATA------CCATTAACTTGGAAAACAGAAAAACCAGTGTGGGTAAATCA
GTGGCCGCTA-CCAAAAC-AAAAACTGGAGGCTTTACATTTATTAG-CAAATGAACAGTT
AGAAAAGGGTCATATTGAGCCT--------TCGTTC-TCACCTTGGAATTCTCCTGTGTT
TGTAATTCAG--AAGAAA-TCAGGCAAATGGC--GTATGTTAACTGACTTA-AGGG-CTG
TAAACGCCGTAATTCAACCCATGGGGCCTCTCCAACCCGGGTTGCCCTCTCCGGCCATGA
TCCCAAAAGATTGGCCTTTAATTATAATTGATCT---------AAAGGATT-GC------
------------------TTTTTTACCATCCCTCTGGCAGAGCAGGATTGCGAAAAATTT
GCCTTTACTATACCAGCCATAAATAATAAAGAACCAGCCACCAGGTTTCAGTGGAAAGTG
TTACCTCAGGGAATGCTTAATAGTCC--AACTATTTGTCAGACTTTTG------------
TAGGTCGAGCTCTTCAACCAGTTAGAGAAA-AGTT-TTCAGACTGTT-ATATTATTCATT
ATATTGATGATATTTTATGTGCT-GCAGAAACGAAAGATAAATT-AATTGACTGTTATAC
ATTT-CTG-------CAAGCAG--AGGTTG----CCAAT--GCT-GGACTGGCAATAGCA
TCTGATAAGATCCAA-------ACCTCTACTCCTTTTCATTATTTAGGGATGCAGATAG-
AAAATAGAAAAATTAAG----CCAC-AAAAAATAGAAATAAGAA----AAGACACATT-A
AAAACACTAAATGATTTT-CAAAAATTACTAG-GAGATATTAATTGGATTCGGCCAACTC
TAGGCATTC---CTACTTATGCCATGTCAAATTTGTTCTCT---ATCTTAAGA-GGAGAC
TCAGACTT-AAATAGTAAAAGAATGTTAACCCCAGAGGCAAC-AAAAGAAA---TTA-AA
TTAGTGGAAG--AA-AAAATTCAGTCAGCGCAAA--------TAAATAG-AATA------
GATCCCTTAGCCCCACT-CCAAC----------TTTTGAT-TTTTGC-CACTGCACATTC
TCCAACAGGCATCATTATTCAAAATACTGATCTTGTGGAGTGGTCATTCCTTCCTCACAG
T-ACAGTTAAGA-------CTTTTACATTGTACTTGGATCAAATAGCTACATTAATCG-G
TCA-GACAAGATTACGAATAA-----TAAAATTATGT----GGGAATGACCCAGACAA-A
ATAGTTGTCCCT--TTAACCAAGGAACAAGTTAGACAAGCCTTTA--TCAATTCT--GGT
GCATGGA-AGAT-TGGTCTTGCTAATTTTGTGG-GAATTATTG--ATAA--TCATTACCC
-AAAAACAAA-------GATCTTCCAGTTCTT-AAAATTGACTACTTGGA-TTCTACCTA
AAA------------TTACCAGACGTGA----------A-CCTTT---AGAAAA------
-----------TGCTCTAA-CAGTAT-TTACTGATGGTTCCAGCAA-TGGAAA---AGCA
GC-TTACAC-AGGACCGAAAGAACGAG---TAA--TCA---AAACT-CCATATCAATCGG
CTCAAAGAGCAGAG-TTGGTTG-CAGTCATTACAGTGTTACAAGATTT---TGA-----C
CAACCTATCAA-TATTA-T------ATCAGATTCTGCATATGTAGTACAGGCTACAAGGG
ATGTTGAGAC---AGCTCT--------AATTAAATATA-GCATGGATGATCAGTTAAACC
--AGCTATTCAATTTA----------------------------------TTACAACAAA
CTGTAAG-AAAAAGAAATTTCCCATT----------------TTATAT-TACACA-TATT
CGAGC--ACAC--ACTAATTTACCA-GGGCCTTTGACTAAAGCAA-------ATGAACAA
GCTGACTT----------------ACTGGTATCATCTGCA-----CTC------A-TAAA
---AGCACAAGAACTTCA-TGC---TTTGACTCATGTAAATG------CAGCAG-GATTA
AAAAACAAATTTGATGTCACATGGAA--ACA-GGCAAAAGATATTGTACAACATTGCACC
CAG-TGT-C-AAGTCTTACACCTG-CCCACTCA-AGAGGC---AGGAGTTAATCCCAGA-
GGTCTGTGT-CCTAATGCATTATGGCAAATGGATGTCACG---C--ATGTACCTTCATTT
GGA----------------AGATTATCATATGTTCACGTAACAGTTGATACTTATTCACA
TTTCATATGGGCAACTTGCCAAACAGGAGAA---AGTACTTC-CCATGTT-AAAAAACAT
T--TATTGTCTTGTTTTGCTGTAATGGGAGTTCCAGAAAAAA-TCAAAACTGA--CAATG
GA--CCAGGATAT---TGTAGTAAAGCTT--------TCCAAAAATTCTTAAGTCAGTGG
AAAATTTC-------ACATACAACAGGAATTC----------------------------
---------------------------------CTTATAATTCCCAAGGACAGG-CCATA
GTTGAAAGAACTAATAGAA-CACTCAAAACT-CAATTAGTTAAAC-AAAAAGAAG-GGGG
AGA---C-----------------------------------------------------
-------------------------------------AGTAAGGAGTGTACCA-------
----CTCCTCAGATGCA-ACTTAATCTA-GCACTCT------------------------
---------------------------------------AT-ACTTTAAATTTTTTAAAC
-------ATTTATAGA-AATCAG--ACT-ACTACTTCT-GCAGAACAACA-TCTTACTGG
T---AAAAAGAACAGCCCACATGAAGGA-AAAC---TAATTT-GGTGGAAAGATA-----
ATAAAAATAAGACATGG---GAAATAGGGAAGGTGATAACGTGGGGGAGAGGTTTTGC-T
TGTGT----TTCACCAGGAGAAAATC-------AGCTTCCTGTTTGGATACCCACTAGA-
-CATTT-GAAGTTCTACAATGAA-------------CCCA---TCAGAGATGCAA-----
--------------------AGAAAAGC---ACCTCCGCGGAGACGGAGACATC------
-----GCAATCGAGCACC-GTTGACTCACAAGATGAA-CAAAATGGTGA---------CG
TCAGAAGAACAGA-TGAAGTTGCCATCCACCAAG-AAGGCAGAGCCGCCAACTTGGGCAC
AACTAAAGAAGCTGACGCAGTTAGCT-------ACAAAATATCTAGAGAA----------
------------------------------------------------------------
--------------------------------
>Xq21.33_hum
AATAAATCAAAAAAGAGAAG-GAATAGGGAATCCTTTTTAGGGGCGGCCACTGTAGAGCC
TCCTAAACCCATA------CCATTAACTTGGAAAACAGAAAAACCGGTGTGGGTAAATCA
GTGGCCGCCA-CCAAAAC-AAAAACTGGGGGCTTTACATTTATTAG-CAAATGAACAGTT
AGAAAAGGGTCATATTGAGCCT--------TCGTTC-TCACCTTGGAATTCTCCTGTGTT
TGTAATTCAG--AAGAAA-TCAGGCAAATGGC--GTATGTTAACTGACTTA-AGGG-CCG
TAAACGCCGTAATTCAACCCATGGGGCCTCTCCAACCCGGGTTGCCCTCTCCGGCCATGA
TCCCAAAAGATTGGCCTTTAATTATAATTGATCT---------AAAGGATT-GC------
------------------TTTTTTACCATCCCTCTGGCAGAGCAGGATTGTGAAAAATTT
GCCTTTACTATACCAGCCATAAATAATAAAGAACCAGCCACCAGGTTTCAGTGGAAAGTG
TTACCTCAGGGAATGCTTAATGGTCC--AACTATTTGTCAGACTTTTG------------
TAGGTCGAGCTCTTCAACCAGTTAGAGAAA-AGTT-TTCAGACTGTT-ATATTATTCATT
ATATTGATGATATTTTATGTGCT-GCAGAAACGAAAGATAAATT-AATTGACTGCTATAC
ATTT-CTG-------CAAGCAG--AGGTTG----CTAAT--GCT-GGACTGGCAATAGCA
TCTGATAAGATCCAA-------ACCTCTACTCCTTTTCATTATTTAGGGATGCAGATAG-
AAAATAGAAAAATTAAG----CCAC-AAAAAATAGAAATAAGAA----AAGACACATT-A
AAAACACTAAATGATTTT-CAAAAATTACTAG-GAGATATTAATTGGATTCGGCCAACTC
TAGGCATTC---CTACTTATGCCATGTCAAATTTGTTCTCT---ATCTTAAGA-GGAGAC
TCAGACTT-AAATAGTAAAAGAATGTTAAACCCAGAGGCAAC-AAAAGAAA---TTA-AA
TTAGTGGAAG--AA-AAAATTCAGTCAGCGCAAA--------TAAATAG-AATA------
GATCCCTTAGCCCCACT-CCAAC----------TTTTGAT-TTTTGC-CACTGCACATTC
TCCAACAGGCATCATTATTCAAAATACTGATCTTGTGGAGTGGTCATTCCTTCCTCACAG
T-ACAGTTAAGA-------CTTTTACATTGTACTTGGATCAAATGGCTACATTAATTG-G
TCA-GACAAGATTACGAATAA-----TAAAATTATGT----GGAAATGACCCAGACAA-A
ATAGTTGTCCCT--TTAACCAAGGAACAAGTTAGACAAGCCTTTA--TCAATTCT--GGT
GCATGGC-AGAT-TGGTCTTGCTAATTTTGTGG-GAATTATTG--ATAA--TCATTACCC
-AAAAACAAA-------GATCTTCCAGTTCCT-AAAATTGACTACTTGGA-TTCTACCTG
AAA------------TTACCAGACGTGA----------A-CCTTT---AGAAAA------
-----------TGCTCTAA-CAGTAT-TTACTGATGGTTCCAGCAA-TGGAAA---AGCA
GC-TTACAC-AGGGCCAAAAGAACGAG---TAA--TCA---AAACT-CCATATCAATCGG
CTCAAAGAGCAGAG-TTGGTTG-CAGTCATTACAGTGTTACAAGATTT---TGA-----C
CAACCTATCAA-TATTA-T------ATCAGATTCTGCCTATGTAGTACAGGCTACAAGGG
ATGTTGAGAC---AGCTCT--------AATTAAATATA-GCATGGATGATCAGTTAAACA
--AGCTATTCAATTTA----------------------------------TTACAACAAA
CTGTAAG-AAAAAGAAATTTCCCATT----------------TTATAT-TACTCA-TATT
CGAGC--ACAC--ACTAATTTACCA-GGGCCTTTGACTAAAGCAA-------ATGAACAA
GCTGACTT----------------ACTGGTATCATCTGCA-----CTC------A-TAAA
---AGCACAAGAACTTCA-TGC---TTTGACTCATGTAAATG------CAGCAG-GATTA
AAAAACAAATTTGATGTCACATGGAA--ACA-GGCAAAAGACATTGTACAACATTGCACC
CAG-TGT-C-AAGTCTTACACCTG-CCCACTCA-AGAGGC---AGGAGTTAATCCCAGA-
GGTCTGTGT-CCTAATGCATTATGGCAAATGGATGTCACG---C--ATGTACCTTCATTT
GGA----------------AGATTATCATATGTTCATGTAACAGTTGACACTTATTCACA
TTTCATATGGGCAACTTGCCAAACAGGAGAA---AGTACTTC-CCATGTT-AAAAAACAT
T--TATTGTCTTGTTTTGCTGTAATGGGAGTTCCAGAAAAAA-TCAAAACTGA--CAATG
GA--CCAGGATAT---TGTAGTAAAGCTT--------TCCAAAAATTCTTAAGTCAGTGG
AAAATTTC-------ACATACAACAGGAATTC----------------------------
---------------------------------CTTACAATTCCCAAGGACAGG-CCATA
GTTGAAAGAACTAATAGAA-CACTCAAAACT-CAATTAGTTAAAC-AAAAAGAAG-GGGG
AGA---C-----------------------------------------------------
-------------------------------------AGTAAGGAGTGTACCA-------
----CTCCTCAGATGCA-ACTTAATCTA-GCACTCT------------------------
---------------------------------------AT-ACTTTAAATTTTTTAAAC
-------ATTTATAGA-AATCAG--ACT-ACTACTTCT-GCAGAACAACA-TCTTACTGG
T---AAAAAGAACAGCCCACATGAAGGA-AAAC---TAATTT-GGTGGAAAGATA-----
ATAAAAATAAGACACTG---GAAATAGGGAAGGTGATAACGTGGGGGAGAGGTTTTGC-T
TGTGT----TTCACCAGGAGAAAATC-------AGCTTCCTGTTTGGATACCCACTAGA-
-CATTT-GAAGTTCTACAATGAA-------------CCCA---TCGGAGATGCAA-----
--------------------AGAAAAGC---ACCTCCGCGGAGACGGAGACACA------
-----GCAATCGAGCACC-GTTGACTCACAAGATGAA-CAAAATGGTGA---------CG
TCAGAAGAACAGA-TGAAGTTGCCATCCACCAAG-AAGGCAGAGCCGCCGACTTGGGCAC
AACTAAAGAAGCTGACGCAGTTAGCT-------ACAAAATATCTAGAGAACACAAAGGTG
ACACAAACCCCAGAGAGTATGCTGCTTGCAGCCTTGATGATTGTATCAATGGTGGTAAGT
CTCCCTATGCCTGCAGGAGCAGCTGCAGCTAA
>19p12b_hum
AATAAATCAAGAAAGAGAAG-GAATAGGGTATCCTTTTTAGGGGCGGCCACTGTAGAGCC
TCCTAAACCCATA------CCATTAACTTGGAAAACAGAAAAACCAGTGTGGGTAAATCA
GTGGCCGCTA-CCAAAAC-AAAAACTGGAGGCTTTACATTTATTAG-CAAATGAACAGTT
AGAAAAGGGTCACATTGAACCT--------TCGTTC-TCACCTTGGAATTCTCCTGTGTT
TGTAATTCAG--AAGAAA-TCAGGCAAATGGC--GTATGTTAACTGACTTA-AGGG-CTG
TAAACGCCGTAATTCAACCCATGGGGCCTCTCCAACCTGGGTTGCCCTCTCCAGCCATGA
TCCCAAAAGATTGGCCTTTAATTATAATTGATCT---------AAAGGATT-GC------
------------------TTTTTTACCATCCCTCTGGCAGAGCAGGATTGTGAAAAATTT
GCCTTTACTATACCAGCCATAAATAATAAAGAACCAGCCACCAGGTTTCAGTGGAAAGTG
TTACCTCAGGGAATGCTTAATAGTCC--AACTATTTGTCAGACTTTTG------------
TAGGTCGAGCTCTTCAACCAGTTAGAGACA-AGTT-TTCAGACTGTT-ATATCATTCATT
ATATTGATGATATTTTATGTGCT-GCAGAAACGAAAGATAAATT-AATTGACTGTTATAC
ATTT-CTG-------CAAGCAG--AGGTTG----CCAAT--GCT-GGACTGGCAATAGCA
TCTGATAAGATCCAA-------ACCTCTACTCCTTTTCATTATTTAGGGATGCAGATAG-
AAAATAGAAAAATTAAG----CCAC-AAAAAATAGAAATAAGAA----AAGACACATT-A
AAAACACTAAATGATTTT-CAAAAATTACTAG-GAGATATTAATTGGATTCGGCCAACTC
TAGGCATTC---CTACTTATGTCATGTCAAATTTGTTCTCT---ATCTTAAGA-GGAGAC
TCAGACTT-AAATAGTAAAAGAATGTTAACCCCAGAGACAAC-AAAAGAAA---TTA-AA
TTAGTGGAAG--AA-AAAATTCAGTCAGCACAAA--------TAAATAG-AATA------
GATCCCTTAGCCCCACT-CCGAC----------TTTTGAT-TTTTGC-CACTGCACATTC
TCCAATAGGCATCATTATTCAAAATACTGATCTTGTGGAGTGGTCATTCCTTCCTCACAG
T-ACAGTTAAGA-------CTTTTACATTGTACTTGGATCAAATAGCTACATTAATCG-G
TCA-GACAAGATTACGAATAA-----TAAAATTATGT----GGGAATGACCCAGACAA-A
ATAGTTGTCCCT--TTAACCAAGGAACAAGTTAGACAAGCCTTTA--TCAATTCT--GGT
GCATGGC-AGAT-TGGTCTTGCTAATTTTGTGG-GAATTATTG--ATAA--CCATTACCC
-AAAAACAAA-------GATCTTCCAGTTCTT-AAAATTGACTACTTGGA-TTCTACCTA
AAA------------TTACCAGACGTGA----------A-CCTTT---AGAAAA------
-----------TGCTCTAA-CAGTAT-TTACTGATGGTTCCAGCAA-TGGAAA---AGCA
GC-TTACAC-AGGGCTGAAAGAACGAG---TAA--TCA---AAACT-CCATATCAATCGG
CTCAAAGAGCAGAG-TTGGTTG-CAGTCATTACAGTGTTACAAGATTT---TGA-----C
CAGCCTATCAA-TATTA-T------ATCAGATTCTGCATATGTAGTACAGGCTACAAGGG
ATGTTGAGAC---AGCTCT--------AATTAAATATA-GCATGGATGATCAGTTAAACC
--AGCTATTCAATTTA----------------------------------TTACAACAAA
CTGTAAG-AAAAAGAAATTTCCCATT----------------TTATAT-TACTCA-TATT
CGAGC--ACAC--ACTAATTTACCA-GGGCCTTTGACTAAAGCAA-------ATGAACAA
GCTGACTT----------------ACTGGTATCATCTGCA-----CTC------A-TAAA
---AGCACAAGAACTTCA-TGC---TTTGACTCATGTAAATG------CAGCAG-GATTA
AAAAACAAATTTGATGTCACATGGAA--ACA-GGCAAAAGATATTGTACAACATTGCACC
CAG-TGT-C-AAGTCTTACACCTG-CCCACTCA-AGAGGC---AGGAGTTAATCCCAGA-
GGTCTGTGT-CCTAATGCATTATGGCAAATGGATGTCACA---C--ATGTACCTTCATTT
GGA----------------AGATTATCATATGTTCATGTAACAGTTGATACTTATTCACA
TTTCATATGGGCAACTTGCCAAACAGGAGAA---AGTACTTC-CCATGTT-AAAAAACAT
T--TATTGTCTTGTTTTGCTGTAATGGGAGTTCCAGAAAAAA-TCAAAACTGA--CAATG
GA--CCAGGATAT---TGTAGTAAAGCTT--------TCCAAAAATTCTTAAGTCAGTGG
AAAATTTC-------ACATACAACAGGAATTC----------------------------
---------------------------------CTTATAATTCCCAAGGACAGG-CCATA
GTTGAAAGAACTAATAGAA-CACTCAAAACT-CAATTAGTTAAAC-AAAAAGAAG-GGGG
AGA---C-----------------------------------------------------
-------------------------------------AGTAAGGAGTGTACCA-------
----CTCCTCAGATGCA-ACTTAATCTA-GCACCCT------------------------
---------------------------------------AT-ACTTTAAATTTTTTAAAC
-------ATTTATAGA-AATCAG--ACT-ACTACTTCT-GCAGAACAACA-TCTTACTGG
T---AAAAAGAACAGCCCACATGAAGGA-AAAC---TAATTT-GGTGGAAAGATA-----
ATAAAAATAAGACATGG---GAAATAGGGAAGGTGATAACGTGGGGGAGAGGTTTTGC-T
TGTGT----TTCACCAGGAGAAAATC-------AGCTTCCTGTTTGGATGCCCACTAGA-
-CATTT-GAAGTTCTACAATGAA-------------CCCA---TCGGAGATGCAA-----
--------------------AGAAAAGC---ACCTCCGCGGAGACGGAGACACC------
-----GCAATCGAGCACC-GTTGACTCACAAGATGAA-CAAAATGGTGA---------CG
TCAGAAGAACAGA-TGAAGTTGCCATCCACCAAG-AAGGCAGAGCCGCCGACTTGGGCAC
AACTAAAGAAGCTGACGCAGTTAGCT-------ACAAAATATCTAGAGAA----------
------------------------------------------------------------
--------------------------------
>4p16.1b_hum
GGGAAATCCAGAAAGAAAAG-GACTAAGGTATCCTTCTTAAGGGTGGCCACTGTAGAGCC
TCCAAAACCCATT------CCATCAACTTGGAAAACAGAAAAGCCTATAAAGGTAAATCA
GTGGCCACTA-CCAAAAC-AAAAGCTGGAAGCCTTACACTTACTGG-CAAAAGAACAATT
GGAAAAGGGACATATTGAGCCT--------TCATTT-TCGCCTTGGAATTCTCCTGTGTT
TGTAATTCAG--AAAAAA-ACAGGCAGATGAC--ACATGCTAACTGATTTA-AGAG-CCG
CTAATGCAGTAATTCAACCCATGGGGCCTCTCCAACTTGGGCTGCCCTCTCCAGCCATGA
TCCCCAAATATTGGCCTTTAATTATAACTGATCT---------GAAGGATT-GC------
------------------TTTTTTACCATTCCTCTGGCAAAACAGGATTTTGAAAAATTT
GCTTTTACTATACCAGCCAGAAATAATAAAGAACCAGCCACCAGATTTCATTGGAAAGTG
TTGCCTCAGGGAATGCTTAATAGTCC--AACTGTGTGTCAGACTTTTG------------
TAGTTCAAGTTCTTCAACCAGTTAGAGACA-AGTT-TTCAGACTGTT-ATATCATTCATT
ATGTTGATGATATTTTGTGTGCT-GCAGAAATAAGAGACAAATT-AATTGACGGTTACAC
ATTT-CTG-------CAGACAG--AGGTTG----CAAAT--GCA-GGCCTGACAATAGCA
TCTGATAAGATTCAG-------ACCTCCACTCGTTTTCATTATTTGGGAATGCAGGTAG-
AGGAGAGAAAAATTAAA----CCAC-AAAAAGTAGAAGTAAGAA----AAGACACATT-A
AGAACATTAAATGACTTT-CAAAAATTGCTAG-GAGATATTAATTGGATTTGGCCAACTC
TAGGCATCC---GTACTTATGCCATGTCAACTTTGTTCTCT---ATCTTGAGA-GGGGAT
CCAGACTT-AAATAGTAAAAGAACATTAACTCCAGGGGCAAC-TAAAGAAA---TAG-AA
TTAGTTTAAG--AA-AAAATTCAGTCAGCACAAG--------TAAATA------------
GATCACTTAGCCCCACT-CCAAC----------TTTTAAT-TTTTGC-TACTGCACATTC
TCCAACAGGCATTATTGTTCAAAATACAGATCTAGTGGAGTTGTCATTCCTTCCTCACAG
T-ACGGTTAAGA-------CTTTTACATTGTACTTAGATCAAATGGGTACATTAATTG-G
TCA-GGCAAGACTACGAATAG-----TAAAATTGTGT----GGAAATGACCCAGATAA-A
ATCATTGTTCCT--TTAAATAAGGAACAGGTTAGAGAAGCCTTTA--TCAATTCT--GGC
GCACGGA-AGAT-TAGTATTGCTGATTTTGTGG-GAATTATTG--ACAA--TCATTACCC
-AAAAGCAAA-------AATCTTCCAGTTTTT-GAAATTGACTACTTGGA-TTTTACCTA
AAA------------TTACCAGACAAAA----------A-CCTCC---AGGAAA------
-----------TGCTCTGA-CGGTGT-TTACTGATGGTTCCAGCAA-TGGAAA---AGCA
GC-TTACAC-TGGGCCAAAAGAACGAG---TCA--CTG---AAACT-CAATATCACTCAG
CTCAAAGAGCAGAA-TTGGTTG-CTGTCATTTCAGTGTTACAAGATTT---TAA-----T
CAGCCTATTAA-CATTG-T------TTCAGATTCTGCATATGTAGTACAGGCTACAAAGG
ATGTTGAGAC---AGCCCT--------AATCAAATATA-GTGTGGATGATCAGTTAAATC
--AGCTGTTTAAATTG----------------------------------TTACAACAAA
CTGTTAG-AAAAAGAAGTTTCCCATT----------------TTATAT-TACTCA-TATT
CGAGC--ACAT--ACTAATGTACCA-GGGACTTTAACTAAGGCAA-------ATGAACAA
GCTGACTT----------------GCTAGTATCATCTGCC-----TTC------A-TGGA
---AGCACAAGAACTTCA-GGC---CCTGACTCATGTAAATG------CAACAG-GATTA
AAAAACAAATTTGATATCACATGGAA--ACA-AGCAAAAAATATTGTACAACATTGTGCT
CAG-TGT-C-AAGTCTTACACCTG-CCCACTCA-AGAGGC---AGGAGTTAATCCTAGA-
GGTTTATGT-CCTGACGCATTATGGCAAATGGACATCACA---C--ATGTACCTTCATTT
GGA----------------AAACTGTCATTTGTCCATGTGACAGTTGATACTTATTCACA
TTTCATATGGGCAACCTGCCAGACAGGAGAA---AGTACTTC-CCATGTT-AAAAGACAT
T--TATTATCTTGTTTTGCAGTCATGGGAGTTCCAGAAAAAA-TTAAAACAGA--TAATA
GG--CCAGGATAC---TGTAGTAAAGCAT--------TTCGAAAATTCTTAAATCAGTGG
AAAATTAC-------ACATACAACAGGAATCC----------------------------
---------------------------------TTTGTAATTCCCAAGGACGGG-CCATA
ATTGAAAGAACTAATAGAA-CACTCAAAGCT-CAATTGGTTAAAC-AAAAAAAGG-AAAA
AGA---C-----------------------------------------------------
-------------------------------------AGTAAGGAGTATAACA-------
----CTCCCCAGATGCA-ACTTAATCTA-GCACGAT------------------------
---------------------------------------AT-ACTTTAAATGTTTTAAAT
-------ATATATAGA-AATCAG--ACC-ACTACTTCT-GCAGAATAACA-TTTTACTGG
T---AAAAAGAACAGCCCACATGAGGGA-AAAC---TGATTT-GGTGGAAAGACA-----
ACAAAAACAAAACTTGG---GAAATAGGTAAGGTGATGACATGGGGGAGAGGTTTTGC-T
TGTGT----TTCGCCAGGAGAAAATC-------AGCTTCCTGTTTGGGTACCCACTAGA-
-CATGT-GAAGTTCTACAATGAA-------------CCCA---TCAGAGATGCAA-----
--------------------GGGAAGGC---ACCTCCGCAGAGACAGAGAACCC------
-----GCAATCGAACATC-ATTGACTCGCAGGGTGAA-CAAAATGGTGA---------TA
TCAGAAGAACAGA-TGAAGTTGCCATCCACCAAG-AAAGCGGGGCCGCCGACCTGGGCCC
AGCTAAAGAAGCTGACACAGTTAGCT-------GAAAAAAGCCTGGAAAA----------
------------------------------------------------------------
--------------------------------
>8p23.1b_hum
GGGAAATCCAGAAAGAAAAG-GACTAGGGTATCCTTTTTAGGGGTGGCCACTGTAGAGCC
TCCAAAACCCATT------TCATTAACTTGGAAAACAGAAAAGCCTGTATGGGTAAATCA
GTGGCCACTA-CCAAAAC-AAAAGCTGGAGGCCTTACACTTATTGG-CAAAATAACAATT
AGAAAAGGGACATACTGAGCAT--------TCATTT-TCGCCTTGGAATTCTCCTGTGTT
TGTAATTCAG--AAAAAA-TCAGGCAGATGGC--GCATGCTAACTGATTTA-AGAG-CCG
TTAATGCAGTAATTCAACCCATGGGGCCTCTCCAACCTGGGCTGCCCTCTCCAGCCATGA
TCCCCGAAGACTGGCCTTTAATTATAATTGATCT---------GAAGTATT-GC------
------------------TTTTTTACCATTCCTCTGGCAAAACAGGATTTTGAAAAATTG
GCTTTCACTATACCAGCCATAAATAATAAAGAACCAGCCACTAGATTTCAGTGGAAAGTG
TTGCCTCAGGGAATGCTTAATAGTCC--AACTATTTGTCAGACTTTTG------------
TAGCTCAAGTTCTTCAACCAGTTAGAGACA-AGTT-TTCAGACTGTT-ATATCATTCATT
ATGTTGATGATATTTTGTGTGCT-GCAGAAACAAGAGACAAATT-AATTGACTGTTACAC
ATTT-CTG-------CAGACAG--AGGTTG----CAAAC--GCA-GGCCTGACAATAGCA
TCTGATAAGATTCAG-------ATCTCCACTCCTTTTCATTATTTGGGAATGCAGGTAG-
AGGAGAGAAAAATTAAA----CCAC-AAAAAGTAGAAATAAGAA----AAGACACATT-A
AGAACATTAAATGACTT--CAAAAATTGCTAG-GAGATATTAATTGGATTCGGCCAACTC
TAGGCATCC---CTACTTATGCCATGTCAAATTTGTTCTCT---ATCTTGAGA-GGGGAT
CCAGACTT-AAATAGTAAAAGAATATTAACTCCAGAGGCAAC-TAAAGAAA---TAG-AA
TTAGTTGAAG--AA-AAATTTCAGTCAGCAAAAG--------TAAATAG-AATA------
GATCACTTAGCCCCACT-CCAAC----------TTTTAAT-TTTTGC-TACTGCACATTC
TCCAACAGGCATTATTGTTCAAAATACAGATCTTGTGGAGTGGTCATTCCTTCCTCACAG
T-ACAGTTAAGA-------CTTTTACATTGTACTTAGATCAAATGGCTACATTAATTG-G
TCA-GGCAAGACTATGAATAG-----TAAAATTGTGT----GGAAATGACCCAGATAA-A
ATCATTGTTTCT--TTAAACAAGGAACAGGATAGACAAGTCTTTA--TCAATTCT--GGT
GCAGGGC-AGAT-TGGTCTTGCTGATTTTGTGG-GAATTATTG--ATAA--TCATTACCC
-AAAAGCAAA-------AATCTTCCAGTTTTT-GAAATTGACTACTTGGA-TTTTACCTA
AAA------------TTACCAGACAAAA----------A-CCTCT---AGAAAA------
-----------TGCTCTGA-CGGTGT-TTACTGATGGTTCCAGCAA-CGGAAA---AGTG
GC-TTACAC-TGGGCCAAAAGAACAAG---TCA--TTG---AAACT-CAATATCACTCAG
CTCAAAGAGCAGAA-TTGGTTG-CTGTCATTTCAGTGTTACAAGATTT---TAA-----T
CAGCCTATTAA-CATTG-T------TTCAGATTTTGCATATTTAGTACAGGCTACAAAAG
ATGTTGAGAC---AGCCCT--------AATCAAATATA-GTATGGATGATCAGTTAAATC
--AGCTGTTTAAATTG----------------------------------TTACAACAAA
CTGTAAG-AAAAAGAAATTTCCCATT----------------TTATAT-TGCTCA-TATC
CGAGC--ACAT--ACTAATTTACCA-GGGCCTTTAACTAAGGCAA-------ATGAACAA
GCTGACTT----------------GCTAGTATCATCTGCC-----TTC------A-TGGA
---AGCACAAGAACTTCA-GGC---CCTCACTCATGTAAATG------CAACAG-GATTA
AAAAACAAATTTGATATCACATGGAA--ACA-AGCAAAAAATGTTGTACAACATTGTGCT
CAG-TGT-C-AAGTCTTACACCTG-CCCGCTCA-AGAGGC---AGGAGTTAATCCTAGA-
GGTTTATGT-CCTGATGCATTATGGCAAATGGACGTCACA---C--ATGTACCTTCATTT
GCA----------------AAATTGTCATTTGTCCATGTGACAGTTGATACTTATTCACA
TTTCATATGGGCAACCTGCCAGACAGGAGAA---AGTACTTC-CCATGTT-AAAAGACAT
T--TATTATCTTGTTTTGCAGTCATGGGATTTCCAGAAAAAA-TTGAAACAGG--TAATG
GG--CCAGGATAC---TGTAGTAAAGCAT--------TTCAAAAATCCTTAAATCAGTGG
AAAATTAC-------ACATACAACAGGAATCC----------------------------
------------------------------------TTAATTTCCAAGGACAGG-CCATA
ATTGAAAGAACTAATAGAA-CACTCTAAGCT-CAATTGGTTAAAC--AAAAGAAG---GA
AAA---------------------------------------------------------
-------------------------------------AGTAAGGAGTACAATA-------
----CTCCCCAGATGCA-ACTTAATCTA-GCACTCT------------------------
---------------------------------------AT-ACTTTAAATTTTTTAAAT
-------ATATATAGA-AATCAG--ACC-ACTACTTCT-GCAGAACAACA-TTTTACTGG
T---AAAAAGAACAGCCCACATGAGGGA-AAAC---TGATTT-GGTGGAAAGACA-----
ACAAAAATAAAACATGG---GAAATAGGTAAGGTGATAACATGGGGGTGAGGTTTTGC-T
TGTGT----TCCAGCAGCAGAAAATC-------AGCTTCCTCTTTGGGTACCCACTAGA-
-CATTT-GAAGTTCTACAATGAA-------------CCCA---TCAGAGGTGCAA-----
--------------------GGGAAGGC---ACCTCCGCAGAGACAGAGAACCC------
-----GCAATCGAACATC-ATCGACTCGCAGGGTGAA-CGAAATGGTGA---------TA
TCAGAAGAACAGA-TGAAGTTGCCATCCACCAAG-AAAGTGGGGCCGCCGACCTGGGCCC
AGCTAAAGAAGCTGACACAGTTAGCT-------GAAAAAAGCCTGGAAAA----------
------------------------------------------------------------
--------------------------------
>11p15.4_hum
GGGAAATCCAGAAAGAAAAG-GACTAGGGTATCCTTTTTAGGGGTGACCACTGTAGAGCC
TCCAAAACCCATT------CCATTAACTTGGAAAACAGAAAAGCCTGTATGGGTAAATCA
GTGGCCACTA-CCAAAAC-AAAAGCTGGAGGCCTTACACTTATTGG-CAAAAGAACAATT
AGAAAA------------GCAT--------TCATTT-TCGCCTTGGAATTCT---GTGTT
TGTAATTCAG--AAAAAA-TCATGCAGATGGC--ACATGCTAACTGATTTA-AGAG-CTG
TTAATGCAATAATTCAACCCATGGGGCCTCTCCAACCTGGGCTGCCCTCTCCAGCCATGA
TCCCCAAAGATTGGCCTTTGATTATAATTGATCT---------GAAGTATT-GC------
------------------TTTTTTACCATTCTTCTGGCAAAACAGGATTTTGAAAAATTT
GCTTTTACTATACCAGCCATAAATAATAAAGAACGAGCCACTAGATTTCAGTGGAAACTG
TTGCCTCAGGGAATGCTTAATAGTCC--AACTATTTGTCAGACTTTTG------------
TAGCTCAAGTTCTTCAACCAGTTAGAGACA-AGTT-TTCAGACTGTT-ATATCATTCATT
ATGTTGATGATATTTTGTGTGCT-GCAGAAACAAGAGACAAATT-AATTGACTGTTACAC
ATTT-CTG-------CAGACAG--AGGTTG----CAAAC--GCA-GGCCTGACAATAGCA
TCTGATAAGATCCAG-------ACCTCCACTCCTTTTCATTATTTGGGAATGCAGGTAG-
AGGAGAGAAAAATTAAA----CCAC-AAAAAGTAGAAATAAGAA----AAGACACATT-A
AGAACATTAAATGACTT--CAAAAATTACTAG-GAGATATTAATTGGATTTAGCCAACTC
TAGGCATCC---CTACTTATGCCATGTCAAATTTGTTCTCT---ATCTTGAGA-GGGGAT
CCAGACTT-AAATAGTAAAATAATATTAACTCCAGAGGCTAC-TAAAGAAA---TAG-AA
TTAGTTGAAG--AA-AAAATTCAGTCAGCAAAAT--------TAAATAG-AATA------
GATCACTTAGCCCCATT-CCAAC----------TTTTAAT-TTTTGC-TACTGCACATTC
TCCAACAGGCATTACTGTTCAAAATACAGATCTTGTGGAGTGGTCATTCCTTCCTCACAG
T-ACAGTTAAGA--------TTTTACATTGTACTTAGATCAAATGGCTACATTAATTG-G
TCA-GGCAAGACTATGAATAG-----TAAAATTGTGT----GGAAATGACCCAGATAA-A
ATCATTGTTTCT--TTAAACAAGGAACAGGTTAGACAAGCCTTTA--TCAATTCT--GGT
GCAGGGC-AGAT-TGGTCTTGCTGATTTTGTGG-GAATTATTG--ATAA--TCATTACCC
-AAAAGCAAA-------AATCTTCCAGTTTTT-GAAATTGGCTACTTAGA-TTTTACCTA
AAA------------TTACCAGACAAAA----------A-CCTCT---AGAAAA------
-----------TGCTCTGA-CGGTGT-TTACTGATGGTTCCAGCAA-TGGAAA---AGTG
GC-TTACAC-TGGGCCAAAAGAACAAG---TCA--TTG---AAACT-CAATATCACTCAG
CTCAAAGAGCAGAA-TTGGTTG-ATGTCATTTCAGTGTTACAAGATTT---TAA-----T
CAGCCTATTAA-CATTG-T------TTCAGATTCTGCATATGTAGTACAGGTTACAAAGG
ATGTTGAGAC---AGCCCT--------AATCAAATATA-GTATGGATGATCAGTTAAATC
--AGCTGTTTAAATTG----------------------------------TTACAACAAA
CTATAAG-AAAAAGAAATTTCCCATT----------------TTATAT-GGCTCA-TATC
CGAGC--ACAT--ACTAATTTACCA-GGGCCTTTAACTAAGGCAA-------ATGGACAA
GCTGACTT----------------GCTAGTATCATCTGCC-----TTC------A-TGGA
---AGTACAAGAACTTCA-GGC---CCTGACTC--GTAAATG------TAACAG-GATTA
AAAAACAAATTTGATATCACATGGAA--ACA-AGCAAAAAATGTTGTACAACATTGTGCT
CAG-TGT-C-AAGTCTTACACCTG-CCCGCTCA-AGAGGC---AGGAGTTAATCCTAGA-
GGTTTATGT-CCTGATGCATTATGGC-AATGGAAGTCACA---C--ATGTACCTTCATTT
GGA----------------AAATTGTCATTTGTCCATGTGACAGTTGATACTTACTCACA
TTTCATATGGGCAACCTGCCAGACAGGAGAA---ACTACTTC-CCATGTT-AAAAGACAT
T--TATTATCTTGTTTTGCAGTCATGGGATTTCCAGAAAAAA-TTAAAACAGA--TAATG
GG--CCAGGATAC---TGTAGTAAAGCAT--------TTCAAAAATTCTTAAATCAGTGG
AAAATTAC-------ATATACAACAGGAATCC----------------------------
------------------------------------CTAATTTCCAAGGACAGG-CCATA
ATTGAAAGAACTAATAGAA-CACTCAAAGCT-CAATTGGTTAAAC-AAAAAAAAG--GAA
AAA---------------------------------------------------------
--------------------------------------GTAAGGAGTATAACA-------
----CTCCCCAGATGCA-ACTTAATCTA-GCACTCT------------------------
---------------------------------------AT-ACTTTAAATTTTTAAAAT
-------ATATATATA-AATCAG--ACC-ACTACTTCT-GCAGAACAACA-TTTTACTGG
T---AAAAAGAACAGCCCACATGAGGGA-AAAC---TGATTT-GGTGGAAAGACA-----
ACAAAAATAAAACATGG---GAAATAGGTAAGGTGATAACATGGGGGAGAGGTTTTGC-T
TGTGT----TTCACCAGGAAAAAATC-------AGCTTCCTGTTTGGGTACCCACTAGA-
-CATTT-GAAGTTCTACAATGAA-------------CCCA---TCAGAGATGCAA-----
--------------------GGGAAGGC---GCCTCCACAGAGACAGAGAACCC------
-----GTAATCGAACATC-ATCGACTCGCAGGGTGAA-CAAAATGGTGA---------TA
TCAGAAGAACAGA-TGAAGTTGCCATCCACCAAG-AAAGTGGGGCCGCCGACCTGGGCCC
AGCTAAAGAAGCTGACACAGTTAGCT-------GAAAAAAGCCTGGAAAA----------
------------------------------------------------------------
--------------------------------
>19q13.12b_hum
GGGAAATCAAGAAACAGCAG-CAATAGGGTATCCTTTTTAGGGGCGGCCACTGTAGATCC
TCCTAAACCCACT------CCATTAACTTGGAAAACAGAAAAACCTGTATGGGTAAATCA
GTGGCTGCTA-CCAAAAC-GAAAACTGGAGGCTTTACATTTATTAG-CAAAGTAACAATC
AGAAAACGGACATACTGAGCCT--------TCATTC-TCGCCTTGGAATTCTCCTGTGTT
TGTAATTCAG--AAAAAA-TCCAGCAGATGGC--GAATGTTAACTGACTTA-AGGG-CCG
TAAATGCCATAATTCAACCCATGGGGCATCTCCAACCAGGGTTGCCCTCTCCGGCCATGA
TCCCAAAAGACTGGCCTTTAATTATAATTGATCT---------GAAGGATT-GC------
------------------TTTTTTACCATTCCTCTGGTGGAGCAGGATTGTGAAAAATTT
GCCTTTACTATACCAGCCATAAATAATAAAGAACCAGCCACCAGGTTTCAGTGGAAAGTG
TTACCTCAGGGAATGCTTAATAGTCC--AACTATTTGTCAGACTTTCG------------
TAGGTCAAGCTCTTCAACCAGTTAGAGATA-AGTT-TTCAGACTGTT------ATTCATT
ACGTTGA---TATTTGATGTGCT-GCAGAAACGAGAGACAAATT-AATTGACTGTTACAC
ATTT-CTG-------CAAGCAG--AGGTTG----CCAAC--GCA-GGACTGGCAATAGCA
TCTGGTAAGATTCAA-------ACCTCTACTCCTTTTCATTATTTAGGGATGCAGATAG-
AAAATAAAAAAATTAAG----CCAC-AAAAAATAGAAATAAGAA----AAGGCACATT-A
AAAACATTAAATGATTTT-CAAAAATTGCTAG-GAGACATTAATTGGATTTGGCCAACTC
TAGGTATTC---CTACTTATGCCATGTCAAATTTGTTCTCT---ATCTTAAGA-GGAGAC
CCAGACTT-AAATAGTAAAAGAATATTAACCCGAGAGGCAAC-AAAAGAAA---TTA-AA
TTAGTGGAAG--AA-AAAATTCAGTCAGTGCAA---------TAAATAG-AATA------
GATCCCTTAGCCCCACT-CCAAC----------TTTTGAT-TTTTGC-TACTGCACATTT
TCCAACAGGCATCATTGTTCAAAATACTGATCTTGTGGAGTGGTCATTCCTTCCTCACAG
T-ACAATTAAGA-------CTTTTACATTATACTTGGCTCAAATAGCTACATTAATTG-G
TCA-GGCAAGATTACGAATAA-----TAAAATTGTGT----GGAAATGACCCAGACAA-A
ATAGTTGTCCCT--TTAACCAAGGAACAAGTTAGACAAGCCTTTA--TCAATTCT--GGT
GCATGGC-AGAT-TGGTCTTGCTGATTTTGTGG-GAATTACTG--ATAA--TCATTACCC
-AAAAACAAA-------AATCCTCCAGTTTTT-AAAATTGACTACTTGGA-TTTTACCTA
AAA------------TTACCAGTCACGG----------A-CCTTT---AGAAAA------
-----------TGCTCTGA-CAGTAT-ATACTGATGGTTCCAACAA-TGGAAA---AGCA
GC-TTACAC-AGAGCCAAAAGAGCAAG---TAA--TCA---AAACT-CAGTATCAATTGG
CTCAAAGAGCAGAG-TTGGTTG-CAGTCATTACAGTGTTATAAGATTT---TGA-----T
CAATCTATCAA-TATTG-T------ATCAGATTCTGCATATGTAGTACAGGCTACAAGGG
ATGTTGAGAC---AGCTCT--------AATCAAATATA-GCATGGATGATCAGTTAAACC
--AGCTATTCAATTTA----------------------------------TTACAACAAA
CTGTAAG-AAAAAGAAATTTCCCATT----------------TTATAT-TACTCA-TATT
CGAGC--ACAC--ACTAATTTACCA-GGGCCTTTGACTAAAGCAA-------ATGAACAA
GCTGACTT----------------ACTGGTATCATCTGCA-----TTC------A-TAAA
---AGCACAAGAACTTCA-TGC---TTTGGCTCATGCAAATG------CAGCAG-GATTA
AAAAACAAATTTGATGTCACATAGAA--ACA-GGCAAAAAATATTGTACAACATTGCACC
CAG-TGT-C-AAGTCCTACACCTG-CCCACTCA-AGAGGC---AGAAGTTAATCCCAGA-
GGTCTGTGT-CCTAATGCGTTATGGCAAATGGATGTCACG---C--ATGTACCTTCATTT
GGA----------------AGATTATCATGTGTTCATGTAACAGTTGATACTTACTCACA
TTTCATATGGACAACCTGCCAGACAGGAGAA---AGTACTTC-CCATGTT-AAAAAACAT
T--TATTATCTTATTTTGCTGTAATGGGAGTTCCAGAAAAAA-TTAAAACTAA--CAATG
GA--CCAGGATAC---TGTAGTAAAGCTT--------TCCAA-----------------G
AAAATTAC-------ACATACAACAGGAATTC----------------------------
---------------------------------CCTATAATTCCCAAGGACAGG-CCATA
GTTGAAAGAACTAATAGAA-CACACAAAACT-CAATTAGTTAAAC-AAAAAGAAG-GGGG
AGA---C-----------------------------------------------------
-------------------------------------AGTAAGGAGTGTACCA-------
----CTCCTCAGATGCA-ACTTAATCTA-GCACTCT------------------------
---------------------------------------AT-ACTTTAAATTTTTTAAAC
-------ATTTATAGA-AATCAG--ACT-ACTACTCCT-GCAGAACAACA-TCTTACTGG
TAAAAAAAAGAATAGCCCACATGAAGGA-AAAC---TGATTT-GGTGGAAAGACA-----
ACAACAATAAGACATGG---GAAATAGGGAAGGTGGTAACGTGGAGGAGAGGTTTTGC-T
TGTGT----TTCACCAGGAGAAAATC-------AGCTTCCTGTTTGGATACCAACTAGA-
-CATTT-GAAGTTCTACAATGAA-------------CCTG---TCGGAGATGCAA-----
--------------------AGAAAAGC---ACCTCCACGGAGACAGAAACACT------
-----GCAATCAAGCACC-ATCAACTCACAAGATAAA-----ATGGTGA---------TG
TCAGAAGAATAGA-TGAAGTTGCCATTCACCAAG-AAGGCAGAGCCGCCGACTTGGGCAC
AATTAAAGAAGCTGACACAGTTAGCT-------AAAAAAGGCCTTGAGAA----------
------------------------------------------------------------
--------------------------------
>MMTV
-----TTCACAGGA--------------------TTTATGATAGGGGCCATTG-AGAGC-
----AATCTCTTTGCAGACCAAATATCTTGGAAGTCAGACCAGCCTGTATGGCTTAATCA
ATGGCCCCTT-AAACAAG-AAAAGTTACAGGCTTTACAACAGTTAG-TGACAGAACAATT
ACAACTGGGCCACTTAGAAGAG-------AGCAATA--GCCCTTGGAATACGCCTGTTTT
TGTCATTAAA--AAGAAG-TCAGGAAAATGGA--GACTGTTACAAGACCTA-CGTG-CAG
TTAATGCTACAATGCACGATATGGGAGCATTACAACCCGGCTTGCCGTCCCCTGTAGCAG
TCCCTAAAGGATGGGAAATAATCATAATAGATCT---------ACAAGATT-GC------
------------------TTTTTTAATATAAAACTGCATCCTGAAGATTGTAAAAGATTT
GCTTTTAGTGTGCCCTCCCCTAATTTTAAGAGACCTTATCAAAGATTCCAATGGAAAGTT
TTGCCCCAGGGTATGAAAAATAGCCC--TACTTTATGTCAAAAATTTG------------
TGGACAAAGCTATATTGACTGTAAGGGATA-AATA-CCAAGACTCAT-ATATTGTGCATT
ACATGGATGACATTCTTTTGGC--ACACCCATCA-----AGATC-CATTGTCGATGAAAT
ACTTACTT-------CCATGATACAGGCCC----TTAACAAACATGGCCTTGTAGTATCC
ACAGAGAAGATTCAA-------AAATATGATAATCTCAAATATTTGGGAACTCATATAC-
-----AGGGTGATTCAGTGTCTTATCAAAAATTACAGATTAGGA----CAGATAAATT-A
AGAACCTTAAATGATTTC-CAAAAGCTATTAG-GAAATATTAATTGGATACGTCCT-TTC
TTAAAATTA-----ACTACGGGAGAGTTAAAACCTCTCTTTGAAATTCTTAAT-GGAGAT
TCTAATCC-GATCTCAACAAGAAAACTTACTCCTGAGGCATG-CAAAGCTC---TTC-AA
TTAATGAATG--AG-AGACTATCTACCGCTCGGG--------TAAAGAG-GCTA------
GAT---TTATCACAGCCTTGGTC----------TCTATGTATATTAAAGACTGAATATAC
CCCCACAGCATGCCTCTGGCAGGATGGAG---TTGTAGAATGGATACATTTGCCTCATAT
T-TCACCAAAGGTGATTACTCCTTATGATATCTTTTGTACACA-------ACTTATTA-T
TAA-GGGCCGACACCGCTCTA-----AAGAATTATTT----AGTAAAGACCCTGATTA-T
ATTGTTGTGCCC--TACACCAAAGTTCAATTTGATCT----------CCTATTAC--AAG
AAAAGGA-AGAT-TGGCCTATTT--CTTTATTA-GGGTTCTTGGGAGAGGTTCATTTC--
-----------------CATCTTCCAA------AAGACCCTTTGCTTACA-TTTACCCTA
CAAACTGCCATTATTTTTCCTCACATGACCTCTACCACA-CCACT---AGAGAA------
-----------AGGAATTG-TGATTT-TTACAGACGGGT-CAGCAAATGGCCGTTCGGTA
AC-ATATAT-ACAAGGAAGGGAGCCTA---TAA--TTAAAGAAAAT-ACACAAAACACAG
CCCAACAGGCTGAA-ATTGTGG-CAGTCATTACAGCCTTTGAGGAAGT---GAG-----T
CAACCCTTTAATTTGTA--------TACTGATTCTAAATATGTGACAGGGTTGTTTCCCG
AAATCGAAACTGCAACTTTGTCACCCAGAACAAAAATTTACACAGA------ACTGAAAC
--ATTTACAAAGGTTAAT--------------------------------CCACAAGAGA
C---AAG-AAAA-----------ATT----------------TTACAT-TGGTCA-TATC
AGAGG--ACAC--ACTGGACTTCCC-GGTCCTTTGGCACAGGGAA-------ATGCCTAT
GCAGATTC------------TTTAACAAGAATTCTGACCG-----CTT--------TAGA
GTCAGCTCAAGAAAGCCA-CGC---ACTACATCATCAAAATG------CCGCGG-CGCTT
AGGTTTCAGTTTCACATCACTCGTGA--ACA-AGCGCGAGAAATAGTAAAATTATGTCCC
AAT-TGC-C-----CCGACTGGGGGCACGCGCC-GCAATT---AGGGGTAAACCCCAGG-
GGCCTTAAG-CCCCGAGTTCTATGGCAAATGGATGTTACT---C--ATGTTTCAGAATTT
GGA----------------AAATTAAAATATGTACATGTGACAGTGGATACTTATTCTCA
TTTTACTTTCGCTACCGCCCGAACGGGCGAA---GCAACCAA-GGATGTG-TTACAACAC
T--TGGCTCAAAGCTTTGCATACATGGGCATTCCTCAAAAAA-TAAAAACAGA--TAATG
CC--CCTGCATATGTGTCTCGTTCAA-----------TACAAGAATTTCTGGCCAGATGG
AAAATATC-------TCACGTCACGGGGATCC----------------------------
---------------------------------CCTACAATCCCCAAGGACAGG-CCATT
GTTGAACGAACGCACCAAA--ATATAAAGGCACAGCTTAATAAAC-TTCAAAAGGCTGGA
AAA---------------------------------------------------------
-------------------------------------------TACTATACAC-------
----CCCATCATCTG-----TTGGCACACGCTCTTT------------------------
---------------------------------------TT-GTGCTGAATCATGTAAAT
-----------ATGGACAATCAA--GGC-CATACAGCG-GCCGAAAGACA----TTGGGG
T----CCAATCTCAGCCGATCCA------AAACCTATGGTCA-TGTGGAAAGACCTTCTC
ACAG-----GGTCCTGGAAAGGACCCGATGTCCTAATAACAGCCGGACGAGGCTATGC-T
TGTGT----TTTTCCACAGGATGCCG-------AAACACCAATCTGGGTCCCCGACCGAT
TCATCC-GACCTTTTACTGAGCGGAAAGAAGCAACGCCCACACCTGGCACTGCGG-----
--------------------AGAAAAC----GCCGCCGCGAGATGAGAAAGATC------
----AACAGGAAAGTCCC------------------------------------------
----AAGAA-----TGAATCTAGTCCCCATCAAA-------GAGAAGACGGCTTGGCAAC
ATCTGCAGGCGTTGATCTCCGAAGCG-------GAGGAGGTCCTTAA-------------
------------------------------------------------------------
--------------------------------
