# Supplementary material for: Recombinant origin and interspecies transmission of a HERV-K(HML-2)-related primate retrovirus with a novel RNA transport element
Source: eLife. 2024 Jul 22;13:e80216. doi: 10.7554/eLife.80216 (PMC11379458; doi:10.7554/eLife.80216)
Supplement: Figure 2—source data 2. [file elife-80216-fig2-data2.zip › fig2_source_data_2/fig2_source_data_2.fasta]

>SERV-K1_env
ATG------AACCC-AT-----CGGAG---------------------------ATG--C
AAAGAAAAGC------GCCTCC-------------ACGGAGACAGAAA-----------C
ACCGCAATCGAGCACCAT---------T----GACTCGCATGA-TGAA----------C-
CAAGTGATGATATCAGAAGAACAGA-TGAAGTC--ACCACGCACCAAG------------
-----------AAGGCGGAGCTGCCGACCTGGGCACAGTTAAAGAAGCTGACACCGTTAG
CT------------GGAAAAA-GCCTAGCTAG-CACAAAGGTGACACAAACCCCAG-AAA
AAATGCT---------GCTTACAGCTTTAATGATTGTATCAACGGTGG-TAAGTCTCCCC
ATGCCTGCAGGA------------GCAGCTGCAGCTAATTATACCTACTGGGCCTATGTG
CC-TTTCCCGCCCTTAATTCGGGCAGTTACAT-GGATGGATA--ATCCTATT--------
-------------GAAGTATATGT---TAATAATAGTGTGT-GGGTACCTGGTCCCACAG
ATGATCGTTGCCCTGCCAAACCGG-AGGAAGAAGG---AATGATGATAAATATTT-----
------------------CCATTGGGTA--TCGTTATCCTCC--TATTTGCCTAGGGAGA
GC--------------ACCAGGATGTTTAATGC--------------CTGCTATTC-AAA
ATTGGTTGGTAGAAGT--ACCTACT----GTCAGTCCCACCAGTAGATTTACTTATCACA
TGGTAAGCGGAATGTCACTCAAAC----CACAGGT-AAACTATTTACAAGACT-----TT
TCTTATCAAAGAT--CATTAAAAT----TT---AGGC-CAAAAGGGAA---ACCTTGCCC
C-AAAGAGATT-TC---------CAGAGAATCGAA------------------AGATTTA
GTTTGGGAAGA--ATGTGTGGCCGATAGT--GCAGTGAT-A-TT-------------ACA
AAACAATACATTCGGAACAG-----TTAT-AGATTGGGCACC--------------TAGA
GG-----TCAATTCTAC----CACAATTGCACAGGACAA-ACTCAATTCTGTCCCAGTGC
ACTAG-TG-----------AGTCCAACTGTTGACAGTGATTTAACGGAA--AATTTAGAT
AA-------ACATAAGCACAAAAAATTACAGTCTTTCTACCCTTGGATATGGGGAGAAAA
GGGAATGT---CTACTCCAAGACCAAAAATGATAAGT--------CCTGTTTTTGG----
----TCCTGAACATCC-AGAATTATGGAGA-CTTACTGT-GGCTTCA--------TACCG
CCTT----------AGAAT-TTGGTCTGGAAATCAAAC--TATAGAAA------------
--------------------CAA----GAGATTATAAGCCATTTTA--CTCTATCAACCT
AAATTCCA-----GTCTAACAGTTCCTTTACAAAGTTGTGTAAAGCCCCCTTATA----T
GTTAGTCATAGG--AAATATA-------GTTATT----------AAACCAGAC------T
CCCAAAC--TATAACTTGTGA--AAATTGCAGATTGTT-----------------T-ACT
TGCATTGATTCAACTTTTGATTGGCAGCACCGTATTCTACTGGTGAGAGCAAGAGAAGGC
-----GTGTGGATCCCTGTGTCCAT---GGACCGACCATGG---GAGGCCTCACCA----
-------------------------TCCATCCATATTTTGACTGAAGTATTA-AAAGGCG
TTTTAAGTAGATCCAAAAGATT---------------------CA-TTTTTACTTTAATT
GCAGTGATTATGGGA---TTAATTGCAGTCACAGCTACAGCCTCTGTGGCAGGAGTTGCA
TTGCACTCTTCTGTTC-AGACAGTAAGCTTTGTTGACAATTGGC-AAAAGAATTCCACAA
GGTTGTGGAATTCACAATCTGGTATCGAT-CAAAA-------------ATTGGCAAATCA
AATTAA-TGATCTTAGACAAACCGTCATTTGGAT----GGGAGATAGACT-CATGAGCTT
GGAACATC--GTTTCCAGTTACAGTGTGACTGGAATACGTCAGATTTT---TGTATTACA
CCCCAAG--TTTATAATGAGTCTAAACATCACTGGGAC----------------------
ATGGTTAGACGCCATCTACAGGGAA------GAGAAGATAATCTCACTTTA---GACATT
TCT-AAATT-----A------------------------AAAGAACA-AATTTTTGAAG-
--------CCTCTCAAAGCCACTTAAATATTGTGCCT--GGAGCTGAGGCAT----TAGA
TCAAGTGG-CAAAAAATCTTTATGAATTA--------------AACCCCACGACTTGGAT
TAAGTCTATTGG----AAACTCTACTGCAATAAATTTTGGA-------------------
-------ATTATGTGTCTCT-GTTTAATCAGCTTGTTTTT--AGTGTGC--TGGACCAGT
CGAAGAATCCTGCGTCAAAATCGAGAGAAC--------------GAACAA-GCCTTCATC
GCC-------ATGGC-ACATTTATATAGAGGAAAAGGGAGGGAGAACGTTGCGG--GAAG
TCAGGGACCTTGA-------------------------
>1-103186719_RM10
GGA------TACCC-AC-----TAAAC---------------------------ATT--T
GAAGTTCTGC------ACGTCC-------------ACGGAGACGGAAA-----------C
ACCGCAATCGAGCACCAT---------T----GACTCGCAAGA-TGAA----------C-
AAAGTGACAATATCAGAAGAACAGA-TGAAGTT--GCCATCCACCAAG------------
-----------AAGGTGGAGCCGCCAACTTGGGCACAATTAAACAAGCTGACATAGTTAG
CT------------GAAAAAA-GCCTAGTGGA-CACAAAGGTGACACAAACCCCAG-AGA
ATATGCT---------GCTTGCAGCTTTAATGATTGTATCAACGGTGG-TAAGTCTCCCC
ATGCCTGCAGGA------------GCAGCTGCAGCTAATTATACCTACTGGGCCTATGTG
CC-TTTCCCGCCCTTAATTCGGGCAGTTACAT-GGATGGAGA--ATCCTGTT--------
-------------GAAGTATATGT---TAATAATGGTGTGT-GGGTACCTGGTCCCACAG
ATGATCGTTGCCCTGCCAAACCGG-AGGAAGAAGG---AATGATGATAAATATTT-----
------------------CCACTGGGTA--TCGTTATCCTCC--TATTTGCCTAGGGAGA
GC--------------ACCAGGATGTTTAATGC--------------CTGCTATTC-AAA
ATTGGTTGGTAGAAGT--ACCTACT----GTCAATCCCACCAGTAGATTTACTTATCACG
TGGTAAGCGGAATGTCACTCAAAC----CACAGGT-AAACTATTTACAAGACT-----TT
TCTTATCAAAGAT--CATTAAAAT----TT---AGGC-CAAAAGGGAA---ACCTTGCCC
C-AAGGAGATT-TC---------CAAAGAATCAAA------------------AGATTTA
GTTTGGGAAGA--ATGTGTGGCCGATAGT--GCCGTGAT-A-TT-------------ACG
AAACAATACATTTGGAACTG-----TTAT-AGATTGGGCACC--------------TCGA
GG-----TCAATTCTAT----CACAATTGCACAGGACAA-ACTCAATTCTGTCCCAGTGC
ACTAG-TG-----------AGTCCAACTGTTGATAGTGACTTAACAGAA--AATTTAGAC
AA-------ACATAAGTGCAAAAAATTACAGTCTTTCTACCCTTGGATATGGGGAGAAAA
GGGAATCT---CTACTCCTAGACCAAAAATAATAAGT--------CCTGTTTTTGG----
----TCCTGAACATCC-AGAATTATGGAGG-CTTACTGT-AGCTTCA--------TACCG
CCTT----------AGAAT-TTGGTCTGGAAACCAAAC----TAGAAA------------
--------------------CAA----GAAATTATAAGCCATTTTA--CTCTATCAACCT
AAATTCCA-----GTCTAACAGTTCCTTTACAAAGTTGTGTAAAGCCCCC---------T
GTTAGTCATAGG--AAATATA-------GTTATT----------AAACCAGAC------T
CCCAAAC--TATAACTTGTGA---AATTGCAGATTGTT-----------------T-ACT
TGCATTGATTCAACTTTTGATTGGCAGCACCGTATTCTCCTAGTGAGAGCAAGAGAAGGC
-----CTGTGGATCCCTGTGTCCAT---GGACCAACCATGG---GAGGCCTCACCA----
-------------------------TCCATCCATATTTTGACTGAAGTATTA-AAAGGCG
TTTTAAATAGATCCAAAAGATT---------------------CA-TTTTTACTTTAATT
GCAGTGATTATGGGA---TTAATTGCAGTCACAGCTACAGCTGCTGTGGCAGGAGTTGCA
TTGCACTCTTCTGTTC-AGACAGTAAGCTTTGTTGACAATTGGC-AAAAGAATTCCACAA
GGTTGTGGAATTCACAATCTGGTATCGAT-CAAAA-------------ATTGGCAAATCA
AATCAA-TGATCTTAGACAAACTGTCATTTGGAT----GGGAGATAGACT-CATGAGCTT
GGAACATC--GTTTCCAGTTACAGTGTGACTGGAATACGTCAGATTTT---TGTATTACA
CCCCAAG--TTTATAATGAGTCTAAACATCACTGGGAC----------------------
ATGGTTAGATGCCATCTACAGGGAA------GAGAAGATAATCTCACTTTA---GACATT
TCT-AAATT-----A------------------------AAAAAACA---TTTTTGAAG-
--------CCTCTCAAGGTCACTTAAAAGTTGTACCT--GGAGCTGAGGCGT----TAGA
TCAAGTGG-CAAAAAATCTTTTGGATTA---------------AACCCCATGACTTGGAT
TAAGTCTATTGA----GAACTCTACTGCAGTAAATTTTGGA-------------------
-------ATTATGTGTCTCT-GTTTAATCGGCTTATTTTT--AGTGTGC--CGAACCAGT
CGAAGAATCCTACATCAGAATCGAGAGAAT--------------GAACAA-GCCTTCATC
GCC-------ATGAC-ACATTTATATAGAGGAAAAGGGAGGGAGAATGTTGCGG--GAAG
TCAGGGACCTTGA-------------------------
>14-6831566_RM10
ATG------GACCC-AT-----CGGAG---------------------------ATG--C
AAAGAAAAGC------ACCTCC-------------ACAGAGACGGAAA-----------C
ACTGCAATCGAGCACCAT---------C----GACGCGCAAGA-TGGA----------C-
AAAATGGTGATGTCAGAAGAACAGA-CGAAGTC--GCCATCCACCAAG------------
-----------AAAGTGGAGCCGCCAACTTGGGCACAATTAAAGAAGCTGACACAGTTAG
CT-----------AAAAAAAA-GCCTAGAGAA-CACAAAGGTGACACAAACTCCAG-AGA
ACATGCT---------GCTTGCAGCTTTGATGATTTTATCAATGGTGG-GAAGTCTCCCC
ATGCCTGCAGGA------------GCAGCTGCAGCGAATTATACCTACTGGGCCTGTGTG
CC-TTTCCCGCCCTTAATTCGGGCAGTCACAT-GGATGGATA--ATCCTATT--------
-------------GAAGTATATGT---TAATAATAGTGTGT-GGGTACCTGG-CCCACAG
ATGATCGTTGCCCTGCCAAACCTG-AGGAAGAAGC---AATGATGATAAATATTT-----
------------------CCACTGGGTA--TCGTTATCCTCC--TATTTGCCTAGGGAGA
GC--------------ACCAGGATG-TTAATGC--------------CTGCAATCC-AAA
ATTGGTTGGTAGAGGT--ACCTACT----GTCAGTCCCACCAGTAGATTTACTTACCACA
CGGTAAGTGGAATGTCACTCAGGC----CACAGGT-AAATTATTTACAGGACT-----TT
TCTTATCAAAGAT--CATTAAAAT----TT---AGGC-CTAAGGGGAA---ACCTTGCCC
C-AAGGAAATT-CC---------CAAAGGATCAAA---------AGGCACAGTAGTTGTA
GTTTGGGAAGA--ATGTGTGGCGGATAGT--GTGGTGAC-A-TT-------------ACA
AAACAATGAATTCAGAACTA-----TTAT-AGATCGGGCACC--------------CCGA
GG-----TCAATTCTAC----CACAATTGCACAGGACAA-ACTCAACCGTGTCCCAGTGC
ACAAG-TG-----------AGTCCAGCTGTTAATAGTGACTTAACAGAA--AGTATAGAC
AA-------ACATAAGCCCAAAAAATT--AATCTTTATACCCTTGGGAATGGGGAGAAAA
AGGAATCT---CTACTCCAAGACCAAAAATAGTAAGT--------CCTGTTTCTGG----
----TCCTGAACATCC-AGAATTATGGAGG-CTTACCGT-GGCCTCA--------TACTG
CATT----------AAAAT-TTGGTCTGGAAATCAAAC--TATAGAAA------------
--------------------CAA----GAGATCATAAGCCATTTTA--TACTATCGACCT
AAATTCCA-----GTCTAACAGTTCCTTTGCAAAGTTGTGTAAAGTCCCCTTATA----T
GCTAGTTGTAGG--AAATATA-------GTTATT----------ACACCAGAC------T
CCTGAAC--TATAACCTGTGA--AAATTACAGATTGTT-----------------T-ACT
TGCATTGATTCAACTTTTAATTGGCAGCACTGTATTCTGCTAGTGAGAGCAAGAGAAGGC
-----ATGTGGATCCCTGTGTCCAT---GGACCGACCGTGG---GAGGCCTCGCCA----
-------------------------TCTGTCCATATTTTGACTGAAGTATTA-AAAGTCA
TTTTAAATAGATACAAGAGATT---------------------CA-TTTTTACTTGAATT
GTAGTGATTATGGGA---TTAATTGCAATCACAGCTATGGCCACTGTGGCAGGAGTTGCA
TTGCACTCTTATGTTC-AGACAGTAAACTTTGTTAACGATTGGC-AAAAGAATTCTACAA
GATTGTGGAATTCACAATCTGGTATTGAC-CAAAA-------------ATAGGCAAATCA
AATTAA-TGATCTTAGACAAACTATCATTTGGAT----GGGAGATAGGTT-CATGAGC-T
AGAACATT--GTTTCCAGTTACAGTGTGACTGGAATACATCAGATTTT---TGTACTACA
CCCCGAG--TTTATAACGAGTCTGAGCATCACTGGGAC----------------------
ATGGTTAGACACTACCTACAGGGAA------GAGAAGATAATCTCACTTTA---GACATT
TCC-AAATT-----A------------------------AAGGAACA-AATTTTTGAAG-
--------CATCAAAAGCCCATTTAAATTTGGTACCA--GGAACTGAGGCAA----TAGC
AGGAGTTG-CTGATGGCCTCGCAAATCTT--------------AACCCTGTCACTTGGGT
TAAGACCATCGG----AAGTTCTACTATTGTAAATTTCATA-------------------
-------TTAATCCTTGTGT-GCCTGTTCTGTCTGTTGTT--AGTCTGC--AGGTGTACC
CAACAGCTCCGAAGAGACAACGACCACCATGGA-----------GAACGG-GCCATGATG
ACG-------ATGGT-GGTTTTGTGGAAAAGAAAAGGGGGA---AATGTGGGGA------
AAAGAGAGATC-GACTG---------------------
>8-144717597_RM10
ATG------AACCC-AT-----CGGAG---------------------------ATG--C
AAAGAAAAGC------GCCTCC-------------ACGGAGACGGAAA-----------C
ACCACAATAGAGCACCAT---------T----GACTCGCATGA-TGAA----------C-
CAAGAGGTGATATC---AGAACAGA-TGAAGTC--ACCACGCACCAAG------------
-----------AAGGCAGAGCTGTCGACCGGGGCACAGTTAAAGAAGCTGACACCGTTAG
CT------------GGAAAAA-GCCTAGCTAG-CACAAAGGTGACACAAACCCCAG-AAA
AAATGCT---------GCTTACAGCTTTAATGATTGTATCAACGGTGG-TAAGTCTCCAC
ATGCCTGCAGGA------------GCAGCTGCAGCTAATTATACCTACTGGGCCTATGTG
CCTTTTCCCGCCCTTAATTCGGGCAGTTACAC-GGATGGATA--ATCCTATT--------
-------------GAAGTATATGT---TAATAATAGTGTGT-GGGTACCTGGTCCCACAG
ATGATCGTTACCCTGCCAAACCGG-AGGAAGAAGG---AATGATGATAAATATTT-----
------------------CCATCGGGTA--TCGTTATCCTCC--TATTTGCCAAGGGAGA
GC--------------ACCAGGATGTTTAATGC--------------CTGCTATTC-AAA
ATTGGTTGGTAGAAGT--ACCTACT----GTCAGTCCCACCAGTAGATTTACTTATCACA
TGGTAAGCGGAATGTCACTCAAAC----CACAGGT-AAACTATTTACAAGACT-----TT
TCCTATCAAAGAT--CATTAAAAG----TT---AGGC-CAAAAGGGAA---ACCTTGCCC
C-AAGGAGATT-TC---------CAGAGAATCAAA------------------AGATTTA
GTTTGGGAAGA--ATGTGTGGCCGATAGT--GCAGTGAT-A-TT-------------ACA
AAACAATACATTCAGAACTG-----TTAT-AGATTGGGCACC--------------TCGA
GG-----TCAATTCTAC----CACAATTGCGCAGGACAA-ACTCAATTCTGTCCCAGTGC
ACTAG-TG-----------AGTCCAACTGTTGATAGTGACTTAACAGAA--AATTTAGAC
AA-------ACAGAAGCACAAAAAATT--AGTCTTTCTACCCTTGGATATGGGGAAAAAA
GGGAATCT---CTACTCCAAGACCAAAAATGATAAGT--------CCTGTTTTTGG----
----TCCTGAACATCC-AGAATTATGGAGG-CTTACTGT-GGCTTCA--------TACCG
CCTT----------AGAAT-TTGGTCTGGAAATCAAAC--TATAGAAACAAGAGATTATT
ATTATTATTATCGGCAGAACCAA----GAGATTATAAGCCATTTTA--CTCTATCAACCT
AAATTCCA-----GTCTAACAGTTCCTTTACAAAGTTGTGTAAAGCCCCCTTATA----T
GTTAGTCATAGG--AAATATA-------GTTATT----------AAACCAGAC------T
CCCAAAC--TATAACTTGTGA--AAATTGCAAATTGTT-----------------T-ACT
TGGATTGATTCGACTTTTGATTGGCAGCACCGTATTCTGCTGGTGAGAGCAAGAGAAGGC
-----GTGTGGATCCCTGTGTCCAT---GGACCGACCATGG---GAGGCCTCACCA----
-------------------------TCCATCCATATTTTGACTGAAGTATTA-AAAGGCG
TTTTAAGTAGATCCAAAAGATT---------------------CA-TTTTTACTTTAATT
GCAGTGATTATGGGA---TTAATTGCAGTCACAGCTACAGCCACTGTGGCAGGAGTTGCA
TTGCACTCTTCTGTTC-AGACAGTAAGCTTTGTTGACAATTGGC-AAAAGAATTCCACAA
GGTTGTGGAATTCACAATCCGGTATCGAT-CAAAA-------------ATTGGCAAATCA
AATTAA-TGATCTTAGACAAACTGTCATTTGGAT----GGGAGATACACT-CATGAGCTT
GGAACATC--GTTTCCAGTTACAGTGTGACTGGAATACGTCAGATTTT---TGTATTACA
CCCCAAG--TTTATAATGAGTCTAAACATCACTGGGAC----------------------
ATGGTTAGACGCCATCTACAGGGAA------GAGAAGATAATCTCACTTTA---GACATT
TCT-AAATT-----A------------------------AAAGAACA-AATTTTTGAAG-
--------CCTCTCAAAGTCACTTGAATATTGTGCCT--GGAGCTGAGGCGT----TAGA
TCAAGTGG-CAAAAAATCTTTATGAATTA--------------AACCCCACGACTTGGAT
TAAGTCTATTGG----GAACTCTACTGCAGTAAATTTTGGA-------------------
-------ATTATGTGTCTCT-GTTTAATCGGC---TTTTT--AGTGTGC--CGGACCAGT
CGAAAAATCCTGCGTCAAAATCGAGAGAAC--------------GAACAA-GCCTTCATC
ACC-------ATGGC-ACATTTATATAGAGGAAAAGGGAGGGAGAACGTTGCGG--GAAG
TCAGGGACCTTGA-------------------------
>4-126442436_RM10
ATG------AACCC-GT-----TGGAG---------------------------ATG--C
GAAGGAAAGC------GCCTCC-------------GCGGAGACAGAAA-----------A
CCTGCAATGGAGCATCAT---------C----GACTCTCCAGG-TAAA----------C-
AAAATGGTGATATCAGAAGAACAGA-TGAAGTT--GCCATCCACCAAG------------
-----------GAAGCGGAGCTGCCGACTTGGGCCCAGTTAAAGAAGCTGACACAGTTAG
CT------------AAAAAAA-GCCTAAAGAA-CACAAGGGTAACACGAACTTCAG-AGA
ATATGCT---------GCTTGCAGCTTTGATGATTGTATCAACGGTGG-TAAGTCTCCCC
ATGTCTGCAGGA------------GCAGCTGCAACTAATTATACTTACTGGGCTTATGTG
CC-TTTCCTGCCCTTAATTCAGTTAGTCACAT-GGATGGATA--ATTCTATT--------
-------------GAAGTGTGTGT---TAATAATAGTGCAT-GGGTACCAGGCCCCACAG
ATGATCGCTGCCCTGCCCAACCTA-AAGAACAAGG---AATGATGATAAATGTTC-----
------------------CCATTGGGTA--TCATTATCCTAC--TATTTGCCTAGGGAAG
GC--------------ACCAGGATGTTTAATGT--------------CTACAACCC-AAA
ATTGGTTGGTAGAAGT--ACCTACT----ATCAGTGCCACCAGTAGATTTACTTATCACA
TGGTAAGGGGACTGTCACTAGGGT----CACAGAT-AAATAATTTATAGGACC-----CT
TCTTATCAAAGAT--CATTAAAAT----CT---AGGC-CTAAGGGGAA---GACTTGCCC
C-AAGGAAATT-CC---------CAAAGAATCAAA---------AAGCCCAGAAGCCTTA
GTTTGGGAAGA--ATGTGTGGCTGATACT--GCAGTGGT-A-TT-------------AGA
AAACAATGAATTTGGAACTA-----TTAT-AGACTGGGCCTC--------------TCGA
GG-----CCAATTATAT----TATCATTGTACGGGCCAG-ACTCACTCATGTTCACAGGC
CCCATCCATCTGGCTCATTAATCTGGCCTATGATAATGATTTAATTGAA--AGGCTGGAT
CA----------GGTTTATAGAAGGTTAGAATCACCCTATCCATGGAAATGGGGTGAAAA
GGGAATTT---CATCACCTTGACCAAAGTTAGTTAGT--------CCTGTTACTGG----
----TCCTAAACATCCAAAAATCATGGAAG-CTTACTGT-GGCCTCG--------CACCA
CATT----------AGAAT-TTGGTCTGGAAATCAAGC--TATAGAAA------------
--------------------TAA----GAAATCATAAGTCATATTA--TACTATCAACCT
AAATTCCA-----ATCTGACAATTCCTTTACAAAGTTGTGTAAAACCTCCTTATA----T
GCTAGTTGTAGA--AAACATA-------GTTATT----------AAACCAGAT------T
CCCAAAC--TATAACCTGTGA--AAATTGTTGATTGTT-----------------T-ACT
TGCATTGATTCAATTTTTAATTGGCAGCACCGTATTCTGTGAGTGAGGGCAAGAGAGGGC
-----GTGTGGATCCCTGTGTCCTT---GGACTGACCGTGG---GAGGCTTCGCCA----
-------------------------TCCATCCACATTTTAACGGAAGTATTA-AAAGGAA
TTCTAACTAGATCCAAAAGATT---------------------CA-TTTTTACTTTGATT
GCAGGGATTATGGGC---CTTATTGCAGTCACAGCTACTGCTGCGGCTGCTGGAATTACT
TTGCACTCCTCTGTTC-AAACTGCAGAATATGT-------------AAAGAATTCTTCAA
AATTGTGGAATTCTCAGACCTAAATAAAT-CAAAA-------------ATTGGCAAACCA
AATTAA-TGATCTTAGACGAACCGTCATTTGGAT----GGGAAATAGGCT-CATGAGCTT
GGGATATC--TTTTTCAGTTACAGTGTGACTGGAATATGTCAGATTTT---TGTATTACA
CCCCGAG--CCTATAATGAGTCTGAGCATCACTGGGAC----------------------
ATGGTTAGATACCAGCTACAAGGAA------GAGAAGATAATCTTACTTTA---GATATT
TCA-AAATT-----A------------------------AAATAACA-AATTTTTGAGG-
--------CATCGAAAGCCAATTTAAATTTGGTGCCA--GGAACTGAGGCAA----TCGT
GAAAGCTA-CTGATGGCCTCACAAATCTT--------------AACCCCATCACTTGGGT
AAAAACCATCAG----AAGTTCCACTATTGTAAATTTCATA-------------------
-------TTAATGCTTGCAT-GCCTGTTCTGTCTGTTGTT--AGTCTAC--AGGTATAGC
CAGCAGCTCAGAAGAGACAGCGACCAGCAA--------------GAATGG-GCCATAATG
ACG-------ATGGTGGGTTTTGTCAAAAAGAAAAGGGGGA---TATATAGGGA--AAAT
AAAGAGATATCAGACT----------------------
>5-487324_RM10
ATG------AACCC-AT-----CGGAG---------------------------ATG--T
AAAGAAAAGC------GCCTCC-------------ACGGAGATGGAAA-----------C
ACCGCAATCGAGCACCAT---------T----GACTCGCATGA-TGAA----------C-
CAAGAGGTGATACC---AGAACAGA-TTAAGTC--ACCACGCACCAAG------------
-----------AAGGCGGAGCTGTCGACCTGGGCACAGTTAAAGAAGCTGACACCATTAG
CT------------GAAAAAA-GCCTAGCTAG-CACAAAGGTGACACAAACCCCAG-AAA
AAATGCT---------GCTTACAGCTTTAATGATTGTATCAACGGTGG-TAAGTCTCCCC
ATGCCTGCAGGA------------GCAGCTGCAGCTAATTATACCTATTGGGCCTATGTG
CC-TTTCCAGCCCTTAATTCGGGCAGTCACAT-GGATGGATA--ATCCTATT--------
-------------GAAGTATATGT---TAATAATAGTGTGT-GGGTACCTGGTCCCACAG
ATGATCGTTACCCTGCCAAACCAG-AGGAAGAAGG---AACGATGATAAATATTT-----
------------------CCATTGGGTA--TCGTTATCCTCC--TATTTGCCTAGGGAGA
GC--------------ACCAGGATGTTTAATGC--------------CTGCAATCC-AAA
ATTGGTTGGTAGAAGT--ACCTACT----GTCAGTCCCACCAGTAGATTTACTTATCACA
TGGTAAGCGGAATGTCACTCAAAC----TATAGGT-AAACTATTTACAAGACT-----TT
TCTTATCAAAGAT--CATTAAAAT----TT---AGGC-CAAAAGGGAA---ACCTTGCCC
C-AACGAGATT-TC---------CAAAGAATCAAA------------------ATATTTA
GTTTGGGAAGA--ATGTGTGGCTGATAGT--GCGGTGAT-A-TT-------------ACA
AAACAATACATTCGGAACTG-----TTAT-AGATTGGGCACC--------------TCGA
GG-----TCAATTCTAC----CACAATTGCGCAGGACAA-ACTCAATTCTGTCCCAGTGC
ACTAG-TG-----------AGTCCAACTGTTGATAGTGACTTAACAGAA--AATTTAGAC
AA-------ACATAAGCACAAAAAATTACAGTCTTTCTACTCTTTGATATGGGGAGAAAA
GGGAATCT---CTACTTCAAGACCAAAAATAATAAGT--------CCTGTTTTTGG----
----TCCCGAACATCC-AGAATTATGGAGG-CTTACTGT-AGTTTCT--------TTTTT
TTTTTTTTTGAGACGGAGTCTCGCTCTGTCCCCCAGGC--TGGAGTG-------------
--------------------CAATGGCGCGATCTCCGCTTACTGCAAGCTCCGTCTCCCG
GGATCCCG-----------CCATTCTCCTGC---------CTCAGCCTCC---------T
G--AGTAGCTGG--GACTACAGGCGCCCGCCATC----------ACGCCCGGCTAATTTT
TTTGTAT--TTTTAGTAGAGACGGGGTTTCACCGTGTTAGCCAGGATGGTCTCGAT-CCC
GGCCTTGATTCGACTTTTGATTGGCAGCACCATCCTCTGCTAGTGAGAGCAAGAGAAGGC
-----GTGTGGATCCCTGTGTCCAT---GGACCGACCAAGG---GAGGCCTCACCA----
-------------------------TCCATCCATATTTTGACTGAAGTATTA-AAAGTCA
TTTTAAATAGATCCAAAAGATT---------------------CA-TTTTTACTTTAATT
GCAGTGATTATGGGA---TTAATTGCAGTCACAGCTACAGCCACTGTGGCAGGAGTTGCA
TTGCACTCTTCTGTTC-AGACAGTAAGCTTTGTTGACAATTGGC-AAAAGAATTCCACAA
GGTTGTGGAATTCACAATCTGGTACCGAT-CAAAA-------------ATTGGCAAATCA
AATTAA-TGATCTTAGACAAACAGTCATTTGGAT----GGGAGATAGACT-CATGAGCTT
GGAACATC--GTTTCCAGTTACAGTGTGACTGGAATACATCAGATTTT---TGTATTACA
CCCCAAG--TTTATAATGAGTCTAAACATCACTGGGAC----------------------
ATGGTTAGACACCAGCTACAGGGAA------GAGAAGATAATCTCACTTTA---GACATT
TCT-AAATT-----A------------------------AAAGAACA-AATTTTTGAAG-
--------CCTCTCAAAGTCACTTAAATATTGTGCCT--AGAACTGAGGCAT----TAGA
TCAAGTGG-CAAAAAATCTTCATGGATTA--------------AACCCCACAACTTG---
-AAGTCTACTGG----GAACTCTATTGCAGTAAATTTTGGAATTATGTGTCTCTGTTTTT
TTTTTTTTTTATGTGTCTCT-GTTTAATCGGCTTGTTTTT--AGTGTGC--CGTACCAGT
CGAAGAATCCTGGGTCAAAATCGAGAGAAT--------------GAACAA-GCCTTCATC
GCC-------ATGGC-ACATTTATATAGAGGAAAAGGGAGGGAAAATGTTGCGG--GAAG
TCAGGGACCTTGA-------------------------
>17-31092824_RM10
ATG------AACCC-AT-----CGGAG---------------------------ATG--C
AAAGAAAAGG------GCCTCC-------------ACGGAGACGGAAA-----------C
ACCGCAATTAAGCACCAT---------T----GACTCGCAAGA-TGAA----------C-
AAAGTGGTGATATCAGAAGAACAGA-TGAAGTC--GCCACCCACCAAG------------
-----------AAGGCAGAGCTGCCAACCTGGGCACAATTAAAGAAGCTGACCCCGTTAG
CT------------GAAAAAA-GCCTAGAGAA-CACAAAGGTGACACAAACCCCAG-AGA
ATATGCT---------GCTTACAGCTTTAATGATTGTATCAACCGTGG-TAAGTCTCCCC
ATGCCTGCAGGC------------GCAGCTGCAGCTAATTATACTTACTGGGCCTATGTG
CC-TTTCCTGCCCTTAATTCGGCCAGTCACAT-GGATGGATA--ATCCTGTT--------
-------------GAAGTATATGT---TAACAATAGTGTAT-GGGTACCTGGTCCCACAG
ATGATCGTTGCCCTGCCAAACCGG-AAGAAGGAGG---AATGATGATAAATATTT-----
------------------CCACTGGGTA--TCGTTATCCTCC--TATTTGCCTAGGGAGA
GC--------------ACTGGGATGTTTAATGC--------------CTGCAATCC-AAA
ATTGGTTGGTAGAAGT--ACCTACT----GTCAGTCCCACCAGT-GATTCACTTATCACA
TGGTAAGCGGAATGTCACTCAAAC----CCCAGGT-AAACTATTTACAAGACT-----TT
TCCTATCGAAGAT--CATTAAAAT----TT---AGCC-CAAAAGGGAA---ACATTGCCC
T-AAGGAAATT-CC---------CAAAGAATCAAA---------AGACACAGAAGTTTTA
GTTTGGGAATA--ATGTGTGGCCAATAGT--GCAGTGAT-A-TT-------------ACA
AAACAATACATTTGGAACTG-----TTAC-AGATTGGGCCCC--------------TGGA
GG-----TCAATTCTAC----CACAATTGCACAGGACAA-ACTCAATCGTGTCCCAGTGC
ACAAG-TG-----------AGTGCAGTTGTTGATAGTGACTTAACAGAA--AGTTTAGAT
GA-------ACATAAGCACAAAAACTTACAGTCTTTCTACCCTTGGGAATGGGGAGAAAA
AGGAATCG---CTACTCTGAGACCAAAAATAATAAGT--------CCTGTTTCTGG----
----TCCTGAACATCC-AGAATTATGGAGG-CTTACTGT-GGCTTCA--------TACCA
CCTT----------AGAAT-TTGGTCTGGAAATCAAAG--TATAGAAA------------
--------------------CAA----GACATCGTAAGCCATTTTA--TTCTATCAATGT
AAATTCCT-----GTCTAACAGTTCCTTTACAAAGTTGTGTAAAGCCCCTTTATA----T
GTTAGTTATAGG--AAATATA-------GTTAGT----------AAACCAGAC------T
CCCAAAC--TATAAAC--TGA--AAATTGCAGATTGTT-----------------T-ACT
TGCATTGATTCGACTTTTAATTGGCAGCACCGTATTCTGCTGGTAAGAGCAAGAGAAGGC
-----ATGTGGATCCCTGTATCCAT---GGACTGACCGTGG---GAGGCCTCGCCA----
-------------------------TCCGTCCATATTTTGACTGAAGTATTA-AAAGGTA
TTTTAAATAGATCCAAAAGATT---------------------CA-TTTTTACTTTACTT
GCAGTGATTATGGGA---TTAATTGCAGACACAGCTACTGCCACTGTGGCAGGAGTTGCA
TTGCACTCTTCTGTTC-AGACAGTAAGCTTTGTTAACAATTGGC-AAAAGAATTCTACAA
GATTGTGGAATTCACAATCTGGTAATGAT-CAAAA-------------ATTGGCAAATCA
AATTAA-TGATCTTAAACAAACTGTCATTTGGAT----GGGAGATAGGCT-CATGAGCTT
GGAACATT--GTTTCCAGTTACAGTGTGACTGGAATATGTCAGATTTT---TGAATTACA
CCCTGAG--TTTATAATGAGTCTGAACATCACTGGGAC----------------------
ATGGTTAGACGCCATTTACA----------------------------------------
------------------------------------------GAACA-AATTTTTGAAG-
--------CCTCTCAAGCTCACTTATCCATTGTGCCT--GGAGCTGAGGTGT----CAGA
TCAGGTGG-CAGAAAATCTGTATGGATTA--------------AACCCCAAGACTTGGAT
TAAGTCTATTGG----GGGCTCTACTGTAGTAAATTTTGGA-------------------
-------ATTATGTTTCTCT-GTTTAATCGGCTTGTTTTT--AGTGTGC--CAGAACAGT
CAAAGAATCCTGTGTCAAAATTGAGAGAAT--------------GAACAA-GCCTTCATC
GCC-------ATGGC-ACATTTATATAAAAAGAAAGAGAGA---GATGTTGCGG--GAAG
TCAGGGACCCCAA-------------------------
>5-85732019_RM10
ATG------AACCC-AT-----TGGAG---------------------------ATG--C
AAAGAAAAGC------GCCTCC-------------ACGGAGACGGAAA-----------C
ACCGCAATCGAGCACCAT---------T----GACGCGCAAGA-TGAA----------C-
AAAGTGGTAGTATCAGAAGAACAGA-TGAAGTC--GCCATGTACCAAG------------
-----------AAGGCGGAGCCGCCAACCTGGGCACAATTAAAGAAGCTGACACAGTTAG
CT------------GGAAAAA-GCCTAGTGAG-CACAAAGGTGACACAAACCCCAG-AGA
ATATGCT---------GCTTGCAGCTTTAATGATTGTATCAACGGTGG-TAAGTCTCCCC
ATGCCTGCAGGA------------GCAGCTGCAGCTAATTATACCTACTGGGCCTATGTG
CC-TTTCCCGCCCTTAATTCGGGCAGTCACAT-GGATGGATA--ATCCTATT--------
-------------GAAGTATATGT---TAATAATAGTGTGT-GGGTACCTGGTCCCACAG
ATGATCATTGCCCTGCCAAACCGG-AGGAAGAACG---AATGATGATAAATATTT-----
------------------CCATTGGGTA--TCGTTATCCTCC--TATTTGCCTAGGGAGA
GC--------------ACCACGATGTTTAATGC--------------CTGCAATCC-AAA
ATTGGTTGGTAGAAGT--ACCTACT----GTCAGTCCCACCAGTAGATTTACTTATCACA
TGGTAAGTGGAATGTCACTCAAAC----CACAGGT-AAACTATTTACAAGACT-----TT
TCCTATCAAAGAG--CATTAAAAT----TT---AGGC-CAAAAGGGAG---ACCTTGCCC
C-AAGGAAATT-CC---------CAAAGAATCAAA------------------AGATTTA
GTTTGGGAAAA--ATGTGTGGCCAATAGT--GCAGTGAT-A-TT-------------ACA
AAACAATCAATTCGGAGCTG-----TTAT-AGATTGGGCCCC--------------TTGA
GG-----TCAATTCTAC----CACAATGTCACAGGACAA-ACTCAATCCTGTCCCAGTGC
ACAAG-TG-----------AGTC-AACTGTTGATAGTGACTTAACAGAA--AGTTCAGAT
GA-------ACATAAGCACAAAAAATTACAGTCTT--TACCCTTGGGAATGGGGAGAAAA
AGGAATCT---CTACTCCAAGACCAAAAATAATAAGT--------GCTGTTTTTAG----
----TCCTGAACATCC-AAAATTATGGAGG-CTTACTGT-GGCTTCA--------TACCG
CCTT----------AGAAT-TTGATCTGGAAATCAAAC--TATAGAAA------------
--------------------CAA----GAGATCATAAGCCATTTTA--TTCTATCAACCT
AAATTCCA-----GTCTAACAGTTCCTTTACAAAGTTGTATAAAGCCCCCTTATA----T
GTTAGTCATAGG--AAATACA-------GTTATT----------AAACCAGAC------T
CCCAAAC--TATAACTTGTAA--AAATTGCAGATTGTT-----------------T-ACT
TGTATTGATTCAACTTTTAATTGGCAGCACCGTATTCTGCTAGTGAGAGCAAGAGAAGGC
-----ATGTGGATCCCTGTGTCCAT---GGACCGACCATGG---GAGGCCTCGCTA----
-------------------------TCCATCCATATTTTGACTGAAGTATTA-AAAGGCG
TTTTAAATAGATCCAAAAGATT---------------------CA-TTTTTACTTTAATT
GCAGTGATTATGGGA---TTAATTGCAGTCACAGCTACAGCCGCTGTGGCAGGAGTTGCA
TTGCACTCTTCTGTTC-AGACAGTAAGCTTTGTTGACAATTGGC-AAAAGAATTCTACAA
GATTGTGGAATTCACAATCTGGCATTGAT-CAAAA-------------ATTGGCAAATCA
AATTAA-TGATCTTAGACAAACTGTCATTTGGAT----GGGAGACAGGCT-CATGAGCTT
AGATCATC--ATTTCCAGTTACAGTGTGACTGGAATACGTCAGAGTTT---TGCATTACA
CCCCAAG--TTTATAATGAGTCTGAACATCACTGGGAC----------------------
ATGGTTAGATGTGATCTACAGGGAA------GAGAACATAATCTCACTTTA---GACATT
TCT-AAATT-----A------------------------AAAGAACA-AATTTTTGAAG-
--------CCTCTCAAGCTCACTTATCCATTGTGCCT--GGAGCTGAGGCAT----TAGA
TCAAGTGG-CAAAAAATCTTTATGGATTA--------------AACCCCACGACTTGGAT
TACGTCTATTGA----GGGCTCTACTGCAGTAAATTTTGGA-------------------
-------ATTATGTGTCTCT-GTTTAATCGGCTTGTTTTT--AGTGTTC--CAAACCAGT
CAAAGAATCCTCCGTCAAAATCGAGAGAAC--------------GAACAA-GCCTTCATC
GCC-------ATGGC-ACGTTTATATAAAAGGAAAGGGCGAGAGGATGTTGCAG--GAAG
TTAGGGACCCTGA-------------------------
>1-89359331_RM10
ATG------AACCC-AT-----CGGAG---------------------------ATG--C
AAAGAAAAGC------GCCTCC-------------ATGGAGACGGAAA-----------C
ACCACAATCGAGCACCAT---------T----GACTCACATGA-TGAA----------C-
CGAGTGGTGATATCAGAAGAACAGA-TGAAGTC--ACCATGCACCAAG------------
-----------AAGGCAGAGCTGCCAACCTGGACACAGTTAAAGAAGCTGACACCGTTAG
CT------------GGAAAAA-GCCTAGCTAG-CACAAAGGTGACACAAACCCCAG-AAA
AAATGCT---------ACTTGCAGCTTTAATGATTGTATCAATGGTGG-TAAGTCTCCCC
ATGCCTGCAGGAGCAGCTGCAGCTGCAGCTGCAGCTAATTATATCTACTGGGCCTATGTG
CC-TTTCTCGCCCTTAATTCGGGCAGTCACAT-GGATGGATA--ATCCTATT--------
-------------GAAGTATATGT---TAATAATAGTGTGT-GGGTACCTGGTCCCACAG
ATGATCGTTGCCCTGCCAAACCGG-AGGAAGAAGG---AATGATGATAAATATTT-----
------------------CCATTGGGTA--TCGTTATCCTCC--TATTTGCCTAGGGAGA
GC--------------ACCAGGATGTTTAATAC--------------CTGCTATCC-AAA
ATTGGTTGGTAGAAGT--ACCTACT----GTCAGTCCCACCAGTAGATTTAC-TATCACA
TGGTAAGCGGAATGTCACTCAAAC----CACAGGT-AAACTATTTACAAGACT-----TT
TCTTATCAAAGAT--CATTAAAAT----TT---AGGC-CAAAAGGGAA---AACTTGCCC
C-AAAGAGATT-TC---------CAAAGAATCAAA------------------AGATTTA
GTTTGGGAAGA--ATGTGTGGCCGATAGT--GCGGTGAT-A-TT-------------ACA
AAACAATACATTCGGAACTG-----TTAT-AGATTGGGCACC--------------TCGA
GG-----TCAATTCTAC----CACAATTGCACAGGACAA-ACTCAATTCTGTCCCAGTGC
ACTAG-TG-----------AGTCCAACTGTTGATAGTGACTTAACAGAA--AATTTAGAC
AA-------AGGTAAGCACAAAAAATTACAGTCTTTCTACCCTTGGATATGGGGAGAAAA
GGGAATCT---CTACTCCAAGACCAAAAATAATAAGT--------CCTGTTTTTGG----
----TCCTGAACATCC-AGAATTATGGAGG-CTTACTGT-AGCTTCA--------TACCA
CCTT----------AGAAT-TTGGTCTGGAAATCAAAC--TATAGAAA------------
--------------------CAA----GAGATTATAAGCCATTTTA--CTCTATCAACCT
AAATTCCA-----GTCTAACAGTTCCTTTACAAAGTTGTGTAAAGTCCCATTATA----T
GTTAGTCACAGG--AAATATA-------GTTATT----------AAACCAGAC------T
CCCAAAC--TATAACTTGTGA--AAATTGCAGATTGTT-----------------T-ACT
TGCATTGATTCGACTTTTGATTGGCAGCACCGTATTCTGCTAGTGAGAGCAAGAGAAGGC
-----GTGTGGATCCCTGTGTCCAT---GGACCGACCATGG---GAGGCCTCACCA----
-------------------------TCCATCCATATTTTGACTGAAGTATTA-AAAGGCG
TTTTAAATAGATCCAAAAGATT---------------------CA-TTTTTACTTTAATT
GCAGTGATTATGGGA---TTAATTGCAGTCACAGCTACAGCCTCTGTGGCAGGAGTTGCA
TTGCACTCTTCTGTTC-AGACAGTAAGCTTTGTTGACAATTGGC-AAAAGAATTCCACAA
GGTTGTGGAATTCACAATCTGGTATCAAT-CAAAA-------------ATTGGCAAATCA
AATTAA-TGATCTTAGACAAACTGTCATTTGGAT----GGGAGATAGACT-CATGAGCTT
GGAACATT--GTTTCCAGTTACAGTGTGACTGGAATACGTCAGATTTT---CGTATTACA
CCCCAAG--TTTATAATGAGTCTAAACATCACTGGGAC----------------------
ATGGTTAGACGCCATCTACAGGGAA------GAGAAGATAATCTCACTTTA---GACATT
TCT-AAATT-----A------------------------AAAGAACA-AATGTTTGAAG-
--------CCTCTCAAAGTCACTTAAATATTGTGCCT--GGAGCTGAGGTGT----TAGA
TCAAGTGG-CAAAACATCTTTATGGATTA--------------AACCCCACGACTTGGAT
TAAGTCTATTGG----GAACTCTACTGCAGTAAATTTTGGA-------------------
-------ATTATGTGTCTCT-GTTTTATCGGCTTGTTTTT--AGTGTGC--CGGACCAGT
CGAAGAATCCTGCGTCAGAATCGAGAGAAT--------------GAACAA-GCCTTCATC
GCC-------ATGGC-ACATTTATATAGAGAAAAAGGGAGAAAGAATGTTGCAG--GAAG
TCAGGGACCTTGA-------------------------
>4-142618666_RM10
ATG------AACCC-AT-----TGGAG---------------------------ATG--C
AAAGAAAAGT------GCTGCC-------------ACGGAGACAGAAA-----------C
ACCACAATCGAGCATCAT---------C----GACTCACAAGA-TGAG----------C-
AAAATGGTGATGTCAGAAGAACAAA-TGAAATT--GCCATCCATCAAG------------
-----------AAGGCGGAGCCGCCAACTTGGGCACAATTAAAGAAGCTGACACAGTTAG
CT------------AAAAAAC-GCCTAGAGAA-CACAAAGGTGACACAAACTCCAG-AGA
ATATGCT---------GCTTGCAGCTT---TGATTTTATCAACGGTGG-TAAGCCTCCCC
ATGCCTGCAGGA------------GCAGCTGCAGCTAATTATACCTACTGGGCCTATGTG
CC-TTTCCCACCCTTAATTCAGTCAGTCACAT-GTGTGGATA--ATCCTATT--------
-------------GAAGTATATGTTAATAATAATAGTATAT-GGGTACCTGGCCCC----
ATGATCGTTGCCCTGCCAAACCTA-AGGAAGAAGG---GATGATGATAAATATTT-----
------------------CCACTGGGTA--TCATTATCCTCC--TATTTGCCTAGGGAGA
GC--------------ACCAGGATGTTTAATGC--------------CGGCAATCC-AAA
ATTGGTTGGTAAAAGC--ACCCATT----GTCAGCACCACCAGTAGATTTACTTATCACA
TGGTAAATGGAATGTCACTCAGGC----TACAGGT-AAATTATTTACAGGACT-----TT
TCTTATCAAAGAT--CATTAAAAT----TT---AGGC-CTAAAGGGAA---ACCTTGCCC
C-AAGGAAATT-CC---------CAAAGGATCAAA---------AGACACAGAAGTTTTA
GTTTCGGAAGG--ACGTGTGGCCAATAGT--GCTGTGATAA-TT-------------ACA
AAATGATGAATTCGGAACTA-----TTAT-TGATTGGGCATC--------------TTGA
GA-----ACAATTCTAC----CACAATTGCACAGGGCAA-ACTCAATCGTGGCCCAGTGC
----G-TG-----------AGTCCAGCTGTTAATAGTGACTTAACAGAA--AGTTTAGAC
AA-------ACATAAGCACAAAAAATTACAGTCTTTCTACCCTTGGGAATGGGGAGAAAA
AGGAATCT---CTACTCCAAGACCAAAAATAATAAGT--------CCTGTTTCTGG----
----TCCTGAATATCC-AGAATTATGGAGG-CTTACTGT-GGCCTCA--------TACCG
CATT----------AGAAT-TTGGTCTGGAAATCAAAC--TGTAGAAA------------
--------------------CAA----GAGATCGTAAGCCATTTTA--TTCTATCGACCT
AAATTCCT-----GTCTAACAGTTCCTTTGCAAAGTTGTGTAAAGCCCCCTTATA----T
GCTAGTTATAGA--AAATATA-------GTTATT----------AAACCAGAT------T
CCCAAAC--TATAACCTGTGA--AAACTGCAGATTGTT-----------------T-ACT
TGCATTGATTCGACTTTTAATTGATATCACCGTATTCTGCTAGGGAGAGCAAGAGAA---
---------GGATCCCTGTGTCCAT---GGAATCACCATGG---GAGGCCTCGCCA----
-------------------------TCCGTCCATGTTTTGACTGAAGTATTA-AAAGGCA
TTTTAAATAGATCCAAAAGATA---------------------CA-TTTTTACTTTAATT
GCAGTGATTACGGGA---TTAATTGCAGTCACAGCTACGGCCGCTGTGGCAGGAGTTGCA
TTGGATTCTTCTGTTC-GGACAGTAAGCTTTGTTAACGATTGGC-AAAAGAATTCTACAA
GATTGTGGAATTCACAATCTGGTATTGAT-CAAAA-------------ATTGGCAAATCA
AATTAA-TGATCCTTGACAAACTGTCATTTGGAT----AGGAGATTGGCT-TATGAGCTT
GGAACATC--ATTTCCAGTTACAGTGTGACTGGAATACGTCAGATTTT---TGTATTACA
CCCCGAG--TTTATAATGAGTCTAAGCATCACTGGGAC----------------------
ATGGTTAGATGCCATCTGCAGGGAA------GAGAAGATAATCTCACTTTA---GACATT
TCC-AAATT-----A------------------------AAAG---A-AATTTTCGAAG-
--------CATCAAAAGCCCATATAAATTTGGTACTA--GGAACTGAGGCAA----TCGG
GGGAGTTG-CTGATGGCCTCACAAATCTT--------------AACCCTGTCACTTGGGT
TAAGACCATGGG----AAGTACTACTGTTGTAAATTTCATG-------------------
-------TTAATCCTTGTGT-GCCTGTTCTGTCTGTGGTT--AGTCTAC--AGGTGTACC
CAGCAGCTCCGAAGAGACAGTGACCATCGA--------------GAACGG-GCCATGATG
ACC-------ATGGT-GATTTCGTCAAAAAGAAAAGGGAGA---AATGTGGGGA--AA--
AGAAAGAGATCAGACTGT--------------------
>Y-1303034_RM10
ATA------AACCC-AT-----TGGAA---------------------------ATA--C
AAAGAAAAGC------ACCTCC-------------ATGGAGATGGAAA-----------C
ACCACAATCAAGCACCAC---------T----GACTCACAAGG-TGAA----------C-
AAAGTGGTGATGTTAGAAGAACAGA-GAAAGT---ACCATCCACCAAG------------
-----------AAAGTGGAGCCACCGACTTGGGCACAATTAAAGAAGCTGACACAGTTAG
CT------------AAAAAAG-GCCTTGAGAA-CACAAAGGTGACAGAAACTCCAG-AGA
ACATGCT---------GCTTGCAGCTTTGATGATTTTATCAACGGTGG-TAAGTTTCCCC
ATGCCTGCAGGA------------ACAGCTGCAGCTAATTATACCTACTGGGCCTACATG
TC-TTTCCCACCCCTAATTCAGGCAGTCACAG-GGATGGATA--ATCCTATT--------
-------------GAAGTATATGT---TAACAATAGTGTAT-GGGTACCTGGCCCCACAG
ATGATCATTGCCCTGCCAAACCGG-AGGAAGAAGG------AATGATAAGTAGGA-----
-----------------------GGATAA---------------CAATTGCTTAGGGAGA
GC--------------ACCAGGATGTTTAACTC--------------TTGTAATCC-AAA
ATTGGTTGGTAGAAGT--ACCTACT----GTCAGTACCAGTAGTAGATTTACTTATCTCA
TG-TAAATGGAATGTCACTCAGGC----CACAGGT-AAATTATTTACAGGACT-----TT
TCTTATCAAAGAT--CATTAAAAT----TT---AGGC-CTAAAGGAAA---ATCTTGCCC
C-AGTGATATT-CC---------CAGAGGATCAAA---------AGATACAGAAGTTGTA
GTTTGGGAAGA--ATATGTGGCTGATAGT--GCTGTGAT-A-TT-------------ACA
AAATGATGAATTTGGAACTG-----TTAT-AGATTGAGCAAC--------------CAGA
GG-----TCAATTCTAC----CACAATTGCACAGGACAA-ACTCAATCGTGTCCTAGTGC
ACAAG-TC-----------AGTCCAGCTGTTAATAGTGACTTAACAGAGTTAGTTTAGAC
AA-------ACATAAGCACAAAACATTACAGTCTTTCTACCCTTGGGAATGGGGAGAAAA
AGGAATCT---CTATTCCAGGACCAAAAGTGGTAAGT--------CCTGTTTCTGG----
----TCCCGAACATCC-AGAATTATGGAGG-CTTACTGT-AGCCTCA--------TACCA
CATT----------AGAAT-TTGGTCTGGAAATCCAGC--CACAGAAA------------
--------------------CAA----GAGGTCATAAGCCATTTTG--TACTATTGACCT
CAATTCCA-----GTCTGACAGGTCCTTTGAAAAGTTGTGTAAAGCCCCCTTATA----T
GCTAGTTGTAGA--AAATATA-------GTTATT----------AAACCAGAC------C
CCCAAAC--TATAACCTGTGG--AAACTGCAGATTGTT-----------------T-ACT
TGCATTGATTCAACTTTTAATTGGCAGCACCGCATTCTGCTAGTGAGAGCAAGAGAAGGC
-----ATGTGGATCCCTGTGTCCGT---GGACTGACCGTGG---GAGACCTCACCA----
-------------------------TCCGTCCATATTTTAACTGAAGTATTA-AAAGGCA
TTCTAAATAGATCCAAAAGATT---------------------CA-TTTTTACTTGAATT
GCAGTGATTATGGCA---TTAATTGCAGTCATAGCTATGGCCACTATGGCAGGAGTTGCA
TTTCACTCTTCTGTTC-AGACAGTAAACTTTGTTAATGATTGGC-AAAAGAATTCTACAA
GATTGTGGAATTCACAATCTGGTATTGAT-CAAAAATACCAGATTTTTATTGGCAGATCA
AATTAA-TGATCTTAGACAAACTGTCATTTGGAT----GGGAGATAGGCT-CATGAGCTT
AGAACATG--ATTTCCAGTTACAGTATGACTGGAATATGTCAGATTTT---TGTATTACA
CCCTGAG--TTCATAATGAATCTGAGCATCACTGGTAC----------------------
ATGATTAGATTCTATCTACAGTGAA------GAGAAGATAATCTCACTTTA---GG-ATT
TCC-AAATT-----A------------------------AAAGAGCA-AACTTTTGAAG-
--------CATCAAAAG-CCATTTAGATTTGGTACCA--AGAACTGAGGCAA----TTGC
GGGAGTTG-CTGATGGCCTCGCAAATCTT--------------AACCCTGTCACTTGGGT
TAAGACCATCGG----AGGTACTACTATTGTAAATTTCATA-------------------
-------TTAATCCTTCTGT-GCCTGTTCTGTCTGTTGCT--AGTCTGC--AGGTGTACC
CAGCAGCTCCGAAAAGACAGCAACCATTGA--------------GAAAGG-GCCATGATG
ATA-------AGGGC-AGTTTTGTCGAAAAGAAAAGGGGGA---AATATAGAGA--AAAG
AAAGAGAGATCAGAGT----------------------
>19-38931352_RM10
TTC------TACCT-AT-----CAGAG---------------------------ATG--C
AAAGAAAAGC------GCCTGC-------------ACGGAGACGGAAA-----------C
ACCACAATCGAGCACCAT---------C----GACTCACAAGA-GGAA----------C-
AAAATGGGGATGTCAGAAGAACAGATTGAAGTT--GCCATCCACCAAG------------
-----------AAAGCGGAGCCACCAACTTGGGCACAATTAAAGAAGCTGACACAGTTGG
CT------------AAAAAAA-GTCTAGAGAA-CACAAAGGTGACACAAACTCCAG-AGA
GCATGCT---------ACTTGCAGCTTTGATGATTGTATCAATGGTGG-TAAGTCTCTCC
ATGCCTGCAGGA------------GCAGCTGCAACTAATTATACCCACTGGGCCTATGTG
CC-TTTCCCGCCCTTAATTCGGGCAGTCACAT-GGATGGATA--ATCCTGTT--------
-------------GAAGTATATGT---TAATAATAGTGCAT-GCGTACCTGGCCCCACAG
ATGACCATTGCCCTGCCAAACCTG-AGGAAGAAGG---AATGATGATAAATATTT-----
------------------CCACTGGGTA--TCATTATCCTCC--TATTTGCTTAGGGAGA
GC--------------ACCAGGATGTCTAATGC--------------CTGCAATCC-AAA
ATTGGTTGGTAGAAGT--ACCTACT----GTCAGTACCAGCAGTAGATTTACT----ACA
TGGTAAGTGGAATATCACTCAGGC----CACAGGT-AAATTATTTACAGGACT-----TT
TCTTATAAAAGAT--CATTAAAAT----GC---AGGT-CTAAAGGGAA---ATCTTGCTC
C-AAGGAAATT-CC---------CAAATAATCAAA---------AGACACAGAAGTTTTA
GTTTGGGAAGA--ATGTGTGGCCGATAAT--GTGGTGAT-A-TT-------------ACA
AAACAATGAGTTCAGAACTA-----TTAT-AGATTGAGCACC--------------TCGA
GG-----TCAATTCTAC----CACAATTGCACAGGACAA-ACTCAATCATGTCCCAGTGC
ATAAG-TC-----------AGTCCAGCTGTTGATAGTGACTTAACAGAA--AGTTTAGAC
AA--------CATAAGCACAAAAAATTACAGTCTTTCTGCCCTTGGGAATGGGGAGAAAA
AGGAACCT---CTACTCCAAGACCAAAAATA---AGT--------CCTGTTTCTGG----
----TCCTGAACATCC-AGAATTATGGAGG-GTTACTGT-GGCCTCA--------TACCG
CATT----------AGAAT-TTGGTCTGGAAATCAAGC--TATAGAAA------------
--------------------CAA----GAGATCATAAGCCATTTTA--TTCTACCAACCT
AAATTCCA-----GTCTCACAGTTCCTTTACAAAGTTGTGCAAAGCCCCCTTATA----T
GCTAGTTGTAGG--AAATATA-------GTTATT----------AACCCAGAC------T
CCCAAAC--TATAACCTGTGA--AAACTGTAGATTGTT-----------------T-ACT
TGCATTGATTCAACTTTTAATTGGCAGCACTGTATTCTGCTAGTGAGAGCAAGAGTGGGC
-----GTGTGGATCCCTGTGTCCAT---GGACTGACCATGG---GAGGCCTCACCA----
-------------------------TCCATCCATATTTTGACTGAAGTATTG-AAAGGTG
TTTTAAATAGATCCAAAAGATT---------------------CA-TTTTTACTTTGATT
GTGGTAATTGTGAGA---TTAATTGCAGTCACTGCTACGGCCGC-GTGGT-GGAGTTGCA
TTGCACTCTTCTGTTC-AGACGGTAAACTTTGTTAACAATTGGCAAAAAAAATTCTACGA
CATTGTGGAATTCACAATCTGGTATTGAT-CAAAA-------------ATTGGCAAATCA
AATTAA-TGATCTTTGACAAACTGTCATTTGGAT----GGGAGATAGGCT-CATGAGCTT
AGAACATC--GTTTCCAGTTACAGTGTGACTGGAATACGTCAGATTTT---TGTATTACA
CCCCGAG--TTTATAATGAGTCTGAGCTTCACTGGGAC----------------------
AAGGTTAGATGCCACCTACAGGGAA------GAGAAGATAGTCTCACTTTA---GACATT
TCC-AAAAT-----A------------------------AAAGAACA-AAGTTTTGAAG-
--------CATCAAAAACCTATTTAAATTTGGTACCA--GGAACTGAGACAA----TCAC
GGGAGTTG-CTGATGGCCTCGCAAATCTT--------------AACCCTGTAACTTGGGT
TAAGACCATCGG----AAGTACTACTACTGTAAATTTCATA-------------------
-------TTAATCCTTGTGT-GCCTGTTGTGTCTGTTGTT--AGTCTGC--AGGTGTACC
CAGCAGCTCCGAAGAGACAGCGACCATCGA--------------GAACGG-ACCATGATG
ACG-------ATGGC-GGTTTTGTCGAAAAGAAAAGGGGAA----ATGTGGGGA--AAAG
AAAGAGATATCTGACTG---------------------
>5-81905720_RM10
ATA------AGTGC-AT-----CAGAG---------------------------GTG--C
AAAGAAAATT------GCCTCC-------------ACGGAGGCAGAAA------------
ACCACAATTGAGCATCAT---------C----GACTTGCCAGG-TAAA----------C-
AAAATGGTGATATCGGAAGAACAGA-CAAAGTT--GCCATCAACCAAG------------
-----------AAAGTGGAGCCGCTGACCTGGGCCCAGCTAAAGAAACTGACACAGTTAG
CT------------GAAAAAA-GCCTGAAAAA-CACAAGGGTAACACAAACTACAA-AGA
ATATGCT---------GCTTGCAGCTTTAATGATTGTATCTCCGCTGT-TAAGTCTCCCT
ATGTCTGCAGGA------------GCAGCTGCAGCTAATTATATTTACTGGGCCTATGTG
CC-TTTCCCGCCCTTAATTTGGGCAGTCACTT-GGATAGATA--ATCCTATT--------
-------------GAAGTGCATGT---TAATAATAGTACAT-GGGTACCATGCGCCACAG
TTGACCGTGGCCCTGCCCAACCTG-AAGAAAAATA---AATGATGATAAACATTT-----
------------------CTACTGGGTA--TCATTA----------------------AA
AC--------------ACCAGGGTGTTTAATGT--------------CTACAACCC-AAA
ATTGGTTGATAAAAGT--ACCTACT----GTCAGTGCCACCAGTAAATTTACTTATCACG
TGGTAAGTGGAATGTCACTTGGGT----CACAAAT-AAATAATTTACAGAACT-----CT
TCTTATCAAAGAT--CATTAAAAT----TT---AGGC-CTAAGGGAAA---ACCTTGCCC
A-AAGGAAATT-CC---------CAAAAAATCAAA---------AGACCCAGAAGTTTTG
GTTTTGGAAGA--ATGTGTGGCTGATTCT--GCGGTGTT-GTTT-------------ACA
AAACAATAAATTTGGAATGA-----TTAT-AGGCTGGGCCCC--------------TTGA
GG-----CCAATTATAT----CATGATTGTATGGGCCAG-ACTCACTCATGTTCACAGGC
CCCATCTGTCTGGCCCACTAATCCGACCTATAATAGTGATTTAACTGAA--AGGCTAGAC
CA----------AGTTTATACAAGGTTTAAATCACCCTATCAAT-AAAATTGGGTGAAAA
GGAAATTT---CATCACCTCGACCAAAGTTAGTTAGT--------ACTGTTACTGG----
----TCCTGAACATCC-AGAATTATGGAAG-CTTACTGT-GGCCTCA--------CACCA
CATT----------AGAAT-TTGGTCTGAAAATCAAGT--TATGGGAA------------
--------------------CAA----GAAATTGTAAGCCATGTTA--TACTATTAACCT
AAATTCCA-----ATCAGACAATTCCTTTGCAAAGCTGTGTAAAACCCCCTTACA----T
GCTAGTTGTAGG--TAACATA-------GTTATT----------AAACCAGAT------T
CCCAAAC--TATAACTTGTGA--AAATTGTAGATTGTT-----------------T-ACT
TGCATTGATTAAACTTTTGATTGACAGCACCGTATTCTGCTAGTGAGGGCAAGAGAGGGC
-----TTGTGGATCCCTATGTCCAT---GGACTGACCATGG---GAGGCTTTCCTT----
-------------------------TCTGTCCTTATTTTAACAGAAGTATTA-AAAGGAG
CTCTAACTAGATCCAAAAGATT---------------------CA-TTTTTACTTTAATT
GCAGTGATTATGGGT---CTTACTGCAGTCACAGGTACTGCTGCAGCTGCTGGAATTGCT
TTACACTCCTCTGCTC-AAACTGCAGAGTATGTGAAT-------------AATTCCTCAA
AATTGTGGAATTCTCAGAACCAAATAGAT-CAAAA-------------ATTGGCAAACTA
AATTAA-TGATCTTAGAAAAACTGTCATTTGGAT----GGGAGATAGGCT-CCTGAGCTT
GGAATATC--TTTTTCAGTTACAGTGTGACTGGAATATGTTAGACTTT---TGTATTACA
CCTTGAA--CCTATAATAAATCTGAACATCACTGGGAC----------------------
ATGGTTAGACACCATCTATAAGGAA------GAGAAGATGATCTTACTTTA---GATATT
TCA-AAATTAAAAAAAAA---------------------AAAAAACA-AATTTTTGAGA-
--------CATCAATAGTCCAGTTAAATCTGGTGCCA--AAAACTGAGGCAA----TGGT
AAAAGCTG-TTAATAGCCTCACAAATCTT--------------AACCCCGTTACTTGGGT
TAAAATCATTGG----AAATTCCACTCTTGCAAATTTTGTA-------------------
-------TTAATCCTTGTAT-TTCTGTTCCCTCTGTTGTT--AGTCTAT--AGATGTATC
CAATAGCTCCAGAGAGACAGTGACTAGCGA--------------GAATGG-GTCATGATG
AAG-------ACGGC-AGTTTTGTCAAAAAGAAAAGGGGG----TATGTAGGGA--AAAG
AAAGAAA-------------------------------
>4-56103378_RM10
ATG------AACCC-AT-----CGGAG---------------------------ATG--C
AAAGAAAAGT------GCCTCC-------------GCGGAGACAGAAA-----------A
CCCGCAATAGAGCATCAT---------C----AACTCGCCAGG-TGAA----------C-
AAAATGGTGATATCAGAAGAACAAA-TGAAGTT--GCCATCCACCAAG------------
-----------GAAGTGGAGCCGCCGACCTGGGGCCAACTAAAGAAGCTGACACAGTTAG
CT-----------G-AAAAAA-GCCTGAAGAA-AACAAGGGTCACACACACTCCAG-AGA
ACATGCT---------GCTGGCAGCTTTGATGATTGTATCAATGGTGG-TAAGTCTGCCT
GTGACTGCCAGA------------GCAGCTGCAGCTAATTACACTTACTGGGCCTATGTG
CC-TTTCCCGCCCTTAATTCAGGCAGTCACTT-GGATGGATA--ATCCTATT--------
-------------GAAGTATATGT---TAATAATAGTGCAT-GGGCACCAGGCCCCACAG
GTGATCGTGGCCCTGCCCAACCTG-AAGAAGAAGG---AATGATGATGAATATTT-----
------------------CTATTGGGTA--TTATTATCCTCT--TATTTGCCTAGAGAAG
GT--------------ACCAGGATATTTAATGC--------------CTACAACCC-AGA
ATTGGTTGGTAGAAGC--ACCTACT----GTCAGTGCCACCAGTAGATTTACTTATCACA
TGGTAAGTGGAATGTCACTCGGGC----CACAGAT-AAATAATTTACAGGATT-----CT
TCTTATCAAAGAT--CATTAAAAA----TT---AGGC-CTAAGGGGAA---GCCTTGTCC
C-AAGGAAATT-CC---------CAAAGGATCAAA---------AGGCCCAGAAGTCTTA
GTTTGGGAAGA--ATGTGTGGCTGATACT--GCGGTGGT-A-TT-------------ACA
AAACAATGAATTTGGAACTA-----TTAT-GGACCGGGCCCC--------------TCGA
GG-----CCAATTATAT----TATGATTGTATGGGCCAG-ACCCACTCATGTTCACAGGC
CCCATCTGTCTGGCCCACTAATCAGGACTATGATAGTGATTTAACTGAA--AGGCTGGAC
CA----------GGTTTATAGAAGGTTAGAATCACCCTATCCATGGAAATGGAGTGAAAA
GGGAATCT---CATCACCTCGACCAAAGTTAGTTAGT--------CCTGTTACTGG----
----TCCTGAACATCC-AGAATTATGGAAG-TTTACTGT-GGCCTCG--------CACCA
CATT----------AGAAT-TTGGTCTGGAAATCAAGC--TATAGGAA------------
--------------------CAA----GAGATCCTAAGCCATATTA--TACTATTAACCT
AAATTCCA-----ATCTGACAATTCCTTTGCAAGGTTGTGTAAAACCTCCGTATA----T
GTTAGCTGTAGG--AAACATA-------GTTATT----------AAACCAGAT------T
CCCAAAC--TATAACCTGTGA--AAACTGTAGATTGTT-----------------T-ACT
TGCATTGATTCGACTTTTGATTGGCAGCACCGTATTCTACTAGTGAGGGCAAGAGAGGGC
-----GTGTGGATCCCTGTGTCCAT---GGACTGACCGTGG-GAGAGGCTTCCCCA----
-------------------------TCCGTCCATATTTTAACGGAAGTATTA-AAAGGAG
TTCTAACTAGATCCAAAAGATT---------------------CA-TTTTTACTTTGATT
GCAGTGATTATGGGT---CTTATTGCAGTCACAGCTACTGCTGCGGCTGCTGGAATTGCT
TTACACTGCTGTGTTC-AAACTGCAGAATATGTAAATAATTGGC-AAAAGAATTCCTCAA
AATTGTGGAATTTTCAGACCCAAATAGAT-CAAAA-------------ATTGGCAAACCA
AATTAA-TGATCTTAGACCAGCTGTCATTTGGAT----GGGAGA-AGGCT-CATGGGCTT
GGAATGTC--ATTTTCAGTTACAGTGTGACTGGAACACGTCGGATTTT---TGTATTATA
CCCCAAG--CCTATAATGAGTCTGAGCATCACTGGGAC----------------------
ATGGTTAGACACCATCTACAAGGAA------GAAAAGATAATCTTACTTTA---GGTATT
TCA-AAATT-----A------------------------AAAAAAGA-AATTTTTGAGG-
--------CATCTAAAGCCCATTTAAATCTGGTGCCA--GAAACTGAGGCAA----TTAT
GAAAGCTG-CTAATGGCCTCGCAAATCTT--------------AATGCGGTCACGTGGGT
TAAAACTATCGG----AAGTTCCACTATTATAAATTTCATA-------------------
-------TTAATCATTGTAT-GCCTGTTCCGTCTGTTGTT--AGTCTGC--CAGTGTATC
CAGCAGCTCCGAAGAGACAGCGACCAGTGA--------------GAACGG-GCCATGATG
ACG-------ATGGT-GGTTTTGTCAAAAAGAAAAGGGGGA---TATGTAGGGA--AAAG
AAAGAGCGATCAGACT----------------------
>X-70801763_RM10
ATG------AACCC-AT-----CAGAG---------------------------ATT--G
AAAGAAAAGC------GCCTCC-------------ACGGAGACAGAAA-----------C
ACCACAATCGAGCACCAT---------C----GACTCACAAGA-TGAA----------C-
AAGATGGTGATGTCAGAAGAACAGA-TAAAGTT--GCCATCCACCAAG------------
-----------AAAGTAGAGCTGCTGACTTGGGCACAATTAAAAAAGCTGACACAGTTAG
CT------------AAAAAAA-GCCTAGAGAA-CACAAAGGTGACACATACTCCAG-AGA
ATATGCT---------CCTTGCAGCTTTGATGATTGTATCAATGGTGG-TAAGTCTCCCC
ATGCCTGCAGGA------------GCAGCTGCAGCTAATTATACCTACTGGGCCTATGTG
CC-TTTCCTGCCCTTAATTTGGGCAGTCACAT-GGATGGATA--ATCCTATT--------
-------------GAAGTATATGT---TAATAATAGTGTAT-GGGTACCTGGCCCCACAG
ATGATCGTTGCCCTGCCAAACCTG-AGGAAGAAGG---AATGCTGATAAATATTT-----
------------------CCACTGGGTA--TCATTATCCTCC--TATTTGCCTAGGGAGA
GC--------------ACCAGGACGTTTGATTC--------------CGGCAATCC-AAA
ATTGGTTGGTAGTAGT--ACCTACT----GTCAGTACCACCAGTAGATTTGCTTATCACA
TGGTAAGTGCAATGTCACTCAGGC----CACAGGT-AAATTATTCACATGACT-----TT
TCTTATCAAAGAT--TGTTAAAAT----TT---AGACTCTACAGGGAA---AACTTGGCC
A-AAGGAAATTCCC---------CAAAAAATCAAA---------AGACACAGAAGTTTTA
GTTTGGAAAACTTCTGTGTGGCCAATAGT--GCGGTGAT-T-TT-------------ACA
AAACAGTAAATTCGGAACTA-----TTAT-AGATTGGGCACC--------------TTGA
GG-----TAAATTCTAC----CACAATTGCACAGGACAA-ACTCAATCGTGTCCCAGTGC
ACAAG-TG-----------AGTCCAGCTGTTGATAGTGACTTAACAGAA--AGTTTAGAT
GA-------ACATAAGCATAAAAAATT--AGTCTTTCTACCCTTGGGAATGGGGAGAAAA
AGGAATCT---CTACTCCAAGACCAAAAATAATAAGT--------CCTGTTTCTGG----
----TTCTGAACATCC-AGAATTATGGAGG-CTTACTGT-AGCCTCA--------TACCG
CCTT----------AGAAT-TTGGTCTGGAAATCAAAT--TATAGAAA------------
--------------------CAA----GAGATCATAAGCCATTTTA--TTCTATCGACCT
AAATTCCA-----GTCTAAGAGTTCCTTTGCAAAGTTGTGTAAAGCCCCCTTATA----T
GCTAGTTGTAGG--AAATATA-------GGTATT----------AAACCAGAC------T
CCCAAAC--TATAACCTGTGA--AAACTGCAGATTGTT-----------------T-ACT
TACATTGATTCGACTTTTAATTGGCAGTACCATATTCTGCTAGTGACAACAAGAGAAGGC
-----GTGTGGATCCCTGTGTCCAT---GGACTGACTGTGG---GAGGCCTCGCCA----
-------------------------TCCGTCCATATTTTGACTGAAGTATTA-AAAGGCA
TTTCAAATAGATCCAAAAGATT---------------------CA-TTTTTGCTTTAATT
GCAGTGATTATGGGA---TTAATTGCAGGCACAGCTACGGCCGCTGTGGCGGGAGTTGCA
TTGCACTCTTCTGTTC-AGACAGTAAACTTTGTTAATGATTGGC-AAAAGAATTCTACAA
GATTGTGGAATTCACAATCTGGTATTGAT-CAAAA-------------ATTGGCAAATCA
AAGTAA-CGATCTTAGACAAACTGTCTTTTGGAT----GGGAGATAGTCT-CATGAGCTT
GAAACATC--GTTTCCAGTTACAGTGTGACTGGAATATGTCAGATTTT---TGTATTACA
CCCCGAG--TTTATAATGAGTCTGAGCATCACTGGGAC----------------------
ACGGTTAGACGCCATCTACAGGGAA------GAGAAGATAATCTCACTTTA---AACATT
TCC-AAATT-----A------------------------AAAGAACA-CATTTTCGAAG-
--------CATCAAAAGCCCATTTAAATTTGGTACCA--GAAACTGAGGCAA----TCGC
GGGAGCTG-CTGATGGCCTTGCAAATCTT--------------AACCCTGTCACTTGGGT
TAAGACCATTGG----AAGTACTACTATTATAAATTTCATA-------------------
-------TTAATCCTTGTGT-GCCTGTTCTGTCTGTTGTT--AGTCTGC--AGGTGTACC
CAGCAGCTCCGAAGAGACAGCGACCATCCA--------------GAATGA-GCCATGATG
ACG-------ATGGC-GGTTTTGTCGAAAAGAAAAGGGGGA---AATGTGGGGA--AAAG
AAAGAGAGATCAGACT----------------------
>9-536760_RM10
ATG------AACCC-AT-----CGGAG---------------------------ATG--C
AAAGAAAAGC------GCCTCC-------------ACGGAGACAGAAA-----------C
ACCGCAATCGAGCACCAT---------T----GACTCGCATGA-TGAA----------C-
CAAGTGATGATATCAGAAGAACAAA-TGAAGTC--ACCACGCACCGAG------------
-----------AAGGCGGAGCTGCCGACCTGGGCACAGTTAAAGAAGCTGACACCGTTAG
CT------------GGAAAAA-GCCTAGCTAG-CACAAAGGTGACACAAACCTCAG-AAA
AAATGCT---------GCTTACAGCTTCAATGATTGTATCAACGGTGG-TAAGTCTCCCC
ATGCCTGCAGGA------------GCAGCTGCAGCTAATTATACCTACTGGGCCTATGTG
CC-TTTCCCGCCCTTAATTCGGGCAGTTACAT-GGATGGATA--ATCCTATT--------
-------------AAAGTATATGT---TAATAATAGTGTGT-GGGTACCTGGTCCCACAG
ATGATCGTTGCCCTGCCAAACCGG-AGGAAGAAGG---AATGATGATAAATATTT-----
------------------CCATTGGGTA--TCGTTATCCTCC--TATTTGCCTAGGGAGA
GC--------------ACCAGGATGTTTAATGC--------------CTGCTATTC-AAA
ATTGGTTGGTAGAAGT--ACCTACT----GTCAGTTCCACCAGTAGATTTACTTATCACA
TGGTAAGCGGAATGTCACTCAAAC----CACAGGT-AAACTATTTACAAGACT-----TT
TCTTATCAAAGAT--CATTAAAAT----TT---AGGC-CAAAAGGGAA---ACCTTGCCC
C-AAAGAGATT-TC---------CAGAGAATCAAA------------------AGATTTA
GTTTGGGAAGA--ATGTGTGGCCAATAGT--GCAGTGAT-A-TT-------------AAA
AAACAATACATTCGGAACTG-----TTAC-AGATTGGGCACC--------------TAGA
GG-----TCAATTCTAC----CACAATTGCGCAGGACAA-ACTCAATTCTGTCCCAGTGC
ACTAG-TG-----------AGTCCAACTGTTGATAGTGACTTAACGGAA--AATTTAGAC
AA-------ACAGAAGCACAAAAAATTACAGTCTTTCTACCCTTGGATATGGGGAGAAAA
GGGAATCT---CTACTCCAAGACCAAAAATGATAAGT--------CCTGTTTTTGG----
----TCCTGAACATCC-AGAATTATGGAGA-CTTACTGT-GGCTTCA--------TACCG
CCTT----------AGAAT-TTGGTCTGGAAATCAAAC--TATAGATA------------
--------------------CAA----GAGATTATAAGCCATTTTA--CTCTATCAACCT
AAATTCCA-----GTCTAACAGTTCCTTTACAAAGTTGTGTAAAGCCCCCTTATA----T
GTTAGTCATAGG--AAATATA-------GTTATT----------AAACCAGAC------T
CCCAAAC--TATAACTTGTGA--AAATTGCAGATTGTT-----------------T-ACT
TGCATTGATTCAACTTTTGATTGGCAGCACCGTATTCTGCTGGTGAGAGTAAGAGAAGAC
-----GTGTGGATCCCTGTGTCCAT---GGACCGACCATGG---GAGGCCTCACCA----
-------------------------TCCATCCATATTTTGACTGAAGTATTA-AAAGGCA
TTTTAAGTAGATCCAAAAGATT---------------------CA-TTTTTACTTTAATT
GCAGTGATTATGGGA---TTAATTGCAGTCACATCTACAGCCACTGTGGCAGGAGTTGCA
TTGCACTCTTCTGTTC-AGACAGTAAGCTTTGTTGGCAATTGGA-AAAAGAATTCCACAA
GGTTGTGGAATTCACAATCTGGTATCGAT-CAAAA-------------ATTGGCAAATCA
AATTAA-TGATCTTAGACAAACTGTCATTTGGAT----GGGAGATAGACT-CATGAGCTT
GGAACATC--GTTTCCAGTTACAGTGTGACTGGAATACGTCAGATTTT---TGTATTACA
CCCCAAG--TTTATAATGAGTCTAAACATCACTGGGAC----------------------
ATGGTTAGACGCCATCTACAGGGAA------GAGAAGATAATCTCACTTTA---GACATT
TCT-AAATT-----A------------------------AAAGAACA-AATTTTTGAAG-
--------CCTCTCAAAGTCACTTAAATATTGTGCCT--GGAGCTGAGGCGT----TAGA
TCAAGTGG-CAAAAAATCTTTATGGATTA--------------AACCCCACGACTTGGAT
TAAGTCTATTGG----AAACTCTACTGCAGTAAATTTTGGA-------------------
-------ATTATGTGTCTCT-GTTTAATCGGCTTGTTTTT--AGTGTGC--CGGACCAGT
CGAAGAATCCTGCGTCAAAATCGAGAGAAC--------------GAACAA-GCCTTCATC
GCC-------ATGGC-ACATTTATATAGAGGAAAAGGGAGGGAGAACGTTGCGG--GAAG
TCAGGGACCTTGA-------------------------
>3-57697480_RM10
ATG------AACCC-AT-----CGGAG---------------------------ATG--C
AAAGCAAAGC------GCCTCC-------------ACGGAGACAGAAA-----------C
ACCGCAGTCGAGCACCAT---------T----GACTCGCATGA-TGAA----------C-
CAAGTGATGATATCAGAAGAACAAA-TGAAGTC--ACCACGCACCGAG------------
-----------AAGGCGGAGCTGCCGACCTGGGCACAGTTAAAGAAGCTGACACCGTTAG
CT------------GGAAAAA-GCCTAGCTAG-CACAAAGGTGACACAAACCCCAG-AAA
AAATGCT---------GCTTACAGCTTTAATGATTGTATCAACGGTGG-TAAGTCTCCCC
ATGCCTGCAGGA------------GCAGCTGCAGCTAATTATACCTACTGGGCCTATGTG
CC-TTTCCCGCCCTTAATTCGGGCAGTTACAT-GGATGGATA--ATCCTATT--------
-------------GAAGTATATGT---TAATAATAGTGTGT-GGGTACCTGGTCCCACAG
ATGATCGTTGCCCTGCCAAACCGG-AGGAAGAAGG---AATGATGATAAATATTT-----
------------------CCATTGGGTA--TCGTTATCCTCC--TATTTGCCTAGGGAGA
GC--------------ACCAGGATGTTTAATGC--------------CTGCTATTC-AAA
ATTGGTTGGTAGAAGT--ACCTACT----GTCAGTCCCACCAGTAGATTTACTTATCACA
TGGTAAGCGGAATGTCACTCAAAC----CACAGGT-AAACTATTTACAAGACT-----TT
TCTTATCAAAGAT--CATTAAAAT----TT---AGGC-CAAAAGGGAA---ACCTTGCCC
C-AAAGAGATT-TC---------CAGAGAATCAAA------------------AGATTTA
GTTTGGGAAGA--ATGTGTGGCCAATAGT--GCAGTGAT-A-TT-------------ACA
AAACAATACATTCGGAACAG-----TTAT-AGATTGGGCACC--------------TAGA
GG-----TCAATTCTAC----CACGATTGCACAGGACAA-ACTCAATTCTGTCCCAGTGC
ACTAG-TG-----------AGTCCAACTGTTGATAGTGATTTAACGGAA--AATTTAGAT
AA-------ACATAAGCACAAAAAATTACAGTCTTTCTACCCTTGGATATGGGGAGAAAA
GGGAATCT---CTACTCCAAGACCAAAAATGATAAGT--------CCTGTTTTTGG----
----TCCTGAACATCC-AGAATTATGGAGA-CTTACTGT-GGCTTCA--------TACCG
CCTT----------AGAAT-TTGGTCTGGAAATCAAAC--TATAGAAA------------
--------------------CAA----GAGATTATAAGCCATTTTA--CTCTATCAACCT
AAATTCCA-----GTCTAACAGTTCCTTTACAAAGTTGTGTAAAGCCCCCTTATA----T
GTTAGTCATAGG--AAATATA-------GTTATT----------AAACCAGAC------T
CCCAAAC--TATAACTTGTGA--AAATTGCAGATTGTT-----------------T-ACT
TGCATTGATTCAACTTTTGATTGGCAGCACCGTATTCTGCTGGTGAGAGCAAGAGAAGGC
-----GTGTGGATCCCTGTGTCCGT---GGACCGACCATGG---GAGGCCTCACCA----
-------------------------TCCATCCATATTTTGACTGAAGTATTA-AAAGGCG
TTTTAAGTAGATCCAAAAGATT---------------------CA-TTTTTACTTTAATT
GCAGTGATTATGGGA---TTAATTGCAGTCACAGCTACAGCCACTGTGGCAGGAGTCGCA
TTGCACTCTTCTGTTC-AGACAGTAAGCTTTGTTGACAATTGGC-AAAAGAATTCCACAA
GGTTGTGGAATTCACAATCTGGTATCGAT-CAAAA-------------ATTGGCAAATCA
AATTAA-TGATCTTAGACAAACCGTCATTTGGAT----GGGAGATAGACT-CATGAGCTT
GGAACATC--GTTTCCAGTTACAGTGTGACTGGAATACGTCAGATTTT---TGTATTACA
CCCCAAG--TTTATAATGAGTCTAAACATCACTGGGAC----------------------
ATGGTTAGACGCCATCTACAGGGAA------GAGAAGATAATCTCACTTTA---GACATT
TCT-AAATT-----A------------------------AAAGAACA-AATTTTTGAAG-
--------CCTCTCAAAGCCACTTAAATATTGTGCCT--GGAGCTGAGGCAT----TAGA
TCAAGTGG-CAAAAAATCTTTATGAATTA--------------AACCCCACGACTTGGAT
TAAGTCTATTGG----AAACTCTACTGCAATAAATTTTGGA-------------------
-------ATTATGTGTCTCT-GTCTAATCGGCTTGTTTTT--AGTGTGC--CGGACCAGT
CGAAGAATCCTGCGTCAAAATCGAGAGAAC--------------GAACAA-GCCTTCATC
GCC-------ATGGC-ACATTTATATAGAGGAAAAGGGAGGGAGAACATTGCGG--GAAG
TCAGGGACCTTGA-------------------------
>16-18308503_RM10
ATG------AACCC-AT-----CGGAG---------------------------ATG--C
AAAGAAAAGC------GCCTCC-------------ACGGAGACGGAAA-----------C
ACCGCAATCGAGCACCAT---------T----GACTCGCATGA-TGAA----------C-
CAAGTGATGATATCAGAAGAACAGA-TGAAGTC--ACCACGCACCGAG------------
-----------AAGGCGGAGCTGCCGACCTGGGCACAGTTAAAGAAGCTGACACCGTTAG
CT------------GGAAAAA-GCCTAGCTAG-CACAAAGGTGACACAAACCCCAG-AAA
AAATGCT---------GCTTACAGCTTTAATGATTGTATCAACGGTGG-TAAGTCTCCCC
ATGCCTGCAGGA------------GCAGCTGCAGCTAATTATACCTACTGGGCCTATGTG
CC-TTTCCCGCCCTTAATTCGGGCAGTTACAT-GGATGGATA--ATCCTATT--------
-------------GAAGTATATGT---TAATAATAGTGTGT-GGGTACCTGGTCCCACAG
ATGATCGTTGCCCTGCCAAACCGG-AGGAAGAAGG---AATGATGATAAATATTT-----
------------------CCATTGGGTA--TCGTTATCCTCC--TATTTGCCTAGGGAGA
GC--------------ACCAGGATGTTTAATGC--------------CTGCTATTC--AA
ATTGGTTGGTAGAAGT--ACCTACT----GTCAGTCCCACCAGTAGATTTACTTATCACA
TGGTAAGCGGAATGTCACTCAAAC----CACAGGT-AAACTATTTACAAGACT-----TT
TCTTATCAAAGAT--CATTAAAAT----TT---AGGC-CAAAAGGGAA---ACCTTGCCC
C-AAAGAATTT--C---------CAGAGAATCAAA------------------AGATTTA
GTTTGGGAAGA--ATGTGTGGCCAATAGT--GCAGTGAT-A-TT-------------ACA
AAACAATACATTCGGAACAG-----TTAT-AGATTGGGCACC--------------TAGA
GG-----TCAATTCTAC----CACGATTGCACAGGACAA-ACTCAATTCTGTCCCAGTGC
ACTAG-TG-----------AGTCCAACTGTTGATAGTGATTTAACGGAA--AATTTAGAT
AA-------ACATAAGCACAAAAAATTACAGTCTTTCTACCCTTGGATATGGGGAGAAAA
GGGAATCT---CTACTCCAAGACCAAAAATGATAAGT--------CCTGTTTTTGG----
----TCCTGAACATCC-AGAATTATGGAGA-CTTACTGT-GGCTTCA--------TACCG
CCTT----------AGAAT-TTGGTCTGGAAATCAAAC--TATAGAAA------------
--------------------CAA----GAGATTATAAGCCATTTTA--CTCTATCAACCT
AAATTCCA-----GTCTAACAGTTCCTTTACAAAGTTGTGTAAAG-CCCCTTATA----T
GTTAGTCATAGG--AAATATA-------GTTATT----------AAACCAGAC------T
CCCAAAC--TATAACTTGTGA--AAATTGCAGATTGTT-----------------T-ACT
TGCATTGATTCAACTTTTGATTGGCAGCACCGTATTCTGCTGGTGAGAGCAAGAGAAGGC
-----GTGTGGATCCCTGTGTCCAT---GGACCGACCATGG---GAGGCCTCACCA----
-------------------------TCCATCCATATTTTGACTGAAGTATTA-AAAGGCG
TTTTAAGTAGATCCAA-AGATT---------------------CA-TTTTTACTTTAATT
GCAGTGATTATGGGA---TTAATTGCAGTCACAGCTACAGCCACTGTGGCAGGAGTTGCA
TTGCACTCTTCTGTTC-AGACAGTAAGCTTTGTTGACAATTGGC-AAAAGAATTCCACAA
GGTTGTGGAATTCACAATCTGGTATCGAT-CAAAA-------------ATTGGCAAATCA
AATTAA-TGATCTTAGACAAACCGTCATTTGGAT----GGGAGATAGACT-CATGAGCTT
GGAACATC--GTTTCCAGTTACAGTGTGACTGGAATACGTCAGATTTT---TGTATTACA
CCCCAAG--TTTATAATGAGTCTAAGCATCACTGGGAC----------------------
ATGGTTAGACGCCATCTACAGGGAA------GAGAAGATAATCTCACTTTA---GACATT
TCT-AAATT-----A------------------------AAAGAACA-AATTTTTGAAG-
--------CCTCTCAAAGCCACTTAAATATTGTGCCT--GGAGCTGAGGCAT----TAGA
TCAAGTGG-CAAAAAATTTTATGAATTA---------------AACCCCACGACTTGGAT
TAAGTCTATTGG----AAACTCTACTGCAATAAATTTTGGA-------------------
-------ATTATGTGTCTCT-GTCTAATCGGCTTGTTTTT--AGTGTGC--CGGACCAGT
CGAAGAATCCTGCGTCAAAATCGAGAGAAC--------------GAACAA-GCCTTCATC
GCC-------ATGGC-ACATTTATATAGAGGAAAAGGGAGGGAGAACATTGCGG--GAAG
TCAGGGACCTTGA-------------------------
>Un_NW_021161853v1-4120_RM10
ATG------AACCC-AT-----CGGAG---------------------------ATG--C
AAAGAAAAGC------GCCTCC-------------ACGGAGACAGAAA-----------C
ACCGCAATCGAGCACCAT---------T----GACTCGCATGA-TGAA----------C-
CAAGTGATGATATCAGAAGAACAGA-TGAAGTC--ACCACGCACCAAG------------
-----------AAGGCGGAGCTGCCGACCTGGGCACAGTTAAAGAAGCTGACACCGTTAG
CT------------GGAAAAA-GCCTAGCTAG-CACAAAGGTGACACAAACCCCAG-AAA
AAATGCT---------GCTTACAGCTTTAATGATTGTATCAACGGTGG-TAAGTCTCCCC
ATGCCTGCAGGA------------GCAGCTGCAGCTAATTATACCTACTGGGCCTATGTG
CC-TTTCCCGCCCTTAATTCGGGCAGTTACAT-GGATGGATA--ATCCTATT--------
-------------GAAGTATATGT---TAATAATAGTGTGT-GGGTACCTGGTCCCACAG
ATGATCGTTGCCCTGCCAAACCGG-AGGAAGAAGG---AATGATGATAAATATTT-----
------------------CCATTGGGTA--TCGTTATCCTCC--TATTTGCCTAGGGAGA
GC--------------ACCAGGATGTTTAATGC--------------CTGCTATTC-AAA
ATTGGTTGGTAGAAGT--ACCTACT----GTCAGTCCCACCAGTAGATTTACTTATCACA
TGGTAAGCGGAATGTCACTCAAAC----CACAGGT-AAACTATTTACAAGACT-----TT
TCTTATCAAAGAT--CATTAAAAT----TT---AGGC-CAAAAGGGAA---ACCTTGCCC
C-AAAGAGATT-TC---------CAGAGAATCAAA------------------AGATTTA
GTTTGGGAAGA--ATGTGTGGCCGATAGT--GCAGTGAT-A-TT-------------ACA
AAACAATACATTCGGAACAG-----TTAT-AGATTGGGCACC--------------TAGA
GG-----TCAATTCTAC----CACAATTGCACAGGACAA-ACTCAATTCTGTCCCAGTGC
ACTAG-TG-----------AGTCCAACTGTTGACAGTGATTTAACGGAA--AATTTAGAT
AA-------ACATAAGCACAAAAAATTACAGTCTTTCTACCCTTGGATATGGGGAGAAAA
GGGAATGT---CTACTCCAAGACCAAAAATGATAAGT--------CCTGTTTTTGG----
----TCCTGAACATCC-AGAATTATGGAGA-CTTACTGT-GGCTTCA--------TACCG
CCTT----------AGAAT-TTGGTCTGGAAATCAAAC--TATAGAAA------------
--------------------CAA----GAGATTATAAGCCATTTTA--CTCTATCAACCT
AAATTCCA-----GTCTAACAGTTCCTTTACAAAGTTGTGTAAAGCCCCCTTATA----T
GTTAGTCATAGG--AAATATA-------GTTATT----------AAACCAGAC------T
CCCAAAC--TATAACTTGTGA--AAATTGCAGATTGTT-----------------T-ACT
TGCATTGATTCATCTTTTGATTGGCAGCACCGTATTCTGCTGGTGAGAGCAAGAGAAGGC
-----GTGTGGATCCCTGTGTCCAT---GGACCGACCATGG---GAGGCCTCACCA----
-------------------------TCCATCCATATTTTGACTGAAGTATTA-AAAGGCG
TTTTAAGTAGATCCAAAAGATT---------------------CA-TTTTTACTTTAATT
GCAGTGATTATGGGA---TTAATTGCAGTCACAGCTACAGCCACTGTGGCAGGAGTTGCA
TTGCACTCTTCTGTTC-AGACAGTAAGCTTTGTTGACAATTGGC-AAAAGAATTCCACAA
GGTTGTGGAATTCACAATCTGGTATCGAT-CAAAA-------------ATTGGCAAATCA
AATTAA-TGATCTTAGACAAACCGTCATTTGGAT----GGGAGATAGACT-CATGAGCTT
GGAACATC--GTTTCCAGTTACAGTGTGACTGGAATACGTCAGATTTT---TGTATTACA
CCCCAAG--TTTATAATGAGTCTAAGCATCACTGGGAC----------------------
ATGGTTAGACGCCATCTACAGGGAA------GAGAAGATAATCTCACTTTA---GACATT
TCT-AAATT-----A------------------------AAAGAACA-AATTTTTGAAG-
--------CCTCTCAAAGCCACTTAAATATTGTGCCT--GGAGCTGAGGCAT----TAGA
TCAAGTGG-CAAAAAATCTTTATGAATTA--------------AACCCCACGACTTGGAT
TAAGTCTATTGG----AAACTCTACTGCAATAAATTTTGGA-------------------
-------ATTATGTGTCTCT-GTTTAATCGGCTTGTTTTT--AGTGTGC--TGGACCAGT
CGAAGAATCCTGCGTCAAAATCGAGAGAAC--------------GAACAA-GCCTTCATC
GCC-------ATGGC-ACATTTATATAGAGGAAAAGGGAGGGAGAACGTTGCGG--GAAG
TCAGGGACCTTGA-------------------------
>9-134082576_RM10
ATG------AACCC-AT-----CAGAG---------------------------ATG--C
AAAGAAAA-C------ACCTCC-------------GTGGAGACCGAAA-----------C
ACCGCAATCGAGCACCAT---------C----GACTTGCCAGG-TTAA----------C-
AAAATGGTGATATCAGAAGAACAGA-TGAAGTG--GCCATCCACCAAG------------
-----------AAGTTGGAGCCGCCGACTTGGGCACAATTAAAGAAGCGGACACAGCT--
--------------GAAAAAA-GCCTGGGAA--TGTAAATGTGACACAAACTCCAG-AGA
ATAGGCT---------GCTTGCAGCTTTGATGATTGTATCAACGGTAT-TAAGTCTCCTC
ATGTCTGCAGGA------------GCAGCTGCAGCTAATTATACTTACTGGGCCTATGTG
CT-TTCCCCGTCCTTAATTCGGGCAGTTACAT-GGGTGGATA--ATCCCATT--------
-------------GAAATATATGT---GAATAATAGTCCGT-GGGTGCCTGACCCCACAG
ATGATCATTGCCCTGCCCAACCCG-AGGAAGAAGA---AATGATGATGAATATTT-----
------------------CCACTGGGTA--TCATTATCCTCC--TGTTTGCCTAGGGAGG
GC--------------ACCAGGATGCTTAATGC--------------CTGCAACCC-AGA
ATTGGTTGGTAGGAGT--ACCTACT----GTCAGTGCCCCCAGTAGGTTTACTCATCACA
TCGTAAGTGGAATGTCACTTAGGC----CACAGGT-AAATTATTTGCAGGACC-----CT
TCTTTTCAAAGAT--CATTAAAAT----CTAGGAGGC-CTAAGGGGAA---GCCTTGCCC
C-AAGGAAATT-CC---------CAAAGGATCAAA---------AGGCCCAGAAGTTTTA
CTTTGGGAAGG--ATGTGTGGCTGATTGT--GAGGTGAT-A-TC-------------ACA
AAACAATGAATTTGGAACTA-----TTGC-AGGTTGGTCACC--------------TCAA
GG-----TCAATTCTAC----CGCAATTGCACAGGACAA-ACTCAAGTGTGTCCCAGTGC
ACATG-TG-----------AGTCTGGCTGTGAACAGTGACTTAACAGAA--GGTTTAGAT
AA-------AAATATGTACTAAAGGTTAGAGTC--TCTACCCTTGGGAATGGGGTGAAAA
GGGAATCT---CATCACCTCGACCAAAGTTAGCTAGT--------CCTGTTACTGG----
----TCCTGAGCACCT-GGAACTTTGGAAG-CTTACTGT-GGTCTCG--------CACTG
CATT----------AGAAT-TTGGTCTGGAAATCAAGC--TATAAGAA------------
--------------------CAA----GAGACCATAAGCTATCTTA--CACTATCGACCT
AAATTCCA-----GTCTGACGATTCCTTTGCAAAGTTGTGTAAAGCCCCCTTATA----T
GCTAGTTGTAGG--AAACATA-------GTTATT----------AACCCAGAT------T
CCCAAAC--TATAACCTGTGA--AAATTGTAGATTGTT-----------------T-ACT
TGCATTGATTCAACTTTTAATTGGCAGCACTGTATTCTACTAGTGAGAGCAAGAGAGGGT
-----ATGTGGATCCCTGTGTTCAT---GGACTGACCGTGG---GAGGTTTTGCCA----
-------------------------TCCGTCCGTATTTTAACTGAATTACTA-AAAGGAG
TTCTAAATAGATCCAAAAGATT---------------------CA-TTTTTACTTTGATT
GTGGTGATTATGGGA---TTAATTGCAGTCACAGCTATGGCAGCTGTGGCAGGAGTTGCA
TTATACTCCTCTGTTC-AAACTGCAGAATATGTAAATAATTGGC-AAAATAATTCCTCAA
AATTGTGAAACTCTCAGACCCAAATAGAT-CAAAA-------------CTTGGCAAACCA
AATAAA-TGATCTTAGAGAAACTGTCATTTGGAT----GGGAGACAGGCT-CATGAGCTT
GGAACATC--GTCTTCAGTTACAGTGTGACTGAAATACATCAGAATTT---TTCCTTACA
CCCCAAG--CCTGTAAGGAGTCTGAGCATCACTGGGAC----------------------
ATGGTTAGATGCCATCTATGAGGAA------GAGAAGATAATCTTACTTTA---GACATT
TCA-AAATT-----A------------------------AAAGAACA-AGTTTTTGAGG-
--------CATCAAAAGCCCATTTCAATTTGGTGCCA--GGAACAGAGGCAA----TTGC
AGAAGCTG-CTGATGGTCTCGCAAATCTT--------------AACCCGGTCACTTGGAT
TAAAACCATTGG----AAGTT---------------------------------------
------------------------------------------------------------
------------------------------------------------------------
------------------------------------------------------------
--------------------------------------
>11-111501531_RM10
ATG------AACCC-AT-----CGGAG---------------------------ATG--C
AAAGAAAAGC------GCCTCC-------------ACGGAGACAGAAA-----------C
ACCGCAATCGAGCACCAT---------T----GACTCGCATGA-TGAA----------C-
CAAGTGATGATATCAGAAGAACAGA-TGAAGTC--ACCACGCACCAAG------------
-----------AAGGCGGAGCTGCCGACCTGGGCACAGTTAAAGAAGCTGACACCGTTAG
CT------------GGAAAAA-GCCTAGCTAG-CACAAAGGTGACACAAACCCCAG-AAA
AAATGCT---------GCTTACAGCTTTAATGATTGTATCAACGGTGG-TAAGTCTCCCC
ATGCCTGCAGGA------------GCAGCTGCAGCTAATTATACCTACTGGGCCTATGTG
CC-TTTCCCGCCCTTAATTCGGGCAGTTACAT-GGATGGATA--ATCCTATT--------
-------------GAAGTATATGT---TAATAATAGTGTGT-GGGTACCTGGTCCCACAG
ATGATCGTTGCCCTGCCAAACCGG-AGGAAGAAGG---AATGATGATAAATATTT-----
------------------CCATTGGGTA--TCGTTATCCTCC--TATTTGCCTAGGGAGA
GC--------------ACCAGGATGTTTAATGC--------------CTGCTATTC-AAA
ATTGGTTGGTAGAAGT--ACCTACT----GTCAGTCCCACCAGTAGATTTACTTATCACA
TGGTAAGCGGAATGTCACTCAAAC----CACAGGT-AAACTATTTACAAGACT-----TT
TCTTATCAAAGAT--CATCAAAAT----TT---AGGC-CAAAAGGGAA---ACCTTGCCC
C-AAAGAGATT-TC---------CAGAGAATCAAA------------------AGATTTA
GTTTGGGAAGA--ATGTGTGGCCGATAGT--GCAGTGAT-A-TT-------------ACA
AAACAATACATTCGGAACAG-----TTAT-AGATTGGGCACC--------------TAGA
GG-----TCAATTCTAC----CACAATTGCACAGGACAA-ACTCAATTCTGTCCCAGTGC
ACTAG-TG-----------AGTCCAACTGTTGATAGTGATTTAACGGAA--AATTTAGAT
AA-------ACATAAGCACAAAAAATTACAGTCTTGCTACCCTTGGATATGGGGAGAAAA
GGGAATCT---CTACTCCAAGACCAAAAATGATAAGT--------CCTGTTTTTGG----
----TCCTGAACATCC-AGAATTATGGAGA-CTTACTGT-GGCTTCA--------TACCG
CCTT----------AGAAT-TTGGTCTAGAAATCAAAC--TATAGAAA------------
--------------------CAA----GAGATTATAAGCCATTTTA--CTCTATCAACCT
AAATTCCA-----GTCTAACAGTTCCTTTACAAAGTTGTGTAAAGCCCCCTTATA----T
GTTAGTCATAGG--AAATATA-------GTTATT----------AAACCAGAC------T
CCCAAAC--TATAACTTGTGA--AAATTGCAGATTGTT-----------------T-ACT
TGCATTGATTCAACTTTTGATTGGCAGCACCGTATTCTGCTGGTGAGAGCAAGAGAAGGC
-----GTGTGGATCCCTGTGTCCAT---GGACCGACCATGG---GAGGCCTCACCA----
-------------------------TCCATCCATATTTTGACTGAAGTATTA-AAAGGCG
TTTTAAGTAGATCCAAAAGATT---------------------CA-TTTTTACTTTAATT
GCAGTGATTATGGGA---TTAATTGCAGTCACAGCTACAGCCACTGTGGCAGGAGTTGCA
TTGCACTCTTCTGTTC-AGACAGTAAGCTTTGTTGACAATTGGC-AAAAGAATTCCACAA
GGTTGTGGAATTCACAATCTGGTATCGAT-CAAAA-------------ATTGGCAAATCA
AATTAA-TGATCTTAGACAAACCGTCATTTGGAT----GGGAGATAGACT-CATGAGCTT
GGAACATC--GTTTCCAGTTACAGTGTGACTGGAATACGTCAGATTTT---TGTATTATA
CCCCAAG--TTTATAATGAGTCTAAGCATCACTGGGAC----------------------
ATGGTTAGACGCCATCTACAGGGAA------GAGAAGATAATCTCACTTTA---GACATT
TCT-AAATT-----A------------------------AAAGAACA-AATTTTTGAAG-
--------CCTCTCAAAGCCACTTAAATATTGTGCCT--GGAGCTGAGGCAT----TAGA
TCAAGTGG-CAAAAAATCTTTATGAATTA--------------AACCCCACGACTTGGAT
TAAGTCTATTGG----AAACTCTACTGCAATAAATTTTGGA-------------------
-------ATTATGTGTCTCT-GTTTAATCGGCTTGTTTTT--AGTGTGC--TGGACCAGT
CGAAGAATCCTGCGTCAAAATCGAGAGAAC--------------GAACAA-GCCTTCATC
GCC-------ATGGC-ACATTTATATAGAGGAAAAGGGAGGGAGAACGTTGCGG--GAAG
TCAGGGACCTTGA-------------------------
>16-60303645_RM10
ATG------AACCC-AT-----CGGAG---------------------------ATG--C
AAAGAAAAGC------GCCTCC-------------ACGGAGACAGAAA-----------C
ACCGCAATCGAGCACCAT---------T----GACTCGCATGA-TGAA----------C-
CAAGTGATGATATCAGAAGAACAGA-TGAAGTC--ACCACGCACCAAG------------
-----------AAGGCGGAGCTGCCGACCTGGGCACAGTTAAAGAAGCTGACACCGTTAG
CT------------GGAAAAA-GCCTAGCTAG-CACAAAGGTGACACAAACCCCAG-AAA
AAATGCT---------GCTTACAGCTTTAATGATTGTATCAACGGTGG-TAAGTCTCCCC
ATGCCTGCAGGA------------GCAGCTGCAGCTAATTATACCTACTGGGCCTATGTG
CC-TTTCCCGCCCTTAATTCGGGCAGTTACAT-GGATGGATA--ATCCTATT--------
-------------GAAGTATATGT---TAATAATAGTGTGT-GGGTACCTGGTCCCACAG
ATGATCGTTGCCCTGCCAAACCGG-AGGAAGAAGG---AATGATGATAAATATTT-----
------------------CCATTGGGTA--TCGTTATCCTCC--TATTTGCCTAGGGAGA
GC--------------ACCAGGATGTTTAATGC--------------CTGCTATTC-AAA
ATTGGTTGGTAGAAGT--ACCTACT----GTCAGTCCCACCAGTAGATTTACTTATCACA
TGGTAAGCGGAATGTCACTCAAAC----CACAGGT-AAACTATTTACAAGACT-----TT
TCTTATCAAAGAT--CATTAAAAT----TT---AGGC-CAAAAGGGAA---ACCTTGCCC
C-AAAGAAATT-TC---------CAGAGAATCAAA------------------AGATTTA
GTTTGGGAAGA--ATGTGTGGCCAATAGT--GCAGTGAT-A-TT-------------ACA
AAACAATACATTCGGAACAG-----TTAT-AGATTGGGCACC--------------TAGA
GG-----TCAATTCTAC----CACGATTGCACAGGACAA-ACTCAATTCTGTCCCAGTGC
ACTAG-TG-----------AGTCCAACTGTTGATAGTGATTTAACGGAA--AATTTAGAT
AA-------ACATAAGCACAAAAAATTACAGTCTTTCTACCCTTGGATATGGGGAGAAAA
GGGAATCT---CTACTCCAAGACCAAAAATGATAAGT--------CCTGTTTTTGG----
----TCCTGAACATCC-AGAATTATGGAGA-CTTACTGT-GGCTTCA--------TACCG
CCTT----------AGAAT-TTGGTCTGGAAATCAAAC--TATAGAAA------------
--------------------CAA----GAGATTATAAGCCATTTTA--CTCTATCAACCT
AAATTCCA-----GTCTAACAGTTCCTTTACAAAGTTGTGTAAAGCCCCCTTATA----T
GTTAGTCATAGG--AAATATA-------GTTATT----------AAACCAGAC------T
CCCAAAC--TATAACTTGTGA--AAATTGCAGATTGTT-----------------T-ACT
TGCATTGATTCAACTTTTGATTGGCAGCACCGTATTCTACTGGTGAGAGCAAGAGAAGGC
-----GTGTGGATCCCTGTGTCCAT---GGACCGACCATGG---GAGGCCTCACCA----
-------------------------TCCATCCATATTTTGACTGAAGTATTA-AAAGGCG
TTTTAAGTAGATCCAAAAGATT---------------------CA-TTTTTACTTTAATT
GCAGTGATTATGGGA---TTAATTGCAGTCACAGCTACAGCCTCTGTGGCAGGAGTTGCA
TTGCACTCTTCTGTTC-AGACAGTAAGCTTTGTTGACAATTGGC-AAAAGAATTCCACAA
GGTTGTGGAATTCACAATCTGGTATCGAT-CAAAA-------------ATTGGCAAATCA
AATTAA-TGATCTTAGACAAACCGTCATTTGGAT----GGGAGATAGACT-CATGAGCTT
GGAACATC--GTTTCCAGTTACAGTGTGACTGGAATACGTCAGATTTT---TGTATTACA
CCCCAAG--TTTATAATGAGTCTAAACATCACTGGGAC----------------------
ATGGTTAGACGCCATCTACAGGGAA------GAGAAGATAATCTCACTTTA---GACATT
TCT-AAATT-----A------------------------AAAGAACA-AATTTTTGAAG-
--------CCTCTCAAAGCCACTTAAATATTGTGCCT--GGAGCTGAGGCAT----TAGA
TCAAGTGG-CAAAAAATCTTTATGAATTA--------------AACCCCACGACTTGGAT
TAAGTCTATTGG----AAACTCTACTGCAATAAATTTTGGA-------------------
-------ATTATGTGTCTCT-GTTTAATCAGCTTGTTTTT--AGTGTGC--TGGACCAGT
CGAAGAATCCTGCGTCAAAATCGAGAGAAC--------------GAACAA-GCCTTCATC
GCC-------ATGGC-ACATTTATATAGAGGAAAAGGGAGGGAGAACGTTGCGG--GAAG
TCAGGGACCTTGA-------------------------
>4-99660999_RM10
ATG------AACCC-AT-----CGGAG---------------------------ATG--C
AAAG-AAAGC------GCCTCC-------------ACGGAGACAGAAA-----------C
ACCGCAATCAAGCACCAT---------T----GACTCGCATGA-TGAA----------C-
CAAGTGATGATATCAGAAGAACAGA-TGAAGTC--ACCACGCACCAAG------------
-----------AAGGCGGAGCTGCCGACCTGGGCACAGTTAAAGAAGCTGACACCGTTAG
CT------------GGAAAAA-GCCTAGCTAG-CACAAAGGTGACACAAACCCCAG-AAA
AAATGCT---------GCTTACAGCTTTAATGATTGTATCAATGGTGG-TAAGTCTCCCC
ATGCCTGCAGGA------------GCAGCTGCAGCTAATTATACCTACTGGGCCTATGTG
CC-TTTCCCGCCCTTAATTCGGGCAGTTACAT-GGATGGATA--ATCCTATT--------
-------------GAAGTATATGT---TAATAATAGTGTGT-GGGTACCTGGTCCCACAG
ATGATCGTTGCCCTGCCAAACCGG-AGGAAGAAGG---AATGATGATAAATATTT-----
------------------CCATTGGGTA--TCGTTATCCTCC--TATTTGCCTAGGGAGA
GC--------------ACCAGGATGTTTAATGC--------------CTGCTATTC-AAA
ATTGGTTGGTAGAAGT--ACCTACT----GTCAGTCCCACCAGTAGATTTACTTATCACA
TGGTAAGCGGAATGTCACTCAAAC----CACAGGT-AAACTATTTACAAGACT-----TT
TCTTATCAAAGAT--CATCAAAAT----TT---AGGC-CAAAAGGGAA---ACCTTGCCC
C-AAAGAGATT-TC---------CAGAGAATCAAA------------------AGATTTA
GTTTGGGAAGA--ATGTGTGGCCGATAGT--GCAGTGAT-A-TT-------------ACA
AAACAATACATTCGGAACAG-----TTAT-AGATTGGGCACC--------------TAGA
GG-----TCAATTCTAC----CACAATTGCACAGGACAA-ACTCAATTCTGTCCCAGTGC
ACTAG-TG-----------AGTCCAACTGTTGATAGTGATTTAACGGAA--AATTTAGAT
AA-------ACATAAGCACAAAAAATTACAGTCTTGCTACCCTTGGATATGGGGAGAAAA
GGGAATCT---CTACTCCAAGACCAAAAATGATAAGT--------CCTGTTTTTGG----
----TCCTGAACATCC-AGAATTATGGAGA-CTTACTGT-GGCTTCA--------TACCG
CCTT----------AGAAT-TTGGTCTAGAAATCAAAC--TATAGAAA------------
--------------------CAA----GAGATTATAAGCCATTTTA--CTCTATCAACCT
AAATTCCA-----GTCTAACAGTTCCTTTACAAAGTTGTGTAAAGCCCCCTTATA----T
GTTAGTCATAGG--AAATATA-------GTTATT----------AAACCAGAC------T
CCCAAAC--TATAACTTGTGA--AAATTGCAGATTGTT-----------------T-ACT
TGCATTGATTCAACTTTTGATTGGCAGCACCGTATTCTGCTGGTGAGAGCAAGAGAAGGC
-----GTGTGGATCCCTGTGTCCAT---GGACCGACCATGG---GAGGCCTCACCA----
-------------------------TCCATCCATATTTTGACTGAAGTATTA-AAAGGCG
TTTTAAGTAGATCCAAAAGATT---------------------CA-TTTTTACTTTAATT
GCAGTGATTATGGGA---TTAATTGCAGTCACAGCTACAGCCACTGTGGCAGGAGTTGCA
TTGCACTCTTCTGTTC-AGACAGTAAGCTTTGTTGACAATTGGC-AAAAGAATTCCACAA
GGTTGTGGAATTCACAATCTGGTATCGAT-CAAAA-------------ATTGGCAAATCA
AATTAA-TGATCTTAGACAAACCGTCATTTGGAT----GGGAGATAGACT-CATGAGCTT
GGAACATC--GTTTCCAGTTACAGTGTGACTGGAATACGTCAGATTTT---TGTATTACA
CCCCAAG--TTTATAATGAGTCTAAGCATCACTGGGAC----------------------
ATGGTTAGACGCCATCTACAGGGAA------GAGAAGATAATCTCACTTTA---GACATT
TCT-AAATT-----A------------------------AAAGAACA-AATTTTTGAAG-
--------CCGCTCAAAGCCACTTAAATATTGTGCCT--GGAGCTGAGGCAT----TAGA
TCAAGTGG-CAAAAAATCTTTATGAATTA--------------AACCCCACGACTTGGAT
TAAGTCTATTGG----AAACTCTACTGCAATAAATTTTGGA-------------------
-------ATTATGTGTCTCT-GTTTAATCGGCTTGTTTTT--AGTGTGC--TGGACCAGT
CGAAGAATCCTGCGTCAAAATCGAGAGAAC--------------GAACAA-GCCTTCATC
GCC-------ATGGC-ACATTTATATAGAGGAAAAGGGAGGGAGAACGTTGCGG--GAAG
TCAGGGACCTTGA-------------------------
>19-34033398_RM10
ATG------AACCC-AT-----CAGAG---------------------------ATG--C
AAAGAAAAGC------GCCTGC-------------ACAGAGACGGAAG-----------C
ACTGCAATCGAGCAGCAT---------C----AACTCACAAGA-TGAA----------C-
AAAATGGTGATGTCAGAAGAACAGA-TGAAGTT--GCCATCCACCAAG------------
-----------AAGGCAGAACCGCCAACTTGGGCACAGTTAAAGAAGCTGACACAGTTAG
CT------------GAAAAAA-GCCTAGAGAA-CACAAAGGTGACACAAACTCCAA-AGA
ACATGCT---------GCTTGCAGCTTTGATGATTGTATCAATGGTGG-TAAGTCTCTCC
ATGCCTGCAGGA------------GCAGCTGCAGCTAATTATACCTACTGGGCCTATGTG
CC-TTTCCTGCCCTTAATTCGGGCAGTCACAT-GGATGGATA--ATCCTATT--------
-------------GAAATATATGT---TAATAATAGTGCAT-GGGTACCTGGCCCCACAG
ATGATCATTGCCCTGCCAAACCTG-AGGAAGAAGG---AATGATGATAAATATTT-----
------------------CCACTGGGTA--TTATTATCCTCC--TACTTGCCTAGGGAGA
GC--------------ACCAGGATGTTTGATTC--------------CGGCAATCC-AAA
ATTGGTTGGTAGAAGT--ACCTACT----GTCAATACCAGCAGTAGATTTACTTATCACA
TGATAAGTGGAATGTCACTCGGGC----CACAGGT-AAATTACTTACAGGACT-----TT
TCTTATCAAAGAT--CATTAAAAT----TT---AGAC-CTAAAGGGAA---ACCTTGCCC
C-AAGGAAGTT-CC---------CAAAGGATCAAA---------AGACACAGAAGTTGTA
GTTTGGGAAGA--ATGTGTGGCCGATAGT--GCGGTGAT-A-TT-------------ACA
AAACAATGAATTCAGAACTA-----TTAT-AGATTGAGCACC--------------TTGA
GG-----TCAATTCCAC----CACAATTGCACAGGACAA-ACTCAACCGTGTCCCAGTGC
ACAAG-TG-----------AGTCCAGCTGTTGATAGTGACTTAACAAAA--AGTTTAGAT
AA-------ACGTAAGCACAAAAAATTACAGTCTTTCTACCTTTAGGAATGGGGAGAAAA
AGGAATCT---CTACTCCAAGACCAAAAATAATAAGT--------CCTATTTCTGG----
----TCCTGAACATCC-AGAATTATGGAGG-CTTACTGT-AGCCTCA--------TACCG
CATT----------AGAAT-TTGGTCTGGAAATTGAAC--TATAGAAA------------
--------------------CAA----GAGATCATAAGCCCTTTTA--TACTATTGACCT
AAATTCCA-----GTCTTACAGTTCCTTTACAAAGTTGTGTAAAGCCCTCTTACA----T
GCTAGTTGTAGG--AAATATA-------GTTATT----------AAACCAGAC------T
CCCAAAC--TATAACCTGTGA--CTATTGCAGATTGTT-----------------T-ACT
TGCATTGATTTGACTTTTAATTGGCAGCACCGTATTCTGCTAGTGAGAGCAAGAGAAGAC
-----GTGTGGATCCCTGGGTCCGT---GGACTGACCGTAG---GAGGCCTCGCTG----
-------------------------TCTGTCCATATTTTGACTGAGGTATTA-AAAGTCA
TTTTAAATAGCTCCAAAAGATT---------------------CA-TTTTTACTTTAATT
GCAGTGATTATGGGA---TTAATTGCAGTCACAGCTATGGCCGCTGTGGCAGGAGTTGCA
TTGCACTCTTCTGTTC-AGACGGTAAACTTTGTTAACGATTGGC-AAAAGAATTCTACAA
GATTGTGGAATTCACAATCTGGTATTGAT-CAAAA-------------ATTGGCAAATCA
AATTAA-TGATCTTAGACAAACTGTCATTTGGAT----GGGAGATAGGCT-TATGAGCTT
AGAACATC--ATTTCCAGTTACAGTGTGACTGGAATACGTCAGATTTT---TGTATTACA
CCCCGAG--TTTATAATGAGTCTGAACATCACTGGAAC----------------------
ATGGTTAGACGCCATCTACAGGGAA------GAGAAGATAATTTCACTTTA---GACATT
TCC-AAATT-----A------------------------CAAGAACA-AATTTTCAAAG-
--------CATCAAAAGTCCATTTAAATTTGGTACCA--GGAACTGAGGCAA----TCGC
AGGAGTTG-CTGATGGCCTCGCAAATC---------------------------------
------------------------------------------------------------
------------------------------------------------------------
------------------------------------------------------------
------------------------------------------------------------
--------------------------------------
>10-69302515_RM10
ATG------AACCC-AT-----CGGAG---------------------------ATG--C
AAAGAAAAGC------GTCTCC-------------GCAGAGACGGAGA-----------C
ACCGCAATCGAGCACCAT---------C----GACTTGCCAGA-CGAA----------C-
AAAATGGTGATATCAGAAGAACAGA-CAAAGTT--GCCATCCACCAAGAAAAACAGAACC
GGGCAAAAAGAAAAACAGAACCGCCGACTTGGGCACAATTTAAAAAGCTGACACAGTTCT
CT------------GAAAAAAAGCCGAGAGAA-CACAAGGGTGACACAAACTCCAG-AGA
GTATGCT---------GCTTGCAGCTTTGATGATTGTATCAACGGTAG-GAAGTCTCTCC
ACGTCTGCAGGA------------GCAGCTGCAGCTGATTATACCTACTGGGCCTACGTG
CC-CTTCCCGCCCTTAATTCGGGCAGTTACAT-GGATGGATA--ATCTGATT--------
-------------GAAGTATATGT---TAATAATAGTGCGT-GGGTACCTGGCCCCATAG
ATGACTGTTGCCCTGCCCAACCCG-AGGAGGAAGG------AATGATGAATATTT-----
------------------CAATTGGGTA--TCGTTATCCTCC--TATTTGCCTAGGAAGG
GC--------------ACCAGGATGCTTAATGC--------------CCGAAACCC-ACA
ATTAG----TAGAAGT--ACCTATT----GTCAGTACCACCAGTAGATTTACTTATGACA
TGGTAAGTGGAATGTCACTCAGGC----CACAGGT-AAATTATTTACAGGACC-----CT
TCTTATCAAAGAT--CATTACAAT----CT---AGGC-CTAAGGGGAA---GCCTTGCCT
C-AAGGAAATT-CC---------CAAAGAATCAAA---------ACGCCTAGAAGTTTTA
GTTTGGGAAGA--ATGTGTGGCGGATAAT--GTGGTGAT-A-CT-------------CCA
AAACAATGAATTCGGAACCA-----TTAT-AGATTGGGCACC------------------
-------TCA--TCCAC----CGCAGTTGCACAGGACAA-ACTCAATCGTGTTCCAGTGC
ACATA-TG-----------AGTCCGGCTGTGAACAGTGACGTAAGAGAA--GGTTTAGAT
AA-------AAATAAGTACAAAAGGTT--AGTCTCCCTACCCTTGGGAATGGGGAGAAAA
AGGAATCT---CTGCTCCAAGACCAAAAATAATAAGT--------CCTGTCATTGG----
----TCCTGAACATCC-AGAATTATGGAGG-CTTACTGT-GGCCTCA-----------CA
CATT----------AGAAT-TTGGTCTGGAAGTCAAGC--TACAGGAA------------
--------------------CAA----AAGATCGTAAGTCATCTTA--TACTATTGATCT
AAATTCCA-----GTCTGACAATTCCTGTGCAAAATTGTGTAAAACCCCCTTATA----T
GCTAATTGTAGG--AAACTTA-------GTTATT----------TAACCAGAT------T
CCCAAAC--TATATCCTGTGA--AAACTGTAGATTGTT-----------------C-ACT
TGCATTGATTCGACTTTTAATTGGCAGCACCATATTCTACTAGTGAGAACAAGAGAGGGC
-----ATGTGGATCCCTGTGTCCAT---GGACCGACCATGG---GAGGCTTCGCCA----
-------------------------TCCATCCATATGTTGACTGAAGTATTA-AAAGGAG
TTCTAAATAGATCCAAAAGATT---------------------CA-TTTTTACTTTAATT
TCAGTGATCATGGGA---TTAATTGCAGTCACAGCTATGGCCGCTGTGGCAGGAGTTGCA
TTGCACTCTTCTGTAC-AGACAGTAAACTTTGTTAACAATTGGC-AAAAAAATTTTGCGA
GATTGTGGAATTCACAATCTGATATTGAT-CAAAA-------------ATTGGCAAACCC
AATTAA-TGATCTTAGACAAACTGTCATTTGGGT----GGGAGACAGGCT-CATGAGCTC
GGAACATC--GTTTTCAGTTACAGTGTGACAGGAATACGTCAGATTTT---TGTATTACA
CTCCGAG--CCTGTAATGAGTCTGAGCATCACTGGGAC----------------------
ATCGTTGGATGCCATCTGTAGGAAA------GAGAAGATAATCTTACTTTA---GACGTT
TCA-AAATT-----A------------------------AAAGAGCA-AATTTTCAAAG-
--------CATCAAAAGCCCATTTAAATCTGGTACCA--GGAACTGAGGCAA----TCGC
AGGAGCTG-CTGATGGCTTTGCAAATCTT--------------AACCCTGTCACTTGGGT
TAAAAGCCTTGG----AAGTTCCACTATTGTAAATTTTGTA-------------------
-------TTAATCCTTGTGT-GCCTGCTCTGTCTGTTGTT--AGTCTAC--AGGTGTACC
CAGCAGCTCCGAAGAGACAGCGACCGTCAA--------------GAACGG-GCCACAATG
ATG-------ATGGT-GGTTTTGTC-AAAAGAAAAGGGGGA---AATGTGGGGA--AAAG
AAAGAGAGATCAGATTG---------------------
>3-57268373_RM10
ATG------AACCC-AT-----CGGAG---------------------------ATG--C
ACAGAGAATC------GCCTCT-------------GCGGAGACAGAAA-----------A
CCCACAATCGAGCATCAT---------C----AACTTGCCAGA-TAAA----------C-
AAAATGGTGATATCAGAAGAACAGA-TAAAGTT--GCCATCCACCGAG------------
-----------AAAGCAGAGCCGCCGACCTGGGCCCAATTAAAGAAGCTGACACGGTTAG
CT------------GAAAAAA-GCCTGAAGAA-CACAAGGGTAAAATGAACTCCAG-AGA
ATATGCT---------GTCTGCAGCCTTGATGATTGTATCAATGGTGG-TAAGTCTCCCT
GTGACTGCAGGA------------GCAGATGCAGCTAATTATACTTACTGGGCCTATGTG
CC-TTTCCCGCCCTTAATTCAGGCAGTCACTT-GGATGGATA--ATCCTATT--------
-------------GAAGTATATGT---TAATAATAGTGCAT-GGGTACCAGGCCTCACAG
ATGATAGTTGCCCTGCCCAACCTG----AAGAAGG---AATGATGACAAATATTT-----
------------------CCAATGGGTA--TCATTATCCTCC--TATTTGCCTAGGGAAG
GC--------------ACCAGGATGTTTAATGT--------------CTACAACCC-AAA
ATTGGTTGGTAGAAGT--ACCTACT----GTCAGTGCCACCAGTAGATTTACCTATCACA
TGGTAAGTGGAATGTCACTCAGGC----CACAGAT-GAATAACTTACAGGACT-----CT
TCTTATCAAAGAT--CATTAAAAT----TT---AGGC-CTAAGAGGAA---GCCTTGCCC
C-AAGAAAATT-CC---------CAAAGAATCAAA---------AAGCCCAGAAGTTTTA
GTTTGGGAAGA--ATGTGTGGCTGATACT--GAGGTGGT-A-TT-------------ACA
AAACAATGAATTTGGAACTA-----TTAT-AGACTGGGCCCC--------------TCGA
GG-----CCAATTTTAT----TATAATTGTATGGGACAG-ACTCACTCATGTTCACAGGC
CCTATCCATCTGGCCCGCTAATCCAGCCTATGATAGTGATTTAACTAAA--AGACTGGAC
CA----------GGTTTACAGAAAGTTAAAATCACCCTATCCATGGAAATGGGGTGAAAA
GGGAATTT---CATCACCTCGACCAAAGTTAGTTAGT--------CCTGCTACTGG----
----TCCTGAACATCC-GGAATTATGGAAG-TTTACTGT-GGCCTTG--------CACCA
CATT----------ACAAT-TTTGTCTGGAAATCAAGC--TATAGGAA------------
--------------------CAA----GAGATCATAAGCCATATTA--TACTACTAACCT
AAATTCCA-----ATCTGACAATTCCTTTGCACAGTTGTGTAAAACCTCCTCATA----T
GCTAGTTGTAAG--AAACATA-------GTTACT----------AAACGAGAT------T
CCCAAAC--TATAGTCTGTGA--AAATTGTAGATTGCT-----------------T-ACT
TGCATTGATTCGACTTTTGATTGGCAGCACTATATTCTGCTGGTGAGGGCAAGAGAGGGC
-----GTGTGAATCCGTGTGTCCAT---GGACCAACCGTGG---GAGGCTTCCCCA----
-------------------------TCTGTCCACATTATAACAGAAGTTTTA-AAAAGAG
TTCTAACTAGATCCAAAAGATT---------------------CA-TTTTTACTTTAACT
GCAGTGATTGTGGGT---CTTATTGCAGTCACAGCTACTGCTGCGGCTGCTGGAATTGCT
TTATACTCCTCTGTTC-AAACTGCAGAATATGTAAATAATTGGC-AAAAGAATTCCTCAA
AATTGTGGAATTCTCAGACCCAAATAGAT-CAAAA-------------ATTGGCAAACCA
AATTAA-TGATCTTAGACAAACTGTCATTTGGAT----GGGAGATAGGCT-CATGAGCTT
GGAATATC--TTTTTCAGTTACAGTGTGACTGGAATACGTCAGATTTT---TGTACTACA
CCCCGAG--CCTATAATGAGTCTGAGCATCACTGGGAC----------------------
ATGGTTGGACGCCATCTACAAGGAA------GAAAAGATAATCTTACTTTG---GATATT
TCA-AAATT-----A------------------------AAATGACA-AATTTTTGAGG-
--------CATCAAAAGCCCATTTAAATCTGGTGCCA--GAAACTGAGGCAA----TCGT
CAAAGCTG-CTGATGACCTCACAAATCTT--------------AGTACTGTCACTTGGGT
TAAAACCATCAG----GCGTTCCACTATTGTAAGTTTCATA-------------------
-------TTAATCCTTGTAT-GTCTGTTCTGTCTGTTGTT--AGTCTAC--AGGTGTATC
CAGCAGCTCCGAAGAGACAGTGACCAGTGA--------------GAACGG-GCCATGATG
ACG-------ATGGC-GGTTTTGTCAAAAAGAAAAGGGGGA---TATGTAGGGA--AAAG
AAAGAGAGATCAGACT----------------------
>3-53919281_RM10
---------CAAACAAA-----CAAAC---------------------------AAA--C
AAACAAAAAA------ACCCTC------------TGCAAAAACGAAAA-----------A
CCCACAATCAAGCATCAT---------C----AACTTGCCAAG-TAAA----------C-
AAAATTGCAATATCAAAAAAACAGA-TAAAGCT--ACCATCCACCAAA------------
-----------AAAGTGGAACCGCCGACCTGGGGTCAACTAAAGAAGCTGACACAGTTAG
CT---------AAAAAAAAAAAGCCTAAAAAA-AACAAGGGTAACACAAACTCCAG-AAA
ATATACT---------GCTTACAGCTTTGATAATTGTATCAACGGTGG-TAAGTCTCCCC
ATGTCTGCAGAA------------ACAGCTGCAGCTAGTTATACTTACTGGGCCTATGTG
CC-TTTCCTGCCCTTAATTTGGGCAGTCACAT-GGATAAATA--ATCCTATT--------
-------------AAAATATATGC---TAATAATAGTGCAT-GGGTACCAGGCCCCACAG
ATGATCGTTGCCCTGCCCAACCTA-AAAAAAAATA---------AATAAATATTT-----
------------------CCATTGGGTA--TTATTATCCTGC--TACTTGCCTAGGAATG
CT--------------TAATGGATGCTTAATGC--------------CTACAACCC-AAA
ATTGGTGGGTAGAAAT--ACATACT----GTCAGTGGCACCAGGAGATTTACTTATCACA
TGGTAAGTGAAATGTCACTTGAGC----CACAGAT-AAATAATTTACAGGACT-----CT
TCTTATCAAAGAT--CATTAAAAT----TT---AGGC-CTAAAGGGTA---GCCTTGCCC
C-AAAGAAATT-CC---------CCAAAAATCAAA---------AGGCCCAAAAGTCTTG
GTTTCGAAAAA----CTGTGACTGATACT--GCGGTGGT-A-TT-------------ACA
AAACAACAAATTCAAAACTA-----TCAT-AAACTGGGCCCC--------------TTGA
GG-----ACAATTATAT----TATAATTGTAAGGGCCAG-ACTCA----TGTTCACAGGC
CCCATCTGTCTGGCCCATTAATCCGACCTATAAGAGTGATTTAACTAAA--AGGGAAGAC
CA----------GGTTTATAAAAGGTCAAAACCACCCTATCCATAAAAATGTGGTAAAAA
GAGAATTT---CATCACCTCAACCAAAGTTAGTTAGT--------CCTGTTACTAG----
----TCCTAAACATCC-AAAATTATAAAAA-CTTACTGT-GGCTTCG--------CACCA
CATT----------AAAAT-TTGGTCTGGAAATCAAGC--TATAAAAA------------
--------------------CAA----AAAATTACAAGCCATATTA--TACTATCAACCT
AAATTCCA-----ATCTAACAATTCCTTTACAAAGTTGTGTAAAACCCCCTTATA----T
ACTAGTTGTAAA--AAACATA-------GTTATT----------AAACTAGAT------T
CCCAAGC--TATAACCTGTGA--AAATTTTAGATTATT-----------------T-ACT
TGCATTGATTCAACTTTTAATTGGCAGCATTGTATTCTACTAGTGAGGGCAAGAAAGGGC
-----GTGTGGATCCCTGTGTCCGT---AGACTGACCATGA---GAGGCTTCCCCA----
-------------------------TCCGTCCATATTTTAACAAAAGTATTA-AAAAAAG
TTCTCACAAGATCCAAAAGATT---------------------CA-TTTTTACTTTAATG
ACAGGGATTATGGGT---CTTACTGCAGTCACAGCTACTGCTGCGGTTGCTGGAATTGCT
TTACACTCCTCTGTTC-AAACTGCTAAATACGTAAATAACTGAC-AAAAGAATTCCTCAA
GATAGTGGAATTCTCAGACCCAAATAGAT-CAAAA-------------ATTGGCAAACCA
AATTAA-TCATCTAAGACAAGCTGTCATTTAAAT----GAGAGATAGGCT-CATGAGCTT
GAAACATC--TTTTTCAGTTACACTGTGACTGAAATACGTCAAATTTT---TGTATTACA
CCCCGAG--CCTATGATGAGTCTGAACATCACTGGGAC----------------------
ATGGTTAAATGCCATCTACAAAAAA------GAAAAAATAATCTTACTTTA---AATATT
TCA-AAATT------------------------------AAAAAACAAATTTTTTAAGG-
--------CATCAAAAGCCCATTTACATTTGGTACCA--AAAACTGAGACAA----TTGT
AAAAGCTG-CTCATGGCCTCACAGACCTT--------------AATCCCATCACTTGGGT
TAAAACTATCAA----AAGTTCCACTATTGTAAATTTTTTA-------------------
-------TTAATCCTTGTAT-GCCTGTTCTGTCTGTTTT---AGTCTGC--AGGTGTACC
CAACAACTCCAAAAAGACAACAACCAGCAA--------------AAACGG-GCCATAATG
ACG-------ATGGC-GATTTTG-AAAAAACACAAGGGGGA---TACATAGGGA--AAAG
AAAGAGAGATCGGACTG---------------------
>6-173407568_RM10
AAA---AATAAGAC-AT-----AAGAA---------------------------ATA---
--GGTAAGGT------GATAAT-------------ATGGGGGAGAGGT------------
-------TTGGCTTGTAT----------------TTCACCAGC-AGAAAATCAGCTTCC-
AGTCTGGATACCTATGACTTACAGA-AGAAGTT--GCTATCCACCAAG------------
-----------GAAGCGGAGCCGCCAACCTGGGCCCAACTGAAGAACCTGACATGGTTAG
CT------------GAAAAAA-GCCTGAAGAA-TACAAGGGTAACACAAACTCCAG-AGA
ATATGCT---------ACTTGCAGCTTTAATGATTGTATCAACAGTGA-TAAGTCTCCCT
ATGTCTGCAGAA------------GCAGCTGCAGCTAATTATACTTACTGGGCCTGTGTG
CC-TTTCCCGCCCTTAATTCAGGCAGTCACTT-GGATAGATA--ATCCTATT--------
-------------GAAGTATATGT---TAATAATAGTGCAT-GGGTACCAGG--CCACAG
ATGACTGTAGCCCTGCCCAACCTG-AAGAACAAGG---AATGATGTTAAACATTT-----
------------------CCATTGGGTA--TCATTATCCTCC--TATTTGCCTGGGGAAA
GC--------------ACCAGGATGCTTAATGC--------------CTACAACCC-AAA
ACTGGTTGGTTGAAGT--ACCTACT----GTCAGTGCCTCCAGTAAATTTACTTATCACA
TGGTAAGTGGAATGTCACTCGGGT----CACAAAT-AAATAATTTACAGCACT-----CT
TCTTATCAAAGAT--CATTAAAAT----GT---AGGC-CTAAGGGAAA---ACCTTGCCC
CAAAGAAAAGT-CC---------CAAAGAATCAGA---------AGACCCAGAAGTGTTA
GTTTGGGAAGA--ATGTGTGGCTGATACT--GCGGTGGT-A-TT-------------ACA
AAACAATAAATTTGGAATTA-----TTAT-AGACTGGGCCCC--------------TCGA
GG-----CCAATTATAT----TATGATTGTACAGGCCAG-ACTTACTCGTGTTCACAGGT
CCCATCTGTCTGGCCCTCTAATCCGGCCTATGATAGTAATTTAACTAAA--AGGCTAGAC
CA----------GGTTTATAGAAGGTTAGAATCACCCTATCCATGGAAATGGGGTGAAAA
GGGAATTT---CATCACCTTGACCAAAGTTAGTTAGT--------CCTGTTACTGG----
----TCCTGATCATCC-AGAATTATGGAAG-CTTACTGT-GGCCTCG--------CACCA
CATT----------AGAAT-TTGGTCTGGAAATCAAGT--TATGGGAA------------
--------------------CAA----GAAATCGTAAGCCATATTA--TACTATTAACCT
AAATTCCA-----ATCTGACAATTCCTTTACAAAGTTGTGTAAAACCCCCTTATA----T
GCTAGTTGTAGG--AAACATA-------GTTATT----------AAACCAGAT------T
CCCAAAC--TATAACTTGTGA--AAATTGTAAATTGTT-----------------T-ACT
TGCATTGATTCAACTTTTGATTGGCAGCACCATATTTTGCCAGTGAGGGCAAGAGAGGGC
-----GCGTGGATCCCTGTGTCCAT---GAACCGACCGTGG---GAGGCTTCCCCA----
-------------------------TCCATCCATATTTTAACAGAAGTATTA-AAAGGAG
TTCTAACTAGATCCAAAAGACT---------------------CA-TTTTTACTTTGATT
GCAGTGATTATGGGT---CTTATTGCAGTCACAGCTACTGCTGCGGCTGCTGGAATTGCT
TTACACTCCTCTATTC-AAACTGCAAAATATGTGAATAATTGGC-AAAATAATTCCTCAA
AATTGTGGAATTCTCAGATCCAGATAGAT-CAAAA-------------ATTGGCAAACCA
AATTAA-TGATCTTAGACAAACTGTCATTTCAAT----GGGAGATAGGCT-CATGAGCTT
GGAATATC--TTTTTCAGTTACAGTGTGACTGGAATACGCTAGATTTT---TGTATTACA
CCTCGAG--CCTATAATGAATCTGAACATCACTGGGAC----------------------
ATGGTTAGATGCCATCTACAAGGAA------GAGAAAATAATCTTACTTTA---GGTATT
TCA-AAATC-----A------------------------AAAGAACA-AATTTTTAAGG-
--------CATCAAAAGCCCAGTTAAATCTGGTGCCA--GAAACTGAGGCAA----CGGT
AAAAGCTG-TTGATAGCCTCACAAATCTT--------------AACCCCGTCACTTGGGT
TAAAACCACTGG----AAATTCCACTATTGCAAATTTTGTA-------------------
-------TTAATCCTTGTGT-GTCTGTTCTCTCTGTTGTT--AGTCTAC--AGGTATATC
CAGCAGCTCCGGAGAGACAGCGACCAGCGA--------------GAACGG-GCCATGATG
ATG-------ACAGA-GGTTTTGTCAAAAAGAAAAGGGGGA---TATGTAGGGA--AAAG
AAAGAGAGATCAGACT----------------------
>14-1690984_RM10
GTGAAGGAAAACTG-AT-------------------------------------TTGGTA
GAAAGACAGCAGTAGAACGTGC----------GAAATAGAGAAGGGGA-----------T
AACGTGGGGGAGAGGCTC-------TGCTTGTGTTTCACCAGA-AGAAAATCAGCGTCC-
AGTTTGGGTACCTATAACTTACAGA-AGAAGTT--GCCATCCACCAAG------------
-----------AAAGCGG---------------------------AGCTGACACAGTTAG
CT------------GAAAAAA-GCCTGAAGAA-AACAAGGGTAACACGAACTCCAG-AGA
ATATGCT---------GCTTGCAGCTTTGATGATTGTGTCAAACGGGGGTGAGTCTCCCC
ATGTCTGCAGGA------------GCAGGTGCAGCTAATTATACTTCCTGGGCCTATGTG
CC-TTTCCTGCCCTTAATTCGGGCAGTCACAT-GGATGGATA--ATCCTACT--------
-------------GAAGTATATGT---TAATAATAGTGCAT-GGGTACCAGGCCCCGCAG
ATGACCGTGGCCCTGCCCCACCTG-AAGAAATAGC---AATGACGATAAATATTT-----
------------------CCACTGGGTA--TCATTATCCTCC--TATGTGCCTGGGGAAG
GC--------------ACCAGGATGCTTAATGC--------------CTACAACCC-AAA
ATTGGTTGGTAGAAGC--ACCTACT----GTCAGTGCCACCAGTAGATTTACTTATCATG
TGGTAAGTGGAATGT-------------CACAGAT-AAATAATTTATAAGATT-----CT
TCTTATCAAAGAT--CCTTAAACT----TT---AGGC-CTAAGGGAAA---GCCTTGCCC
C-AAGGAAATT-CC---------CAAAGAATCGAA---------AGACCCAGAAGTCTTA
GTTTGGGAAGA--ATGTGTGGCTGAGACT--GCGTTGGT-A-TT-------------ACA
AAACGATGAATTTGGAACCA-----TTAT-ACACTGGGCCCC--------------TCGA
GG-----CCAATTATAT----TATGATTGTACGGGCCAG-ACTCACTCATGTTCACAGGC
ACCATCCGTCTGGCCCACTAATCCAGCCTATGATTATAATTTAACTAAA--AGGCTGGAC
CA----------GGTGTATAGAAGGTTAGAATCACCCTATCCATGGAAATGGGGTGAAAA
GGGAATTT---CATCTCCTCGA-----------------------CCTGTTACTGA----
----TCCTGAACATCC-CAAATTATAAAAG-CTTAGTGTGGGCCTCG--------CACCA
CATT----------AAAAT-TTGTTCTGGAAATCAAGC--TATAGGCA------------
--------------------CAA----GCGATCGTAAGCCATATTA--TACTATTAACCT
AAATTCCA-----ATCTGACAATTCATTTCCAAAGTTGTGTAAAACCTCCTTATATATGT
GCTAGTTGTAGG--AAACATA-------GTTATT----------AAACCAGAT------T
CCCAAAC--TATAACCTGTGG--AGATTGTAGATTGTT-----------------T-ACT
TGCATCCATCCACCTTTTGATTGGCAGCACCATATTCTGCTGGTGAGGGCAAGAGAGGGC
-----GTGTGGATCCCTGTGTCCAT---GGACCAACCATGG---AAGGCTTCCCCATCTG
TCCATATTTTTTTTTTGAGATGGTCTCCGTCCATATTTTAACGGAAGTATTA-AAAG---
TTCTAACTAGGTCCAAAAGATT---------------------CA-TTTTTACTTTGATT
GCAGTGATTATGGGT---CTTACTGCAGTCACAGTGACTGCGGTGGCTGCTAGAATTGCT
TTACACTCCTCTGTTT-AAACTGCAGAATATGTAAATAATTGGC-AAAAGAATTCCTCAA
AATCGTGGAATTCTCAGACGCAAATAGAT-CAAAA-------------ATTGGCAAACCA
AATTAA-TGATCTTAGACAAACTGTCATTTGGAT----GGGAGATAGGCT-CGTGAGCTT
GGAATATC--TTTCTCAGTTACAGTGTGACTGGAATATGTCAGATTTT---TGTATTACA
CCCAGAG--CCTATAATGAGTCTGAGCATCACTGGGAC----------------------
ATGGGTAGATGCCATCTACAAGGAA------GAGAAGATAATCTTACTTTA---GATATT
TCA-AAATT-----A------------------------AAATAACA-AATTTTTGAGG-
--------CAGCAAAAGCCCGTTTAAATCTGGTGCCA--GAAACCGAGGCAA----TGGT
GAACGCTG-CTGACGGCCTCACAAACCGT--------------AACCCCGTCACTTGGGT
TAAAACCATCAG----AAGTTCCACTATTGTAAATTCCATA-------------------
-------TTAATCCGTGTAC-GTCTGCTCTGTCTGTTGTT--AGTCGAC--AGGTGTCTC
CAGCGGCTCTGGAG----AGTGACCAGTGA--------------GAACAG-GCCATGAAG
ACG-------ATGGC-AGTTTTGTCAGAAAGAAAAGGGGGA---TATGTAGGGA--AAAG
AAAGAGAGATCAGACT----------------------
>4-109174159_RM10
ATG------AACCC-AT-----CGGAG---------------------------ATG--C
AAAGAAAAGC------GCCTCC-------------ACGGAGACAGAAA-----------C
ACCGCAATCGAGCACCAT---------T----GACTCGCATGA-TGAA----------C-
CAAGTGATGATATCAGAAGAACAGA-TGAAGTC--ACCACGCACCAAG------------
-----------AAGGCGGAGCTGCCGACCTGGGCACAGTTAAAGAAGCTGACACCGTTAG
CT------------GGAAAAA-GCCTAGCTAG-CACAAAGGTGACACAAACCCCAG-AAA
AAATGCT---------GCTTACAGCTTTAATGATTGTATCAACGGTGG-TAAGTCTCCCC
ATGCCTGCAGGA------------GCAGCTGCAGCTAATTATACCTACTGGGCCTATGTG
CC-TTTCCCGCCCTTAATTCGGGCAGTTACAT-GGATGGATA--ATCCTATT--------
-------------GAAGTATATGT---TAATAATAGTGTGT-GGGTACCTGGTCCCACAG
ATGATCGTTGCCCTGCCAAACCGG-AGGAAGAAGG---AATGATGATAAATATTT-----
------------------CCATTGGGTA--TCGTTATCCTCC--TATTTGCCTAGGGAGA
GC--------------ACCAGGATGTTTAATGC--------------CTGCTATTC-AAA
ATTGGTTGGTAGAAGT--ACCTACT----GTCAGTCCCACCAGTAGATTTACTTATCACA
TGGTAAGCGGAATGTCACTCAAAC----CACAGGT-AAACTATTTACAAGACT-----TT
TCTTATCAAAGAT--CATTAAAAT----TT---AGGC-CAAAAGGGAA---ACCTTGCCC
C-AAAGAGATT-TC---------CAGAGAATCAAA------------------AGATTTA
GTTTGGGAAGA--ATGTGTGGCCGATAGT--GCAGTGAT-A-TT-------------ACA
AAACAATACATTCGGAACAG-----TTAT-AGATTGGGCACC--------------TAGA
GG-----TCAATTCTAC----CACAATTGCACAGGACAA-ACTCAATTCTGTCCCAGTGC
ACTAG-TG-----------AGTCCAACTGTTGACAGTGATTTAACGGAA--AATTTAGAT
AA-------ACATAAGCACAAAAAATTACAGTCTTTCTACCCTTGGATATGGGGAGAAAA
GGGAATGT---CTACTCCAAGACCAAAAATGATAAGT--------CCTGTTTTTGG----
----TCCTGAACATCC-AGAATTATGGAGA-CTTACTGT-GGCTTCA--------TACCG
CCTT----------AGAAT-TTGGTCTGGAAATCAAAC--TATAGAAA------------
--------------------CAA----GAGATTATAAGCCATTTTA--CTCTATCAACCT
AAATTCCA-----GTCTAACAGTTCCTTTACAAAGTTGTGTAAAGCCCCCTTATA----T
GTTAGTCATAGG--AAATATA-------GTTATT----------AAACCAGAC------T
CCCAAAC--TATAACTTGTGA--AAATTGCAGATTGTT-----------------T-ACT
TGCATTGATTCAACTTTTGATTGGCAGCACCGTATTCTACTGGTGAGAGCAAGAGAAGGC
-----GTGTGGATCCCTGTGTCCAT---GGACCGACCATGG---GAGGCCTCACCA----
-------------------------TCCATCCATATTTTGACTGAAGTATTA-AAAGGCG
TTTTAAGTAGATCCAAAAGATT---------------------CA-TTTTTACTTTAATT
GCA-TGATTATGGGA---TTAATTGCAGTCACAGCTACAGCCTCTGTGGCAGGAGTTGCA
TTGCACTCTTCTGTTC-AGACAGTAAGCTTTGTTGACAATTGGC-AAAAGAATTCCACAA
GGTTGTGGAATTCACAATCTGGTATCGAT-CAAAA-------------ATTGGCAAATCA
AATTAA-TGATCTTAGACAAACCGTCATTTGGAT----GGGAGATAGACT-CATGAGCTT
GGAACATC--GTTTCCAGTTACAGTGTGACTGGAATACGTCAGATTTT---TGTATTACA
CCCCAAG--TTTATAATGAGTCTAAACATCACTGGGAC----------------------
ATGGTTAGACGCCATCTACAGGGAA------GAGAAGATAATCTCACTTTA---GACATT
TCT-AAATT-----A------------------------AAAGAACA-AATTTTTGAAG-
--------CCTCTCAAAGCCACTTAAATATTGTGCCT--GGAGCTGAGGCAT----TAGA
TCAAGTGG-CAAAAAATCTTTATGAATTA--------------AACCCCACGACTTGGAT
TAAGTCTATTGG----AAACTCTACTGCAATAAATTTTGGA-------------------
-------ATTATGTGTCTCT-GTTTAATCGGCTTGTTTTT--AGTGTGC--TGGACCAGT
CGAAGAATCCTGCGTCAAAATCGAGAGAAC--------------GAACAA-GCCTTCATC
GCC-------ATGGC-ACATTTATATAGAGGAAAAGGGAGGGAGAACGTTGCGG--GAAG
TCAGGGACCTTGA-------------------------
>8-75693912_RM10
GTG------AACCC-AT-----CGGAG---------------------------ATG--C
AAAGAAAAGC------GCCTCC-------------ACGGAGATGGAAA-----------C
ACCGCAATCGAGCACCAT---------T----GACTCGCATGA-TGAA----------C-
CAAGAGGTGATATC---AGAACAGA-TGAAGTC--ACCACGCACCAAG------------
-----------AAGGCGGAGCTGCCGACCTGGGCACAGTTAAAGAAACTGACACTGTTAG
CT------------GGAAAAA-GCCTAGCTAG-CACAAAGGTGACACAAACCCCAG-AAA
AAATGCT---------GCTTGCAGCTTTAATGATGGTATCAATGGTGG-TAAGTCTCCCC
ATGCCTGCAGGA------------GCAGCTGCAGCTAATTATACCTACTGGGCCTATGTG
CC-TTTCCCGCCCTTAATTCAGGCAGTTACAT-GGATGGATA--ATCCTATTGAAGTATA
TTTTTTTTCCGGCGAAGTATATGT---TAATAATAGTGTGT-GGGTACCTGGTACCACAG
ATGATCGTTGCCCTGCCAAACCGG-AGGAAGAAGG---AATGATGATAAATATTT-----
------------------CCATTGGGTA--TCGTTATCCTCC--TATTTGCCTAGGGAGA
GC--------------ACCAGGATGTTTAATGC--------------CTGCAATCC-AAA
TTTGGTTGGTAGAAGT--ACCTACT----GTCAGTCCCACCAGTAGATTTACTTATCACA
TGGTAAGCGGAATGTCACTCAAAC----CACAGGT-AAACTATTTACAAGACT-----TT
TCTTATCAAAGAT--CATTAAAAT----TT---AGGC-CAAAAGGGAA---ACCTTGCCC
C-AAGGAGATT-TC---------CAGAGAATCAAA------------------AGATTTA
GTTTGGGAAGA--ATGTGTGGCCGATAGT--GCAGTGAT-A-TT-------------ACA
AAACAATACATTCGGAACTG-----TTAT-AGATTGGGCACC--------------TAGA
GG-----TCAATTCTAC----CACAATTGCACAGGACAA-ACTCAATTCTGTCCCAGTGC
ACTAG-TG-----------AGTCCAACTGTTGATAGTGACTTAACGGAA--AATTTAGAC
AA-------ACAGAAGCACAAAAAATTACAGTCTTTTTACCTTTGGATATGGGGAGAAAA
GGGAATCT---CTACTCCAAGACCAAAAATGATAAGT--------CCTGTTTTTGG----
----TCCTGAACATCC-AGAATTATGGAGG-CTTACTGT-GGCTTCA--------TACCG
CCTT----------AGAAT-TTGGTCTGGAAATCAAAC--TATAGAAA------------
--------------------CAA----GAGATTATAAGCCATTTTA--CTCTATCAACCT
AAATTCCA-----GTCTAACAGTTCCTTTACAAAGTTGTGTAAAGCCCCCTTATA----T
GTTAGTCATAGG--AAATATA-------GTTATT----------AAACCAGAC------T
CCCAAAC--TATAACTTGTGA--AAATTGCGGATTGTT-----------------T-ACT
TGCATTGATTCGACTTTTGATTGGCAGCACCGTATTCTGCTGGTGAGAGCAAGAGAAGGC
-----GTGTGGATCCCTGTGTCCAT---GGACCGACCATGG---GAGGCCTCACCA----
-------------------------TCCATCCATATTTTGACTGAAGTATTA-AAAGGCG
TTTTAAATAGATCCAAAAGATT---------------------CA-TTTTTACTTTAATT
GCAGTGATTATGGGA---TAAATTGCAGTCACAGCTACAGCCACTGTGGCAGGAGTTGCA
TTGCACTCTTGTGTTC-AGACAGTAAGCTTTGTTGACAATTGGC-AAAAGAATTCCACAA
GGTTGTGGAATTCACAATCTGGTATCGAT-CAAAA-------------ATTGGCAAATCA
AATTAA-TGATCTTAGACAAACTGTCATTTGGAT----AGGAGATAGACT-CATGAGCTT
GGAACATC--GTTTCCAGTTACAGTGTGACTGGAATACGTCAGATTTT---TGTATTACA
CTCCAAGATTTTGTATTA-----------CACTGGGAC----------------------
ATGGTTAGACATCATCTACAGGGAA------GAGAAGATAATCTCACTTTA---GACATT
TCT-AAATT-----A------------------------AAAGAACA-AATTTTTGAAG-
--------CCTCTCAAAATCACTTAAATATTGTGCCT--GGAGCTGAGGCGT----TAGA
TCAAGGGG-CAAAACCTCTTTATGGATTA--------------AACCCCACGACTTGGAA
TAAGTCTATTGG----GAACTCTACTGCAGTAAATTTTGGA-------------------
-------ATTATGTGTCTCT-GTTTAATCGGCTTGTTTTT--AGTGTGC--CGGACCAGT
CGAAGAATCCTGCATCAAAATCGAGAGAAC--------------GAACAA-GCCTTCATC
GCC-------ATGGC-ACATTTATATAGAGGAAAAGGGAGGAAGAATGTTGCGA--GAAG
TCAGGGACCTTGA-------------------------
>19-19455166_RM10
ATG------AACCC-AT-----CGGAG---------------------------ATG--C
AAAGAAAAGC------ACCTCC-------------ACGGAGACGGAAA-----------C
ACTGCAATCGAGCACCAT---------T----GACTCGCATGA-TGAA----------C-
CAAGTGATGATATCAGAAGAACAGA-TGAAGTC--ACCACGCACCAAG------------
-----------AAGGTGGAGCTGCCGACCTGGGCACAGTTAAAGAAGCTGACACCGTTAG
CT------------GGAAAAA-ACCTAGCTAG-CACAAAGGTGACACAAACCCCAGAAAA
AAATGCT---------GCTTACAGCTTTAATGATTGTATCAACGGTGG-TAAGTCTCCCC
ATGCCTGCAGGA------------GCAGCTGCAGCTAATTATACCTACTGGGCCTATGTG
CT-TTTCCCGCCCTTAATTCGGGCAGTTACAT-GGATGGATA--ATCCTACT--------
-------------GAAGTATATGT---TAATAATAGTGTGT-GGGTACCTGGTCCCACAG
ATGATCGTTGCCCTGCCAAACCGG-AGGAAGAAGG---AATGATGATAAATATTT-----
------------------CCATTGGGTA--TCGTTATCCTCC--TATTTGCCTAGGGAGA
GC--------------ACCAGGATGTTTAATGC--------------CTGCTATTC-AAA
ATTGGTTGGTAGAAGT--ACCTACT----GTCAGTCACACCAGTAGATTTACTTATCACA
TGGTAAGCGGAATGTCACTCAAAC----CACAGGT-AAACTATTTACAAGACT-----TT
TCTTATCAAAGAT--CATTAAAAT----TT---AGGC-CAAAAGGGAA---ACCTTGCCC
C-AAGGAGATT-TC---------CAAAGAATCAAA------------------AGATTTA
GTTTGGGAAGA--ATGTGTGGCCAATAGT--GCGGTTAT-A-TT-------------GCA
AAACAATACATTCGGAACTG-----TTAT-AGATTGGGCACC--------------TCGA
GG-----TCAATTCTAC----CACAATTGCACAGGACAA-ACTCAATTCTGTCCCAGTGC
ACTAG-TG-----------AGTCCAACTGTTGATAGTGACTTAACAGAA--AATTTAGAC
AA-------ACATAAGCACAAAAAATTACAGTCTTTCTACCCTTGGATATGGGGAGAAAA
GGGAATCT---CTACTCCAAGACCAAAAATGATAAGT--------CCTCTTTTTGG----
----TCCTGAACATCC-AGAATTATGGAGG-CTTACTGT-GGCTTCA--------TACCG
CCTT----------AGAAT-TTGGTCTGGAAATCAAAC--TATAGAAA------------
--------------------CAA----GAGATTATAAGCCATTTTA--CTCTATCAACCT
AAATTCCA-----GTCTAACAGTTCCTTTACAAAGTTGTGTAAAGCCCCCTTATA----T
GTTAGTCATAGG--AAATATA-------GATATT----------AAACCAGAC------T
CCCAAAC--TATAACTTGTGA--AAATTGCAGATTGTT-----------------T-ACT
TGCATTGATTCGACTTTTGATTGGCAGCACCGTATTCTGCTGGTGAGAGCAAGAGAAGGC
-----GTGTGGATCCCTGTGTCCAT---GGACCGACCATGG---GAGGCCTCACCA----
-------------------------TCCATCCATATTTTGACTGAAGTATTA-AAAGGCA
TTTTAAATAGATCCAAAAGATT---------------------CA-TTTTTACTTTAATT
GCAGTGATTATGGGA---TTAATTGCAGTCACAGCTACAGCCACTGTGGCAGGAGTTGCA
TTGCACTCTTCTGTTC-AGACAGTAAGCTTTGTTGACAATTGGC-AAAAGAATTCCACAA
GGTTGTGGAATTCACAATCTGGTATCGAT-CAAAA-------------ATTGGCAAATCA
AATTAA-TGATCTTAAACAAACTGTCATTTGGAT----GGGAGATAGACT-CATGAGCTT
GGAACATT--GTTTCCAGTTACAGTGTGACTGGAATACGTCAGATTTT---TGTATTACA
CCCCAAG--TTTATAATGAGTCTAAACATCACTGGGACA---------------------
ATGGTTAGACGCCATCTACAGGGAA------GAGAAGATAATCTCACTTTA---GACATT
TCT-AAATT-----A------------------------AAAGAACA-AATTTTTGAAG-
--------CCTCTCAAAGTCACTTAAATATTGTGCCT--GGAGCTGAGGCAT----TAGA
TCAAGTGG-CAAAAAATCTTTATGGATTA--------------AACCCCACGACTTGGAT
TAAGTCTATTGG----GAACTCTACTGCAGTAAATTTTGGA-------------------
-------ATTATGTGTCTCT-GTTTAATCGGCTTGTTTTT--AGTGTGC--CGGACCAGT
CGAAGAATCCTGTGTCAAAATCGAGAGAAC--------------GAAC-A-GCCTTCGTC
GCC-------ATGGC-ACATTTATATAGAGGAAAAGGGAGGGAAAACGTTGCGG--GAAG
TCAGGGACCTTGA-------------------------
>10-12446717_RM10
ATG------AACCC-AT-----CGGAG---------------------------ATG--C
AAAGAAAAGC------GCCTCC-------------ACGGAGACGGAAA-----------C
ACCGCAATCGAGCACCAT---------T----GACTCGCATGA-TGAA----------C-
CAAGTGATGATATCAGAAGAACAGA-TGAAGTC--ACCACGCACCGAG------------
-----------AAGGCGGAGCTGCCGACCTGGGCACAGTTAAAGAAGCTGACACCGTTAG
CT------------GGAAAAA-GCCTAGCTAG-CACAAAGGTGACACAAACCCCAG-AAA
AAATGCT---------GCTTACAGCTTTAATGATTGTATCAACGGTGG-TAAGTCTCCCC
ATGCCTGCAGGA------------GCAGCTGCAGCTAATTATACCTACTGGGCCTATGTG
CC-TTTCCCGCCCTTAATTCGGGCAGTTACAT-GGATGGATA--ATCCTATT--------
-------------GAAGTATATGT---TAATAATAGTGTGT-GGGTACCTGGTCCCACAG
ATGATCGTTGCCCTGCCAAACCGG-AGGAAGAAGG---AATGATGATAAATATTT-----
------------------CCATTGGGTA--TCGTTATCCTCC--TATTTGCCTAGGGAGA
GC--------------ACCAGGATGTTTAATGC--------------CTGCTATTC-AAA
ATTGGTTGGTAGAAGT--ACCTACT----GTCAGTCCCACCAGTAGATTTACTTATCACA
TGGTAAGCGGAATGTCACTCAAAC----CACAGGT-AAACTATTTACAAGACT-----TT
TCTTATCAAAGAT--CATTAAAAT----TT---AGGC-CAAAAGGGAA---ACCTTGCCC
C-AAAGAAATT-TC---------CAGAGAATCAAA------------------AGATTTA
GTTTGGGAAGA--ATGTGTGGCCAATAGT--GCAGTGAT-A-TT-------------ACA
AAACAATACATTCGGAACAG-----TTAT-AGATTGGGCACC--------------TAGA
GG-----TCAATTCTAC----CACGATTGCACAGGACAA-ACTCAATTCTGTCCCAGTGC
ACTAG-TG-----------AGTCCAACTGTTGATAGTGATTTAACGGAA--AATTTAGAT
AA-------ACATAAGCACAAAAAATTACAGTCTTTCTACCCTTGGATATGGGGAGAAAA
GGGAATCT---CTACTCCAAGACCAAAAATGATAAGT--------CCTGTTTTTGG----
----TCCTGAACATCC-AGAATTATGGAGA-CTTACTGT-GGCTTCA--------TACCG
CCTT----------AGAAT-TTGGTCTGGAAATCAAAC--TATAGAAA------------
--------------------CAA----GAGATTATAAGCCATTTTA--CTCTATCAACCT
AAATTCCA-----GTCTAACAGTTCCTTTACAAAGTTGTGTAAAGCCCCCTTATA----T
GTTAGTCATAGG--AAATATA-------GTTATT----------AAACCAGAC------T
CCCAAAC--TATAACTTGTGA--AAATTGCAGATTGTT-----------------T-ACT
TGCATTGATTCAACTTTTGATTGGCAGCACCGTATTCTGCTGGTGAGAGCAAGAGAAGGC
-----GTGTGGATCCCTGTGTCCAT---GGACCGACCATGG---GAGGCCTCACCA----
-------------------------TCCATCCATATTTTGACTGAAGTATTA-AAAGGCG
TTTTAAGTAGATCCAAAAGATT---------------------CA-TTTTTACTTTAATT
GCAGTGATTATGGGA---TTAATTGCAGTCACAGCTACAGCCACTGTGGCAGGAGTTGCA
TTGCACTCTTCTGTTC-AGACAGTAAGCTTTGTTGACAATTGGC-AAAAGAATTCCACAA
GGTTGTGGAATTCACAATCTGGTATCGAT-CAAAA-------------ATTGGCAAATCA
AATTAA-TGATCTTAGACAAACCGTCATTTGGAT----GGGAGATAGACT-CATGAGCTT
GGAACATC--GTTTCCAGTTACAGTGTGACTGGAATACGTCAGATTTT---TGTATTACA
CCCCAAG--TTTATAATGAGTCTAAGCATCACTGGGAC----------------------
ATGGTTAGACGCCATCTACAGGGAA------GAGAAGATAATCTCACTTTA---GACATT
TCT-AAATT-----A------------------------AAAGAACA-AATTTTTGAAG-
--------CCTCTCAAAGCCACTTAAATATTGTGCCT--GGAGCTGAGGCAT----TAGA
TCAAGTGG-CAAAAAATTTTTATGAATTA--------------AACCCCACGACTTGGAT
TAAGTCTATTGG----AAACTCTACTGCAATAAATTTTGGA-------------------
-------ATTATGTGTCTCT-GTCTAATCGGCTTGTTTTT--AGTGTGC--CGGACCAGT
CGAAGAATCCTGCGTCAAAATCGAGAGAAC--------------GAACAA-GCCTTCATC
GCC-------ATGGC-ACATTTATATAGAGGAAAAGGGAGGGAGAACATTGCGG--GAAG
TCAGGGACCTTGA-------------------------
>19-40113702_RM10
AAA------------AA-----TAAAA--------------------------------C
ATGGGAA----------------------------ATAGGGAAGGTGA-----------T
AACGTGGGGGAGAGGTTT-------TGCTTGTATTTCTCCAGGAAAAAAACCAGCTTCC-
AGTTTAGGTATCTACAACTTACAGA-TAATGCT--GTCATCCACCAAG------------
-----------AAAGCAGAGCTGCCAACTTGGGCACAATTAAAGAAGCTGATACAGTTGG
CT------------GAAAAAA-GCCTAGAAAA-CACAAAGGTGACACAAACTCCAG-AGA
ATATGCT---------GCTTGCAGCTTTGATGATTCTATCAATGGTGG-TAAGTCTTCCC
ATGTCTGCAGGA------------GCAGCTGCAGCTAATTATACCCACTGGGCCTATGTG
CC-TTTCCTGCCCTTCATTCGGGCAGTCACAT-GGATGGATA--ATCCTATT--------
-------------GAAGTATATGT---TAATAATAGTGCAT-GCGTACCTGGCCCCACAG
ATGACCGTTGCTCTGCCCATCCTG-AAGAAGAAGA---AATGATGATAAATATTT-----
------------------CCATTGGGTA--TCATTATCCTCC--TATTTGCTTAGGGAAG
GC--------------ACCAGGATGTTTAATGC--------------CTACAAGCC-AAA
A--GGTTGGTAAAAGT--AACTACT----GTCAGTGCCACCAGTAGATTTACTTATCACA
TGGTAAGTGGAATGTCACTCGGGC----CACAAAT-AAATGATTTACAGGACC-----CT
TCTTATCAAAGAT--CATTAAAAC----CT---AGGC-TTAAGGGGAA---GCCTTGCCC
C-AAGGAAATT-CC---------CGAAGAACCAAA---------AAGCCCAGAAGTCTCA
GTTTGGGAAGA--ATATGTGGCTGATACT--GCGGTGGT-A-CT-------------ACA
AAACAATGAACTCGGAACTA-----GTAG-AGACTGGGCCCC--------------TCGA
GG-----CCAATTATAT----CATAATTGTATGGGCCAG-ACTCACTCATATTCACAGGC
CCCAGCCATCTTGCCCATTAATCTGGCCTATGATAGTGATTTAACTGAA--ACACTGAAC
CA----------GATTTATAGAAGGTTAGAATCACCCTATCCATGGAAATGGGGTGAAAA
GGGAATTT---CATCACCTCGACCAAAGTTAGTTAGT--------CCTGTTACTGG----
----TCCTGAACATCC-AGAATTACGGAAG-TTTACTGC-GGCCTTG--------CACCA
CATT----------AGAAT-TTGGTCTGGAAATCAAGC--CACAGGAA------------
--------------------CAA----AAGATTATAAGCCATATTA--TACTATCAAACT
AAATTCCA-----GTCTGACAATTTCTTTGCAAAGTTGTATAAAACCCCCTTATA----T
GCTAGTTGTAGG--AAACATA-------GTTATC----------AAACCAGAT------T
CCCAAAC--TATAACCTGTGA--AAATTGTAGATTTTT-----------------T-CCT
TGCATTGATTCGACTTTTAATTGGCAGCACCATATTCTACTAGTGAGAGCAAGAGAGGGC
-----GTGTGGAT-CCTGTGTCCAT---GGACCAACCGTGG---GAGGCCTCGCCA----
-------------------------TTCATCCATATTTTAATGGAAGTATTATAAAGGAA
TTCTAACTTGATCCAAAAGATT---------------------CA-TTTTTACTTTGATT
TCAGTGATTATGGGC---CTTATTGCAGTCACAGCTATTGCTGCGGGTGCTGGAATTGCT
TTACAATCCTCTGTTC-AAACTGCAAAATCTGTCCATGATTGGC-CAAAGAATTTCTCAA
AATTGTGAAAATCTGAGACCCAAATAGAT-CAAAA-------------ATTGGCAAACCA
AATTAA-TGATCTTAGACAAACTGTCATTTGGAT----GAGAGATAGGCT-CATGAGCTT
GGAACATC--ATTTTCAGTTACAGTGTGACTGGAATACGTCAGATTTT---TGTATTACA
CCCCAAG--CCTATAATGAGTCTGAGCATTACCGGGAC----------------------
ATGGTTAGACACCATGTACAAGGAA---------AAGATAATCTTACTTTA---GACTTT
TCA-AAATT-----A------------------------AAAGAACA-CATTTTTGAGG-
--------CATCAAAAGCCCATTTAAATGTGGTGCCA--GGAACTGAGGCAA----TCGT
GAATGCTG-CTGATGGCCTCGCCAATCTT--------------AACCCGGTCAGTTGGGT
TAAAATCATCAG----AAGTTCCACTATTGTAAATTTCATA-------------------
-------TTAATCCTTGTAT-GCCTGTT--GTCTGTTGTT--AGTCTAC--AGGTGTATC
CAGCAGCTCCGAAGAGACAGTGACCAGCGA--------------GAACGG-GCCATAATG
ACG-------ATGGC-GGTTTTGTCAAAAAGAAAAGGGGGA---TATGTAGAGA------
AAAGAGAGATCAGACTGTTA------------------
>11-85209125_RM10
ATG------AACCC-AT-----CGGAG---------------------------ACG--C
AAAGAAAAGC------ACCTCC-------------ACGGAGATGGAAA-----------C
ACCACAGTCGAGCAACAT---------T----GACTCGCAAGA-TGAA----------C-
CGAGTGGTGATACCAGAAGAACAGA-TGAAGTC--GCCACGCACCAAG------------
-----------AAGGCGGAGCTGCCAATCTGGGCACAGTTAAAGAAGCTGACACCATTAG
CT------------GGAAAAA-GCCTAGCTAG-CACAAAGGTGACACAAATCCCAG-AAA
ATATGCT---------GCTTGCACCTTTAATGATTGTATCAACGGTGG-TAAGTCTCCCC
ATGCCTGCAGGA------------GCAGCTGCAGCTAATTATACCTACTGGGCCTATGTG
CC-TTTCTAGCTCTTCATTTGGGCAGTCACAT-GGATGGATA--ACCCTATT--------
-------------GAAGTATATGT---TAATAATAGTGTGT-GGGTACCTGGTCCCACAG
ATGATCGTTGCCCTGCCAAACCGG-AGGAAGAAGG---AATGATGATAAATATTT-----
------------------CCATTGGGTA--TTGTTATCCTCC--TATTTGCCTAGGGAGA
GC--------------ACCAGGATGTTTAATGC--------------CTGCAATCC-AAA
ATTGGTTGGTAGAAGT--ACCTACT----CTCAGTCCCACCAGTAGATTTACTTATCACA
TGGTAAGCAGAATGTCACTCAAAC----CACAGGT-AAACTATTTACAAGACT-----TT
TCTTATCAAAGAT--CATTAAAAT----TT---AGGC-CAAAAGGGAA---ACTTTGCCC
C-AAGGAGATT-CC---------CAAAGAATCAAA------------------AGATTTA
GTTTGGGAAGA--ATGTGTGGCCTATAGT--GCAGTGAT-A-TT-------------ACA
AAACAATACATTCGGAACTG-----TTAT-AGACTGGGCACC--------------TCGA
GG-----TCAATTCTAC----CACAATTCCACAGGACAA-ACACAATTCTGTCCCAGTGC
ACAAG-TG-----------AGTCCAACTGTTGATAGTGACTTAACAGAA--AGTTTAGAC
AA-------ACATAAGCACAAAAAATTACAGTCTTTCTACCCTTGGAAATGGGGAGAAAA
GGGAATCT---CTACTCCAAGACCAAAAATAATAAGT--------CCTGTTTTCTA----
----------------------------------------AGCTTCA--------TACCG
CCTT----------AGAAT-TTGGTCTGGAAATCAAAC--TATAGAAA------------
--------------------CAA----GAGATTATAAGCCATTTTA--TTCTATCAACCT
AAATTCCA-----GTCTAACAGTTCCTTTACAAAGTTGTGTAAAGCCCCCTTATA----T
GTTAGTTGTAGG--AAATATA-------GTTATT----------AAACCAGAC------T
CCCAAAC--TATAACTTGTGA--AAATTGCAGATTGTT-----------------T-ACT
TGCATTGATTTGACTTTTGATTGGCAGCACTGTATTCTGCTAGTGAGAGCAAAAGAAGGC
-----ATGTGGATTCCTGTGTCCAT---GGACCGACCATGG---GAGGCCTCGCCA----
-------------------------CCCATCCATATTTTGACTGAAGTGTTA-AAAGGCG
TTTTAAATAGATCCAAAAAATT---------------------CA-TTTTTACTTTAATT
GCAGTGATTATGGGA---TTAATTGCAGTCACAGCTACAGCCACTGTGGCAGGAGTTGCA
TTGCACTCTTCTGTTC-AGACAGTAAGCTTTGTTGACAATTGGC-AAAAGAATTCCACAA
GATTGTGGAATTCACAATCTGGTGTCAAT-CAAAA-------------ATTGGCAAATCA
AATTAA-TGATCTTAGACAAACTGCCATTTGGAT----GGGAGAAAGACT-CATGAGCTT
GGAACATC--ATTTCCAGTTACAGTGTGACTGGAATATGTCAGATTTT---TGTATTACA
CCCCGAG--TTTATAATGAGTCTGAACATCACTGGTAC----------------------
ATGCTTAGATGCCATCTACAGGGAA------GAGAAGCTAATCTCACTTTA---GACATT
TCT-AAATT-----A------------------------AAAGAAGA-AATTTTTGAAG-
--------CCTCTCAAAGTCACTTAAAT--------------------------------
--AAATGG-CAAAAAATCTTTATGGATTA--------------AACCCCATGACTTGGAT
TAAGTCTGTTGG----GAACTCTACTGCAGTAAATTTTGGA-------------------
-------ATTATGTGTCTCT-GTTTAATCGGCTTGTTTTT--AGTGTGC--CAGACCAGT
CAAAGAATCCTGCGTCAAAATCCAGAGAAG--------------GAACAA-GCCTTCATC
GCC-------ATGGC-ACATTTATATAAAAGGAAAGGGAGAGAGGATGTTGCGG--GAAG
TCAGGGACCTTGA-------------------------
>13-12040107_RM10
ATA------AACCC-AT-----TGGAG---------------------------ATG--C
AGAAAAATGC------ACCTCC-------------ACAGACACAGAAA-----------A
CCGGCAATCGACTATCAC---------T----GACTCGCCAGG-TAAA----------CA
AAAATGGTGATATCAGAGGAAGAGA-TGAAGTT--GCCATCCACCAAG------------
-----------AAAGCGGAGCCGCTGACTTGGGCCCAATTAAAGAAGCTGTCACAGTTAG
TTTTAAAAAAAAAAAAAAAAAAGCCTAAAAAA-CACAAGGGTAACATGAACTCCAG-AGA
ATATGCT---------GCTTGCAGCTTTGATGATTATATCAACGGTGA---TGTCTCCCC
ATGTCTGCAGAA------------GCAGCTGCAGCTAATTATACTTACTTGACCTATGTG
CC-TTTCCCGTCCTTAATTCCGGCAGTCACAT-GGATGGATA--ATCCTATT--------
-------------GAAGTATATGT---TAATAACAGTGCAT-GGGTACCAGGCCCCACAG
ATGATCGTTGCGCTGCCCAACCTA-AAAAAGAAGG---AATAATGATAAATATTT-----
------------------CCATTGGGTA--TCATTATCCTCC--TATTTACCTAGGGAAG
GC--------------ACCAGAATGTTTAATGC--------------CTACAACCC-AAA
ATTGGTTAGTAGAAGT--ACCTACT----GTCAGTGCCACCAGTAGATTTACTTATCACA
TGGTAAATGGAATGTCACTCGGGC----CACAGAT-AAATAATTTAAAGGACT-----CT
TCTTGTCAAAGAT--CATTAAAAT----TT---AGGC-CTAAGGGGAA---GCCTTGCCC
C-AAGGAAATT-CC---------CAAAGAATCAAA----------GGCCCGGAAGTCTTA
GTTTGGAAAGA--ATGTGTGGCTAATAAC-GGTGGTGGT-A-TT-------------ACA
AAACAATAAATTTGGAACTA-----TTAC-AGACTGGGCCCC--------------TCGA
GG-----CCAATTATAT----TATAATTGTACGGACCAG-ACTCACTCATGTTCACAGGC
CCCATCCATCTGCCCCATTAATCCGGCTA-CGATAGTGATTTAACTGAA--AAGCTGGAC
CA----------GGTTTATAGAAGGTTAAAATCACCCTATCCATGGAAATGGGGTGAAAA
GGTAATTT---CATCACCTCGACCAAAGTTAGTTAGT--------CCTGTTACTGG----
----TCCTGAACATCC-AGAATAATGGAAG-CTTACTGT-GTTCTCG--------CACCA
CATT----------AGAAT-TTGGTCTGGAAATCAAGC--TATAGGAA------------
--------------------CAA----GAGATCGTAAGCCATATTA--TACTATCCACCT
AAATTCCA-----ATCTGACAATTCCTTCGCAGAGTTGTGTAAAACCCCCTTATG----T
GCTAGTTGTAGG--AAACATA-------ATTATT----------AAACCAGAT------T
CCCAAAC--TACAAC-TGTGA--AAATTGTAGATTGTT-----------------T-CCT
TGCATTGATTCAACTTTTAAGTGGTAGCACCATATTCTGCTGGTGAGGGCAAGAGAGGGC
-----GTGTGGATCCCTGTGTCCAT---AGACCGACCATGG---GAAGCTTCGTCA----
-------------------------TCCATCTGTATTTTAACAAAAGTATTA-AAAGGAG
TTCTAACTAGATCCAAAAGATT---------------------TA-TTTTTACTTTGATT
GCAGTGATTATGGGC---CTTACTGCAGTCACAGCTACTGCTGCAGCTGC----------
-----------TGTTC-AAACTGCAGAATATGTAAATAATTGGC-AAAAGAATTCCTCAA
AATAGTGGAATTCTCAGACCCAAATAAAT-CAAAA--------------TTGGCAAACCA
AATTAA-TGATCTTAGACAAACTGTCATTTGGAT----GGGAGATAGGCT-CATGTGCTT
GAAATATC--TTTTTCAGTTACAGTGTGACTAGAATATGTCAGATTTC---TGTATTACA
CTCCAAG--CCCATAATGAGTCTGAGCATCACTGGGAC----------------------
ATGGTTAAATGCCATCTACAAGAAA------GAGAAAATAATTTTACTTTA---GATATT
TCA-AAATT-----A------------------------AAAGAACA-AATTTTTGAGG-
--------TATCAAAAGCCCATTTAAATGTGGTGCCA--GGAACTGAGGCAA----TCGT
GAAAGCTG-CTGGTGGCCTCACAAATCTT--------------AACCCCGTCACTTGGGT
TAAAACCATCAA----AAGTTCCACTATTGTAAATTCTGTA-------------------
-------TCAATCCTTGCAT-GCCTGTTCTGTCTGTTGTT--AGTCTAC--AGGTATATC
CAGCAGCTCCGAAGAGACAGCAACCCGCAA--------------AAACGA-GACATAATG
ACG-------ATGGC-GGTTTTGTCAAAAAGAAAAGGGGGA---TATGTCAGGC------
AAAGAGAGATCAGACTGTGA------------------
>4-57006685_RM10
------------------------------------------------------------
------------------------------------------------------------
------------------------------------------------------------
------------------------------------------------------------
------------------------------------------------------------
-------------------------------------AAGGTGACATGAACTCCAG-AGA
ATATGCT---------GCTTGCAGCTTTGATGATTGTATCAACGGTGG-TAAGTCTCCCC
ATGTCTGCAGGA------------GCAGCTGCAGCTAATTATACTTACAGGGCCTATGTG
CC-TTTCCCGCCCTTAATTCGGGCAGTTACAT-GGGTAGATA--ATCCTATT--------
-------------AAAGTATATGT---TAATAATAGTGCAT-GGGTATCTGGCCCCACGG
ATGATCGTGGCCCTGCCCAACCCG-AGGAAGAAGG---AATGATGATGAATATTT-----
------------------CCACTGGGTA--TCGTTATCCTCC--TATTTGCCTAGGGAGA
GC--------------ACCAGGCTGCTTAATGC--------------CTGCAACCC-AGA
ATTGGTTGGTAGAAGT--ACCTACT----ATCAGTGCCACCAGTGGATTTACTTATCACA
TGGTAAGTGGAATGTCACTCAGGC----CACAGGT-GAATTATTTGCAGGACC-----CT
TCTTATCAAAGAT--CATTAAAGT----CT---AGGC-CTAAGGGGAA---GCCTTGCCC
C-AAAGAAATT-CC---------CAAAGGATCAAA---------AGGCCCAGGAGTTTTA
GTTGGAGAAGA--ATGGGTGGCTGATAGT--GCAGCGAT-A-TT-------------ACA
AAACGATGAATTCGGAACCA-----TTAT-AGATTGCGCACC--------------TCGA
GG-----TCAATTCTAC----CGCATTTGCATAGGACAA-ACTCAATTGTGTCCCAGTGC
ACATG-TG-----------AGTCCAACTGTGAACAGTGACTTAACAGAA--GGTTTAGAT
AA-------AAATAAGTACAAAACGTTAGAGTCTCTCTACCCTTGGGAATGGAGTGAAAA
GTGAATCT---CATCACCTCGAACAAAGTTAGT------------CCTGTTACTGG----
----TCCTGAGAACCC-GGAACTTTGGAAG-CTTACTGT-GGCCTCA--------CATCA
CACT----------AGAAT-TTGGTCTGGAAATCAAGC--TATAAAAA------------
--------------------CAA----GAGACCATAAGCCATCATA--TGCTATCGACCT
AAATTCCA-----GTCTGATAATTCCTTTGCAAAGTTGTGTAAAGCACCCTTATA----T
GCTAGTTGTAGG--TAAAATA-------GTTATT----------AACTCAGAT------T
CCCAAAC--TATAACCTGTGA--AAATTGTAGATTGTT-----------------T-ACT
TGCATTGATTCAACTTTTAATTGGCAGCACCGTATTCT-------AGAGCAAGAGAGGGC
-----ACGTGGATCCCTGTGTCCAC---GGACCAACCATGG---GCAACTTCGCCA----
-------------------------TCCATCCATATTTTGACTGAAGTATTA-AAAGGCA
CTCTAAATAGATCCAAAAGATT---------------------CA-TTTTTACTTTGATT
GCAGTGATTATGGGA---TTAATTGCAGTCACAGCTATGGCCACTGTGGCAGGAGTTGCA
TTGCACTCTTCTGTTC-AAACAGTACACTTTGTTAACAATTGGC--AAAATATTCTACAA
GATTGTGGAATTCACAACCTGGTATTGATCAAAAA-------------GTTGGCAGATCA
GATTAA-TGATCTTAGACAAAATGTCATTTGGAT----GGGAGATAGGCT-CATGATCTT
GGAACACT--GTTTTCAGTTACAGTGTGACTGGAATACGTCAGATTTT---TTTACTACA
CCCCAAG--CCTATAACGAGTCTGAGCATCCCTGGGAC----------------------
ATGGTTAGATGCCATCTACAAGGAA------GATAAGATAATCTTACTTTA---GACATT
TCA-AAATT-----A------------------------AAAGAACAAATTTTTTGAGG-
--------CATCAAAAGCCCGTTTAAATTTGGTGCCA--GGAACTGAGGCAA----TCGC
AGAAGCTG-CTGATGGCCTCGCAAATCTT--------------AACCCGGTCACTTGGGT
TAAAACTATCAG----AAGTTCCACTATTGTAAATCTCGTA-------------------
-------TTAATCCTGGTGT-GCCTGTTCTGTCTGCTGTT--AGTCTGC--AGGTGTACC
CAGCATCTCCGAAGAGACAGCGACCATCAA--------------GAATGG-GCCATGATG
ACG-------ATTGC-AGTTTTATCAAAAAGAAAAGGGGGA---AATGTGGGGA--AAAG
AAAGAGA--TCAAAT-----------------------
>MMTV
ATGCCGAATCACCG-AT-----CTGGGTCCCCGACCGGTTCATCCGACCTTTTACTGAGC
GGAAAGAAGC------AACGCCCACACCTGGCACTGCGGAGAGAACGC-----------C
GCCGCGA-------------------------GATGAGAAAGA-----------------
TCAACAGGAAAGTCCGGAGGA-----TGAATCT--AGCCCCCATCAAA------------
-----------------GAGAAGACGGCTTGGCAACATCTGCAGGCGTTAATCTCCGAAG
C-------------GGAGGAG-GTTCTTAAAACCTCACAAACTCCCCAAACCTCTT-TGA
CTTTATT---------TCTT---GCTTTGTTGTCTGTCC----------TCGGCCCCCC-
------------------------GC--CTGTGACCGGGGAAAGTTATTGGGCTTACCTA
CC-TAAACCACCTATTCTCCATCCCGTGGGATGGGGAAGTACAGACCCCATT--------
-------------AGAGTTCTGAC---AAATCAAACCATAT-ATTTGGGTGGTTCGCCTG
ACTTTCACGGGTTT-----------AGAAACATGT----CTGGTAATGTACATTTTGAGG
GGAAGTCTGACACGCTCCCCATTTGCTT-TTCCTTCTCCTTT--TCTACCCCCACGGGCT
GCTTTCAAGTAGATAAGCAAGTATTTCT-------------------TTCTGATAC-ACC
CACGGTTGATAATAATAAACCTGGG----GGAAAGGGTGACAAAAGGC------------
--GTATGTGGGA----ACTTTGGT------------TGACTACTTTGGGGAAC-------
-----TCCGGGGC--CAATACAAA----AC---GGGT-CCCTATAAAAAAGAAGTTGCCC
C-CCAAATATCCTC------------ACTGCCAGATCGCCTTTAAGA-----AGGACGCC
TTCTGGGAGGG--AGACGAGTCTGCTCCTCCACGGTGGTTGCCTTGCGCCTTCCCTGACC
AGGGGGTGAGTTT------------TTCTCCAAAAGGGGCCC--------------TTGG
G------TTACTT--------TGGGATT------------TCTCCCTTCCCTC-----GC
CTAATATA-----------GATCAGTCAGATCAGATTAAA--AACAAAAAGGATCTATAT
GG--------------------AAATTATACTCCCCCTGTC---------------AATA
AAGAGGTT---CATCGATGGTATGAAGCAGGATGGGTAGAACCTACTTGGTTCTGGGAGA
ATTCTCCTAAGGATCC--CAATGACAGAGATTTTACTGC---TCTAG------TTCCCCA
CAT-----------AGAAT--TGTTTCG------------CTTAGTTG------------
--------------------CAG--------CCTCAAGACATCTTATTCTCAAAAAGCCA
GGATTTCAAGAACATGAGATGATTCCTACATCTGCCTGTGTTACTTACCCTTATG----C
CATATTATTAGGGTTACCTCA-------GTTAATAGATATAGAAAAAAGAGGATCTACTT
TTCA-----TATTTCCTGTTC--TTCTTGTAGATTGAC-----------------T-AAT
TGTTTAGATTC----TTCTGCCTACGAC----TATGCAGCGATCATAGTCAAGAGGCCGC
CATATGTGCTGCTACCTGTAGATATTGGTGATGAACCATGGTTTGATGATTCT-------
-------------------------GCCATTCAAACCTT----TAGGTATGCCACAG---
ATTTAATTCGAGCTAAGCGATTTGTCGCAGCCATTATTCTGGGCA-TATCTGCTTTGATT
GCTATTATTACT------TCCTTTGCTGTAGCTACTACTGCCTTAGTTA-AGGAGATGC-
-----------------AAACTGCTACGTTTGTTAATAATCTTC-ATAGAAATGTTACAT
TAGCCTTATCTGAACAAAGAATAATAGATTTAAAA--------------TTAGAGGCTAG
ACTTAA-TGCTTTAGAAGAAGTAGT--TTTAGAG----TTGGGACAAGATGTGGCAAATT
TAAAAACCAGATTGTCCACTA-AGTGTCATGCAAAT---TATGACTTTATCTGCGTTACA
CCTTTAC--CATATAATGCTACTGAG---AGCTGGGAA----------------------
AGAACCAGGGCCCATTTATTAGGCATTT---GGAATGATAATGAGATTTCATATAACATA
CAA-GAATT-----AACCAACCTGATTAGTGATATGAGTAAACAACA-TATTGACGCAGT
GGA-----CCTTAGTGGCTTGGCTCAGTCTTTTGCCAACGGAGTGAAGGCTTTAAATCCA
TTAGATTG-----------------------------------GACACAATATTTTATTT
TTATAGGAGTTG----GAGCCCTGCT--------TTTGGTC-------------------
-------ATAGTACTTATGA------TTTTCCCCATTGTT-----TTCC--AGTGCTTTG
CGAAGAGCCTTGACCAAGTGCAGTCAG------------------------ATCTTAAC-
----------GTGCT-TCTTTTAAAAAAGAAAAAAGGGGGA---AATGCCGCGCCTGCAG
CAGAAATGGTTGAACTCCCGAGAGTGTCCTACACTTAG
>4p16.1b_hum
ATG------AACCC-AT-----CAGAG---------------------------ATG--C
AAGGGAAGGC------ACCTCC-------------GCAGAGACAGAGA-----------A
CCCGCAATCGAACATCAT---------T----GACTCGCAGGG-TGAA----------C-
AAAATGGTGATATCAGAAGAACAGA-TGAAGTT--GCCATCCACCAAG------------
-----------AAAGCGGGGCCGCCGACCTGGGCCCAGCTAAAGAAGCTGACACAGTTAG
CT------------GAAAAAA-GCCTGGAAAA-CACAAGGGTAACACAAACTCCAG-AGA
ATAAGCT---------GCTTGCAGCTTTAATGATTGTATCAACGGTGG-TAAGTCTCCCT
ATGTCTGCAGGA------------GCTGCTACAGCTAACTATACTTACTGGGCCTATGTG
CC-TTTCCCACCCTTAATTCGGGCAGTCACTT-GGATAGATA--ATCCTATT--------
-------------GAAGTATATGT---TAATAACAGTGCAT-GGGTACCAGGACCCACAG
ATGACCGTGGCCCTGCCCAACCTG-AAGAAGAAGG---AATGATGATAAACATTT-----
------------------CCATTGGGTA--TCATTATCCTTC--TATTTGCCTGGGAAAA
AC--------------ACCAGGATGCTTAATGC--------------CTACAATCC-AAA
ATTGGTTGGTAGAAGA--ACCTACT----GTCAGTGCCACCAGTAAATTTACTTATCATA
TGATAAGTGGAATGTCACTTGGGT----CACAAAT-GAATAATTTACAGAATT-----CT
TCCTATCAAAGAT--CATTAAAAT----TT---AGGC-CTAAATGGAA---ACCATGCCA
G-AAGGAAATT-CC---------AGAAGAATCAAA---------AGACCCAGAAGTCTTA
GTTTGGGAAGA--ATGTGTGGCTGATACT--GCAGTGGT-A-CT-------------ACA
AAACAATAAATTCAGAATTA-----TTAT-AGACTGGGCCCC--------------TCGA
GG-----CCAATTATAT----TATGACTGTATGGGCCAG-ACCCACTCATGTTCACAGGC
TCCATCTGTCTGGCCCACTAATCTGGCCTACGATGGTGACTTAACTAAA--AGGCTAGAC
CA----------GGTTTATAGAAGGCTAGAATCACCCTATCCATGGAAATGGGGTGAAAA
GGGGATTC---CATCACCCCGACCAAAGTTAGTTAGT--------CCTGTTGTTGG----
----TCCTGAACACCC-AGAATTATGAAAG-CTCACTGT-GGCCTCG--------TACCA
CATT----------AGAAT-TTGGTCTGGAAATCAAGT--TATGGGAA------------
--------------------CAA----GAAATCATAAGCCATATTA--TACTATTAACCT
AAATTCCA-----ATCTGACAATTCCTTTGCAAAGTTGTGTAAAACCCCCTTATA----T
GTTAGTTGTAGG--AAACATA-------GCTATT----------AAACCAGAT------T
CCCAAAC--TATAAGCTGTGA--AAATTGTAGATTGTT-----------------T-ACT
TGCATTGATTCAACTTTTGACTGACAGCATGGTATTCTGTTAGTAAGGGCAAGAGAAGGC
-----GTGTGGATCCCTGTGTCCAT---GGGTCGACGGTGG---GAGGCTTCTCCA----
-------------------------TCCGTACATATCTTAACAGAAGTAGTA-AAAGGAG
TTCTAACTAGATCTAAAAGATT---------------------CA-TTTTTACTCTGATT
GCAGTGATTATGGGT---CTTATTGCAGTCACAGCTACTGCTGCGGCTGCTGGAATTGCT
TTACACTCCTCTGTTC-AAACTGCAGAATATGTGAATAATTGGC-AAAAGAATTCCTCAA
AATTGTGGAATTCTCAGACTCAAATAGAT-CAAAA-------------ATTGGCAAATCA
AATTAA-TGATCTTAGACAAACTGTTATTTGGAT----AAGAGATAGGCT-CATGAGCTT
GGAATATC--TTTTTCAGTTACAGTGTGACTGGAATACGTCAGATTTT---TGTATTAGA
CCTCGAG--CCTATAATGAATCTGAACATCACTGGGAC----------------------
ATGGTTAGATGCCATCTACAAGGAA------GAGAAGATAATCTTACCTTA---GATATT
TCT-AAATT-----G------------------------AAAGAACA-AATTTTTGAAA-
--------CATCAAAAGCCCAGTTAAATCTGGTGCCA--GAAACTGAGGCAA----TGGT
AAAAGCTG-TTGACAGCCTCACAAATCTT--------------AACCCTATCACTTGGGT
TAAAACCATTGG----AAATTCCACTATTGCAAATTTTGTA-------------------
-------TTAATTCTTGTAT-GTCTGTCCTCTCTATTGTT--AGTCTACAGAGGTATATC
CAGCAGCTCCGGAGAGACAGCGACCAGCGA--------------GAATGG-GCCATGATG
ACG-------ATGGC-GGTTTTGTCAAAAAGAAAAGGGGGA---AATGCAGGGA--AAAG
AAAGAGAGATCAGACTGTCACAG-TGTC---TATGTAG
>5q33.2_hum
ATG------AACCC-AT-----CTGAG---------------------------ATG--C
AAAGAAAAGT------GCCTCC-------------ACAGAGACAGAAA-----------A
CCTGCAATCGAGCATCAT---------T----GACTCGCCAGG-TGAA----------C-
AAAATGGTGATATCGGAAGAACAGA-TGAAGTT--GCCATCCACCAAG------------
-----------AAAGCGGAGCAGCCGACCTGGGCCCAACAAAAGAAGCTGACACAGTTAA
CT------------GAAAAAA-GCCTGAAAAA-CACAAGGGTAACAAAAACTCCAG-AGA
ATATGCT---------GCTTCCAGCTTTAATGATTGTATCAACAGTGG-TAAGTCTCCCT
ATGTCTGCAGGA------------GCAGCTGCAGCTAATTATACTTACTGGGCCTATGTG
CC-TTTCCCACCCTTAATTCCGGCAGTCACTT-GGATAGATA--ATCCTATT--------
-------------GAAGTATATGT---TAATAATAGTGCAT-GAGTACCAGGCCCCACAG
ATGACCATGGCCCTGTCCAACCTA-AAGAAGAAGA---AATGATGATAAACATTT-----
------------------CCATTGGGTA--TCATTATCCTCC--TATTTGCCTGGGGAAA
GC--------------ACCAGGATGCTTAAGGC--------------CTACAACCCAAAA
ATTGGTTGGTAGAAGT--ACCTACT----GTCAGTGCCACCAGTAAATTTACTTATTACA
TGGTAAGTGGAATGTCGCTCGGGT----CACAAAT-GAATAATTTACAGGACT-----CT
TCTTATCAAAGAT--CATTAAAAT----TT---AAGC-CTAAAGAAAA---AACTTGCCC
C-AAGGAAATT-CC---------CAAAGAATCAAA---------AGACCCAAAAGTCTTA
GTTTGGGAAGA--ATGTGTGGCTGATACT--GCGGTGGT-A-TT-------------ACA
AAACAATAAATTTGGAACTA-----TTAT-AGACTGGGCCCC--------------TTGA
GG-----ACAATTATAG----TATGATTGTATGGGCTAG-ACTCACTCATATTCACAGGC
TCCATCTGTCTGGCCCACTAATCCGGCCTATGATAGTGATTTGACTGAA--AGGCTAGAC
CA----------GGTTTATATAAGGTTAGAATCACCCTATCCATGGAAATGGGGTGAAAA
GGGAATTT---CATCACCCCAACCAAAGTTAGTTAGT--------CTTGTTACTGG----
----TCCTGAACACTC-AAAATTATGGAAG-CTCACTGT-GGCCTCG--------CACCG
CATT----------AGAAT-TTGGTCTGGAAATCAAGT--TATGGAAA------------
--------------------CAA----GAAATTGTAAGCCATATTA--TACTATCGACCT
AAATTCCA-----ATCTGACAATTCCTTTGCAAAGTTGTGTAAAACCCCCTTATA----T
GCTAGTTGTGGG--AAACATA-------GTTATT----------AAACCAGAT------T
CCAAAAC--TATAACCTGTGA--AAATTGTAGATTGTT-----------------T-ACT
TGTATTGATTCAACTTTTGATTGGCAGCACCATATTCTGCTAGTGAGGGCAAAAGAGGGT
-----GTGTGGATCCCTGTGTCCAC---GGACCGACCATGG---GAGGCTTCCCCA----
-------------------------TCTGTCCATATTTTAATAGAAGTATTA-AAAGGAG
TTCTAACTAGATCCAAAAGATT---------------------CA-TTTTTACTTCAATT
GCAGTGATTATGGAT---CTTATTGCAATCACAGCTACTGCTGTGGCTGCTGGAATTGCT
TTACACTGCTCTGTTC-AAGCTGCAAAATATGTAAATAATTGGC-AAAAGAATTCCTCAA
AATTGTGAAATTCTCAGACTCAAATAGAT-CAAAA-------------ATTGGCAAGCCA
AATTAA-TGATCTTAGACAA-CTGTCATTTGGAT----GGGAGATAGGCT-CATGAGCCT
GAAATATC--TTTTTCAGTTACAGTGTGACTGGAATACATCAGATTTT---TGTATTACA
CCTCGAG--CCTATAATAAATCTGAACATCACTGGGAC----------------------
ACGGTTAGATGCCATTTACAAAAAA------GAGAAGATAATCTTACTTTA---AATATT
TCA-AAATT-----A------------------------AAAGAACA-AATTTTTGAGG-
--------CATCAAAAGCCCAGTTAAATCTGGTGCCA--GAAACTGAGGCAA----TGGT
AAAAGCTG-TTGATAGCCTCACAAATCTT--------------AACCCTGTCACTTGGGT
TAAAACCACTGA----AAATTCCACTATTGCAAATTTTGTA-------------------
-------TTAATCCTTGTAT-GTCTGTTCTCTCTGTTGTT--AGTCTAC--AGGTGTATC
CAGCAGCTTCGGAGACACAGCGACCGGCGA--------------GAACGG-GACATGATG
ATG-------ATGGC-GGTTTTGTCAAAAAGAAAAGGGGGA---TATGTAGGGA--AAAG
AAAGTGAGATCAGACTGTTACTG-TATC---TATGTAG
>6p22.1_hum
ATG------AACCC-AT-----CGGAG---------------------------ATG--C
AAAGAAAAGC------GCCTCC-------------ACGGAGATGGAAA-----------C
ACAGCAATCGAGCACCAT---------C----GACTCACAAGA-TGAA----------C-
AGAATGGTGATGTCAGAAGAATAGA-TGAAGTT--GCCATCCACCAAG------------
-----------AAGACAAAGCTGCTGACTTGGGCACAATTAAAGAAGCTGACGCAGTTAG
CT------------ACAAAAT-GTCTAGAGAA-CACAAAGGAGACACAAACTCCAG-AGA
GTATGCT---------GCTTGCAGCTTTGATGATTGTATCAACGGTGG---TGTCTCCCC
ATGCCTGCAGGA------------GTAGCTGCAGCTAATTATACCTACTGGGCCTATGTG
CC-TTTCCTGCCCTTAATTCAGG-AGTCACAT-GGATGGATA--ATCCTATT--------
-------------GAATTATATGT---TAATAATAGCGTGT-GGCTACCTGGCCCCACAG
ATGATTATTGCCCTGCCAAACCTG-AGGAAGAAGG---AATGATGATAAATATTT-----
------------------CCACTGGGTA--TTGTTATCCTCC--TATTTGCCTAGGGAGA
AC--------------ACCAGGATGTTTAATGC--------------CTGCAATCC-AAA
ATTGGTTGGTAAACGT--ACCTACT----TTCAGTACCACCAGTAGATTTACTTATCACA
TGGTAAGTGGAATGTCACTCAGGC----CACAGGT-AAATTATTTACAGGACT-----TT
TCTTATCAAAGAT--CATTAAAAT----TT---AGGC-CTAAAGGGAA---ACCTTGCCC
C-AAGGAAATT-CC---------CAAAGGATCAAA---------AGACACAGAAGTTTTA
GTTTTGGAAGA--ATGTGTGGCCAATAGA--GCAGTGAT-A-TT-------------ACA
AAACGATGAATTTGGAACTG-----TTAT-AGATAGGGCACC--------------TCGA
GG-----TCAATTCTAC----CACAATTGCACAGGACAA-ACTCAATCATGTCCCAGTGC
ACAAG-TG-----------AGTCCAGATGTTGATAGCGACATAACAGAA--AGTCTAGAC
AA-------ACATAAGCACGAAAAATTATAGTCTTTCTACCCTTGAGAATGAGGAGAAAA
AGAAATCT---CTACTCCAAGACCAAAAATAATAAGT--------CCTGTTTCTGG----
----TCCTGAACATCC-AGAATTATGGAGG-CTTAATGT-GGCCTCA-------TTACCA
TATT----------AGAAT-TTGGTCTAGAAATCAAGC--TATAAAAA------------
--------------------CAA----GAGATCATAAGCCGTGTTA--CACTATCAACCT
AAATTCCA-----GTCTAACGGTTCCTTCACAAAGTTGTGTAAAGCCCCCTTATA----T
GCTAGTTGTAGG--AAATATA-------GTTATT----------AAACCAGAC------T
CCCAAAC--TATAACCTGTGA--AAATTGCAGACTGTT-----------------T-ACT
TGCATTGATTCGACTTTTAATTGGCAGCACTGTATTCTGCTAGTGAGAGCAAGAGAAGGC
-----GTGTGGATCCCCGTGTCCAT---GCACCGACCGTGG---GAGGCCTCGCCA----
-------------------------TCTGTCCATATTTTGACTGAAGTATTA-AAAGGCA
TTTTAAATAGATCCAAAAGATT---------------------CG-TTTTTACTTTAATT
GCAGTG-TTATCGGA---TTAAGTGCAGTCACAGCTACGGCCGCTGTGGCAGGAGTTGCA
TTGCACTCTTCTGTTC-AGACAGTAAACTTTGTTAACGATTGGC-AAAAGAATTCTACAA
GATTGTGGAATTCACAATCTGGTATTAAT-CAAAA-------------ACTGGCAAATCA
AATTAA-TGATCTTAGACAAACTGTCATTTGGAT----GGGAGATAGACT-CATGAGCTT
GGAACATC--GTTTCCAGTTACAGTGTGACTGAAATAGGTCAGATTTT---TGTATTACA
CCCCGAG--TTTATAATGAGTCTGAGCATCACTGGGAC----------------------
ATGGTTAGATGCCATCTACAGGGAA------GAGAAGATAACCTCACTTTA---GACATT
TCC-AAATT-----A------------------------AAAGAACA-AATTTTTGAAG-
--------CATCAAAAGCCCATTTAAATTTGGTACCA--GGAACTGAGGCAA----TCGC
GGGAGTTG-CTGATGGTCTTGCAAATCTT--------------AACCCTGTCACTTGGGT
TAAGACCATCGG----AAGTACTACTCTTATAAATTTCATA-------------------
-------TTAATCCTTGTGT-GCCTGTTCTGTCTGTTGTT--AGTCTGC--AGGTGTACC
CAACAGCTCCAAAGAGACAGCGACCATCGAGAACAGGCCATGATGAACGG-GCCATGATG
ACG-------ATGGC-GGTTTTGTTGAAAAGAAAAGGGGGA---AATGCGGGGA------
AAAGAGAGATCAGACTGTTACTG-TGTC---CATGTAG
>7p22.1b_hum
ATG------AACCC-AT-----CAGAG---------------------------ATG--C
AAAGAAAAGC------ACCTCC-------------GCGGAGACGGAGA-----------C
ATCGCAATCGAGCACCGT---------T----GACTCACAAGA-TGAA----------C-
AAAATGGTGACGTCAGAAGAACAGA-TGAAGTT--GCCATCCACCAAG------------
-----------AAGGCAGAGCCGCCAACTTGGGCACAACTAAAGAAGCTGACGCAGTTAG
CT------------ACAAAAT-ATCTAGAGAA-CACAAAGGTGACACAAACCCCAG-AGA
GTATGCT---------GCTTGCAGCCTTGATGATTGTATCAATGGTGG-TAAGTCTCCCT
ATGCCTGCAGGA------------GCAGCTGCAGCTAACTATACCTACTGGGCCTATGTG
CC-TTTCCCGCCCTTAATTCGGGCAGTCACAT-GGATGGATA--ATCCTACA--------
-------------GAAGTATATGT---TAATGATAGTGTAT-GGGTACCTGGCCCCATAG
ATGATCGCTGCCCTGCCAAACCTG-AGGAAGAAGG---GATGATGATAAATATTT-----
------------------CCATTGGGTA--TCATTATCCTCC--TATTTGCCTAGGGAGA
GC--------------ACCAGGATGTTTAATGC--------------CTGCAGTCC-AAA
ATTGGTTGGTAGAAGT--ACCTACT----GTCAGTCCCATCTGTAGATTCACTTATCACA
TGGTAAGCGGGATGTCACTCAGGC----CACGGGT-AAATTATTTACAAGACT-----TT
TCTTATCAAAGAT--CATTAAAAT----TT---AGAC-CTAAAGGGAA---ACCTTGCCC
C-AAGGAAATT-CC---------CAAAGAATCAAA---------AAATACAGAAGTTTTA
GTTTGGGAAGA--ATGTGTGGCCAATAGT--GCGGTGAT-A-TT-------------ACA
AAACAATGAATTCGGAACTA-----TTAT-AGATTGGGCACC--------------TCGA
GG-----TCAATTCTAC----CACAATTGCTCAGGACAA-ACTCAGTCGTGTCCAAGTGC
ACAAG-TG-----------AGTCCAGCTGTTGATAGCGACTTAACAGAA--AGTTTAGAC
AA-------ACATAAGCATAAAAAATTGCAGTCTTTCTACCCTTGGGAATGGGGAGAAAA
AGGAATCT---CTACCCCAAGACCAAAAATAGTAAGT--------CCTGTTTCTGG----
----TCCTGAACATCC-AGAATTATGGAGG-CTTACTGT-GGCCTCA--------CACCA
CATT----------AGAAT-TTGGTCTGGAAATCAAAC--TTTAGAAA------------
--------------------CAA----GAGATCGTAAGCCATTTTA--TACTATTGACCT
GAATTCCA-----GTCTAACAGTTCCTTTACAAAGTTGCGTAAAGCCCCCTTATA----T
GCTAGTTGTAGG--AAATATA-------GTTATT----------AAACCAGAC------T
CCCAGAC--TATAACCTGTGA--AAATTGTAGATTGCT-----------------T-ACT
TGCATTGATTCAACTTTTAATTGGCAACACCGTATTCTGCTGGTGAGAGCAAGAGAGGGC
-----GTGTGGATCCCTGTGTCCAT---GGACCGACCGTGG---GAGGCCTCGCCA----
-------------------------TCCGTCCATATTTTGACTGAAGTATTA-AAAGGTG
TTTTAAATAGATCCAAAAGATT---------------------CA-TTTTTACTTTAATT
GCAGTGATTATGGGA---TTAATTGCAGTCACAGCTACGGCTGCTGTAGCAGGAGTTGCA
TTGCACTCTTCTGTTC-AGTCAGTAAACTTTGTTAATGATTGGC-AAAAAAATTCTACAA
GATTGTGGAATTCACAATCTAGTATTGAT-CAAAA-------------ATTGGCAAATCA
AATTAA-TGATCTTAGACAAACTGTCATTTGGAT----GGGAGACAGACT-CATGAGCTT
AGAACATC--GTTTCCAGTTACAATGTGACTGGAATACGTCAGATTTT---TGTATTACA
CCCCAAA--TTTATAATGAGTCTGAGCATCACTGGGAC----------------------
ATGGTTAGACGCCATCTACAGGGAA------GAGAAGATAATCTCACTTTA---GACATT
TCC-AAATT-----A------------------------AAAGAACA-AATTTTCGAAG-
--------CATCAAAAGCCCATTTAAATTTGGTGCCA--GGAACTGAGGCAA----TTGC
AGGAGTTG-CTGATGGCCTCGCAAATCTT--------------AACCCTGTCACTTGGGT
TAAGACCATTGG----AAGTACTACGATTATAAATCTCATA-------------------
-------TTAATCCTTGTGT-GCCTGTTTTGTCTGTTGTT--AGTCTGC--AGGTGTACC
CAACAGCTCCGAAGAGACAGCGACCATCGA--------------GAACGG-GCCATGATG
ACG-------ATGGC-GGTTTTGTCGAAAAGAAAAGGGGGA---------------AA--
--------------------------------------
>8p23.1b_hum
ATG------AACCC-AT-----CAGAG---------------------------GTG--C
AAGGGAAGGC------ACCTCC-------------GCAGAGACAGAGA-----------A
CCCGCAATCGAACATCAT---------C----GACTCGCAGGG-TGAA----------C-
GAAATGGTGATATCAGAAGAACAGA-TGAAGTT--GCCATCCACCAAG------------
-----------AAAGTGGGGCCGCCGACCTGGGCCCAGCTAAAGAAGCTGACACAGTTAG
CT------------GAAAAAA-GCCTGGAAAA-CACAAGGGTAACACAAACTCCAG-AGA
ATATGCT---------ACTTGCAGATTTAATGATTGTATCAGCGGTGG-TAAGTCTCCCT
ATGTCTTCAGGA------------GCCGCTACAGCTAACTATACTTACTGGGCCTATGTG
AT-TTTCCCACCCTTAATTCGAGCAGTCACTT-GGATAGATA--ATCCTATT--------
-------------GAAGTATATGT---TAATAACAGTGCAT-GGGTACCAGGCCCCACAG
ATGACCGTGGCCCTGCCCAACCTG-AAGAAAAAGG---AATGATGATAAACATTT-----
------------------CCATTGGGTA--TCATTATCCTCC--TATTTGCCTGGGAAAA
GC--------------ACCAGGATGCTTAATGC--------------CTACAATCC-AAA
CTTGGTTGATAGAAGT--ACCTACT----GTCAGTGCCACCAGTAAATTTACTTATCATA
TGATAAGAGGAATGTCGCTCAGGT----CACAAAT-GAATAATTTACAGAATT-----CT
TCCTATCAAAGAT--CATTAAAAT----TT---AGGC-CTAAAGGGAA---ACCATGCCC
C-AAGGAAATT-CC---------AAAAGAATCAAA---------AGACCCAGTAGTCTTA
GTTTGGGAAGA--ATGTGTGGCTGATACT--GCAGTGGT-A-CT-------------ACA
AAACAATAAATTTGAAACTA-----TTAT-AGACTAGGCCCC--------------TCAA
GG-----CCAATTATAT----TATGACTGTATGGGCCAG-ACCCACTCATGTTCACAGGC
CCCATGTGTCTGGCCCACTAATCCGGCCTGTGATAGTGATTTAACTAAA--AGGCTAGAC
CA----------GGTTTATAGAAGGCTAGAATCACCCTATCCATGGAAATGGGGTGAAAA
GAGGATTT---CATCACCCCGACCAAAGTTAGTTAGT--------CCTGTTTTTGG----
----TCCTGAACACCC-AGAATTATGGAAG-CTCACTGT-GGCCTCG--------TACCA
CATT----------AGAAT-TTGGTCTGGAAATCAAGT--TATGGGAA------------
--------------------CAA----GAAATCATAAGCCATATTA---ACTATTAACCT
AAATTCCA-----ATCTGAAAATTCCTTTGCAAAGTTGTGTAAAACCCCCTTATA----T
GCTAGTTGTAGA--AAACATA-------GCTATT----------AAACCAGAT------T
CCCAAAC--TACAACCAGTGA--AAATTGTAGATTGTT-----------------T-ACT
TGCATTGATTCAACTTTCGATTGGCAGAATGCTATTCTGTTAGTAAGGGCAAGAGAAGGC
-----GTGTGGATCCCTGTGTCCAT---GGATCGACCATGG---GAGGCTTCTCCA----
-------------------------TCCGTACATACCTT-----AAGTATTA-AAAGGAG
TTCTAATTAGATTTAAAAGATT---------------------CA-TTTTTACTTTGATT
GCAGTGATTATGGGT---CTTATTGCAGTCACAGCTACTGCTGCGGCTGCTGGAATTGCT
TTACACTCCTCTGTTC-AAACTGCAGAATATGTGAATAATTGGC-AAAAGAATTCCTCAA
AATTGAGGAATTCTTAGACTCAAACAGGT-CAAAA-------------ATTGGCAAATCA
AATTAA-TGATCTTAGACAAACTGTTATTTGGAT----GGGAGATAGGCT-CATGAGCTT
AGAATATC--TTTTTCAGTTACAGTGTGACTGGAATATGTCAGATTTT---TCTATTACA
CCTCGAG--CCTGTAATGAATCTGAACAGCACTGGGAC----------------------
ATGGTTAGAAGCCATCTACAAGGAA------GAGAAGATAATCTTACCTTA---GATATT
TCT-AAATT-----G------------------------AAAGAACA-AATTTTTGAAA-
--------CATCAAAAGCCCAGTTAAATCTGGTGTCA--GAAACGGAGGCAA----TGGT
AAAAGCTG-TTGATAGCCTCACAAATCTT--------------AACCCTGTCACTTGGGT
TAAAACCATTGG----AAATTCCACTATTGCAAATTTTGTA-------------------
-------TTAATTCTTGTAT-GTCTGTCCTCTCTATTGTT--AGTCTAC--AGGTGTATC
CAGCAGCTCCGGAGAGACAGCGACCAGGGA--------------GAAGGG-GCCATGATG
ACC-------ATGGC-GGTTTTGTCAAAAAGAAAAGCGGGA---AATGTAGGGA--AAAG
--AGACAGATCAGACTGTCACTG-TGTC---TATGTAG
>11p15.4_hum
ATG------AACCC-AT-----CAGAG---------------------------ATG--C
AAGGGAAGGC------GCCTCC-------------ACAGAGACAGAGA-----------A
CCCGTAATCGAACATCAT---------C----GACTCGCAGGG-TGAA----------C-
AAAATGGTGATATCAGAAGAACAGA-TGAAGTT--GCCATCCACCAAG------------
-----------AAAGTGGGGCCGCCGACCTGGGCCCAGCTAAAGAAGCTGACACAGTTAG
CT------------GAAAAAA-GCCTGGAAAA-CACAAGGGTAACACAAACTCCAG-AGA
ATATGCT---------GCTTGCAGCTTTAATGATTGTATCAACGGTGG-TAAGTCTCCCT
ATGTCTTCAGGA------------GCTGCTACAGCTAACTATACTTACTGAGCCTATGTG
AT-TTTCCCACCCTTAATTCGGGCAGTCACTT-GGATAGATA--ATCCTATT--------
-------------GAAGTATATGT---TAATAACAGTGCAA-GGGTACCAGGCCCCACTG
ATGACCGTGGCCCTGCCCAACCTG-AAGAAGAAGG---AATGATGATAAACATTT-----
------------------CCTTTGGGTG--TCATTATCCTCC--TATTTGCCTGGGAAAA
GC--------------ACCAGGATGCTTAATGC--------------CTACAATCC-AAA
ATTGGTTGATAGAAGT--ACCTACT----GTCAGTGCCACCAGTAAATTTACTTATCATA
CGATAAGTGGAATGTCACTCGGGT----CACAAAT-GAATAACTTACAGAATT-----CT
TCCTATCAAAGAT--TATTAAAAT----TT---AGGC-CTAAAGGGAA---ACCATGCCC
C-AAGGAAATT-CC---------AAAAGAATCAAA---------AGACCCAGAAGTCTTA
GTTTGGGAAGA--ATGTGTGGCTGATACT--GCAGTGGT-A-CT-------------ACA
AAACAATAAATTTGGAACTA-----TTAT-AGACTAGGCCCC--------------TTGA
GG-----CCAATTATAT----TATGACTGTATGGGCCAG-ACCCACTCATGTTCACAGGC
TCCATCTGTCTGGCCCACTAATCCGGCC-TAGTTAGTGATTTAACTAAA--AGGCTAGAC
CA----------GGTTTATAGAAGGCTAGAATCACCCTATCCATGGAAATGGGGTGAAAA
GAGGATTT---CATCACCCCGACCAAAGTTAGTTAGT--------CCTGTTGTTGG----
----TCCTGAACACCC-AGAATTATGGAAG-CTCACTGT-GGCCTCA--------TACCA
CATT----------AGAAT-TTGGTCTGGAAATCAAGT--TATGGGAA------------
--------------------CAA----GAAATCATAAGCCATATTA--TACTATTAACCT
AAATTACA-----ATCTGAAAATTCCTTTGCAAAGTTGTGTAAAACCACCTTATA----T
GCTAGTTGTAGG--AAACATA-------GCTATT----------AAACCAGAT------T
CCCAAAC--TACAACCAGTGA--AAATTGTAGATTGTT-----------------T-ACT
TGCATTGATTCAACTTTTGATTGGCAGAATGGTACTCT----GTAAGAGCAAGAGAAGGC
-----GTGTGGATCCCTGTGTCCAT---GGATCGACCGTGG---GAGGCTTCTCCA----
-------------------------TCCGTACATATCTT-----AAGTATTA-AAAGGAG
TTCTAACTAGATCTAAAAGATT---------------------CA-TTTTTACTTTGATT
GCAGTGATTATGGGC---CTTATTGCAGTCACAGCTACTGCTGCGCCTGCTGGAATTGCT
TTACACTCCTCTGTTC-AAACTGCAGAATATGTGAATAATTGGC-AAAAGAATTCCTCAA
AATTGTGGAATTCTTAGACTCAAATAGAT-CAAAA-------------ATTGACAAATCA
AATTAA-TGATCTTAGACAAACTGTTATTTGGAT----GAGAGATAGGCT-CATGAGCTT
AGAATATC--TTTTTCAGTTACAGTGTGACTGGAATACATCAGATTTT---TGTATTAAA
CCTCGAG--CCTATAATGAATCTGAACATCACTGGGAC----------------------
ATGGTTAGACGCCATCTACAAGGAA------GAGAAGATAATCTTACCTTA---GATATT
TCT-AAATT-----G------------------------AAAGAACA-AATTTTTGAAA-
--------CATCAAAAGCCCAGTTAAATCTGGTGTCA--GAAACGGAGGCAA----TGGT
AAAAGCTG-TTGACAGCCTCACTAATCTT--------------AACCCTGTCACTTGGGT
TAAAACCATTGG----AAATTCCACTATTGCAAATTTTGTA-------------------
-------TTAATTCTTGTAT-GTCTGTCCTCTCTATTGTT--AGTCTAC--AGGTATATC
CAGCAGCTCCGGAGAGACAGCGACCAGCGA--------------GAAGGG-GCCATGATG
ACG-------ATGGC-GGTTTTGTCAAAAAGAAAAGGGGGA---AATGTAGGGA--AAAG
C--GAGAGATCAGACTGTCACTG-TGTC---TATGTAG
>11q12.3_hum
ATG------AACCC-AT-----CGGAG---------------------------ATG--C
AAAAAAAAGC------GCCTCC-------------GCGGAGACAGAAA-----------C
ACTGCAATCGAGCACCAT---------C----AACTCATATGA-TGAA----------C-
AGAATGGTGATGTCAGAAGAACAGA-CGAAGTT--GCCATCCACCAAG------------
-----------AAAGCGGAGCCACTGACTTGGGCACAATTAAAGAAGCTGGCACAGTTAG
CT-----AAAAAAAAAAAAAA-GCCTTGAGAA-CACAAAGGTGACACAAACTCCAG-AGA
GTAGGCTGCTTGTAGCGCTTGCAGCTTTGATGATTGTATCAATGGTGG-TAAGTCTCCCC
ATGCCTGCAGGA------------GCAGCTGCAGCTAATTATACC-ACTGGGCCTATGTG
GC-TTTCCCGCCCTTAATTTGGGCAGTCACAT-GGATGGATA--ATCCTACT--------
-------------GAAATATATGT---TAATAATAGTGTAT-GGGTACCTGGCCCCACAG
ATGATCGTTGCCCTGCCAAACCTG-AGGAAGAAGG---AATGATGACAAATATTT-----
------------------CCACTGGGTA--TCGTTATCCTCC--TACTTGCCTAGGGAGA
GC--------------ACCAGGATGTTTAGCGCCAGGATGTTTAATGCTGCAATCC-AAA
ATTGGTTGGTAGCAGT--ACCTACT----GTCAGTACCACCAGTAGACTTACTTATCACA
TGGTAAACAGAATGTCACACAGGC----CACAGGT-AAATTATTTACAGGACT-----TT
CCTTATCAAAGAT--CATTAAAAT----TT---AGGC-CTAAAGGAAA---ACCTTGCCC
C-ACGGAAATT-CC---------CAAAGGATCAAA---------AGACACAGAAGTTTTA
GTTTGGGAAGA--ATGTGTGGCCAATAGT--GCGGTGAT-A-TT-------------ACA
AAATGATGAATTCAGAACTA-----TTAC-AGATTGGGCACC--------------TTGA
GG-----TCAATGCTAC----CACAATTGCACAGGACAA-ACTCAATTGTGTCCCAGTGC
ACAAG-TG-----------AGTCCAGCTGTTAATAGTGACTTAACAGAA--AGTTTAGAC
AA-------ACAGAAGCACATAAAATTACAGTCTTTCTACCCTTGGGAATGGGGAGAAAA
AGGAATCT---CTACTCCAAGACCAGAAATATTAAGT--------CCTGTTTCTGG----
----TCCTGAACATCC-AGAATTATGGAGG-CTTACTGT-GGCCTCA--------TACTG
CATT----------AGAAT-TTGGTCTGGAAATCAAAC--TACAGAAA------------
--------------------CAA----GAGATCGTAAGCCATTTTA--TACTATCGACCT
AAATTCCA-----GTCTAACAGTTCCTTTGCAAAGTTGTGTAAAGCCCTCTTATA----T
GCTAGTGTTAGG--AAATATA-------GTTATT----------AAACCAGAC------T
CCCAAAC--TATAACCTGCGA--AAACTGCAGATTGTT-----------------T-ACT
TGCATTGATTCGACTTTTAATTGGCAACACCATATTCTGCTAGTGAGAGCAAGAGAAGGC
-----GTGTGGATCCCTGTGTCCAT---GGACCGACTGTGG---GAGGCCTCACCA----
-------------------------TCCATCCATATTTTGACTGAAGTACTA-AAAGCCA
TCTTAAATAGAGCCAAAAAATT---------------------CA-ATTTTACTTTAATT
GCAGTGACTATGGGA---TTAATTGCAGTCACAGCTACGGCCGCTGTGGCAGGAGTTGCA
TTGTACTCTTCTGTTC-AGACAGTAAACTTTGTTAACCATTGGC-ACAATAATTCTACAA
GATTGTGGAATTCACAATCTGGTATTGAT-AAAAA-------------ATTGGCAAATCA
AATTAA-TGATCTTAGACAAACTGTCATTTGGAT----GGAAGATAGGCT-CATGAGCTT
AGAACATC--GTTTCCAGTTACAGTGTGACTGGAATACGTCGGACTTT---TGTATTACA
CCCCGAG--TTTATAATGAGTCTGAGCATCACTGGGAC----------------------
ATGGTTAGACGCCACCCACAGGGAA------GAGAAGATAATCTCACTTTA---GACATT
TCC-AAATT-----A------------------------AAAGAGCA-AATGTTCAAAG-
--------CATCAAAAGCCCATTTAAATTTGGTACCA--GGAACTGAGGCAA----TCA-
-GCAGTTC-CTGATGGTCTCACAAATCTT--------------AACCCTGTCACTTGGGT
TAAGACCATCGG----AAGTACTATTATTGTAAATTTCATA-------------------
-------TTAATCCTTGCAT-GCCTGTTCTGTCTGTTGCT--AGTCTGC--AGGTGTACC
CAGCAGCTCCGAAGAGACAGCGACCGTCAA--------------GAACGA-GCCATGATG
ATG-------ATGGC-AGTTTTGTCAAAAAGAAAAGGG--------TGTGGGGA------
AAAGAGAGATCAGACTGTTACTG-TGTC---TATGTAG
>11q22.1_hum
ATG------AACCC-AT-----CAGAG---------------------------ATG--C
AAAGAAAAGC------ACCTCC-------------GCGGAGACGGAGA-----------C
ACCGCAATCGAGCACCGT---------T----GACTCACAAGA-TGAA----------C-
AAAATGGTGACGTCAGAAGAACAGA-TGAAGTT--GCCATCCACCAAG------------
-----------AAGGCAGAGCCGCCAACTTGGGCACAACTAAAGAAGCTGACGCAGTTAG
CT------------ACAAAAT-ATCTAGAGAA-CACAAAGGTGACACAAACCCCAG-AGA
GTATGCT---------GCTTGCAGCCTTGATGATTGTATCAATGGTGG-TAAGTCTCCCT
ATGCCTGCAGGA------------GCAGCTGCAGCTAACTATACCTACTGGGCCTATGTG
CC-TTTCCCGCCCTTAATTCGGGCAGTCACAT-GGATGGATA--ATCCTATA--------
-------------GAAGTATATGT---TAATGATAGTGTAT-GGGTACCTGGCCCCATAG
ATGATCGCTGCCCTGCCAAACCTG-AGGAAGAAGG---GATGATGATAAATATTT-----
------------------CCATTGGGTA--TCGTTATCCTCC--TATTTGCTTAGGGACA
GC--------------ACCAGGATGTTTAATGC--------------CTGCAGTCC-AAA
ACTGGTTGGTAGAAGT--ACCTATT----GTCAGTCCCATCAGTAGATTCACTTATCACA
TGGTAAGCGGGATGTCACTCAGGC----CACGGGT-AAATTATTTACAAGACT-----TT
TCTTATCAAAGAT--CATTAAAAT----TT---AGAC-CTAAAGGGAA---ACCTTGCCC
C-AAGGAAATT-CC---------CAAAGAATCAAA---------AAATACAGAAGTTTTA
GTTTGGGAAGA--ATGTGTGGCCAATAGT--GCGGTGAT-A-TT-------------ACA
AAACAATGAATTTGGAACTA-----TTAT-AGATTGGGCACC--------------TCGA
GG-----TCAATTCTAC----CACAATTGCTCAGGACAA-ACTCAGTCGTGTCCAAGTGC
ACAAG-TG-----------AGTCCAGCTGTTGATAGCGACTTAACAGAA--AGTTTAGAC
AA-------ACATAAGCATAAAAAATTGCAGTCTTTCTACCCTTGGGAATGGGGAGAAAA
AGGAATCT---CTACCCCAAGACCAAAAATAGTAAGT--------CCTGTTTCTGG----
----TCCTGAACATCC-AGAATTATGGAGG-CTTACTGT-GGCCTCA--------CACCA
CATT----------AGAAT-TTGGTCTGGAAATCAAAC--TTTAGAAA------------
--------------------CAA----GAGATCGTAAGCCATTTTA--TACTGTCGACCT
AAATTCCA-----GTCTAACAGTTCCTTTACAAAGTTGCGTAAAGCCCCCTTATA----T
GCTAGTTGTAGG--AAATATA-------GTTATT----------AAACCAGAC------T
CCCAGAC--TATAACCTGTGA--AAATTGTAGATTGCT-----------------T-ACT
TGCATTGATTCAACTTTTAATTGGCAACACCGTATTCTGCTGGTGAGAGCAAGAGAGGGC
-----GTGTGGATCCCTGTGTCCAT---GGACCGACCGTGG---GAGGCCTCACCA----
-------------------------TCCATCCATATTTTGACTGAAGTATTA-AAAGGTG
TTTTAAATAGATCCAAAAGATT---------------------CA-TTTTTACTTTAATT
GCAGTGATTATGGGA---TTAATTGCAGTCACAGCTACGGGTGCTGTAGCAGGAGTTGCA
TTGCACTCTTCTGTTC-AGTCAGTAAACTTTGTTAATGATTGGC-AAAAAAATTCTACAA
GATTGTGGAATTCACAATCTAGTATTGAT-CAAAA-------------ATTGGCAAATCA
AATTAA-TGATCTTAGACAAACTGTCATTTGGAT----GGGAGACAGACT-CATGAGCTT
AGAACATC--GTTTCCAGTTACAATGTGACTGGAATACGTCAGATTTT---TGTATTACA
CCCCAAA--TTTATAATGAGTCTGAGCATCACTGGGAC----------------------
ATGGTTAGACGCCATCTACAGGGAA------GAGAAGATAATCTCACTTTA---GACATT
TCC-AAATT-----A------------------------AAAGAACA-AATTTTCAAAG-
--------CATCAAAAGCCCATTTAAATTTGGTGCCA--GGAACTGAGGCAA----TTGC
AGGAGTTG-CTGATGGCCTCGCAAATCTT--------------AACCCTGTCACTTGGGT
TAAGACCATTGG----AAGTACTACAATTATAAATCTCATA-------------------
-------TTAATCCTTGTGT-GCCTGTTTTGTCTGTTGTT--AGTCTGC--AGGTGTACC
CAACAGCTCTGAAGAGACAGCAACCATCGA--------------GAACGG-GCCATGATG
ACG-------ATGGC-GGTTTTGTCAAAAAGAAAAGGGGGA---AATGTGGGGA--AAAG
CAAGAGAGATCAGATTGTCACTG-TGTC---TGTGTAG
>19p12b_hum
ATG------AACCC-AT-----CGGAG---------------------------ATG--C
AAAGAAAAGC------ACCTCC-------------GCGGAGACGGAGA-----------C
ACCGCAATCGAGCACCGT---------T----GACTCACAAGA-TGAA----------C-
AAAATGGTGACGTCAGAAGAACAGA-TGAAGTT--GCCATCCACCAAG------------
-----------AAGGCAGAGCCGCCGACTTGGGCACAACTAAAGAAGCTGACGCAGTTAG
CT------------ACAAAAT-ATCTAGAGAA-CACAAAGGTGACACAAACCCCAG-AGA
GTATGCT---------GCTTGCAGCCTTGATGATTGTATCAATGGTGG-TAAGTCTCCCT
ATGCCTGCAGGA------------GCAGCTGCAGCTAACTATACCTACTGGGCCTATGTG
CC-TTTCCCGCCCTTAATTCGGGCAGTCACAT-GGATGGATA--ATCCTATA--------
-------------GAAATATATGT---TAATGATAGTGTAT-GGGTACCTGGCCCCACAG
ATGATTGCTGCCCTGCCAAACCTG-AGGAAGAAGG---GATGATGATAAATATTT-----
------------------CCATTGGGTA--TCGTTATCCTCC--TATTTGCCTAGGGAGA
GC--------------ACCAGGATGTTTAATGC--------------CTGCAGTCC-AAA
ATTGGTTGGTAGAAGT--ACCTACT----GTCAGTCCCATCAGTAGATTCACTTATCACA
TGGTAAGCGGGATGTCACTCAGGC----CACGGGT-AAATTATTTACAAGACT-----TT
TCTTATCAAAGAT--CATTAAAAT----TT---AGAC-CTAAAGGGAA---ACCTTGCCC
C-AAGGAAATT-CC---------CAAAGAATCAAA---------AAATACAGAAGTTTTA
GTTTGGGAAGA--ATGTGTGGCCAATAGT--GCGGTGAT-A-TT-------------ACA
AAACAATGAATTCGGAACTC-----TTAT-AGATTGGGCACC--------------TCGA
GG-----TCAATTCTAC----CACAATTGCTCAGGACAA-ACTCAGTCGTGTCCAAGTGC
ACAAG-TG-----------AGTCCAGCTGTTGATAGCGACTTAACAGAA--AGTTTAGAC
AA-------ACATAAGCATAAAAAATTGCAGTCTTTCTACCCTTGGGAATGGGGAGAAAA
AGGAATCT---CTACCGCAAGACCAAAAATAATAAGT--------CCTGTTTCTGG----
----TCCTGAACATCC-AGAATTATGGAGG-CTTACTGT-GGCCTCA--------CACCA
CATT----------AGAAT-TTGGTCTGGAAATCAAAC--TTTAGAAA------------
--------------------CAA----GAGATCGTAAGCCATTTTA--TACTATCGACCT
AAATTCCA-----GTCTAACAGTTCCTTTACAAAGTTGCGTAAAGCCCCCTTATA----T
GCTAGTTGTAGG--AAATATA-------GTTATT----------AAACCAGAC------T
CCCAGAC--TATAACCTGTGA--AAATTGTAGATTGCT-----------------T-ACT
TGCATTGATTCAACTTTTAATTGGCAACACCGTATTCTGCTGGTGAGAGCAAGAGAGGGC
-----GTGTGGATCCCTGTGTCCAT---GGACCGACCGTGG---GAGGCCTCACCA----
-------------------------TCCGTCCATATTTTGACTGAAGTATTA-AAAGGTG
TTTTAAATAGATCCAAAAGATT---------------------CA-TTTTTACTTTAATT
GCAGTGATTATGGGA---TTAATTGCAGTCACAGCTACGGCTGCTGTAGCAGGAGTTGCA
TTGCACTCTTCTGTTC-AGTCAGTAAACTTTGTTAATGATTGGC-AAAATAATTCTACAA
GATTGTGGAATTCACAATCTAGTATTGAT-CAAAA-------------ATTGGCAAATCA
AATTAA-TGATCTTAGACAAACTGTCATTTGGAT----GGGAGACAGGCT-CATGAGCTT
AGAACATC--GTTTCCAGTTACAATGTGACTGGAATACGTCAGATTTT---TGTATTACA
CCCCAAA--TTTATAATGAGTCTGAGCATCACTGGGAC----------------------
ATGGTTAGATGCCATCTACAGGGAA------GAGAAGATAATCTCACTTTA---GACATT
TCC-AAATT-----A------------------------AAAGAACA-AATTTTTGAAG-
--------CATCAAAAGCCCATTTAAATTTGGTGCCA--GGAACTGAGGCAA----TTGC
AGGAGTTG-CTGATGGCCTCGCAAATCTT--------------AACACTGTCACTTGGGT
TAAGACCATTGG----AAGTACTACAATTATAAATCTCATA-------------------
-------TTAATCCTTGTGT-GCCTGTTTTGTCTGTTGTT--AGTCTAC--AGGTGTACC
CAACAGCTCCGACGAGACAGCGACCATCGA--------------GAACGG-GCCATGATG
ACG-------ATGGT-GGTTTTGTCGAAAAGAAAAGGGGGA---AATGTGGGGA--AAAG
CAAGAGAGATCAGATTGTTACTG-TGTC---TGTGTAG
>19q13.12b
ATG------AACCT-GT-----CGGAG---------------------------ATG--C
AAAGAAAAGC------ACCTCC-------------ACGGAGACAGAAA-----------C
ACTGCAATCAAGCACCAT---------C----AACTCACAAGA-T---------------
AAAATGGTGATGTCAGAAGAATAGA-TGAAGTT--GCCATTCACCAAG------------
-----------AAGGCAGAGCCGCCGACTTGGGCACAATTAAAGAAGCTGACACAGTTAG
CT------------AAAAAAG-GCCTTGAGAA-CACAAAGGTGACACAAACTCCAG-AGA
GTATGCT---------GCTTGCAGCTTTGATGATTGTATCAATGGTGG-TAAGTCTCCCC
ATGCCTGTAGGA------------GCAGCTGCAGCTAATTATACCTACTGGGCCTGTGTG
CC-TTTCCTGCCCTTAATTCGGGCAGTCGCAT-GGATGGATA--ATCCTATT--------
-------------GAAGTATATGT---TAATAACAGTGTAT-GGGTACCTGGCCCCACAG
ATGATCACTGCCCTGCCAAACCTG-AGGAAGAAGG---AATGACGATAAATATTT-----
------------------CTACTGGGTA--TCGTTATCCTCC--TATTTGTCTAGGGAGA
AC--------------ACCAGGATGTTTAATGC--------------CTACAATCC-AAA
ATTGGTTGGTAGAAGT--ACTTACT----TACTGTACCACCAGTAGATTCACTTATCACA
TGGTAAGCGGAATGTCACTCAGGC----CACAGGT-AAATTATTTACAGGACT-----TT
TCTTATCAAAGAT--CATTAAAAT----GT---AGGC-CTAAAGGGAA---ACCTTGCCC
C-ACGGAAATT-CC---------CAAGGTATCAAA---------AGACACAGAAGTTTTA
GTTTAGGAAGA--ATGTGTGGCCAATAGT--GTGGTGAT-A-TT-------------ACA
AAATGATGAATTTGGAACTA-----TTAT-AGATTGGGCACC--------------TCGA
GG-----TCAATTCTAC----CACAATTGCACAGGACAA-ACTCAGTCATGTCCCAGTGC
ACAAG-TG-----------AGTCCAACTGTTGATAGTGACTTAACAGAA--AGTTTAGAC
AA-------ACATAAGCACAAAAAATTACAGTCTTTCTACCCTTGGGAATGGGGAGAAAA
AGGAATCT---CTACTCCAAGACCAAAAATAATAAGT--------CCTGTTTCTGG----
----TCCTGAACATCC-AGAATTATGGAGG-CTTACTGT-GGCCTCA--------TACCG
CATT----------AGAAT-TTGATCTGGAAATCAAGC--TATAGAAA------------
--------------------CAG----GAGATCATAAGCCATTTTA--TACTATCGACCT
AAATTCAA-----GTCTAACGGTTTCTTTACAAAGTTGTATAAAGCGCCCTTATA----T
GCTAGTTGTAGG--AAATATA-------GTTATT----------AAACCAGAC------T
CCCAAACTATATAACCTGTGA--AAATTGCAGATTGTT-----------------T-ACT
TGCATTGATTCAACTTTCAATTGGCAGCACCGTATTCTGCTAGTGAGAGCAAGGGAAGGC
-----GTGTGGATCCCTGTGTCCAT---GGACCGACAGTGG---GAGGCCTCGCCA----
-------------------------TCCATCCATATTTTGACTGAAGTATTA-AAAGTCA
TTTTAAATAGATCCAAAAGATT---------------------CA-TTTTTACTTTAATT
GCAGTGATTATGGGA---TTAATCGCAGTCACAACTACAGCCGCTGTGGCAGGAGTTGCA
TTGCACTCTTCTGTTC-GGACAGTAAACTTTGTTAATGATTGGC-AAAAGAATTCTACAA
GATGGTGGAATTCACAATCTGGTATTGAT-CAAAA-------------ATTGGCAAATCA
AATTAA-TGATCTTAG----ACTGTCATTTGGAT----GGGAGATAGGCT-CATGAGCTT
AGAACATC--ATTTCCAGTTACAGTGTGACTGGAATACGTCAGATTTT---TGTATTACA
CCTGGAG--TTTATAATGAGTCTGAGCATCACTGGGAC----------------------
ATGGTTAGATGCCGTCTACAGGGAA------GAAAAGATAATCTCACTTTA---GACATT
TCC-AAATT-----A------------------------AAAGAACA-AATTTTTGAAG-
--------GATC-AAAGCCCA-TTAAATTTGGTACCA--GGAACTGAGGCAA----TCAT
-GGAGTTG-CTGATGGTCTCACAAATCTT--------------AACCCTGTCACTTGGGT
TAAGACCATCGG----AAGTTCTACTATTGTAAATTTCCTA-------------------
-------TTAATCCTTGTGT-GCCTGTTCTGTCTGTTGTT--AGTCTGC--AGGTGTACC
CAACAGCTCCAAAGAGACAGCGACCATCGA--------------GAACGG-GCCATGATG
ACG-------ATGGC-GGTTTTGTCCAAAAGAAAAGGGGGA---AA----GGGA------
AAAGAGAGATCAGACTGTTACCG-TGTC---TATGCAG
