# Supplementary material for: Recombinant origin and interspecies transmission of a HERV-K(HML-2)-related primate retrovirus with a novel RNA transport element
Source: eLife. 2024 Jul 22;13:e80216. doi: 10.7554/eLife.80216 (PMC11379458; doi:10.7554/eLife.80216)
Supplement: Figure 3—source data 1. [file elife-80216-fig3-data1.zip › fig3_source_data_1/fig3_source_data_1.fasta]

>SERV-K1_5LTR
------------------------------------------------------------
------------------------------------------------------------
------------------------------------------------------------
------------------------------------------------------------
------------------------------------------------------------
------------------------------------------------------------
---------TGTGGGGAAAAG---------------------------------------
------------------------------------------------------------
------------------------------------------------------------
------------------------------------------------------------
------------------------------------------------------------
------------------------------AA--AGAGATCAGCCT--GTTA-CTGTGTC
TA---------------------------------TATAGAAAGAAG-------------
------------------------------------------------------------
------------------------------------------------------------
--------------------TAG-------------------------------------
---------------------------------------------------------ACA
T-----------------------------------------------------------
------------------------------------------------------AAGAGA
CTCCATCTTGTTCTGTA-------------------TTTGA-GATGCTGTTAATCTGTGA
CCCTA---------------------------CCCCCAACCTTGTCCTT-GCAAGAGACA
-----TGTGCT------GTGGTAACTCAAGGTTTAATGGATTTTGGGC------------
------------------------------------------------------------
------------------------------------------------------------
------------------------------------------------------------
------------------------------------------------------------
------------------------------------------------------------
------------------------------------------------------------
------------------------------------------------------------
------------------------------------------------------------
------------------------------------------------------------
------------------------------------------------------------
------------------------------------------------------------
------------------------------------------------------------
------------------------------------------------------------
------------------------------------------------------------
------------------------------------------------------------
------------------------------------------------------------
------------------------------------------------------------
------------------------------------------------------------
------------------------------------------------------------
------------------------------------------------------------
-------------------GTGCAGGGTGTG-----------------------------
------------------------------------------------------------
------------------------------------------------------------
------------------------------------------------------------
------------------------------------------------------------
--------------------------------------------------------ACTT
TGTT--------------------------------------------------------
------------------------------------------------------------
------------------------------------------------------------
------------------------------------------------------------
------------------------------------------------------------
------------------------------------------------------------
------------------------------------------------------------
-------------------------------------------------CCTAGA-----
----------AAAGCTA-GGTATTGTCCAAGGTTTATCCCCA-TGTGATA----GGATGA
AA----------------------------------------------------------
------------------------------------------------------------
------------------------------------------------------------
------------------------------------------------------------
------------------------------------------------------------
------------------------------------------------------------
-----CAATGTTG--------------------CT-AAAAGGTT----------------
-------------------TATCTCAAGGCACAGGA-TTTACCTTTAAACT--TATTCAT
GTCAC--AGA--------------------------------------------------
------------------------------------------------------------
------------------------------------------------------------
------------------------------------------------------------
------------------------------------------------------------
------------------------TCCTTGTTCTT-------------------------
------------------------------------------------------------
------------------------------------------------------------
------------------------------------------------------------
------------------------------------------------------------
------------------------------------------ATGT------CTTACTGC
TAATTTCCTCCCT-------AAAAATGATC------CTATTGTCCTGCC------ACTCC
CTT-ATCTT---------------------------------------------------
------------------------------------------------------------
------------------------------------------------------------
------------------------------------------------------------
-------------------------------------TAAGATGGTAAAGATAATTATCT
ATAAATACTAAGGGAACTC-AGAGGCCGGTGCCGGC----------------GTGGGTCC
TCTGTAAGCTGA--GCGCCGGTCCCCTGGG-CCCCCGCTTTTCTTTCTCTATACTTT---
------------------------------------------------------------
------------------------------------------------------------
------------------------------------------------------------
------------------------------------------------------------
-----------------------------GTCTCTGTGTCTTATT---------------
------------------------------------------------------------
------------------------------------------------------------
------------------------------------------------------------
------------------------------------------------------------
---------------------------------------------------------T-C
TTTTCT-CAAGTCTCTCG-TTCCACCTTACGAGAAACACCCA----CAGG-TGTGGA-GG
GGCAGG-----CCACCCCTTCA
>2-156742531_RM10_5LTR
------------------------------------------------------------
------------------------------------------------------------
------------------------------------------------------------
------------------------------------------------------------
------------------------------------------------------------
------------------------------------------------------------
---------TGTGGGGAAAAG---------------------------------------
------------------------------------------------------------
------------------------------------------------------------
------------------------------------------------------------
------------------------------------------------------------
------------------------------AAAGGGAGATCACACT----TA-CTGTGTC
TA---------------------------------TATAGAAAGAAG-------------
------------------------------------------------------------
------------------------------------------------------------
--------------------TAG-------------------------------------
---------------------------------------------------------ACA
T-----------------------------------------------------------
------------------------------------------------------AAGAGA
CTCTATTTT---CTGTA-------------------TTTGA-GATGCTGTTAATCTGTGA
CCCCA---------------------------CCCCCAACCTTGCCCTT-GCAAGAGACA
-----TGTGCA------GTGGTGACTCAAGGTTTAATGGATTTTGGGC------------
------------------------------------------------------------
------------------------------------------------------------
------------------------------------------------------------
------------------------------------------------------------
------------------------------------------------------------
------------------------------------------------------------
------------------------------------------------------------
------------------------------------------------------------
------------------------------------------------------------
------------------------------------------------------------
------------------------------------------------------------
------------------------------------------------------------
------------------------------------------------------------
------------------------------------------------------------
------------------------------------------------------------
------------------------------------------------------------
------------------------------------------------------------
------------------------------------------------------------
------------------------------------------------------------
------------------------------------------------------------
------------------TGTGCAGGGTGTG-----------------------------
------------------------------------------------------------
------------------------------------------------------------
------------------------------------------------------------
------------------------------------------------------------
---------------------------------------------------------CTT
TGTTAAACAAGTGCCTGA----AGG-----------------------------------
------------------------------------------------------------
------------------------------------------------------------
------------------------------------------------------------
------------------------------------------------------------
-------------------------------------CAGTATGCTTGTGAAAAG--TCA
TCACCATTCTCTTAA-------TCTCAAGTACCCAGGGACAC-GTACACTGC--------
---------------------------CAAAGGTCACA-GGGACCTCTGCCTAGG-----
----------AAAGCTA-GATATTGTCCAAGGTTTCTCCCCA-TGTGATA----GTCTGA
AATATGGCCTCATG-GGAAGGGAAAGACCTGACCG--TCCCCAGCCTGACAC--------
------------------------------------CCGTGAAGGGTCTGTGCTGAGGAG
GACTAGTATAAGAGAAAAAGAAGGCCT---------CCTGGCAGTTGAGAT-AGAGAAAA
GCATCTGTCTCCTGCCTGTCCCTGGGCA---------ATTGAACATCTCAGTGTAAAACC
CGATTGTATGTTCTGTTTA--CTGAGAAAGGAG---------------------------
---------AAAACTGCCTCAGGGCTGAAGGTGGGACGT----GCTAGTGG---------
-----CAATGCTG--------CTCTTTATGCACTA-AAAAGGTT-TATGG-AGATG----
-------TCTGCATAT--GCATATCAAGGCACAGCA-CTTTTCCTTAAACT--TATTCAT
GTCAC--AGA--------------------------------------------------
------------------------------------------------------------
------------------------------------------------------------
------------------------------------------------------------
------------------------------------------------------------
----------------------GATCTTTATTCAC-------------------------
------------------------------------------------------------
------------------------------------------------------------
------------------------------------------------------------
------------------------------------------------------------
------------------------------------------ATGT------CTTACTGC
TGACCTTCTCCCT-------AC-TATGATC------CTATTATCCTGCC------ACTTC
CCT-TTTTC---------------------------------------------------
------------------------------------------------------------
------------------------------------------------------------
------------------------------------------------------------
-------------------------------------TAAGATGGTAAAGATAATGATCA
ATAAATACTGAGGGAACTC-AGAGACCGT-----------------------GTGGGTCC
TCTGTATGCTGA--GTGCCGGTCCCCGGGG-CCCACTTTTTTCTTTCTCTATACTTT---
------------------------------------------------------------
------------------------------------------------------------
------------------------------------------------------------
------------------------------------------------------------
-----------------------------GTCTCTGTGTCTCATT---------------
------------------------------------------------------------
------------------------------------------------------------
------------------------------------------------------------
------------------------------------------------------------
---------------------------------------------------------T-C
TTTTCT-CAAGTCTCTCG-TTCCACCTAACGAGAAATGCCCA----CAGG-TGTGGA-GG
GGCAGG-----CCACCCCTTCA
>3-57697480_RM10_5LTR
------------------------------------------------------------
------------------------------------------------------------
------------------------------------------------------------
------------------------------------------------------------
------------------------------------------------------------
------------------------------------------------------------
---------TGTGGGGAAAAG---------------------------------------
------------------------------------------------------------
------------------------------------------------------------
------------------------------------------------------------
------------------------------------------------------------
------------------------------AA--AGAGATCAGCCT--GTTA-CTGTGTC
TA---------------------------------TATAGAAAGAAG-------------
------------------------------------------------------------
------------------------------------------------------------
--------------------TAG-------------------------------------
---------------------------------------------------------ACA
T-----------------------------------------------------------
------------------------------------------------------AAGAGA
CTCCATTTTGTTCTGTG-------------------TTTGA-GATGCTGTTAGTCTGTGA
CCCTA---------------------------CCCCCAACCTTGTCCTT-GCAAGAGACA
-----TGTGCT------GTGGTAACTCAAGGTTTAATGGATTTTGGGC------------
------------------------------------------------------------
------------------------------------------------------------
------------------------------------------------------------
------------------------------------------------------------
------------------------------------------------------------
------------------------------------------------------------
------------------------------------------------------------
------------------------------------------------------------
------------------------------------------------------------
------------------------------------------------------------
------------------------------------------------------------
------------------------------------------------------------
------------------------------------------------------------
------------------------------------------------------------
------------------------------------------------------------
------------------------------------------------------------
------------------------------------------------------------
------------------------------------------------------------
------------------------------------------------------------
------------------------------------------------------------
-------------------GTGCAGGGTGTG-----------------------------
------------------------------------------------------------
------------------------------------------------------------
------------------------------------------------------------
------------------------------------------------------------
--------------------------------------------------------ACTT
TGTT--------------------------------------------------------
------------------------------------------------------------
------------------------------------------------------------
------------------------------------------------------------
------------------------------------------------------------
------------------------------------------------------------
------------------------------------------------------------
-------------------------------------------------CCTAGA-----
----------TAAGCTA-GGTATTGTCTAAGGTTTCTCCCCA-TGTGATA----GACTGA
AA----------------------------------------------------------
------------------------------------------------------------
------------------------------------------------------------
------------------------------------------------------------
------------------------------------------------------------
------------------------------------------------------------
-----CTATGCTG--------------------CC-TAAAGGTT-TATGG-AGATG----
-------TTTGCATAT--GCATCTCAAGGCACAGCC-TTGTCCTTTGAATT--TATTCAT
GTCAC--AGA--------------------------------------------------
------------------------------------------------------------
------------------------------------------------------------
------------------------------------------------------------
------------------------------------------------------------
----------------------GGTTTTTGTTCAT-------------------------
------------------------------------------------------------
------------------------------------------------------------
------------------------------------------------------------
------------------------------------------------------------
------------------------------------------ATGT------CTTACTGC
CGATTTCCTCTTT-------TT-TCTGTTT------ATATTGTCCTGCC------ACTCC
CCT-GTCTT---------------------------------------------------
------------------------------------------------------------
------------------------------------------------------------
------------------------------------------------------------
-------------------------------------TAAGATGGTAAAGATAATTATCA
ATAAATACTAAGGGAACTC-AGAGACCGGGGCCGGC----------------GTGGGTCC
TCTGTAAGCTGA--GCGCCGGTCCCCTGGG--CCCCGCTTTTCTTTCTCTATACTTT---
------------------------------------------------------------
------------------------------------------------------------
------------------------------------------------------------
------------------------------------------------------------
-----------------------------GTCTCTGTGTCTTATT---------------
------------------------------------------------------------
------------------------------------------------------------
------------------------------------------------------------
------------------------------------------------------------
---------------------------------------------------------T-C
TTTTCT-CAAGTCTCTCG-TTCCACCTAACGAGAAACACCCA----CAGG-TGTGGA-GG
GGCAGG-----CCACCCCTTCA
>4-56103378_RM10_5LTR
------------------------------------------------------------
------------------------------------------------------------
------------------------------------------------------------
------------------------------------------------------------
------------------------------------------------------------
------------------------------------------------------------
---------TGTAGGGAAAAG---------------------------------------
------------------------------------------------------------
------------------------------------------------------------
------------------------------------------------------------
------------------------------------------------------------
------------------------------AAAGAGAGATCAGACT--GCTA-TCGTGTC
TA---------------------------------TGTAGAAAGGGA-------------
------------------------------------------------------------
------------------------------------------------------------
---------------------AA-------------------------------------
---------------------------------------------------------ACA
T-----------------------------------------------------------
------------------------------------------------------AAGAAA
CTCCATTTTGACCTTTACCCTGAACAACTGCTTTGCCCTGA-GATGCTGTTAATCTGTAA
CTTTG----------------------------CCCCAACCTTGAGCTC-AC-AGAAACC
-----TGTGTT------GTATGGAATCAAGGTTTAAGGGATCTAGGGC------------
------------------------------------------------------------
------------------------------------------------------------
------------------------------------------------------------
------------------------------------------------------------
------------------------------------------------------------
------------------------------------------------------------
------------------------------------------------------------
------------------------------------------------------------
------------------------------------------------------------
------------------------------------------------------------
------------------------------------------------------------
------------------------------------------------------------
------------------------------------------------------------
------------------------------------------------------------
------------------------------------------------------------
------------------------------------------------------------
------------------------------------------------------------
------------------------------------------------------------
------------------------------------------------------------
------------------------------------------------------------
---------------------------TGTG-----------------------------
------------------------------------------------------------
------------------------------------------------------------
------------------------------------------------------------
------------------------------------------------------------
---------------------------------------------------------CCT
TGTTAACAAAATGTTTAC----AGG-----------------------------------
------------------------------------------------------------
------------------------------------------------------------
------------------------------------------------------------
------------------------------------------------------------
-------------------------------------CAGTATGCTTGGTAAAAG--TCA
TCGCCATTCTCCAG--------TCTGGATAAACCAGGGGCACAATGCACTGT--------
---------------------------GAAAAGCCGCA-GGGACCTCTGCCCTGG-----
----------AAAGCCA-GGTATCGCCCAAGGTTTCTCCCCA-TGTGATA----GCCTGA
GATATGGCTTCATG-GGATGGGAAAGACCTGACCG-TCCCCCAGTCCGACAC--------
------------------------------------CCATGAAGGGTCTGTG-TGAGGAG
GATTAGTAAAAGAG----GAAAGCCTC-----------TTGCAGTTGAGAT-AGAGGAAG
GCCACTGTCTCCTGCCTGACCCTGGGA----------ATGGAATGTCTCAGTATAAAACC
CGATTGTACATTTGTTCTATTCTGAGATAGGAG---------------------------
--------AAAAACCACCCTATGGCAGGAAGTGAGACATGTTGGCAG-------------
-----CAATGCTGCTTTGTTATGCTTTACTCCACT-GAGATGTC-TGGGT-GGAGAGAAG
CATAAATCTGGCCTATGTGCACATCTAAACATAGTA-CCTTCCCTTGAACT--TATTTGT
GACAC--AGA--------------------------------------------------
------------------------------------------------------------
------------------------------------------------------------
------------------------------------------------------------
------------------------------------------------------------
----------------------TTCCTTTGCTCAC-------------------------
------------------------------------------------------------
------------------------------------------------------------
------------------------------------------------------------
------------------------------------------------------------
------------------------------------------ATGT------TTCCTTGC
TGACCTTCTCCCC-------AC-TATCACC------CTGTTCTCCTTCC------GCATT
CCT-CTTGC---------------------------------------------------
------------------------------------------------------------
------------------------------------------------------------
------------------------------------------------------------
-------------------------------------TGAGA--GTGAAAATACTAATCA
ATAAATACTGAGGGAACTC-AGAGACTGGTGCTGGT----------------GCAGGTCC
TCTGTATGCTGA--GCGCCGGTCCCCTGGG-CCCAC--TGTTGTTTCTCTATTCTTT---
------------------------------------------------------------
------------------------------------------------------------
------------------------------------------------------------
------------------------------------------------------------
-----------------------------GTCTCTGTGTCTTTTT---------------
------------------------------------------------------------
------------------------------------------------------------
------------------------------------------------------------
------------------------------------------------------------
---------------------------------------------------------T-C
TTTTCT-CA-GTCTCTTG-TCCCACCTGACAAGATATACCCA----CAGG-TGTGGA-GG
GGCTGG-------TCCCCTTCA
>4-99660999_RM10_5LTR
------------------------------------------------------------
------------------------------------------------------------
------------------------------------------------------------
------------------------------------------------------------
------------------------------------------------------------
------------------------------------------------------------
---------TGTGGGGAAAAG---------------------------------------
------------------------------------------------------------
------------------------------------------------------------
------------------------------------------------------------
------------------------------------------------------------
------------------------------AA--AGAGATCAGCCT--GTTA-CTGTGTC
TA---------------------------------TATAGAAAGAAG-------------
------------------------------------------------------------
------------------------------------------------------------
--------------------TAG-------------------------------------
---------------------------------------------------------ACA
T-----------------------------------------------------------
------------------------------------------------------AAGAGA
CTCCATTTTGTTCTGTA-------------------TTTGA-GATGCTGTTAATCTGTGA
CCCTA---------------------------CCCCCAACCTTGTCCTT-GCAAGAGACA
-----TGTGCT------GTGGTAACTCAAGGTTTAATGGATTTTGGGC------------
------------------------------------------------------------
------------------------------------------------------------
------------------------------------------------------------
------------------------------------------------------------
------------------------------------------------------------
------------------------------------------------------------
------------------------------------------------------------
------------------------------------------------------------
------------------------------------------------------------
------------------------------------------------------------
------------------------------------------------------------
------------------------------------------------------------
------------------------------------------------------------
------------------------------------------------------------
------------------------------------------------------------
------------------------------------------------------------
------------------------------------------------------------
------------------------------------------------------------
------------------------------------------------------------
------------------------------------------------------------
-------------------GTGCAGGGTGTG-----------------------------
------------------------------------------------------------
------------------------------------------------------------
------------------------------------------------------------
------------------------------------------------------------
--------------------------------------------------------ACTT
TGTT--------------------------------------------------------
------------------------------------------------------------
------------------------------------------------------------
------------------------------------------------------------
------------------------------------------------------------
------------------------------------------------------------
------------------------------------------------------------
-------------------------------------------------CCTAGA-----
----------AAAGCTA-GGTATTGTCCAAGGTTTATCCCCA-TGTGATA----GGATGA
AA----------------------------------------------------------
------------------------------------------------------------
------------------------------------------------------------
------------------------------------------------------------
------------------------------------------------------------
------------------------------------------------------------
-----CAATGTTG--------------------CT-AAAAGGTT----------------
-------------------TATCTCAAGGCACAGGA--TTTCCTTTAAACT--TATTCAT
GTCAC--AGA--------------------------------------------------
------------------------------------------------------------
------------------------------------------------------------
------------------------------------------------------------
------------------------------------------------------------
------------------------TCCTTGTTCTT-------------------------
------------------------------------------------------------
------------------------------------------------------------
------------------------------------------------------------
------------------------------------------------------------
------------------------------------------ATGT------CTTACTGC
TAATTTCCTCCCT-------AAAAATGATC------CTATTGTCCTGCC------ACTCC
CTT-ATCCT---------------------------------------------------
------------------------------------------------------------
------------------------------------------------------------
------------------------------------------------------------
-------------------------------------TAAGATGGTAAAGATAATTATCT
ATAAATACTAAGGGAACTC-AGAGGCC-GTGCCGGC----------------GTGGGTCC
TCTGTAAGCTGA--GCGCCGGTCCCCTGGG--CCCCGCTTTTCTTTCTCTATACTTT---
------------------------------------------------------------
------------------------------------------------------------
------------------------------------------------------------
------------------------------------------------------------
-----------------------------GTCTCTGTGTCTTATT---------------
------------------------------------------------------------
------------------------------------------------------------
------------------------------------------------------------
------------------------------------------------------------
---------------------------------------------------------T-C
TTTTCT-CAAGTCTCTCG-TTCCACCTAACGAGAAACACCCA----CAGG-TGTGGA-GG
GGCAGG-----CCACCCCTTCA
>4-142618666_RM10_5LTR
------------------------------------------------------------
------------------------------------------------------------
------------------------------------------------------------
------------------------------------------------------------
------------------------------------------------------------
------------------------------------------------------------
---------TGTGGGGAAAAG---------------------------------------
------------------------------------------------------------
------------------------------------------------------------
------------------------------------------------------------
------------------------------------------------------------
------------------------------AAAGATAGATCAGACT--GTTA-CTGTGTC
TG---------------------------------TGTAGAAAGAAG-------------
------------------------------------------------------------
------------------------------------------------------------
--------------------TAG-------------------------------------
---------------------------------------------------------ACA
T-----------------------------------------------------------
------------------------------------------------------AAGAGA
CTCTATTTTGTTCTGTATTAAGAAAAATTCTTCCGCCTTGA-GATGCTGTTAATATGTAA
CCCTA---------------------------GCCCCAATCCTGTGCTA-GC-AGAGACA
-----TGTGCT------GTGTTGACTTAAGGTTTAATGGATTTAGGGT------------
------------------------------------------------------------
------------------------------------------------------------
------------------------------------------------------------
------------------------------------------------------------
------------------------------------------------------------
------------------------------------------------------------
------------------------------------------------------------
------------------------------------------------------------
------------------------------------------------------------
------------------------------------------------------------
------------------------------------------------------------
------------------------------------------------------------
------------------------------------------------------------
------------------------------------------------------------
------------------------------------------------------------
------------------------------------------------------------
------------------------------------------------------------
------------------------------------------------------------
------------------------------------------------------------
------------------------------------------------------------
------------------TATGCAGGATGTG-----------------------------
------------------------------------------------------------
------------------------------------------------------------
------------------------------------------------------------
------------------------------------------------------------
---------------------------------------------------------CTT
TGTTAAAAAAGTGCTTGA----AGG-----------------------------------
------------------------------------------------------------
------------------------------------------------------------
------------------------------------------------------------
------------------------------------------------------------
-------------------------------------CAGTATGCTTGTTAAAAG--TCA
T-GCCATTCTTTAA--------TCTCAAGTACCCAGGGACACAATATACTGCAGAAGACA
AAAGTACCCAGGGACACAATACACTTCGGAAGGCCGCA-GGGACCTCTGCCTAGG-----
----------AAAGCCA-GGTATTGTCCAAGGTTTCTTCTCA-TGTGATA----GCCTGA
GATGTGGCCTCCTA-GGAAGGGAAAGACCTGACCA-TCCCCCAGCCCGATAC--------
------------------------------------CCGTAAAGGGTCTGTGCAGAGGAG
GTTTAGTAAAAGAG----GAAGGCCTC----------TTTGCAGTTGAGATAAGCGGAAG
GCATCTGTCTCCTGCTCGTCCCTGGGCA---------ATGGAATGTCTCGGTGTAAAACC
CGATTCTATGTTCTATTTG--CTGAGATAGGAG---------------------------
---------AAAACAGCCTTAAGGCTGGAGGTGAGACAT----GCTGGCGG---------
-----CAATATTG--------TTATTTAATGCACC-GAGATGTT-TATGT----------
--------------ATGTGCACATCAAAGCACAGCA-CCTTTTCTTAACCT--TGTTTA-
GACAT--AGA--------------------------------------------------
------------------------------------------------------------
------------------------------------------------------------
------------------------------------------------------------
------------------------------------------------------------
----------------------GACCTTTGTTCAC-------------------------
------------------------------------------------------------
------------------------------------------------------------
------------------------------------------------------------
------------------------------------------------------------
------------------------------------------ATGT------TTTCCTGC
TGACCCTCTCCCC-------GG-TATTACC------CTATTGTACTGCC------ACATC
CCC-CTCTC---------------------------------------------------
------------------------------------------------------------
------------------------------------------------------------
------------------------------------------------------------
-------------------------------------CGAGATAGTAGAGATAATGATCA
ATAAATACTGAGGGAACTC-AGAGACCAGTGCCAGG----------------GCGGGTCC
TCCCTATGCCGA--GCGCCAGTTCCCTGGG-CCCAC-TTTTTCTTTCTCTATACTT----
------------------------------------------------------------
------------------------------------------------------------
------------------------------------------------------------
------------------------------------------------------------
-----------------------------GTCTCTGTGTCTCTTT---------------
------------------------------------------------------------
------------------------------------------------------------
------------------------------------------------------------
------------------------------------------------------------
-----------------------------------------------------------C
TTTTCT---------CCG-TCCCACCTGACAAGAAACGCCCA----CAGG-TGTGGA-GA
GGCAGG-----CCACCCCTTCA
>5-81905720_RM10_5LTR
------------------------------------------------------------
------------------------------------------------------------
------------------------------------------------------------
------------------------------------------------------------
------------------------------------------------------------
------------------------------------------------------------
---------TATAAGGAAAAG---------------------------------------
------------------------------------------------------------
------------------------------------------------------------
------------------------------------------------------------
------------------------------------------------------------
------------------------------AAAGAAAGATCAGACT--GTTA-CTGTGTC
TG---------------------------------TGTAGAAAGTGA-------------
------------------------------------------------------------
------------------------------------------------------------
---------------------AG-------------------------------------
---------------------------------------------------------ACA
T-----------------------------------------------------------
------------------------------------------------------AAGAAA
TTCCACTTTGACCTGTACCTTGAAAAATTGCTTT--GCTGA-GATGCTGGTAATTTGTAA
CTTTACCCCAGTCACTTTGCCCCAGCCACTTTGCCCCAACCTTGTGCTC-AC-AGAAACA
-----TGTGTT------GTATGGAATCAAGGTTTAAGGGATCTAGGGA------------
------------------------------------------------------------
------------------------------------------------------------
------------------------------------------------------------
------------------------------------------------------------
------------------------------------------------------------
------------------------------------------------------------
------------------------------------------------------------
------------------------------------------------------------
------------------------------------------------------------
------------------------------------------------------------
------------------------------------------------------------
------------------------------------------------------------
------------------------------------------------------------
------------------------------------------------------------
------------------------------------------------------------
------------------------------------------------------------
------------------------------------------------------------
------------------------------------------------------------
------------------------------------------------------------
------------------------------------------------------------
------------------TGTGCAGGACGTG-----------------------------
------------------------------------------------------------
------------------------------------------------------------
------------------------------------------------------------
------------------------------------------------------------
---------------------------------------------------------CCT
TGTTAACAAAATGTTTAC----AAG-----------------------------------
------------------------------------------------------------
------------------------------------------------------------
------------------------------------------------------------
------------------------------------------------------------
-------------------------------------CAGTATGCTTGGTAAAAG--TCA
TCACCATTCTCTAG--------TCTCAATAAACCAGAGGCACAATACACTGT--------
---------------------------GAAAAGCCACA-AGGACCTCTGCCTTGG-----
----------AAAGCTG-GGTATTGTCCAGGGTTTCTCCCCA-TGTGATA----GTCTGA
AATATGGCCTCATG-GGAAGAGAAAGTCCTGACTG-TCCCCCAGCCCAACAC--------
------------------------------------CCATAAAGGATCTGTGCTGAGGTG
GATTAGTAAAAGAG----GAAAGCCTC-----------TTGCAGTTAAGAT-AGAGGAAG
GCCACTGTCTCCTGCCTGCCCCTGGGA----------ACTAAATGTCTCTGTATAAAAAC
CGATTGTACATTTGTTCAATTCTGAGATAGGAG---------------------------
--------AAAATCTACGTTATGGCAGGAGGCAAGACATGCTGGCAG-------------
-----CAATGCTGCTTTGTTATTCTTTACTCCACT-GAGATGTT-TGGGC-AGAGAGAAA
CATAATTCTGGCCTACGTGCACATCCAGGCATAGTA-GCTACCCTTGAACT--TAATTAT
GACAC--AGA--------------------------------------------------
------------------------------------------------------------
------------------------------------------------------------
------------------------------------------------------------
------------------------------------------------------------
-----------------------TTCTTTTCTCAC-------------------------
------------------------------------------------------------
------------------------------------------------------------
------------------------------------------------------------
------------------------------------------------------------
------------------------------------------ATGT------TTTCTTGC
TAACCTTCTCCCT-------AT-TAGCACC------CTGCTCTTCTACC------AAACT
CCT-CTTGC---------------------------------------------------
------------------------------------------------------------
------------------------------------------------------------
------------------------------------------------------------
-------------------------------------TAAAATAATGAATATAATAATCA
ATAAAAACTGAGGGAACTC-AGAGACCAGCGTTGGT----------------GCAGGTCC
TTGGTATGCTGA--GTACCTGTCTCTTGGG-CCCAC--TATTGTTTCTCTATACTTT---
------------------------------------------------------------
------------------------------------------------------------
------------------------------------------------------------
------------------------------------------------------------
-----------------------------GTC----------------------------
------------------------------------------------------------
------------------------------------------------------------
------------------------------------------------------------
------------------------------------------------------------
------------------------------------------------------------
-------CCAGTCTCTCA-TCCCACCTGAGGAGATATACCCA----CAGG-TGTGGA-GG
GGCAGG-----CCACCCCTTCA
>9-134082576_RM10_5LTR
------------------------------------------------------------
------------------------------------------------------------
------------------------------------------------------------
------------------------------------------------------------
------------------------------------------------------------
------------------------------------------------------------
------------------------------------------------------------
------------------------------------------------------------
------------------------------------------------------------
------------------------------------------------------------
------------------------------------------------------------
-----------------------------------GAAATATGGCC--------------
-----------------------------------TCGTGAAAAAGG-------------
------------------------------------------------------------
------------------------------------------------------------
------------------------------------------------------------
------------------------------------------------------------
------------------------------------------------------------
------------------------------------------------------GAAAGA
CCTTACTGT---------------------------------------------------
--------------------------------CCCCCAGCCTGACACCC-GTAAATGGTC
-----TGTGCT-------------------------------------------------
------------------------------------------------------------
------------------------------------------------------------
------------------------------------------------------------
------------------------------------------------------------
------------------------------------------------------------
------------------------------------------------------------
------------------------------------------------------------
------------------------------------------------------------
------------------------------------------------------------
------------------------------------------------------------
------------------------------------------------------------
------------------------------------------------------------
------------------------------------------------------------
------------------------------------------------------------
------------------------------------------------------------
------------------------------------------------------------
------------------------------------------------------------
------------------------------------------------------------
------------------------------------------------------------
------------------------------------------------------------
-------------------GAGGAGGATTAG-----------------------------
------------------------------------------------------------
------------------------------------------------------------
------------------------------------------------------------
------------------------------------------------------------
------------------------------------------------------------
------------------------------------------------------------
------------------------------------------------------------
------------------------------------------------------------
------------------------------------------------------------
------------------------------------------------------------
-------------------------------------------------TAAAAG-----
------------------------------------------------------------
----------------------------------------------------AGG-----
----------AAGGCCT---TTTTGT----GGT----------TGAGATA----------
------------------------------------------------------------
------------------------------------------------------------
----------------------------------------------------GGAGGAAG
GCCTCTGTTTCCTGCATGGCCCTGGGA----------ATGGAATGTCTCAGTGTAAAGCC
-----GACCATTCATTTTATTCTGAGACAGGAG---------------------------
---------AAAACTGCCCTGTGGCTGGAGGTGAGATAT----GCTGGTGG---------
-----CAATGCCGCTCTGTTACTCTTTGCTACACT-GAGATGTT-CGGGT-GGAGGGAAG
CATAAAGCTGGCCTAGTTGCACATCTGGGCACAGTA-CCTTTCCTTGAACT--TATTTAT
GACAC--AGA--------------------------------------------------
------------------------------------------------------------
------------------------------------------------------------
------------------------------------------------------------
------------------------------------------------------------
----------------------TTCCTTTGCTCAC-------------------------
------------------------------------------------------------
------------------------------------------------------------
------------------------------------------------------------
------------------------------------------------------------
------------------------------------------ATGT------TTTCTTGC
TGACCTTCTCCCC-------AT-CATCACC------CTGTTCTCCTGCC-----------
------------------------------------------------------------
------------------------------------------------------------
------------------------------------------------------------
------------------------------------------------------------
--------------------------------------GAGATAGTGAAAATTATAATCA
GTAAATACTGAGGGAACTC-GGAGACCAGCGCCAGT----------------GCAGGTCC
T-TGCATGCTGAGTGTGCCAGTCCCCTGGG-CCTAC--TGTTCTTTCTCTATACTTT---
------------------------------------------------------------
------------------------------------------------------------
------------------------------------------------------------
------------------------------------------------------------
-----------------------------GTCTCTGTGTCTTACT---------------
------------------------------------------------------------
------------------------------------------------------------
------------------------------------------------------------
------------------------------------------------------------
---------------------------------------------------------T-C
TTTTCT-CA-GTCTCTCATTTCCACCTGACGAGAAATACCCA----CAGA-TGTGGA-GG
GGCAGG-------CCCCCTTCA
>9-536760_RM10_5LTR
------------------------------------------------------------
------------------------------------------------------------
------------------------------------------------------------
------------------------------------------------------------
------------------------------------------------------------
------------------------------------------------------------
---------TGTGGGGAAAAG---------------------------------------
------------------------------------------------------------
------------------------------------------------------------
------------------------------------------------------------
------------------------------------------------------------
------------------------------AA--AGAGATCAGCCT--GTTA-CTGTGTC
TA---------------------------------TATAGAAAGAAG-------------
------------------------------------------------------------
------------------------------------------------------------
--------------------TAG-------------------------------------
---------------------------------------------------------ACA
T-----------------------------------------------------------
------------------------------------------------------AAGAGA
CTCCATTTTGTTCTGTA-------------------TTTGT-GATACTGTTAATCTGTGA
CCCTA---------------------------CCCCCAACCTTGTCCTTTGCAAGAGACA
-----TGTGTT------GCGGTGACTCAAGGTTTAATGGATTTTGGGC------------
------------------------------------------------------------
------------------------------------------------------------
------------------------------------------------------------
------------------------------------------------------------
------------------------------------------------------------
------------------------------------------------------------
------------------------------------------------------------
------------------------------------------------------------
------------------------------------------------------------
------------------------------------------------------------
------------------------------------------------------------
------------------------------------------------------------
------------------------------------------------------------
------------------------------------------------------------
------------------------------------------------------------
------------------------------------------------------------
------------------------------------------------------------
------------------------------------------------------------
------------------------------------------------------------
------------------------------------------------------------
------------------TGTGCAGGATGTG-----------------------------
------------------------------------------------------------
------------------------------------------------------------
------------------------------------------------------------
------------------------------------------------------------
--------------------------------------------------------TCTT
TGTTAAACAAATGCCTGA----AGG-----------------------------------
------------------------------------------------------------
------------------------------------------------------------
------------------------------------------------------------
------------------------------------------------------------
-------------------------------------TAGCTTGCTGGTTAAAAG--TTA
TCACCATTCTCTTAA-------TTTCAACTACCCAGAGACAC-GTACACGGC--------
---------------------------CAAAGGTCGCA-GGGACCTCTGCCTAGG-----
----------AAAGCTA-GGTATTGTCTAAGGTTTCTCCCCA-TGTGATA----GACTGA
AA----------------------------------------------------------
------------------------------------------------------------
------------------------------------------------------------
------------------------------------------------------------
------------------------------------------------------------
------------------------------------------------------------
-----CTATGCTG--------------------CT-AAAAGGTT-TATGG-AGATG----
-------TTTGCATAT--GCATCTCAAGGCACAGCA-TTTTCCTTTGAACT--TATTCAT
GTCAC--AGA--------------------------------------------------
------------------------------------------------------------
------------------------------------------------------------
------------------------------------------------------------
------------------------------------------------------------
----------------------GGTTTTTCTTCAT-------------------------
------------------------------------------------------------
------------------------------------------------------------
------------------------------------------------------------
------------------------------------------------------------
------------------------------------------ATGT------CTTACTGC
CGATTTCCTCTTT-----TTTC-TTTGATC------CTATTGTCCTGCC------ACTCC
CCT-GTCTT---------------------------------------------------
------------------------------------------------------------
------------------------------------------------------------
------------------------------------------------------------
-------------------------------------TAAGATGGTAAAGATAATTATCA
ATAAATACTAAGGGAACTC-AGAGACCGGCGCCGGC----------------GTGGGTCC
TCTGTAAGCTGA--GTGCCGGTCCCCTGGG--CCCCGCTTTTCTTTCTCTATACTTT---
------------------------------------------------------------
------------------------------------------------------------
------------------------------------------------------------
------------------------------------------------------------
-----------------------------GTCTCTGTGTCTTATT---------------
------------------------------------------------------------
------------------------------------------------------------
------------------------------------------------------------
------------------------------------------------------------
---------------------------------------------------------T-C
TTTTCT-CAAGTCTCTCG-TTCCACCTTGCGAGAAACACCCA----CAGG-TGTGGA--G
GGCAGG-----CCACCCCTTCA
>X-70801763_RM10_5LTR
------------------------------------------------------------
------------------------------------------------------------
------------------------------------------------------------
------------------------------------------------------------
------------------------------------------------------------
------------------------------------------------------------
---------TGTGGGGAAAAG---------------------------------------
------------------------------------------------------------
------------------------------------------------------------
------------------------------------------------------------
------------------------------------------------------------
------------------------------AAAGAGAGATCAGATT--GTTA-CTGTGTC
TA---------------------------------TGTAGAAAGAAG-------------
------------------------------------------------------------
------------------------------------------------------------
--------------------TAG-------------------------------------
---------------------------------------------------------ACA
T-----------------------------------------------------------
------------------------------------------------------AAGAGA
CTCCATTTTGTTCTGTACTAAGAAAAATTCTTCTGCCTTGA-GATGCTGGTAATCTGTAA
ACCTA---------------------------CCCGCAACCTTGTGCTT-GC-GGAGACA
-----TGTGCT------ATGTTTACTCAGGGCTTAATGGATTTAGGGC------------
------------------------------------------------------------
------------------------------------------------------------
------------------------------------------------------------
------------------------------------------------------------
------------------------------------------------------------
------------------------------------------------------------
------------------------------------------------------------
------------------------------------------------------------
------------------------------------------------------------
------------------------------------------------------------
------------------------------------------------------------
------------------------------------------------------------
------------------------------------------------------------
------------------------------------------------------------
------------------------------------------------------------
------------------------------------------------------------
------------------------------------------------------------
------------------------------------------------------------
------------------------------------------------------------
------------------------------------------------------------
------------------TATGCAGGATGTG-----------------------------
------------------------------------------------------------
------------------------------------------------------------
------------------------------------------------------------
------------------------------------------------------------
---------------------------------------------------------CTT
TGTTAAACAAGTGCTTGA----AGG-----------------------------------
------------------------------------------------------------
------------------------------------------------------------
------------------------------------------------------------
------------------------------------------------------------
-------------------------------------CAGGATGCTTGTTAAAAG--TCA
TCACCATTCTTAA---------TCTCATGTACCCAGGGACACAATACACTTT--------
---------------------------AGAAGACCTCA-GGGACCTCTGCCTAGG-----
----------AAAGTCA-GGTATTGTCCAAGGTTTCTCCCCA-TGTGATA----GTCTGA
GATATGGCCTCGTG-GCAAGGGAAAGACCTGACCA-TCCCCCAGCCTGACAC--------
------------------------------------CCATAAAGAGTCTGTGCTGAGGAG
GATTAGTAAAAGAG----GGAGGCCAC----------TTTGCAGTTGAGATAAGAGGAAA
GCATCTGTCTCCTGCTCATCCCTGGGCAATAGAACT---------TCTTGGTGTAAAACC
CAATTGTATGTTCTATTTA--CTGAGACAGGAG---------------------------
---------AAAACAGCCTTAGGGCTAGAGGTGAGACAT----GCTGGTGG---------
-----CAGTACTG--------CTCTTTAATGCACC-AGGATGTT-TCTGT----------
--------------ATGTGCACATCAAAGCACAGCACCTTTTTCTTAACCT--TGTTTAT
GACAC--AGA--------------------------------------------------
------------------------------------------------------------
------------------------------------------------------------
------------------------------------------------------------
------------------------------------------------------------
----------------------GACATTTGTTCAC-------------------------
------------------------------------------------------------
------------------------------------------------------------
------------------------------------------------------------
------------------------------------------------------------
------------------------------------------ATGT------TCTCCTGC
TGACGCTCTCCCC-------AC-TATTACC------CTATTGTCCTGCC------ACATC
CCC-CTCTC---------------------------------------------------
------------------------------------------------------------
------------------------------------------------------------
------------------------------------------------------------
-------------------------------------CGAGCTGGTAAAGATAATGATCA
ATAAATACTGAGGGAACTC-AGAGACTTGTGCCAGC----------------ACGGGTCC
TCCGTATGCTGA--GCGCCGGTCCCCTGGG-TCCAC--TTTTCTTTCTCTATGCTTT---
------------------------------------------------------------
------------------------------------------------------------
------------------------------------------------------------
------------------------------------------------------------
-----------------------------GTCTCTGTGTCT-------------------
------------------------------------------------------------
------------------------------------------------------------
------------------------------------------------------------
------------------------------------------------------------
------------------------------------------------------------
------------------------------------------------------------
----------------------
>Y-1303034_RM10_5LTR
------------------------------------------------------------
------------------------------------------------------------
------------------------------------------------------------
------------------------------------------------------------
------------------------------------------------------------
------------------------------------------------------------
------------------AAG---------------------------------------
------------------------------------------------------------
------------------------------------------------------------
------------------------------------------------------------
------------------------------------------------------------
----------------------------------AGAGATCAGACT--GTTA-CTGTGTC
TA---------------------------------TGTAGAAAGAAG-------------
------------------------------------------------------------
------------------------------------------------------------
--------------------TAG-------------------------------------
---------------------------------------------------------ACA
T-----------------------------------------------------------
------------------------------------------------------AAGAGA
CACTATTTTGTTCTGTACTAAGAGAAATTCCTCTGCCTTGA-GATGCTGTTA-TCTGTAA
CCCTA---------------------------GCCCCAATCCTGTGCTT-GC-AGAGACA
-----TGCGCT------GTGTTGACTCAAGGTTTAATGGATTTAGGAC------------
------------------------------------------------------------
------------------------------------------------------------
------------------------------------------------------------
------------------------------------------------------------
------------------------------------------------------------
------------------------------------------------------------
------------------------------------------------------------
------------------------------------------------------------
------------------------------------------------------------
------------------------------------------------------------
------------------------------------------------------------
------------------------------------------------------------
------------------------------------------------------------
------------------------------------------------------------
------------------------------------------------------------
------------------------------------------------------------
------------------------------------------------------------
------------------------------------------------------------
------------------------------------------------------------
------------------------------------------------------------
------------------TATGCAGGATGTG-----------------------------
------------------------------------------------------------
------------------------------------------------------------
------------------------------------------------------------
------------------------------------------------------------
---------------------------------------------------------CTT
TGTT-AAAAAGTGCCTGA----ATG-----------------------------------
------------------------------------------------------------
------------------------------------------------------------
------------------------------------------------------------
------------------------------------------------------------
-------------------------------------CAGTACGCTTGTTAAAAG--TCA
TCACCATTCTCTAA--------TCTCCAGTACCCAGGGACACAAGACACTGC--------
---------------------------AGAAGGTCACAGGGGACCTCTGCCTGGG-----
----------AAAGCCA-GGTATTGTCCAAGGTTTCTTCCCA-TGTGATA----GCCTGA
GATATGGCCTCATG-GGAAGGGGAAGATCTGACTG-TCCCCCAGCCCCATAC--------
------------------------------------CTATAAAGGGTCTGTGCTGAGGAG
AATTAGTAAAAGAG----GAAGGCCTC----------TTTGCAGTTATGAT-AAAAGGAG
TCATCTGTCTCCCGCTTGTCCCTGGGCTTTA------ATGGAATGTCTCAGTGTAAAACC
TGATTGTATGTTCTATTTA--CTGAGATAGGAG---------------------------
---------AAAATCACCTTAAGGCTGGAGGTGAGACATGCTGGTGG-------------
-----CAATACTG--------CTCTTTATTGCACT-GAGATGTT-CGTAT----------
----ATGTTTGTATATGTGCACATCAAGGCACAGCA-CCTTTTCTTAACCT--TGTTTAT
GACAC--AGA--------------------------------------------------
------------------------------------------------------------
------------------------------------------------------------
------------------------------------------------------------
------------------------------------------------------------
----------------------CACCTTTGTTTAC-------------------------
------------------------------------------------------------
------------------------------------------------------------
------------------------------------------------------------
------------------------------------------------------------
------------------------------------------ATGT------TTTCCTGC
TGACCCTCTCCCC-------AC-TATTACC------CTATTGTCCTGCC------ACATA
CCC-CTCTC---------------------------------------------------
------------------------------------------------------------
------------------------------------------------------------
------------------------------------------------------------
-------------------------------------TGAGATAATAGAGATAGTAATCA
ACAAATACTGAGGGAACTC-AGAGACCAGAGCTGGT----------------GCAGGTCC
TCTGTATGCTGA--GCACAGGTCCCCTGGG---CCCAGTTTTCTTTCTCTATACTTT---
------------------------------------------------------------
------------------------------------------------------------
------------------------------------------------------------
------------------------------------------------------------
-----------------------------TTCTCTATGTCT-------------------
------------------------------------------------------------
------------------------------------------------------------
------------------------------------------------------------
------------------------------------------------------------
-----------------------------------------------------------C
TTTTCT-CAG-----TCA-TCCTACCTGATGAGAAATGCCCA----TAGG-TGTGGA-AG
GGCAGG-----CCACCCCTTCA
>10-69302515_RM10_5LTR
------------------------------------------------------------
------------------------------------------------------------
------------------------------------------------------------
------------------------------------------------------------
------------------------------------------------------------
------------------------------------------------------------
---------TGTAGGGAAAAC---------------------------------------
------------------------------------------------------------
------------------------------------------------------------
------------------------------------------------------------
------------------------------------------------------------
------------------------------AAAGAGAGATCAGATT--GTTA-CTGTATC
TAGAAAAAGGAAGACAAAAGAAACTCTTTTTTTTTTTTGAAAGGAAGTCTCACTCTGTCG
CCCAGGCTGGAGTGCAGTGGCACAATCTCGTCTCACTACAAGCTCCACCTCCCGGGTTCA
CACCATTCTCCCACCTCAGCCTCCCTAGTAACTGGGACTGCAGGTGCCCGCCACCATGCC
CAGCTAATTTTTTGTATTTTTAGTAGAGACAGGGTTTCACTGTGGTAGTCAGGATGGTCT
CGAACTCCTGACCTCGTGATCTGCCTGCCTCAGCCTACCAAAGTGCTGGGATTACAGGCA
T-----------------------------------------------------------
------------------------------------GAGCCACCACGCCTGGTGAAGAAA
CTACATTTTTATCTGTACTAAGAAAAATTGTTCTGCTTTGA-GATGCTGTTAATCTGTGA
CTCTT---------------------------GGCCCAACCCTGTGCTC-AC-AAAAACA
-----TGTGCT------GTATTGACTCAAGGTTTAAGGGATTTAGGGC------------
------------------------------------------------------------
------------------------------------------------------------
------------------------------------------------------------
------------------------------------------------------------
------------------------------------------------------------
------------------------------------------------------------
------------------------------------------------------------
------------------------------------------------------------
------------------------------------------------------------
------------------------------------------------------------
------------------------------------------------------------
------------------------------------------------------------
------------------------------------------------------------
------------------------------------------------------------
------------------------------------------------------------
------------------------------------------------------------
------------------------------------------------------------
------------------------------------------------------------
------------------------------------------------------------
------------------------------------------------------------
------------------TGTACAGGATGTG-----------------------------
------------------------------------------------------------
------------------------------------------------------------
------------------------------------------------------------
------------------------------------------------------------
---------------------------------------------------------CTT
TGTTAAAAATGTGTTTGCAGCCGGGCGCAGTGGCTCACGCCTGTAATCCCAACACTTTGA
GAGGCCGAGGCAGGCGGATCATGAGGTCAGGAGATCAAGACCATCCTGGCTAACATGGTG
AAACCCTGTCTGTACTAAAAATACAAAAACTTAGACAGGCGTGGTGGCACGCACCTGTAG
TCCCAGCTACTCGGGAGGCTGAGGCAGGAGAATGGCATGAACCCAGGAGGCAGAGTTTGA
AGTGAGCCGAGATTGCGCCACTGCATTCCAGCCTGGGCGACAGAGAGAGACTTCCCTCTG
AAAAAAAAAAAAAAGGAAAAAAAAAAGTATTTCCAGACAGTATGCTTTGTGAAAG--TCA
TCGCCACTCTCCAT--------TCTCTATTAACCAGGGACATAATGCACTGT--------
---------------------------GGAAGGCCACA-GGGACCCCTGCCCAAG-----
----------AAAGCCTGGGTATTATCCA-GGTTTCCCCCCACTGAGACA----GCCTGA
GATATGGCCTCATG-GGAAGGGAAAGACCTTACAG-CCCCCCAACCCGACAC--------
------------------------------------CTGTAAAGGGTCTGTGCTGAGGAG
GATTAGTGAAAGCA----GAAGGCCTC----------TATGCGGTTGAGATAAGAGGAAG
GCACCTGTCTCCTGCACGTCCCTGGGA----------ATGGAATGTCTTGGTGTAAAATC
TGACCATACATTCTATT----CTGAGATAGGAG---------------------------
---------AAAACCGCCTTATGGCTGGAAG-----------------------------
-----CGGTACTG----------CCTCATGGCACT-GAGGTGTT-AATAT-AAGGTTAAA
CATAAATCTAGCGTATGTGCACATCCAGGCACAGCA-TCTTTTCTTCGACTACTATTTAT
GACAC--AGA--------------------------------------------------
------------------------------------------------------------
------------------------------------------------------------
------------------------------------------------------------
------------------------------------------------------------
-----------------------GTCTTTGTTCAC-------------------------
------------------------------------------------------------
------------------------------------------------------------
------------------------------------------------------------
------------------------------------------------------------
------------------------------------------ATGT------TTTTCTGC
TGACCCTCTCCCC-------AC-CTTCACC------CTATAGCCCCACC------ACATT
CCC-CTCGT---------------------------------------------------
------------------------------------------------------------
------------------------------------------------------------
------------------------------------------------------------
-------------------------------------GGAGATAGTAAAGAAAGTGATCA
ATAAGTACTGAGGGAACTC-AGAGACCAGCGCAGGT----------------GCAGGTCC
TCACT-TGCTAA--GTGCCAGTCCCCTAGG-ACCACGTTTT--TTCCTCTATACTTT---
------------------------------------------------------------
------------------------------------------------------------
------------------------------------------------------------
------------------------------------------------------------
-----------------------------GTCTTTGTGTCTTATT---------------
------------------------------------------------------------
------------------------------------------------------------
------------------------------------------------------------
------------------------------------------------------------
---------------------------------------------------------TCC
TTTTCT--TAGTCCCTCGTCTCCACCTTGTGAGAAATACCCA----CAGG-TGTGGA-GG
GGCAGG-------CCCCCTTCA
>11-68823164_RM10_5LTR
------------------------------------------------------------
------------------------------------------------------------
------------------------------------------------------------
------------------------------------------------------------
------------------------------------------------------------
------------------------------------------------------------
---------TGTGGGGAAAAG---------------------------------------
------------------------------------------------------------
------------------------------------------------------------
------------------------------------------------------------
------------------------------------------------------------
------------------------------AAAGATAGATCAGACT--GTTA-CTGTGTC
TA---------------------------------TATAGAAAGAAG-------------
------------------------------------------------------------
------------------------------------------------------------
--------------------TAG-------------------------------------
---------------------------------------------------------ACA
T-----------------------------------------------------------
------------------------------------------------------AAGAGA
CTCCATTTTGTTCT-TA-------------------TTTGA-GACGCTGTTAATCTGTGA
CCCTA---------------------------CCCCCAACCTTGTCCTT-GCAAGAGACA
-----TGTGCT------ATGGTGACTCAAGGTTTAAAGGATTTTGGGC------------
------------------------------------------------------------
------------------------------------------------------------
------------------------------------------------------------
------------------------------------------------------------
------------------------------------------------------------
------------------------------------------------------------
------------------------------------------------------------
------------------------------------------------------------
------------------------------------------------------------
------------------------------------------------------------
------------------------------------------------------------
------------------------------------------------------------
------------------------------------------------------------
------------------------------------------------------------
------------------------------------------------------------
------------------------------------------------------------
------------------------------------------------------------
------------------------------------------------------------
------------------------------------------------------------
------------------------------------------------------------
------------------TGTGCAGGGTGTG-----------------------------
------------------------------------------------------------
------------------------------------------------------------
------------------------------------------------------------
------------------------------------------------------------
---------------------------------------------------------CTT
TGTTAAATAAGTGCCTGA----AGG-----------------------------------
------------------------------------------------------------
------------------------------------------------------------
------------------------------------------------------------
------------------------------------------------------------
-------------------------------------CAGCTTGCTGGTTAAAAG--TCA
TCACCATTCTCTTAA-------TCTCAAGTACCCAGGGATAC-GCACACTGC--------
---------------------------CAAAAGTCGCA-GGGACCTCTGCCTAGG-----
----------AAAGCTA-GGTATTGTCCAAGGCTTCTCCCCA-TGTGATG----GTCTGA
AATATGGCCTCGTG-GGAAGGGAAAGATCTGAACG-TCCCCCAGCCTGACAC--------
------------------------------------CCGTGAAGGGTCTGTGCTGAGGAG
GACTAGTACAAGAGGAAAGAAGGCCTCTTGGCGGTTGTTGGCAGCTGAGAT-AGAGAAAA
GCATCTGTCTCCTGCCCGTCCCTGGGCA---------ATGGAACATCTCAGTATAAAACC
CGATTGTATGTTCTGTTTA--CTGAGAAAGGAG---------------------------
---------AAATCCGCCTTAGGGCGAAAGGCGGGACTT----GCTAGTG----------
-----CAATGCTG--------CTCTTTATGCAGT--AAAAGGTT-TATGG-AGATG----
-------TTTGCATAT--GCATATCAAGGCACAGCA-CTTTTCCTTAAACT--TATTCAT
GTCAC--AGA--------------------------------------------------
------------------------------------------------------------
------------------------------------------------------------
------------------------------------------------------------
------------------------------------------------------------
----------------------GAACTTTATTCAT-------------------------
------------------------------------------------------------
------------------------------------------------------------
------------------------------------------------------------
------------------------------------------------------------
------------------------------------------ATGT------CTTACTGC
TGACTTTCTCCCT-------AC-AATGATC------CTATTATCCTGCC------ACTTC
CTT-TTCTT---------------------------------------------------
------------------------------------------------------------
------------------------------------------------------------
------------------------------------------------------------
-------------------------------------TAAGATGGTAAAGATAATTATCA
ATAAATACTAAGGGAACTC-AGAGACCAGTGCTGGC----------------GTGGGTCC
TCGGTATGCCGA--GCGCCAGTCCCCTGGG-CCCAC-TTTTTCTTTCTCTATACTTT---
------------------------------------------------------------
------------------------------------------------------------
------------------------------------------------------------
------------------------------------------------------------
-----------------------------GTCTCTGTGTCTCATT---------------
------------------------------------------------------------
------------------------------------------------------------
------------------------------------------------------------
------------------------------------------------------------
---------------------------------------------------------T-C
TTTTCT-CAAGTCTCTCG-TTCCACCTAACGAGAAACACCCA----CAGG-TGTGGA-GG
GGCAGG-----CCACCCCTTCA
>11-111501531_RM10_5LTR
------------------------------------------------------------
------------------------------------------------------------
------------------------------------------------------------
------------------------------------------------------------
------------------------------------------------------------
------------------------------------------------------------
---------TGTGGGGAAAAG---------------------------------------
------------------------------------------------------------
------------------------------------------------------------
------------------------------------------------------------
------------------------------------------------------------
------------------------------AA--AGAGATCAGCCT--GTTA-CTGTGTC
TA---------------------------------TATAGAAAGAAG-------------
------------------------------------------------------------
------------------------------------------------------------
--------------------TAG-------------------------------------
---------------------------------------------------------ACA
T-----------------------------------------------------------
------------------------------------------------------AAGAGA
CTCCATTTTGTTCTGTA-------------------TTTGA-GATGCTGTTAATCTGTGA
CCCTA---------------------------CCCCCAACCTTGTCCTT-GCAAGAGACA
-----TGTGCT------GTGGTAACTCAAGGTTTAATGGATTTTGGGC------------
------------------------------------------------------------
------------------------------------------------------------
------------------------------------------------------------
------------------------------------------------------------
------------------------------------------------------------
------------------------------------------------------------
------------------------------------------------------------
------------------------------------------------------------
------------------------------------------------------------
------------------------------------------------------------
------------------------------------------------------------
------------------------------------------------------------
------------------------------------------------------------
------------------------------------------------------------
------------------------------------------------------------
------------------------------------------------------------
------------------------------------------------------------
------------------------------------------------------------
------------------------------------------------------------
------------------------------------------------------------
-------------------GTGCAGGGTGTG-----------------------------
------------------------------------------------------------
------------------------------------------------------------
------------------------------------------------------------
------------------------------------------------------------
--------------------------------------------------------ACTT
TGTT--------------------------------------------------------
------------------------------------------------------------
------------------------------------------------------------
------------------------------------------------------------
------------------------------------------------------------
------------------------------------------------------------
------------------------------------------------------------
-------------------------------------------------CCTAGA-----
----------AAAGCTA-GGTGTTGTCCAAGGTTTATCCCCA-TGTGATA----GGATGA
AA----------------------------------------------------------
------------------------------------------------------------
------------------------------------------------------------
------------------------------------------------------------
------------------------------------------------------------
------------------------------------------------------------
-----CAATGTTG--------------------CT-AAAAGGTT----------------
-------------------TATCTCAAGGCACAGGA-TTTTCCTTTAAACT--TATTCAT
GTCAC--AGA--------------------------------------------------
------------------------------------------------------------
------------------------------------------------------------
------------------------------------------------------------
------------------------------------------------------------
------------------------TCCTTGTTCTT-------------------------
------------------------------------------------------------
------------------------------------------------------------
------------------------------------------------------------
------------------------------------------------------------
------------------------------------------ATGT------CTTACTGC
TAATTTCCTCCCT-------AAAAACGGTC------CTATTGTCCTGCC------ACTCC
CTT-ATCTT---------------------------------------------------
------------------------------------------------------------
------------------------------------------------------------
------------------------------------------------------------
-------------------------------------TAAGATGGTAAAGATAATTATCT
ATAAATACTAAGGGAACTC-AGAGGCCGGTGCCGGC----------------GTGGGTCC
TCTGTAAGCTGA--GCGCCGGTCCCCTGGG--CCCCGCTTTTCTTTCTCTATACTTT---
------------------------------------------------------------
------------------------------------------------------------
------------------------------------------------------------
------------------------------------------------------------
-----------------------------GTCTCTGTGTCTTATT---------------
------------------------------------------------------------
------------------------------------------------------------
------------------------------------------------------------
------------------------------------------------------------
---------------------------------------------------------T-C
TTTTCT-CAAGTCTCTCG-TTCCACCTAACGAGAAACACCCA----CAGG-TGTGGA-GG
GGCAGG-----CCACCCCTTCA
>16-18308503_RM10_5LTR
------------------------------------------------------------
------------------------------------------------------------
------------------------------------------------------------
------------------------------------------------------------
------------------------------------------------------------
------------------------------------------------------------
---------TGTGGGGAAAAG---------------------------------------
------------------------------------------------------------
------------------------------------------------------------
------------------------------------------------------------
------------------------------------------------------------
------------------------------AA--AGAGATCAGCCT--GTTA-CTGTGTC
TA---------------------------------TATAGAAAGAAG-------------
------------------------------------------------------------
------------------------------------------------------------
--------------------TAG-------------------------------------
---------------------------------------------------------ACA
T-----------------------------------------------------------
------------------------------------------------------AAGAGA
CTCCATTTTGTTCTGTG-------------------TTTGA-GATGCTGTTAGTCTGTGA
CCCTA---------------------------CCCCCAATCTTGTCCTT-GCAAGAGACA
-----TGTGCT------GTGGTAACTCAAGG-TTAATGGATTTTGGGC------------
------------------------------------------------------------
------------------------------------------------------------
------------------------------------------------------------
------------------------------------------------------------
------------------------------------------------------------
------------------------------------------------------------
------------------------------------------------------------
------------------------------------------------------------
------------------------------------------------------------
------------------------------------------------------------
------------------------------------------------------------
------------------------------------------------------------
------------------------------------------------------------
------------------------------------------------------------
------------------------------------------------------------
------------------------------------------------------------
------------------------------------------------------------
------------------------------------------------------------
------------------------------------------------------------
------------------------------------------------------------
-------------------GTGCAGGGTGTG-----------------------------
------------------------------------------------------------
------------------------------------------------------------
------------------------------------------------------------
------------------------------------------------------------
--------------------------------------------------------ACTT
TGTT--------------------------------------------------------
------------------------------------------------------------
------------------------------------------------------------
------------------------------------------------------------
------------------------------------------------------------
------------------------------------------------------------
------------------------------------------------------------
-------------------------------------------------CCTAGA-----
----------TAAGCTA-GGTATTGTCTAAGGTTTCTCCCCA-TGTGATA----GACTGA
AA----------------------------------------------------------
------------------------------------------------------------
------------------------------------------------------------
------------------------------------------------------------
------------------------------------------------------------
------------------------------------------------------------
-----CTATGCTG--------------------CC-TAAAGGTT-TATGG-AGATG----
-------TTTGCATAT--GCATCTCAAGGCACAGCC-TTGTCCTTTGAATT--TATTCAT
GTCAC--AGA--------------------------------------------------
------------------------------------------------------------
------------------------------------------------------------
------------------------------------------------------------
------------------------------------------------------------
----------------------GGTTTTTGTTCAT-------------------------
------------------------------------------------------------
------------------------------------------------------------
------------------------------------------------------------
------------------------------------------------------------
------------------------------------------ATGT------CTTACTGC
CGATTTCCTCTTT---TTT----CTTGTTT------ATATTGTCCTGCC------ACTCC
CCT-GTCTT---------------------------------------------------
------------------------------------------------------------
------------------------------------------------------------
------------------------------------------------------------
-------------------------------------TAAGATGGTAAAGATAATTATCA
ATAAATACTAAGGGAACTC-AGAGACCGGGGCCGGC----------------GTGGGTCC
TCTGTAAGCTGA--GCGCCGGTCCCCTGG--CCCCCGCTTTTCTTTCTCTATACTTT---
------------------------------------------------------------
------------------------------------------------------------
------------------------------------------------------------
------------------------------------------------------------
-----------------------------GTCTCTGTGTCTTATT---------------
------------------------------------------------------------
------------------------------------------------------------
------------------------------------------------------------
------------------------------------------------------------
---------------------------------------------------------T-C
TTTTCT-CAAGTCTCTCG-TTCCACCTTACGAGAAACACCCA----CAGG-TGTGGA--G
GGCAGG-----CCACCCCTTCA
>16-60303645_RM10_5LTR
------------------------------------------------------------
------------------------------------------------------------
------------------------------------------------------------
------------------------------------------------------------
------------------------------------------------------------
------------------------------------------------------------
---------TGTGGGGAAAAG---------------------------------------
------------------------------------------------------------
------------------------------------------------------------
------------------------------------------------------------
------------------------------------------------------------
------------------------------AA--AGAGATCAGCCT--GTTA-CTGTGTC
TA---------------------------------TATAGAAAGAAG-------------
------------------------------------------------------------
------------------------------------------------------------
--------------------TAG-------------------------------------
---------------------------------------------------------ACA
T-----------------------------------------------------------
------------------------------------------------------AAGAGA
CCCCATTTTGTTCTGTA-------------------TTTGA-GATGCTGTTAATCTGTGA
CCCTA---------------------------CCCCCAACCTTGTCCTT-GCAAGAGACA
-----TGTGCT------GTGGTAACTCAAGGTTTAATGGATTTTGGGC------------
------------------------------------------------------------
------------------------------------------------------------
------------------------------------------------------------
------------------------------------------------------------
------------------------------------------------------------
------------------------------------------------------------
------------------------------------------------------------
------------------------------------------------------------
------------------------------------------------------------
------------------------------------------------------------
------------------------------------------------------------
------------------------------------------------------------
------------------------------------------------------------
------------------------------------------------------------
------------------------------------------------------------
------------------------------------------------------------
------------------------------------------------------------
------------------------------------------------------------
------------------------------------------------------------
------------------------------------------------------------
-------------------GTGCAGGGTGTG-----------------------------
------------------------------------------------------------
------------------------------------------------------------
------------------------------------------------------------
------------------------------------------------------------
--------------------------------------------------------ACTT
TGTT--------------------------------------------------------
------------------------------------------------------------
------------------------------------------------------------
------------------------------------------------------------
------------------------------------------------------------
------------------------------------------------------------
------------------------------------------------------------
-------------------------------------------------CCTAGA-----
----------AAAGCTA-GGTATTGTCCAAGGTTTATCCCCA-TGTGATA----GGATGA
AA----------------------------------------------------------
------------------------------------------------------------
------------------------------------------------------------
------------------------------------------------------------
------------------------------------------------------------
------------------------------------------------------------
-----CAATGTTG--------------------CT-AAAAGGTT----------------
-------------------TATCTCAAGGCACAGGA-TTTACCTTTAAACT--TATTCAT
GTCAC--AGA--------------------------------------------------
------------------------------------------------------------
------------------------------------------------------------
------------------------------------------------------------
------------------------------------------------------------
------------------------TCCTTGTTCTT-------------------------
------------------------------------------------------------
------------------------------------------------------------
------------------------------------------------------------
------------------------------------------------------------
------------------------------------------ATGT------CTTACTGC
TAATTTCCTCCCT-------AAAAATGATC------CTATTGTCCTGCC------ACTCC
CTT-ATCTT---------------------------------------------------
------------------------------------------------------------
------------------------------------------------------------
------------------------------------------------------------
-------------------------------------TAAGATGGTAAAGATAATTATCT
ATAAATACTAAGGGAACTC-AGAGGCCGGTGCCGGC----------------GTGGGTCC
TCTGTAAGCTGA--GCGCCGGTCCCCTGGG-CCCCCGCT----TTTCTCTATACTTT---
------------------------------------------------------------
------------------------------------------------------------
------------------------------------------------------------
------------------------------------------------------------
-----------------------------GTCTCTGTGTCTTATT---------------
------------------------------------------------------------
------------------------------------------------------------
------------------------------------------------------------
------------------------------------------------------------
---------------------------------------------------------T-C
TTTTCT-CAAGTCTCTCG-TTCCACCTAACGAGAAACACCCA----CAGG-TGTGGA-GG
GGCAGG-----CCACCCCTTCA
>19-11641547_RM10_5LTR
------------------------------------------------------------
------------------------------------------------------------
------------------------------------------------------------
------------------------------------------------------------
------------------------------------------------------------
------------------------------------------------------------
---------TGTGGGGAAAAG---------------------------------------
------------------------------------------------------------
------------------------------------------------------------
------------------------------------------------------------
------------------------------------------------------------
------------------------------AA----AGATCAGACT--GTTA-CTGTGTC
TA---------------------------------TATAGAAAGAAG-------------
------------------------------------------------------------
------------------------------------------------------------
--------------------TAG-------------------------------------
---------------------------------------------------------ACA
T-----------------------------------------------------------
------------------------------------------------------AAGAGA
CTCCATTTTGTTCTGTA-------------------TTTGA-GATGCTGTTAATCTGTGA
CCCTA---------------------------CCCCCAACCTTGTCCTT-GCAAGAGACA
-----TGTGCT------GTGGTGACTCAAGGTTTAATGGATTTTGGGC------------
------------------------------------------------------------
------------------------------------------------------------
------------------------------------------------------------
------------------------------------------------------------
------------------------------------------------------------
------------------------------------------------------------
------------------------------------------------------------
------------------------------------------------------------
------------------------------------------------------------
------------------------------------------------------------
------------------------------------------------------------
------------------------------------------------------------
------------------------------------------------------------
------------------------------------------------------------
------------------------------------------------------------
------------------------------------------------------------
------------------------------------------------------------
------------------------------------------------------------
------------------------------------------------------------
------------------------------------------------------------
------------------TGTGCAGGATGTG-----------------------------
------------------------------------------------------------
------------------------------------------------------------
------------------------------------------------------------
------------------------------------------------------------
--------------------------------------------------------CCTT
TGTTAAACAAGTGCCTGA----AGG-----------------------------------
------------------------------------------------------------
------------------------------------------------------------
------------------------------------------------------------
------------------------------------------------------------
-------------------------------------CAGCTTGCTGGTTAAAAG--TCA
TCACCATTCTCTTAA-------TCTCAAGTACCCAGGGACAC-GTACACTGC--------
---------------------------CAAAGGTCGCA-GGGACCTCTGCCTAGG-----
----------AAAGCTA-GGTATTGTCCAAGGTTTCTCCCCA-TGTGATA----GTCTGA
AATATGGCCTCGTG-GGAAGGGAAAGACCTGATCG-TCCCTCAGCCTGACAC--------
-----------------------------------CCGTGAAAGGATCTGTGCTGAGGAG
GACTAGTGTAAGAGGAAAGAAGGCCTTTTGGCGGTTGTTGACAGTTGAGAT-AGAGAAAA
GCATCTGTCTCCTGCCCGTCCCTGGGCA---------ATGGAACACCTCGGTGTAAAACC
TGATTGTATGCTCTGTTTA--CTGAGAAAGGAG---------------------------
---------AAAACCGCCTTATGGCAAAAAGTGGGACTT----GCTGGCG----------
-----CAATGCTG--------CT-------------AAAAGGTT-TATGG-AGATG----
-------TTTGCATAT--GCATATCAAGGCACAGCA-TTTTCCTTTAAACT--TATTCAT
GTAACAGAGATTTTTTTTTTTTTTTTTTTTTGAGACGGAGTCTCGCTGTGTCGCCCAGGC
TGGAGTGCAGTGGCCGGATCTCAGCTCACTGCAAGCTCTGCCTCCCGGGTTTTTATGCCA
TTCTCCTGCCTCAGCCTCCCGAGTAGCCGGGACTACAGGCGCCCACCACCTCGCCCGGCT
AGTTTTTTGTATTTTTTAGTAGAGACGGGTTTCACTGTGTTAGCCAGGATGGTCTCGAAC
TCCTGACCTTGTGATCCGCCCGTCTCGGCCTCCCAAAGTGCTGGGATTACAGGCTTGAGC
CACCGCGCCCGGCCCTAACAGAGATTTTTATTCAT-------------------------
------------------------------------------------------------
------------------------------------------------------------
------------------------------------------------------------
------------------------------------------------------------
------------------------------------------ATGT------CTTACTGC
TGATTTTCTCCCT-------AC-AATGATC------CTATTATCCTGCC------ACTCC
CTT-ATCTT---------------------------------------------------
------------------------------------------------------------
------------------------------------------------------------
------------------------------------------------------------
-------------------------------------TAAGATGGTAAAGATAATTATCA
ATAAATACT-CGGGAACTC-AGAGACCGGTGCCGGC----------------GTAGGTCC
TCTGTATGCTGA--GCGCCGGTCCCCTGGG-CCCAC-TTTTTCTTTCTCTATACTTT---
------------------------------------------------------------
------------------------------------------------------------
------------------------------------------------------------
------------------------------------------------------------
-----------------------------GTCTCTGTGTCTCATT---------------
------------------------------------------------------------
------------------------------------------------------------
------------------------------------------------------------
------------------------------------------------------------
---------------------------------------------------------T-C
TTTTCT-CAAGTCTCTCG-TTCCACCTAACGAGAAATGCTCA----CAGG-TGTGGA-AG
GGCAGG-----CCACCCCTTCA
>19-38931352_RM10_5LTR
------------------------------------------------------------
------------------------------------------------------------
------------------------------------------------------------
------------------------------------------------------------
------------------------------------------------------------
------------------------------------------------------------
---------TGTAGGGAAAAG---------------------------------------
------------------------------------------------------------
------------------------------------------------------------
------------------------------------------------------------
------------------------------------------------------------
------------------------------GAAGAGAGATCAGACT--GTTA-CTGCGTC
TA---------------------------------TGTAGAAAGAAG-------------
------------------------------------------------------------
------------------------------------------------------------
--------------------TAG-------------------------------------
---------------------------------------------------------ACA
T-----------------------------------------------------------
------------------------------------------------------AAGAGA
CTCTATTTTGTTCTGTACTAAGAAAAATTCTTCTGCCTTGA-GATGCTGTTAATCTGTAA
CCTTA---------------------------CCCCCAACCCTGTCCTT-GC-AGAGACA
-----TGTGCTGTGGTGGTGGTGACTCACGGTTTAATGGATTTGGGGC------------
------------------------------------------------------------
------------------------------------------------------------
------------------------------------------------------------
------------------------------------------------------------
------------------------------------------------------------
------------------------------------------------------------
------------------------------------------------------------
------------------------------------------------------------
------------------------------------------------------------
------------------------------------------------------------
------------------------------------------------------------
------------------------------------------------------------
------------------------------------------------------------
------------------------------------------------------------
------------------------------------------------------------
------------------------------------------------------------
------------------------------------------------------------
------------------------------------------------------------
------------------------------------------------------------
------------------------------------------------------------
------------------TGTGCAGGGTGTG-----------------------------
------------------------------------------------------------
------------------------------------------------------------
------------------------------------------------------------
------------------------------------------------------------
---------------------------------------------------------CTT
TGCTAAACAAGTGCCTGA----AGG-----------------------------------
------------------------------------------------------------
------------------------------------------------------------
------------------------------------------------------------
------------------------------------------------------------
-------------------------------------CAGTATGCTTGTTAAAAG--TCA
TCACCATTCTCTAA--------TCTCAAGTACCCAGGGACAC-AAACACTGT--------
---------------------------GGAAAGCCGCA-GGGACCTCTGCCTAGG-----
----------AAAGTTA-GCTATTGTCCAAGGTTTCTCCCCA-TGTGATA----GCCTGA
AATATGGCCTCGTG-GGAAGGGAAAGACCTGATCA-TCCCCCAGCCTGAAAC--------
------------------------------------CCATAAAGGGTTTGTGCTGAGGAG
GATTAGTAAAAGAGGAAAGAAGGCCTC----------TTGGCAGTTGAGAT-AGAGGAAG
GCATCTCTCTCCTGCCCCTCCCTGGGCA---------ATGGAATGTCTCGGTGTAAAACC
CAATTGTATGTTCTATTTA--CTGAGATGGGAG---------------------------
---------AAAACTGCCTTAGGGCTGGAGGTGGGATGG----GCTAGCGC---------
-----TAATGCTG--------CTCTTTATGCACTG-AAAACGTT-TATGG-AGGTG----
-------TTTGCATAT--GCATATCAAGGCACAGCA-CTTTTCCTTAAACT--TATTCAT
GTCAC--GGA--------------------------------------------------
------------------------------------------------------------
------------------------------------------------------------
------------------------------------------------------------
------------------------------------------------------------
----------------------GATCTTCATTCAT-------------------------
------------------------------------------------------------
------------------------------------------------------------
------------------------------------------------------------
------------------------------------------------------------
------------------------------------------ATGT------TTTTCTGC
TGACCCTCTCCCC-------AC-TATGACC------CTATTGTCCTGCC------ACTTC
CCC-TTTTC---------------------------------------------------
------------------------------------------------------------
------------------------------------------------------------
------------------------------------------------------------
-------------------------------------CAAGATGGTAAAGATAATGATCA
ATAAATACTGAGGGAACTC-AGAGACCAGTGCAGGC----------------GCGGGTCC
TCAGTATGCTGA--GCACAGGTCCCCTGGT-CCCAC-TTTTTCTTTCTCTATACTTT---
------------------------------------------------------------
------------------------------------------------------------
------------------------------------------------------------
------------------------------------------------------------
-----------------------------GTCTCTGTGTCTCTTT---------------
------------------------------------------------------------
------------------------------------------------------------
------------------------------------------------------------
------------------------------------------------------------
-----------------------------------------------------------C
TCTTCT-CAAGTCTCTTG-TTCCACCTGATGAGAAATGCCCA----CAGG-TGTGGA-GG
GGCAGG-----CCACCCCTTCA
>19-52141426_RM10_5LTR
------------------------------------------------------------
------------------------------------------------------------
------------------------------------------------------------
------------------------------------------------------------
------------------------------------------------------------
------------------------------------------------------------
----------GTGGGGAAAAG---------------------------------------
------------------------------------------------------------
------------------------------------------------------------
------------------------------------------------------------
------------------------------------------------------------
------------------------------AA--AGAGATCAGCCT--GTTA-CTGTGTC
TA---------------------------------TATAGAAAGAAG-------------
------------------------------------------------------------
------------------------------------------------------------
--------------------TAG-------------------------------------
---------------------------------------------------------ACA
T-----------------------------------------------------------
------------------------------------------------------AAGAGA
CTCCATTTTGTTCTGTA-------------------TTTGA-GATGCTGTTAATCTGTGA
TCCTA---------------------------CCCCCAACCTTGTCCTT-GCAAGAGACA
-----TGCGCT------GTGGTGACTCAAGGTTTAATGGATTTTGGGC------------
------------------------------------------------------------
------------------------------------------------------------
------------------------------------------------------------
------------------------------------------------------------
------------------------------------------------------------
------------------------------------------------------------
------------------------------------------------------------
------------------------------------------------------------
------------------------------------------------------------
------------------------------------------------------------
------------------------------------------------------------
------------------------------------------------------------
------------------------------------------------------------
------------------------------------------------------------
------------------------------------------------------------
------------------------------------------------------------
------------------------------------------------------------
------------------------------------------------------------
------------------------------------------------------------
------------------------------------------------------------
------------------TGTGCAGGATGTG-----------------------------
------------------------------------------------------------
------------------------------------------------------------
------------------------------------------------------------
------------------------------------------------------------
--------------------------------------------------------TCTT
TGTTAAACAAGTGCCTGA----AGG-----------------------------------
------------------------------------------------------------
------------------------------------------------------------
------------------------------------------------------------
------------------------------------------------------------
-------------------------------------CAGCTTGCTGGTTAAAAG--TCA
TCACCATTCTCTTAA-------TTTCAACTACCCAGGGACAC-TTACGCGGC--------
---------------------------CAAAGGTCCA--GGGACCTCTGCCTAGG-----
----------AAAGCTA-GGTATTGTCCAAGGTTTCTCCCCA-TGTGATA----GGCCGA
AA----------------------------------------------------------
------------------------------------------------------------
------------------------------------------------------------
------------------------------------------------------------
------------------------------------------------------------
------------------------------------------------------------
-----CAATGCTG--------------------CT-GAAAAGTT-TATGG-AGATG----
-------TTTGCATAT--GCATCTCAAGGCACAGCA-TTTTCCTTTAAACT--TATTCAT
GTCAC--AGA--------------------------------------------------
------------------------------------------------------------
------------------------------------------------------------
------------------------------------------------------------
------------------------------------------------------------
----------------------GATTTTTGTTCAA-------------------------
------------------------------------------------------------
------------------------------------------------------------
------------------------------------------------------------
------------------------------------------------------------
------------------------------------------ATGT------CTTACTGC
TGATTTCCTCCCT-------AC-AATGATC------CTATTGTCCAGCC------GCTCC
CTT-ATTTT---------------------------------------------------
------------------------------------------------------------
------------------------------------------------------------
------------------------------------------------------------
-------------------------------------TAAGATGGTAAAGATAATTATCA
ATAAATACTAAGGGAACTC-AGAGACCGGTGCCGGC----------------GTGGGTCC
TCTGTAAGCTGA--GCGCCCGTCCCCTGGG-CCCAC-TTTTTCTTTCTCTATACTTT---
------------------------------------------------------------
------------------------------------------------------------
------------------------------------------------------------
------------------------------------------------------------
-----------------------------GTCTCTGAGTCTCATT---------------
------------------------------------------------------------
------------------------------------------------------------
------------------------------------------------------------
------------------------------------------------------------
---------------------------------------------------------T-C
TTTTCT-CAAGTCTCTGG-TTCCACCTAACGAGAAACACCCA----CAGG-TGTGGA-GG
GGCAGG-----CCACCCCATCA
>Un_NW_021161853v1-4120_RM10_5LTR
------------------------------------------------------------
------------------------------------------------------------
------------------------------------------------------------
------------------------------------------------------------
------------------------------------------------------------
------------------------------------------------------------
---------TGTGGGGAAAAG---------------------------------------
------------------------------------------------------------
------------------------------------------------------------
------------------------------------------------------------
------------------------------------------------------------
------------------------------AA--AGAGATCAGCCT--GTTA-CTGTGTC
TA---------------------------------TATAGAAAGAAG-------------
------------------------------------------------------------
------------------------------------------------------------
--------------------TAG-------------------------------------
---------------------------------------------------------ACA
T-----------------------------------------------------------
------------------------------------------------------AAGAGA
CTCCATTTTGTTCTGTA-------------------TTTGA-GATGCTGTTAGTCTGTGA
CCCTA---------------------------CCCCCAACCTTGTCCTT-GCGAGAGACA
-----TGTGCT------GTGGTAACTCAAGGTTTAATGGATTTTGGGC------------
------------------------------------------------------------
------------------------------------------------------------
------------------------------------------------------------
------------------------------------------------------------
------------------------------------------------------------
------------------------------------------------------------
------------------------------------------------------------
------------------------------------------------------------
------------------------------------------------------------
------------------------------------------------------------
------------------------------------------------------------
------------------------------------------------------------
------------------------------------------------------------
------------------------------------------------------------
------------------------------------------------------------
------------------------------------------------------------
------------------------------------------------------------
------------------------------------------------------------
------------------------------------------------------------
------------------------------------------------------------
-------------------GTGCAGGGTGTG-----------------------------
------------------------------------------------------------
------------------------------------------------------------
------------------------------------------------------------
------------------------------------------------------------
--------------------------------------------------------ACTT
TGTT--------------------------------------------------------
------------------------------------------------------------
------------------------------------------------------------
------------------------------------------------------------
------------------------------------------------------------
------------------------------------------------------------
------------------------------------------------------------
-------------------------------------------------CCTAGA-----
----------AAAGCTA-GGTATTGTCCAAGGTTTATCCCCA-TGTGATA----GGATGA
AA----------------------------------------------------------
------------------------------------------------------------
------------------------------------------------------------
------------------------------------------------------------
------------------------------------------------------------
------------------------------------------------------------
-----CAATGTTG--------------------CT-AAAAGGTT----------------
-------------------TATCTCAAGGCACAGGA-TTTACCTTTAAACT--TATTCAT
GTCAC--AGA--------------------------------------------------
------------------------------------------------------------
------------------------------------------------------------
------------------------------------------------------------
------------------------------------------------------------
------------------------TCCTTGTTCTT-------------------------
------------------------------------------------------------
------------------------------------------------------------
------------------------------------------------------------
------------------------------------------------------------
------------------------------------------ATGT------CTTACTGC
TAATTTCCTCCCT-------AAAAATGATC------CTATTGTCCTGCC------ACTCC
CTT-ATCCT---------------------------------------------------
------------------------------------------------------------
------------------------------------------------------------
------------------------------------------------------------
-------------------------------------TAAGATGGTAAAGATAATTATCT
ATAAATACTAAGGGAACTC-AGAGGCCGGTGCCGGC----------------GTGGGTCC
TCTGTAAGCTGA--GCGCCGGTCCCCTGGG-CCCCCGCTTTTCTTTCTCTATACTTT---
------------------------------------------------------------
------------------------------------------------------------
------------------------------------------------------------
------------------------------------------------------------
-----------------------------GTCTCTGTGTCTTATT---------------
------------------------------------------------------------
------------------------------------------------------------
------------------------------------------------------------
------------------------------------------------------------
---------------------------------------------------------T-C
TTTTCT-CAAGTCTCTCG-TTCCACCTAACGAGAAACACCCA----CAGG-TGTGGA-GG
GGCAGG-----CCACCCCTTCA
>SERV-K1_3LTR
------------------------------------------------------------
------------------------------------------------------------
------------------------------------------------------------
------------------------------------------------------------
------------------------------------------------------------
------------------------------------------------------------
---------TGTGGGGAAAAG---------------------------------------
------------------------------------------------------------
------------------------------------------------------------
------------------------------------------------------------
------------------------------------------------------------
------------------------------AA--AGAGATCAGCCT--GTTA-CTGTGTC
TA---------------------------------TATAGAAAGAAG-------------
------------------------------------------------------------
------------------------------------------------------------
--------------------TAG-------------------------------------
---------------------------------------------------------ACA
T-----------------------------------------------------------
------------------------------------------------------AAGAGA
CTCCATCTTGTTCTGTA-------------------TTTGA-GATGCTGTTAATCTGTGA
CCCTA---------------------------CCCCCAACCTTGTCCTT-GCAAGAGACA
-----TGTGCT------GTGGTAACTCAAGGTTTAATGGATTTTGGGC------------
------------------------------------------------------------
------------------------------------------------------------
------------------------------------------------------------
------------------------------------------------------------
------------------------------------------------------------
------------------------------------------------------------
------------------------------------------------------------
------------------------------------------------------------
------------------------------------------------------------
------------------------------------------------------------
------------------------------------------------------------
------------------------------------------------------------
------------------------------------------------------------
------------------------------------------------------------
------------------------------------------------------------
------------------------------------------------------------
------------------------------------------------------------
------------------------------------------------------------
------------------------------------------------------------
------------------------------------------------------------
-------------------GTGCAGGGTGTG-----------------------------
------------------------------------------------------------
------------------------------------------------------------
------------------------------------------------------------
------------------------------------------------------------
--------------------------------------------------------ACTT
TGTT--------------------------------------------------------
------------------------------------------------------------
------------------------------------------------------------
------------------------------------------------------------
------------------------------------------------------------
------------------------------------------------------------
------------------------------------------------------------
-------------------------------------------------CCTAGA-----
----------AAAGCTA-GGTATTGTCCAAGGTTTATCCCCA-TGTGATA----GGATGA
AA----------------------------------------------------------
------------------------------------------------------------
------------------------------------------------------------
------------------------------------------------------------
------------------------------------------------------------
------------------------------------------------------------
-----CAATGTTG--------------------CT-AAAAGGTT----------------
-------------------TATCTCAAGGCACAGGA-TTTACCTTTAAACT--TATTCAT
GTCAC--AGA--------------------------------------------------
------------------------------------------------------------
------------------------------------------------------------
------------------------------------------------------------
------------------------------------------------------------
------------------------TCCTTGTTCTT-------------------------
------------------------------------------------------------
------------------------------------------------------------
------------------------------------------------------------
------------------------------------------------------------
------------------------------------------ATGT------CTTACTGC
TAATTTCCTCCCT-------AAAAATGATC------CTATTGTCCTGCC------ACTCC
CTT-ATCTT---------------------------------------------------
------------------------------------------------------------
------------------------------------------------------------
------------------------------------------------------------
-------------------------------------TAAGATGGTAAAGATAATTATCT
ATAAATACTAAGGGAACTC-AGAGGCCGGTGCCGGC----------------GTGGGTCC
TCTGTAAGCTGA--GCGCCGGTCCCCTGGG-CCCCCGCTTTTCTTTCTCTATACTTT---
------------------------------------------------------------
------------------------------------------------------------
------------------------------------------------------------
------------------------------------------------------------
-----------------------------GTCTCTGTGTCTTATT---------------
------------------------------------------------------------
------------------------------------------------------------
------------------------------------------------------------
------------------------------------------------------------
---------------------------------------------------------T-C
TTTTCT-CAAGTCTCTCG-TTCCACCTTACGAGAAACACCCA----CAGG-TGTGGA-GG
GGCAGG-----CCACCCCTTCA
>2-156742531_RM10_3LTR
------------------------------------------------------------
------------------------------------------------------------
------------------------------------------------------------
------------------------------------------------------------
------------------------------------------------------------
------------------------------------------------------------
---------TGTGGGGAAAAG---------------------------------------
------------------------------------------------------------
------------------------------------------------------------
------------------------------------------------------------
------------------------------------------------------------
------------------------------AAAGAGAGATCAGACT--GTTA-CTGTGTC
TA---------------------------------TATAGAAAGAAG-------------
------------------------------------------------------------
------------------------------------------------------------
--------------------TAG-------------------------------------
---------------------------------------------------------ACA
T-----------------------------------------------------------
------------------------------------------------------AAAAGA
CTCCATTTTGTTCTGTA-------------------TTTGA-GATGCTGTTAATCTGTGA
CCCCA---------------------------CCCCCAACCCTGTCCTT-GCAAGAGACA
-----TGTGCT------GTGGTGACTCAAGGTTTAATGGATTTTGGGC------------
------------------------------------------------------------
------------------------------------------------------------
------------------------------------------------------------
------------------------------------------------------------
------------------------------------------------------------
------------------------------------------------------------
------------------------------------------------------------
------------------------------------------------------------
------------------------------------------------------------
------------------------------------------------------------
------------------------------------------------------------
------------------------------------------------------------
------------------------------------------------------------
------------------------------------------------------------
------------------------------------------------------------
------------------------------------------------------------
------------------------------------------------------------
------------------------------------------------------------
------------------------------------------------------------
------------------------------------------------------------
------------------TGTGCAGGGTGTG-----------------------------
------------------------------------------------------------
------------------------------------------------------------
------------------------------------------------------------
------------------------------------------------------------
---------------------------------------------------------CTT
TGTTAAACAAGTGCCTGA----AGG-----------------------------------
------------------------------------------------------------
------------------------------------------------------------
------------------------------------------------------------
------------------------------------------------------------
-------------------------------------CAGTATGCTTGTGAAAAG--TCA
TCACCATTCTCTTAA-------TCTCAAGTACCCAGGGACAC-GTACACTGC--------
---------------------------CAAAGGTCACA-GGGACCTCTGCCTAGG-----
----------AAAGCTA-GATATTGTCCAAGGTTTCTCCCCA-TGTGATA----GTCTGA
AATATGGCCTCATG-GGAAGGGAAAGACCTGACCG--TCCCCAGCCTGACAC--------
-----------------------------CCGTGAAGGGTGAAGGGTCTGTGCTGAGGAG
GATTAGTATAAGAGGAAAGAAGGCCTC----------CTGGCAGTTGAGAT-AGAGAAAA
GCATCAGTCTCCTGCCCATCCCTGGGCA---------ATGGAACATCTCGGTGTAAAACC
TGATTGTATGTTCTGTTCA--CTGAGAAAGGAG---------------------------
---------AAAACCGCCTTAGGGCTGAAGGTGGGACGT----GCTAGTGG---------
-----CAATGCTG--------CTCTTTATGCACTA-AAAAGGTT-TATGG-AGATG----
-------TCTGCATAT--GCATATCAAGGCACAGCA-CTTTTCCTTAAACT--TATTCAT
GTCAC--AGA--------------------------------------------------
------------------------------------------------------------
------------------------------------------------------------
------------------------------------------------------------
------------------------------------------------------------
----------------------GATCTTTATTCAC-------------------------
------------------------------------------------------------
------------------------------------------------------------
------------------------------------------------------------
------------------------------------------------------------
------------------------------------------ATGT------CTTACTGC
TGACCTTCTCCCT-------AC-TATGATC------CTATTATCCTGCC------ACTTT
TTC---------------------------------------------------------
------------------------------------------------------------
------------------------------------------------------------
------------------------------------------------------------
-------------------------------------TAAGATGGTAAAGATAATGATCA
ATAAATACTGAGGGAACTC-AGAGACCAT-----------------------GTGGGTCC
TCTGTATGCTGA--GTGCCGGTCCCCTGGG-CCCAC-TTTTTCTTTCTCTATACTTT---
------------------------------------------------------------
------------------------------------------------------------
------------------------------------------------------------
------------------------------------------------------------
-----------------------------GTCTCTGTGTCTCATT---------------
------------------------------------------------------------
------------------------------------------------------------
------------------------------------------------------------
------------------------------------------------------------
---------------------------------------------------------T-C
TTTTCT-CAAGTCTCTCG-TTCCACCTAACGAGAAATGCTCA----CAGG-TGTGGA-GG
GGCAGG-----CCACCCCTTCA
>3-57697480_RM10_3LTR
------------------------------------------------------------
------------------------------------------------------------
------------------------------------------------------------
------------------------------------------------------------
------------------------------------------------------------
------------------------------------------------------------
---------TGTGGGGAAAAG---------------------------------------
------------------------------------------------------------
------------------------------------------------------------
------------------------------------------------------------
------------------------------------------------------------
------------------------------AA--AGAGATCAGCCT--GTTA-CTGTGTC
TA---------------------------------TATAGAAAGAAG-------------
------------------------------------------------------------
------------------------------------------------------------
--------------------TAG-------------------------------------
---------------------------------------------------------ACA
T-----------------------------------------------------------
------------------------------------------------------AAGAGA
CTCCATTTTGTTCTGTG-------------------TTTGA-GATGCTGTTAGTCTGTGA
CCCTA---------------------------CCCCCAACCTTGTCCTT-GCAAGAGACA
-----TGTGCT------GTGGTAACTCAAGGTTTAATGGATTTTGGGC------------
------------------------------------------------------------
------------------------------------------------------------
------------------------------------------------------------
------------------------------------------------------------
------------------------------------------------------------
------------------------------------------------------------
------------------------------------------------------------
------------------------------------------------------------
------------------------------------------------------------
------------------------------------------------------------
------------------------------------------------------------
------------------------------------------------------------
------------------------------------------------------------
------------------------------------------------------------
------------------------------------------------------------
------------------------------------------------------------
------------------------------------------------------------
------------------------------------------------------------
------------------------------------------------------------
------------------------------------------------------------
-------------------GTGCAGGGTGTG-----------------------------
------------------------------------------------------------
------------------------------------------------------------
------------------------------------------------------------
------------------------------------------------------------
--------------------------------------------------------ACTT
TGTT--------------------------------------------------------
------------------------------------------------------------
------------------------------------------------------------
------------------------------------------------------------
------------------------------------------------------------
------------------------------------------------------------
------------------------------------------------------------
-------------------------------------------------CCTAGA-----
----------TAAGCTA-GGTATTGTCTAAGGTTTCTCCCCA-TGTGATA----GACTGA
AA----------------------------------------------------------
------------------------------------------------------------
------------------------------------------------------------
------------------------------------------------------------
------------------------------------------------------------
------------------------------------------------------------
-----CTATGCTG--------------------CC-TAAAGGTT-TATGG-AGATG----
-------TTTGCATAT--GCATCTCAAGGCACAGCC-TTGTCCTTTGAATT--TATTCAT
GTCAC--AGA--------------------------------------------------
------------------------------------------------------------
------------------------------------------------------------
------------------------------------------------------------
------------------------------------------------------------
----------------------GGTTTTTGTTCAT-------------------------
------------------------------------------------------------
------------------------------------------------------------
------------------------------------------------------------
------------------------------------------------------------
------------------------------------------ATGT------CTTACTGC
CGATTTCCTCTTT-------TT-TCTGTTT------ATATTGTCCTGCC------ACTCC
CCT-GTCTT---------------------------------------------------
------------------------------------------------------------
------------------------------------------------------------
------------------------------------------------------------
-------------------------------------TAAGATGGTAAAGATAATTATCA
ATAAATACTAAGGGAACTC-AGAGACCGGGGCCGGC----------------GTGGGTCC
TCTGTAAGCTTA--GCGCCGGTCCCCTGGG--CCCCGCTTTTCTTTCTCTATACTTT---
------------------------------------------------------------
------------------------------------------------------------
------------------------------------------------------------
------------------------------------------------------------
-----------------------------GTCTCTGTGTCTTATT---------------
------------------------------------------------------------
------------------------------------------------------------
------------------------------------------------------------
------------------------------------------------------------
---------------------------------------------------------T-C
TTTTCT-CAAGTCTCTCG-TTCCACCTAACGAGAAACACCCA----CAGG-TGTGGA-GG
GGCAGG-----CCACCCCTTCA
>4-56103378_RM10_3LTR
------------------------------------------------------------
------------------------------------------------------------
------------------------------------------------------------
------------------------------------------------------------
------------------------------------------------------------
------------------------------------------------------------
---------TGTAGGGAAAAG---------------------------------------
------------------------------------------------------------
------------------------------------------------------------
------------------------------------------------------------
------------------------------------------------------------
------------------------------AAAGAGCGATCAGACT--GTGA-TTGTGTC
TA---------------------------------TGTAGAAA-AGG-------------
------------------------------------------------------------
------------------------------------------------------------
--------------------AAG-------------------------------------
---------------------------------------------------------ACA
T-----------------------------------------------------------
------------------------------------------------------AAGAAA
CTCCGTTT-GACCTTTACCCTGAACAATTGCTTTGCCCTGA-GATGCTGTTAATCTGTAA
CTTTG----------------------------CCCCAACCTTGAGCTC-AC-AGAAACC
-----TGTGTT------GTATGGAATCAAGGTTTAAGGGATCTAGGGC------------
------------------------------------------------------------
------------------------------------------------------------
------------------------------------------------------------
------------------------------------------------------------
------------------------------------------------------------
------------------------------------------------------------
------------------------------------------------------------
------------------------------------------------------------
------------------------------------------------------------
------------------------------------------------------------
------------------------------------------------------------
------------------------------------------------------------
------------------------------------------------------------
------------------------------------------------------------
------------------------------------------------------------
------------------------------------------------------------
------------------------------------------------------------
------------------------------------------------------------
------------------------------------------------------------
------------------------------------------------------------
---------------------------TGTG-----------------------------
------------------------------------------------------------
------------------------------------------------------------
------------------------------------------------------------
------------------------------------------------------------
---------------------------------------------------------CCT
TGTTAACAAAATGTTTAC----AGG-----------------------------------
------------------------------------------------------------
------------------------------------------------------------
------------------------------------------------------------
------------------------------------------------------------
-------------------------------------CAGTATGCTTGGTAAAAG--TCC
TCGCCATTCTCCAG--------TCTGGATAAACCAGGGGCACAATGCACTGT--------
---------------------------GAAAAGCCGCA-GGGACCTCTGCCCTGG-----
----------AAAGCCA-GGTGTTGTCCAAGGTTTTTCCCCA-TGTGATA----GCCTGA
GATATGGCTTCATG-GGATGGGAAAGACCTGACCG-TCCCCCAGTCCGACAC--------
------------------------------------CCATGAAGGGTCTGTG-TGAGGAG
GATTAGTAAAAGAG----GAAAGCCTG-----------TTGCAGTTGAGAT-AGAGGAAG
GCCACTGTCTCCTGCCTGACCCTGGGA----------ATGGAATGTCTCGGTATAAAATC
CGATTGTACATTTGTTCTATTCCGAGATAGGAG---------------------------
--------AAAAACCGCCCTATGGCAGGAGGTGAGACAT----GTTGGCAG---------
-----CAATGCTGCTTTGTTATGCTTTACTCCACT-GAGATGTT-TGGGT-GGAGAGAAG
CATAAATCTGGCCTATGTGCACATCCAAGCATAGTA-CCTTCCCTTGAACT--TATTTGT
GACAC--AGA--------------------------------------------------
------------------------------------------------------------
------------------------------------------------------------
------------------------------------------------------------
------------------------------------------------------------
----------------------TTCCTTTGCTCGC-------------------------
------------------------------------------------------------
------------------------------------------------------------
------------------------------------------------------------
------------------------------------------------------------
------------------------------------------ATGT------TTCCTTGC
TGACCTTCTCCCT-------AC-TATCACC------CTGCTCTCCTTCC------GCATT
CCT-CTTGC---------------------------------------------------
------------------------------------------------------------
------------------------------------------------------------
------------------------------------------------------------
-------------------------------------TGAGA--GTGAAAATACTAATCA
ATAAATACTGAGGGAACTC-AGAGACCCGTGCTGGT------------------------
--------------GCG---GTCCCCTGGG-CCCAC--TGTTCTTTCTCTATACTTT---
------------------------------------------------------------
------------------------------------------------------------
------------------------------------------------------------
------------------------------------------------------------
-----------------------------GTTTCTGTGTCTTATT---------------
------------------------------------------------------------
------------------------------------------------------------
------------------------------------------------------------
------------------------------------------------------------
---------------------------------------------------------T-C
TTTTCT-CA-GTCTCTTG-TCTCACCTGACGAGATATACCCA----CAGG-TGTGGA-GG
GGCTGG-------CCCCCTTCA
>4-99660999_RM10_3LTR
------------------------------------------------------------
------------------------------------------------------------
------------------------------------------------------------
------------------------------------------------------------
------------------------------------------------------------
------------------------------------------------------------
---------TGTGGGGAAAAG---------------------------------------
------------------------------------------------------------
------------------------------------------------------------
------------------------------------------------------------
------------------------------------------------------------
------------------------------AA--AGAGATCAGCCT--GTTA-CTGTGTC
TA---------------------------------TATAGAAAGAAG-------------
------------------------------------------------------------
------------------------------------------------------------
--------------------TAG-------------------------------------
---------------------------------------------------------ACA
T-----------------------------------------------------------
------------------------------------------------------AAGAGA
CTCCATTTTGTTCTGTA-------------------TTTGA-GATGCTGTTAATCTGTGA
CCCTA---------------------------CCCCCAACCTTGTCCTT-GCAAGAGACA
-----TGTGCT------GTGGTAACTCAAGGTTTAATGGATTTTGGGC------------
------------------------------------------------------------
------------------------------------------------------------
------------------------------------------------------------
------------------------------------------------------------
------------------------------------------------------------
------------------------------------------------------------
------------------------------------------------------------
------------------------------------------------------------
------------------------------------------------------------
------------------------------------------------------------
------------------------------------------------------------
------------------------------------------------------------
------------------------------------------------------------
------------------------------------------------------------
------------------------------------------------------------
------------------------------------------------------------
------------------------------------------------------------
------------------------------------------------------------
------------------------------------------------------------
------------------------------------------------------------
-------------------GTGCAGGGTGTG-----------------------------
------------------------------------------------------------
------------------------------------------------------------
------------------------------------------------------------
------------------------------------------------------------
--------------------------------------------------------ACTT
TGTT--------------------------------------------------------
------------------------------------------------------------
------------------------------------------------------------
------------------------------------------------------------
------------------------------------------------------------
------------------------------------------------------------
------------------------------------------------------------
-------------------------------------------------CCTAGA-----
----------AAAGCTA-GGTATTGTCCAAGGTTTATCCCCA-TGTGATA----GGATGA
AA----------------------------------------------------------
------------------------------------------------------------
------------------------------------------------------------
------------------------------------------------------------
------------------------------------------------------------
------------------------------------------------------------
-----CAATGTTG--------------------CT-AAAAGGTT----------------
-------------------TATCTCAAGGCACAGGA-TTTACCTTTAAACT--TATTCAT
GTCAC--AGA--------------------------------------------------
------------------------------------------------------------
------------------------------------------------------------
------------------------------------------------------------
------------------------------------------------------------
------------------------TCCTTGTTCTT-------------------------
------------------------------------------------------------
------------------------------------------------------------
------------------------------------------------------------
------------------------------------------------------------
------------------------------------------ATGT------CTTACTGC
TAATTTCCTCCCT------AAA-AATGATC------CTATTGTCCTGCC------ACTCC
CTT-ATCCT---------------------------------------------------
------------------------------------------------------------
------------------------------------------------------------
------------------------------------------------------------
-------------------------------------TAAGATGGTAAAGATAATTATCT
ATAAATACTAAGGGAACTC-AGAGGCCGGTGCCGGC----------------GTGGGTCC
TCTGTAAGCTGA--GCGCCGGTCCCCTGGG-CCCCCGCTTTTCTTTCTCTATACTTT---
------------------------------------------------------------
------------------------------------------------------------
------------------------------------------------------------
------------------------------------------------------------
-----------------------------GTCTCTGTGTCTTATT---------------
------------------------------------------------------------
------------------------------------------------------------
------------------------------------------------------------
------------------------------------------------------------
---------------------------------------------------------T-C
TTTTCT-CAAGTCTCTCG-TTCCACCTAACGAGAAACACCCA----CAGG-TGTGGA-GG
GGCAGG-----CCACCCCTTCA
>5-81905720_RM10_3LTR
------------------------------------------------------------
------------------------------------------------------------
------------------------------------------------------------
------------------------------------------------------------
------------------------------------------------------------
------------------------------------------------------------
---------TGTAGGGAAAAG---------------------------------------
------------------------------------------------------------
------------------------------------------------------------
------------------------------------------------------------
------------------------------------------------------------
------------------------------AAAGAAATATCAGACT--GTTA-CTGTGTC
TG---------------------------------TGTAGAAAGGGA-------------
------------------------------------------------------------
------------------------------------------------------------
---------------------AG-------------------------------------
---------------------------------------------------------ACA
T-----------------------------------------------------------
------------------------------------------------------AAGAAA
CTCCATTTTGACGTGTACCTTGAAAAATCGCTTT--GCTGA-GATGCTGGTAATTTGTAA
CTTTA--------------CCCCAGCCACTTTGCCCCAACCTTGTGCTC-AC-AGAAGCA
-----TGTGTT------GTATGGAATCAAGGTTTAAGGGATTTAGGGC------------
------------------------------------------------------------
------------------------------------------------------------
------------------------------------------------------------
------------------------------------------------------------
------------------------------------------------------------
------------------------------------------------------------
------------------------------------------------------------
------------------------------------------------------------
------------------------------------------------------------
------------------------------------------------------------
------------------------------------------------------------
------------------------------------------------------------
------------------------------------------------------------
------------------------------------------------------------
------------------------------------------------------------
------------------------------------------------------------
------------------------------------------------------------
------------------------------------------------------------
------------------------------------------------------------
------------------------------------------------------------
-----------------------AGGACGTG-----------------------------
------------------------------------------------------------
------------------------------------------------------------
------------------------------------------------------------
------------------------------------------------------------
---------------------------------------------------------CCT
TGTTAACAAAATGTTTAC----AAG-----------------------------------
------------------------------------------------------------
------------------------------------------------------------
------------------------------------------------------------
------------------------------------------------------------
-------------------------------------CAATATGCTTGGTAAAAG--TCA
TCGCCATTCTCTAG--------TCTCAATAAACCAGGGGCACAATACACTGT--------
---------------------------GAAAAGCCACA-GGGACCTCTGCCTTGG-----
----------AAAGCTG-GGTATTGTCCAGGGTTTCTCCCCG-TGTGATA----GTCTGA
AATATGGCCTCGTG-GGATGAGAAAGTCCTGACTG-TCCCCCAGCCCGACAC--------
------------------------------------CCGTAAAGGGTCTGTGTTGAGGTG
GATTAGTAAAAGAG----GAAAGCCTC-----------TTGCAGCTGAGAT-AGAGGAAG
GCCACTGTCTCCTGCCTGCCCCTGGGA----------ACTAAATGTCTCTGTATAAAACC
CGATTGCACATTTGTTCAATTCTGAAATAGGAG---------------------------
--------AAAACCTGCCCTATGGCAGGAGGTGAGACAT----GCTGGCAG---------
-----CAGTGCTGCTTTGTTATTCTTTACTTCACT-GAGATGTT-TGGGC-AGAGAGAAA
CATAAATCTGGCCTACATGCACATCCAGGCATAGTA-CCTATCCTTGAACT--TAATTAC
CACAC--AGA--------------------------------------------------
------------------------------------------------------------
------------------------------------------------------------
------------------------------------------------------------
------------------------------------------------------------
----------------------TTCTTTTGCTCAC-------------------------
------------------------------------------------------------
------------------------------------------------------------
------------------------------------------------------------
------------------------------------------------------------
------------------------------------------ATCTATTCTCTCTATTAT
CACCCTTCTCTCT-------AT-TATCACC------CTGCTCTTCTACC------GAATT
CTT-CTTGC---------------------------------------------------
------------------------------------------------------------
------------------------------------------------------------
------------------------------------------------------------
-------------------------------------TAAAATAATGAAAATAATAATCA
ATAAAAACTGAGGGAACTC-AGAGACTGGTGCCAGT----------------GCAGGTCC
TTGATATGCTGA--GTACCGGTCTCCTGGG-CCCAC--TGTTGTTCCTCTATACTTT---
------------------------------------------------------------
------------------------------------------------------------
------------------------------------------------------------
------------------------------------------------------------
-----------------------------GTCTCTATGTCTTATT---------------
------------------------------------------------------------
------------------------------------------------------------
------------------------------------------------------------
------------------------------------------------------------
---------------------------------------------------------T-C
TTTTCA-CA-GTCTCTCA-TCCCACCTAATGAGATATACTCA----CAGG-TATGGA-GG
GGCAGG-----CCACCCTTTC-
>9-134082576_RM10_3LTR
------------------------------------------------------------
------------------------------------------------------------
------------------------------------------------------------
------------------------------------------------------------
------------------------------------------------------------
------------------------------------------------------------
---------TGTAGGGGAAAG---------------------------------------
------------------------------------------------------------
------------------------------------------------------------
------------------------------------------------------------
------------------------------------------------------------
------------------------------GAAGAGAGATCAGACT--GTTA-CTGTGTC
TA---------------------------------TGGAGAAAAGGA-------------
------------------------------------------------------------
------------------------------------------------------------
---------------------AG-------------------------------------
---------------------------------------------------------CCA
T-----------------------------------------------------------
------------------------------------------------------AAGAAA
CTCC-TTTTGATCTGTACTGAGAAAAATTGTTCTGCTTTGA-GATGCTGTTAACCTGTAA
CTTTA---------------------------GCCCCAGCCCTGTGCTC-AC-AGAAACA
-----TGTGCT------GTATTGAATCAAGGTTTAAGGCATTTAGGGG------------
------------------------------------------------------------
------------------------------------------------------------
------------------------------------------------------------
------------------------------------------------------------
------------------------------------------------------------
------------------------------------------------------------
------------------------------------------------------------
------------------------------------------------------------
------------------------------------------------------------
------------------------------------------------------------
------------------------------------------------------------
------------------------------------------------------------
------------------------------------------------------------
------------------------------------------------------------
------------------------------------------------------------
------------------------------------------------------------
------------------------------------------------------------
------------------------------------------------------------
------------------------------------------------------------
------------------------------------------------------------
------------------TGTGCAGGGTCTG-----------------------------
------------------------------------------------------------
------------------------------------------------------------
------------------------------------------------------------
------------------------------------------------------------
---------------------------------------------------------CAA
TAT-AACAATATGTTTGC----AGG-----------------------------------
------------------------------------------------------------
------------------------------------------------------------
------------------------------------------------------------
------------------------------------------------------------
-------------------------------------CAGTATGCTTGGTAAAAG--TCA
TCACCATTCTCCAT--------TCTCTATTA-------ACACGATGCACTGA--------
---------------------------GGAAAACCCCA-GGGACCTCTGCCTGAG-----
----------AAAACCTGGGTGTTGTGCAAGGTTTCCCCCCACTGAGACA----GCCTGA
GATATGTCCTTGTG-GGAAGGGAAAGATCTTACTG-TCCCCCAGCCCAACGC--------
------------------------------------CTATAAAGGGTTTGTGCTGAGGAG
GATTAGTAAAAGAG----GAAGGCCTC----------TTTGTGGTTGAGATAAGAGGAAG
GCCTCTGTTTCCTGCATGTCCCTGGGA----------ATGGAATGTCTTGGTGTAAAGTC
-----GACCATTCATTCTATTCTGAGATAGGAG---------------------------
---------AAAACTGCCCTATGGCTGGAGGCGAGATATGCCAGCAG-------------
-----TGATACTGCTTTGTTACTCTTTGCTACACT-GAGATGTT-TGGGT-AAAGAGAAA
CATAAATCTAGCCCACGTGCACATCCGGGCACAGTA-CCTTTCCTTGAACT--TATTTAT
------------------------------------------------------------
------------------------------------------------------------
------------------------------------------------------------
------------------------------------------------------------
------------------------------------------------------------
------------------------------------------------------------
------------------------------------------------------------
------------------------------------------------------------
------------------------------------------------------------
------------------------------------------------------------
------------------------------------------GCGT------CTTA----
------------------------------------TTATTATTTATGC-----------
----ATCTT---------------------------------------------------
------------------------------------------------------------
------------------------------------------------------------
------------------------------------------------------------
-----------------------------------------------------ATTATT-
------------------------------------------------------------
------------------------------------------------------------
------------------------------------------------------------
------------------------------------------------------------
------------------------------------------------------------
------------------------------------------------------------
-----------------------------ATTTATGCGTCTTATT---------------
------------------------------------------------------------
------------------------------------------------------------
------------------------------------------------------------
------------------------------------------------------------
---------------------------------------------------------T-C
TTTTCT-CA-GTATCTCGTCTCCACCTGATGGGAAATACCCA----CAGG-TGTGGA-AG
GGGAGG-------CCCCCTTC-
>9-536760_RM10_3LTR
------------------------------------------------------------
------------------------------------------------------------
------------------------------------------------------------
------------------------------------------------------------
------------------------------------------------------------
------------------------------------------------------------
---------TGTGGGGAAAAG---------------------------------------
------------------------------------------------------------
------------------------------------------------------------
------------------------------------------------------------
------------------------------------------------------------
------------------------------AA--AGAGATCAGCCT--GTTA-CTGTGTC
TA---------------------------------TATAGAAAGAAG-------------
------------------------------------------------------------
------------------------------------------------------------
--------------------TAG-------------------------------------
---------------------------------------------------------ACA
T-----------------------------------------------------------
------------------------------------------------------AAGAGA
CTCCATTTTGTTCTGTA-------------------TTTGT-GATACTGTTAATCTGTGA
CCCTA---------------------------CCCCCAACCTTGTCCTTTGCAAGAGACA
-----TGTGTT------GCGGTGACTCAAGGTTTAATGGATTTTGGGC------------
------------------------------------------------------------
------------------------------------------------------------
------------------------------------------------------------
------------------------------------------------------------
------------------------------------------------------------
------------------------------------------------------------
------------------------------------------------------------
------------------------------------------------------------
------------------------------------------------------------
------------------------------------------------------------
------------------------------------------------------------
------------------------------------------------------------
------------------------------------------------------------
------------------------------------------------------------
------------------------------------------------------------
------------------------------------------------------------
------------------------------------------------------------
------------------------------------------------------------
------------------------------------------------------------
------------------------------------------------------------
------------------TGTGCAGGATGTG-----------------------------
------------------------------------------------------------
------------------------------------------------------------
------------------------------------------------------------
------------------------------------------------------------
--------------------------------------------------------TCTT
TGTTAAACAAATGCCTGA----AGG-----------------------------------
------------------------------------------------------------
------------------------------------------------------------
------------------------------------------------------------
------------------------------------------------------------
-------------------------------------TAGCTTGCTGGTTAAAAG--TTA
TCACCATTCTCTTAA-------TTTCAACTACCCAGAGACAC-GTACACGGC--------
---------------------------CAAAGGTCGCA-GGGACCTCTGCCTAGG-----
----------AAAGCTA-GGTATTGTCTAAGGTTTCTCCCCA-TGTGATAGACTGACTGA
AA----------------------------------------------------------
------------------------------------------------------------
------------------------------------------------------------
------------------------------------------------------------
------------------------------------------------------------
------------------------------------------------------------
-----CTATGCTG--------------------CT-AAAAGGTT-TATGG-AGATG----
-------TTTGCATAT--GCATCTCAAGGCACAGCA-TTTTCCTTTGAACT--TATTCAT
GTCAC--AGA--------------------------------------------------
------------------------------------------------------------
------------------------------------------------------------
------------------------------------------------------------
------------------------------------------------------------
----------------------GGTTTTTCTTCAT-------------------------
------------------------------------------------------------
------------------------------------------------------------
------------------------------------------------------------
------------------------------------------------------------
------------------------------------------ATGT------CTTACTGC
CGATTTCCTCTTT-----TTTC-TTTGATC------CTATTGTCCTGCC------ACTCC
CCT-GTCTT---------------------------------------------------
------------------------------------------------------------
------------------------------------------------------------
------------------------------------------------------------
-------------------------------------TAAGATGGTAAAGATAATTATCA
ATAAATACTAAGGGAACTC-AGAGACCGGCGCCGGC----------------GTGGGTCC
TCTGTAAGCTGA--GCGCCGGTCCCCTTGG--CCCTGCTTTTCCTTCTCTATACTTT---
------------------------------------------------------------
------------------------------------------------------------
------------------------------------------------------------
------------------------------------------------------------
-----------------------------GTCTCTGTGTCTTATT---------------
------------------------------------------------------------
------------------------------------------------------------
------------------------------------------------------------
------------------------------------------------------------
---------------------------------------------------------T-C
TTTTCT-CAAGTCTCTCG-TTCCACCTTGCGAGAAACACCCA----CAGG-TGTGGA-GG
GGCAGG-----CCACCCCTTCA
>X-70801763_RM10_3LTR
------------------------------------------------------------
------------------------------------------------------------
------------------------------------------------------------
------------------------------------------------------------
------------------------------------------------------------
------------------------------------------------------------
---------TGTGGGGAAAAG---------------------------------------
------------------------------------------------------------
------------------------------------------------------------
------------------------------------------------------------
------------------------------------------------------------
------------------------------AAAGAGAGATCAGACT--GTTA-CTGTGTC
TA---------------------------------TGTAGAAAGAAG-------------
------------------------------------------------------------
------------------------------------------------------------
--------------------TAG-------------------------------------
---------------------------------------------------------ACA
T-----------------------------------------------------------
------------------------------------------------------AAGAGA
CTCCATTTTGTTCCGTACTAAGAAAAATTCTTCTGCCTTGA-GATGCTATTAATCTGTAA
CCCTA---------------------------TCCGCAACCCTGTGCTT-GC-AGAGACA
-----TGTGCT------GTGTTTACTCAAGGCTTAATGGATTTAGGGC------------
------------------------------------------------------------
------------------------------------------------------------
------------------------------------------------------------
------------------------------------------------------------
------------------------------------------------------------
------------------------------------------------------------
------------------------------------------------------------
------------------------------------------------------------
------------------------------------------------------------
------------------------------------------------------------
------------------------------------------------------------
------------------------------------------------------------
------------------------------------------------------------
------------------------------------------------------------
------------------------------------------------------------
------------------------------------------------------------
------------------------------------------------------------
------------------------------------------------------------
------------------------------------------------------------
------------------------------------------------------------
------------------TATGCAGGATGTG-----------------------------
------------------------------------------------------------
------------------------------------------------------------
------------------------------------------------------------
------------------------------------------------------------
---------------------------------------------------------CTT
TGTTAAACAAGTGCTTGA----AGG-----------------------------------
------------------------------------------------------------
------------------------------------------------------------
------------------------------------------------------------
------------------------------------------------------------
-------------------------------------CAGTGTGCTTGTTAAAGG--TCA
TCACCATTCTCTAA--------TCTCATGTACCCAGGGACACAATGCACTGT--------
---------------------------GGAAGGCCACA-CGGACCTCTGCCTAGG-----
-----------AAGCCA-GCTATTGTCTAAGGTTTCTCCCCA-TGTAATA----GTCTGA
GATATGGCCTCGTG-GGACAGGAAAGACGTGACTG-TCCCCCAGCCCGACAC--------
------------------------------------CTATAAAGGGTCTGTGCTGAGGAG
GATTAGTAAAAGAG----GAAGGCCAC----------TTTGCAGTTGAGATAAGAGGAAA
GCATCTGTCTCCTGCTCGTCCCTGGGCA---------ATGGAATGTCTCAGTGTAAAACC
TGATTGTATGTTCTATTTA--CTGAGATAGGAG---------------------------
---------AAAATCGTCTTAGGGCTGGAGGTGAGACAT----GCTGGTGA---------
-----CAGTACTG--------CTCTTTAATGCACC-AAGATGTT-TATGT----------
--------------ATGTGCACATCAAAGCACAGCACCTTTTTCTTAACCT--TGTTTAT
GACAC--AGA--------------------------------------------------
------------------------------------------------------------
------------------------------------------------------------
------------------------------------------------------------
------------------------------------------------------------
----------------------GACATTTGTTCAC-------------------------
------------------------------------------------------------
------------------------------------------------------------
------------------------------------------------------------
------------------------------------------------------------
------------------------------------------TTGT---------TCTGC
TGACCCTCTCCCC-------AC-TATTACC------CTATTGTCCTGCC------ACATC
CCC-CTCTC---------------------------------------------------
------------------------------------------------------------
------------------------------------------------------------
------------------------------------------------------------
-------------------------------------CGAGCTGGTAAAGATAATGATCA
ATAAATACGGAGGGAACTC-AGAGACTG--------------------------------
--------------GTGCCGGTCCCCTGGG-CCCAC--TTTTCTTTCTCTATACTTT---
------------------------------------------------------------
------------------------------------------------------------
------------------------------------------------------------
------------------------------------------------------------
-----------------------------GTCTCTGTGTCTCTTT---------------
------------------------------------------------------------
------------------------------------------------------------
------------------------------------------------------------
------------------------------------------------------------
-----------------------------------------------------------C
TTTTCT-CA-GTCTCTCA-TCCCACCTGACGAGAAACACCCA----TAGGTTGTGGA-GG
GGCTGG-------CCCCCTTCA
>Y-1303034_RM10_3LTR
------------------------------------------------------------
------------------------------------------------------------
------------------------------------------------------------
------------------------------------------------------------
------------------------------------------------------------
------------------------------------------------------------
---------TATAGAGAAAAG---------------------------------------
------------------------------------------------------------
------------------------------------------------------------
------------------------------------------------------------
------------------------------------------------------------
------------------------------AAAGAGAGATCAGAGT--ATTA-CTGTGTC
TA---------------------------------TGTAGAAAGAAG-------------
------------------------------------------------------------
------------------------------------------------------------
--------------------TAG-------------------------------------
---------------------------------------------------------ACA
T-----------------------------------------------------------
------------------------------------------------------AAAATA
CTCCATATTGTTCTATACTAAGAAAAATTTTCCTGCCTTGA-GATGTTGTTAATCTGTAA
CACTA---------------------------GCCCCAACTCTGTGCTT-GC-AGAGACA
-----CGTGCT------GTGTTGACTCAAGGTTTAATGGCTTTAGGAC------------
------------------------------------------------------------
------------------------------------------------------------
------------------------------------------------------------
------------------------------------------------------------
------------------------------------------------------------
------------------------------------------------------------
------------------------------------------------------------
------------------------------------------------------------
------------------------------------------------------------
------------------------------------------------------------
------------------------------------------------------------
------------------------------------------------------------
------------------------------------------------------------
------------------------------------------------------------
------------------------------------------------------------
------------------------------------------------------------
------------------------------------------------------------
------------------------------------------------------------
------------------------------------------------------------
------------------------------------------------------------
------------------TATGCAGGATGTG-----------------------------
------------------------------------------------------------
------------------------------------------------------------
------------------------------------------------------------
------------------------------------------------------------
---------------------------------------------------------CTT
TGTT-AAAAAGTGCCTGAATG---------------------------------------
------------------------------------------------------------
------------------------------------------------------------
------------------------------------------------------------
------------------------------------------------------------
-------------------------------------CAGTACGCTTGATAAAAG--TCA
TCACCATTCTCTAA--------CCTCCAGTACCCAGGGACACAAGACGCTGC--------
---------------------------AGAAGGCCACAGGGGACCTCTGCCTGGG-----
----------AAAGCCA-GGTATTGTCCAAGGTTTCTTCCCA-TGTGATA----GCCTGA
GATATGGCCTCATG-GGAAGGGGAAGATCTGACTG-TCCCCCAGCCCCATAC--------
------------------------------------CTATAAAGGGTCTGTGCTGAGGAG
AATTAGTAAAAGAG----GAAGGCCTC----------TTTGCAGTTGTGGTAAGAGGAA-
------GTCTCCTGCTTGTCCCTGGGCA---------ATGGAATGTCTCGCTGTAAAACT
CGATTGTATGTTCTATTTA--CTGAGATAGGAG---------------------------
---------AAAATCACCTTAAGGCTGGAGGTGAGACCT----GCTGGCGG---------
-----CAATACTG--------CTCTTTATTGCACT-GAGATATT-TGTAT----------
----ATGTTTGTATACGTGCACATCAAGGCACAGCA-CCTTTTCTTAACCT--TGTTTAT
GATGC--AGA--------------------------------------------------
------------------------------------------------------------
------------------------------------------------------------
------------------------------------------------------------
------------------------------------------------------------
----------------------GACCTTTGTTTAC-------------------------
------------------------------------------------------------
------------------------------------------------------------
------------------------------------------------------------
------------------------------------------------------------
------------------------------------------ATGT------TTTCCTGC
TGACCTTCTCCTC-------AT-TATTACC------CTATTGTCCTGCC------ACATC
CCC-CTCTC---------------------------------------------------
------------------------------------------------------------
------------------------------------------------------------
------------------------------------------------------------
-------------------------------------TGAGATGGTAGAGATAATGATCA
ATAAATACTGAGGGAACTC-AGAGACCAGTGCTGGC----------------ATGGGTCC
-CTGTATGCTCA--GCACTGGTCCTCTGGG-CCCAC--TTTTCTTTCTCTATACTTT---
------------------------------------------------------------
------------------------------------------------------------
------------------------------------------------------------
------------------------------------------------------------
-----------------------------------GTGTCTCTTT---------------
------------------------------------------------------------
------------------------------------------------------------
------------------------------------------------------------
------------------------------------------------------------
-----------------------------------------------------------C
TTTTCT-CA-GTCTCTCG-TCCCACCTGACAAGAAACACCCA----CAGG-TGTGAA-GG
TGCAGG-----CCACCCCTTCA
>10-69302515_RM10_3LTR
------------------------------------------------------------
------------------------------------------------------------
------------------------------------------------------------
------------------------------------------------------------
------------------------------------------------------------
------------------------------------------------------------
---------TGTGGGGAAAAG---------------------------------------
------------------------------------------------------------
------------------------------------------------------------
------------------------------------------------------------
------------------------------------------------------------
------------------------------AAAGAGAGATCAGATT--GTTA-CTGTGTC
TA---------------------------------ATTAGAAAAAGG-------------
------------------------------------------------------------
------------------------------------------------------------
--------------------AAG-------------------------------------
---------------------------------------------------------ACA
A-----------------------------------------------------------
------------------------------------------------------AAGAAA
CTACATTTTGATCTGTGCTAAGAAAAATTGTTCTGCTTTGA-GATGCTGTTAACCTGTAA
CTCTT---------------------------GTCCCAGCCCTGTGCTC-AC-AAAAACA
-----TGTGCT------GTATTGACTCAAGGTTTAATGGATCTAGGGC------------
------------------------------------------------------------
------------------------------------------------------------
------------------------------------------------------------
------------------------------------------------------------
------------------------------------------------------------
------------------------------------------------------------
------------------------------------------------------------
------------------------------------------------------------
------------------------------------------------------------
------------------------------------------------------------
------------------------------------------------------------
------------------------------------------------------------
------------------------------------------------------------
------------------------------------------------------------
------------------------------------------------------------
------------------------------------------------------------
------------------------------------------------------------
------------------------------------------------------------
------------------------------------------------------------
------------------------------------------------------------
------------------TGTGCAGGATGTGCTTTGTTTTTTGTTTGTTTGTTTGTTTTT
GGTTTTTTTTGTTTTTTTTTTGAGATGGAGTCTCGCTCTGTTGCCCAGGCTGGAGTGCAG
TGGCGCGATCTCGGCTCACTGCAAGCTCCGCCTCCCGGGTTCACGCCATTCTCCTGCCTC
AGCCTCCCGAGTAGCTGGGACTACAGGCGCCCATAACCACGCCCGGCTAATTTTTTGTAT
TTTTAGTAGAGACAGGGTTTCACCGTGGTCTCGATCTCCTGACCTTGTGATCCGCCCGCC
TCGGCCTCCCAAAGTGCTGGGATTACAGGCGTGAGCCACCGCGCCCGGCAAGATGTGCTT
TGTTAAAAATGTTTTTGC----AGG-----------------------------------
------------------------------------------------------------
------------------------------------------------------------
------------------------------------------------------------
------------------------------------------------------------
-------------------------------------CAGTATGCTTGGTGAAAG--TCA
TCGCCATTCTCCAT--------TCTTGATTAACCAGGGACACAGTGCACTGT--------
---------------------------GGAAGGCCGCA-GGGACCCCTGCCCAAG-----
----------AAAGCCTGGGTATTGTCCA-GGTTTCTCCCCGCTGAGACA----GCCTGA
GATATGGACTCGTG-GGAAGGGAAAGACCGTAGAG-CCCCCCAGCCTGACAC--------
------------------------------------CTGTAAAGGGTCAGTGCTGAGGAG
TATTAGTGAAAGCG----GAAGGCCTC----------TATGCAGTTGAGATAAGAGGAAG
TCACCTGTCTCCTGCATGTCCCTGGGA----------ATGGAATATCTTGGTGTAAAATC
CAACTGTACATTCTATT----CTAAGATAGGAG---------------------------
---------AAAACCGCCTTATGACTGGAAGCGAGACATCATGGCAG-------------
-----CAGTACTGCTCTGTTCCTCTTTACTGCACT-GAGGTGTT-AATGT-AAGGTTAAA
CATAAATCTAGCCTATGTGCACATCCGGGCACAGCA-CCTTTTCTTCAACT--TATTTAT
GACAC--AGA--------------------------------------------------
------------------------------------------------------------
------------------------------------------------------------
------------------------------------------------------------
------------------------------------------------------------
-----------------------GTCTTTGCTCAC-------------------------
------------------------------------------------------------
------------------------------------------------------------
------------------------------------------------------------
------------------------------------------------------------
------------------------------------------ATGT------TTTTCTGC
TGACCCTCTACCC-------AC-CTTCACC------CTATAGCCCTGCC------ACATT
CCC---CTTG--------------------------------------------------
------------------------------------------------------------
------------------------------------------------------------
------------------------------------------------------------
------------------------------------ATGAGATAGTAGAGACAGTGATGA
ATAAATACTGAGGGAACTC-AGAGACCAGTGCCGGT----------------GCAGGTCC
TCACT-TGCTGA--GCGCGGGTCCCCTGGG-CCCAC--GTTTCTTCCTCTATACTTT---
------------------------------------------------------------
------------------------------------------------------------
------------------------------------------------------------
------------------------------------------------------------
-----------------------------GTCTCTGTGTCGTATT---------------
------------------------------------------------------------
------------------------------------------------------------
------------------------------------------------------------
------------------------------------------------------------
---------------------------------------------------------T-C
TTTTCT-CA-GTCTCTCGTCTTCACCTTGCGAGAAATACCCA----CAGG-TGTGGA-GG
GGAAGG-------CTCCCTTCA
>11-68823164_RM10_3LTR
------------------------------------------------------------
------------------------------------------------------------
------------------------------------------------------------
------------------------------------------------------------
------------------------------------------------------------
------------------------------------------------------------
---------TGTGGGGAAAAG---------------------------------------
------------------------------------------------------------
------------------------------------------------------------
------------------------------------------------------------
------------------------------------------------------------
------------------------------AA----AGATCAGACT--GTTA-CTGTGTC
TA---------------------------------TATAGAAAGAAG-------------
------------------------------------------------------------
------------------------------------------------------------
--------------------TAG-------------------------------------
---------------------------------------------------------ACA
T-----------------------------------------------------------
------------------------------------------------------AAGAGA
CTCCATTTTGTTCTGTA-------------------TTTGA-GACGCTGTTAATCTGTGA
CCCTA---------------------------CCCCCAACCTTGTCCTT-GCAAGAGACA
-----CGTGCT------ATGGTGACTCAAGGTTTAAAGGATTTTGGGC------------
------------------------------------------------------------
------------------------------------------------------------
------------------------------------------------------------
------------------------------------------------------------
------------------------------------------------------------
------------------------------------------------------------
------------------------------------------------------------
------------------------------------------------------------
------------------------------------------------------------
------------------------------------------------------------
------------------------------------------------------------
------------------------------------------------------------
------------------------------------------------------------
------------------------------------------------------------
------------------------------------------------------------
------------------------------------------------------------
------------------------------------------------------------
------------------------------------------------------------
------------------------------------------------------------
------------------------------------------------------------
------------------TGTGCAGGGTGTG-----------------------------
------------------------------------------------------------
------------------------------------------------------------
------------------------------------------------------------
------------------------------------------------------------
---------------------------------------------------------CTT
TGTTAAACAAGTGCCTGA----AGG-----------------------------------
------------------------------------------------------------
------------------------------------------------------------
------------------------------------------------------------
------------------------------------------------------------
-------------------------------------CAGCTTGCTGGTTAAATG--TCA
TCACCATTCTCTTAA-------TCTCAAGTACCCAGGGATAC-GCACACTGC--------
---------------------------CAAAGGTCGCA-GGGACCTCTGCCTAGG-----
----------AAAGCTA-GGTATTGTCCAAGGTTTCTCCCCA-TGTGATG----GTCTGA
AATATGGCCTCGTG-GGAAGGGAAAGACCTGATCG-TCCCCCAGCCTGACAC--------
------------------------------------CCGTGAAGAGTCTGTGCTGAGGAG
GACTAGTACAAGAGGAAAGAAGGCCTCTTGGCGGTTGTTGGCAGCTGAGAT-AGAGAAAA
GCATCTGTCTCCTGCCCGTCCCTGGGCA---------ATGGAACATCTCAGTATAAAACC
CGATTGTATGTTCTGTTTA--CTGAGAAAGGAG---------------------------
---------AAAACCGACTTAGGGCAAAAGGTGGGACTTGCTAGTG--------------
-----CAATGCTG--------CTCTTTATGCAGTA-AAAAGGTT-TATGG-AGATG----
-------TTTGCATAT--GCATATCAAGGCACAGCA-CTTTTCCTTAAACT--TATTCAT
GTCAC--AGA--------------------------------------------------
------------------------------------------------------------
------------------------------------------------------------
------------------------------------------------------------
------------------------------------------------------------
----------------------GAACTTTATTCAT-------------------------
------------------------------------------------------------
------------------------------------------------------------
------------------------------------------------------------
------------------------------------------------------------
------------------------------------------ATGT------CTTACTGC
TGACTTTCTCCCT-------AC-AATGATC------CTATTATCCTGCC------ACTTC
CTT-TTCTT---------------------------------------------------
------------------------------------------------------------
------------------------------------------------------------
------------------------------------------------------------
-------------------------------------TAAGATGGTGAAGATAACTATCA
ATAAATACTAAGGGAACTC-AGGG------------------------------------
-------------------------------CCCAC-TTTTTCTTTCTCTATACTTT---
------------------------------------------------------------
------------------------------------------------------------
------------------------------------------------------------
------------------------------------------------------------
-----------------------------GTCTCTGTGTCTCATT---------------
------------------------------------------------------------
------------------------------------------------------------
------------------------------------------------------------
------------------------------------------------------------
---------------------------------------------------------T-C
TTTTCT-CAAGTCTCTCG-TTCCACCTAACGAGAAACACCCA----CAGG-TGTGGC-GG
GGCAGG-----CCACCCCTTCA
>11-111501531_RM10_3LTR
------------------------------------------------------------
------------------------------------------------------------
------------------------------------------------------------
------------------------------------------------------------
------------------------------------------------------------
------------------------------------------------------------
---------TGTGGGGAAAAG---------------------------------------
------------------------------------------------------------
------------------------------------------------------------
------------------------------------------------------------
------------------------------------------------------------
------------------------------AA--AGAGATCAGCCT--GTTA-CTGTGTC
TA---------------------------------TATAGAAAGAAG-------------
------------------------------------------------------------
------------------------------------------------------------
--------------------TAG-------------------------------------
---------------------------------------------------------ACA
T-----------------------------------------------------------
------------------------------------------------------AAGAGA
CTCCATTTTGTTCTGTA-------------------TTTGA-GATGCTGTTAATCTGTGA
CCCTA---------------------------CCCCCAACCTTGTCCTT-GCAAGAGACA
-----TGTGCT------GTGGTAACTCAAGGTTTAATGGATTTTGGGC------------
------------------------------------------------------------
------------------------------------------------------------
------------------------------------------------------------
------------------------------------------------------------
------------------------------------------------------------
------------------------------------------------------------
------------------------------------------------------------
------------------------------------------------------------
------------------------------------------------------------
------------------------------------------------------------
------------------------------------------------------------
------------------------------------------------------------
------------------------------------------------------------
------------------------------------------------------------
------------------------------------------------------------
------------------------------------------------------------
------------------------------------------------------------
------------------------------------------------------------
------------------------------------------------------------
------------------------------------------------------------
-------------------GTGCAGGGTGTG-----------------------------
------------------------------------------------------------
------------------------------------------------------------
------------------------------------------------------------
------------------------------------------------------------
--------------------------------------------------------ACTT
TGTT--------------------------------------------------------
------------------------------------------------------------
------------------------------------------------------------
------------------------------------------------------------
------------------------------------------------------------
------------------------------------------------------------
------------------------------------------------------------
-------------------------------------------------CCTAGA-----
----------AAAGCTA-GGTATTGTCCAAGGTTTATCCCCA-TGTGATA----GGATGA
AA----------------------------------------------------------
------------------------------------------------------------
------------------------------------------------------------
------------------------------------------------------------
------------------------------------------------------------
------------------------------------------------------------
-----CAATGTTG--------------------CT-AAAAGGTT----------------
-------------------TATCTCAAGGCACAGGA-TTTTCCTTTAAACT--TATTCAT
GTCAC--AGA--------------------------------------------------
------------------------------------------------------------
------------------------------------------------------------
------------------------------------------------------------
------------------------------------------------------------
------------------------TCCTTGTTCTT-------------------------
------------------------------------------------------------
------------------------------------------------------------
------------------------------------------------------------
------------------------------------------------------------
------------------------------------------ATGT------CTTACTGC
TAATTTCCTCCCT-------AAAAACAATC------CTATTGTCCTGCC------ACTCC
CTT-ATCTT---------------------------------------------------
------------------------------------------------------------
------------------------------------------------------------
------------------------------------------------------------
-------------------------------------TAAGATGGTAAAGATAATTATCT
ATAAATACTAAGGGAACTC-AGAGGCCGGTGCCGGC----------------GTGGGTCC
TCTGTAAGCTGA--GCGCCGGTCCCCTGGG--CCCCGCTTTTCTTTCTCTATACTTT---
------------------------------------------------------------
------------------------------------------------------------
------------------------------------------------------------
------------------------------------------------------------
-----------------------------GTCTCTGTGTCTTATT---------------
------------------------------------------------------------
------------------------------------------------------------
------------------------------------------------------------
------------------------------------------------------------
---------------------------------------------------------T-C
TTTTCT-CAAGTCTCTCG-TTCCACCTAACGAGAAACACCCA----CAGG-TGTGGA-GG
GGCAGG-----CCACCCCTTCA
>16-18308503_RM10_3LTR
------------------------------------------------------------
------------------------------------------------------------
------------------------------------------------------------
------------------------------------------------------------
------------------------------------------------------------
------------------------------------------------------------
---------TGTGGGG-AAAG---------------------------------------
------------------------------------------------------------
------------------------------------------------------------
------------------------------------------------------------
------------------------------------------------------------
------------------------------AA--AGAGATCAGCCT--GTTA-CTGTGTC
TA---------------------------------TATAGAAAGAAG-------------
------------------------------------------------------------
------------------------------------------------------------
--------------------TAG-------------------------------------
---------------------------------------------------------ACA
T-----------------------------------------------------------
------------------------------------------------------AAGAGA
CTCCATTTTGTTCTGTG-------------------TTTGA-GATGCTGTTAGTCTGTGA
CCCTA---------------------------CCCCCAATCTTGTCCTT-GCAAGAGACA
-----TGTGCT------GTGGTAACTCAAGG-TTAATGGATTTTGGGC------------
------------------------------------------------------------
------------------------------------------------------------
------------------------------------------------------------
------------------------------------------------------------
------------------------------------------------------------
------------------------------------------------------------
------------------------------------------------------------
------------------------------------------------------------
------------------------------------------------------------
------------------------------------------------------------
------------------------------------------------------------
------------------------------------------------------------
------------------------------------------------------------
------------------------------------------------------------
------------------------------------------------------------
------------------------------------------------------------
------------------------------------------------------------
------------------------------------------------------------
------------------------------------------------------------
------------------------------------------------------------
-------------------GTGCAGGGTGTG-----------------------------
------------------------------------------------------------
------------------------------------------------------------
------------------------------------------------------------
------------------------------------------------------------
--------------------------------------------------------ACTT
TGTT--------------------------------------------------------
------------------------------------------------------------
------------------------------------------------------------
------------------------------------------------------------
------------------------------------------------------------
------------------------------------------------------------
------------------------------------------------------------
-------------------------------------------------CCTAGA-----
----------TAAGCTA-GGTATTGTCTAAGGTTTCTCCCCA-TGTGATA----GACTGA
AA----------------------------------------------------------
------------------------------------------------------------
------------------------------------------------------------
------------------------------------------------------------
------------------------------------------------------------
------------------------------------------------------------
-----CTATGCTG--------------------CC-TAAAGGTT-TATGG-AGATG----
-------TTTGCATAT--GCATCTCAAGGCACAGCC-TTGTCCTTTGAATT--TATTCAT
GTCAC--AGA--------------------------------------------------
------------------------------------------------------------
------------------------------------------------------------
------------------------------------------------------------
------------------------------------------------------------
----------------------GGTTTTTGTTCAT-------------------------
------------------------------------------------------------
------------------------------------------------------------
------------------------------------------------------------
------------------------------------------------------------
------------------------------------------ATGT------CTTACTGC
CGATTTCCTCTTT-TTT------CTTGTTT------ATATTGTCCTGCC------ACTCC
CCT-GTCTT---------------------------------------------------
------------------------------------------------------------
------------------------------------------------------------
------------------------------------------------------------
-------------------------------------TAAGATGGTAAAGATAATTATCA
ATAAATACTAAGGGAACTC-AGAGACCGGGGCCGGC----------------GTGGGTCC
TCTGTAAGCTGA--GCACCGGTCCCCTGGG-CCCCCGCTTTTCTTTCTCTATACTTT---
------------------------------------------------------------
------------------------------------------------------------
------------------------------------------------------------
------------------------------------------------------------
-----------------------------GTCTCTGTGTCTTATT---------------
------------------------------------------------------------
------------------------------------------------------------
------------------------------------------------------------
------------------------------------------------------------
---------------------------------------------------------T-C
TTTTCT-CAAGTCTCTCG-TTCCACCTTACGAGAAACACCCA----CAGG-TGTGGA-GG
GGCAGG-----CCACCCCTTCA
>16-60303645_RM10_3LTR
------------------------------------------------------------
------------------------------------------------------------
------------------------------------------------------------
------------------------------------------------------------
------------------------------------------------------------
------------------------------------------------------------
---------TGTGGGGAAAAG---------------------------------------
------------------------------------------------------------
------------------------------------------------------------
------------------------------------------------------------
------------------------------------------------------------
------------------------------AA--AGAGATCAGCCT--GTTA-CTGTGTC
TA---------------------------------TATAGAAAGAAG-------------
------------------------------------------------------------
------------------------------------------------------------
--------------------TAG-------------------------------------
---------------------------------------------------------ACA
T-----------------------------------------------------------
------------------------------------------------------AAGAGA
CCCCATTTTGTTCTGTA-------------------TTTGA-GATGCTGTTAATCTGTGA
CCCTA---------------------------CCCCCAACCTTGTCCTT-GCAAGAGACA
-----TGTGCT------GTGGTAACTCAAGGTTTAATGGATTTTGGGC------------
------------------------------------------------------------
------------------------------------------------------------
------------------------------------------------------------
------------------------------------------------------------
------------------------------------------------------------
------------------------------------------------------------
------------------------------------------------------------
------------------------------------------------------------
------------------------------------------------------------
------------------------------------------------------------
------------------------------------------------------------
------------------------------------------------------------
------------------------------------------------------------
------------------------------------------------------------
------------------------------------------------------------
------------------------------------------------------------
------------------------------------------------------------
------------------------------------------------------------
------------------------------------------------------------
------------------------------------------------------------
-------------------GTGCAGGGTGTG-----------------------------
------------------------------------------------------------
------------------------------------------------------------
------------------------------------------------------------
------------------------------------------------------------
--------------------------------------------------------ACTT
TGTT--------------------------------------------------------
------------------------------------------------------------
------------------------------------------------------------
------------------------------------------------------------
------------------------------------------------------------
------------------------------------------------------------
------------------------------------------------------------
-------------------------------------------------CCTAGA-----
----------AAAGCTA-GGTATTGTCCAAGGTTTATCCCCA-TGTGATA----GGATGA
AA----------------------------------------------------------
------------------------------------------------------------
------------------------------------------------------------
------------------------------------------------------------
------------------------------------------------------------
------------------------------------------------------------
-----CAATGTTG--------------------CT-AAAAGGTT----------------
-------------------TATCTCAAGGCACAGGA-TTTACCTTTAAACT--TATTCAT
GTCAC--AGA--------------------------------------------------
------------------------------------------------------------
------------------------------------------------------------
------------------------------------------------------------
------------------------------------------------------------
------------------------TCCTTGTTCTT-------------------------
------------------------------------------------------------
------------------------------------------------------------
------------------------------------------------------------
------------------------------------------------------------
------------------------------------------ATGT------CTTACTGC
TAATTTCCTCCCT------AAA-AATGATC------CTATTGTCCTGCC------ACTCC
CTT-ATCTT---------------------------------------------------
------------------------------------------------------------
------------------------------------------------------------
------------------------------------------------------------
-------------------------------------TAAGATGGTAAAGATAATTATCT
ATAAATACTAAGGGAACTC-AGAGGCCGGTGCCGGC----------------GTGGGTCC
TCTGTAAGCTGA--GCGCCGGTCCCCTGGG-CCCCCGCTTTTCTTTCTCTATACTTT---
------------------------------------------------------------
------------------------------------------------------------
------------------------------------------------------------
------------------------------------------------------------
-----------------------------GTCTCTGTGTCTTATT---------------
------------------------------------------------------------
------------------------------------------------------------
------------------------------------------------------------
------------------------------------------------------------
---------------------------------------------------------T-C
TTTTCT-CAAGTCTCTCG-TTCCACCTAACGAGAAACACCCA----CAGG-TGTGGA-GG
GGCAGG-----CCACCCCTTCA
>19-38931352_RM10_3LTR
------------------------------------------------------------
------------------------------------------------------------
------------------------------------------------------------
------------------------------------------------------------
------------------------------------------------------------
------------------------------------------------------------
---------TGTGGGGAAAAG---------------------------------------
------------------------------------------------------------
------------------------------------------------------------
------------------------------------------------------------
------------------------------------------------------------
------------------------------AAAGAGATATCTGACT--GTTA-CTGTGTC
TG---------------------------------TGTAGAAAGAAG-------------
------------------------------------------------------------
------------------------------------------------------------
--------------------TAG-------------------------------------
---------------------------------------------------------ACA
T-----------------------------------------------------------
------------------------------------------------------AAGAGA
C-CAATTTTTTTCTGTACTAAGAGAAATTCTTCTGCCTTGA-GATGCTGTTAATCTGTAA
CCTTA---------------------------GCCCCAGCCCCGTGCTT-GC-AGAGA--
-----CGTGCT------GTGTTGACTCAAGGTTTAATGGATTTAGGGC------------
------------------------------------------------------------
------------------------------------------------------------
------------------------------------------------------------
------------------------------------------------------------
------------------------------------------------------------
------------------------------------------------------------
------------------------------------------------------------
------------------------------------------------------------
------------------------------------------------------------
------------------------------------------------------------
------------------------------------------------------------
------------------------------------------------------------
------------------------------------------------------------
------------------------------------------------------------
------------------------------------------------------------
------------------------------------------------------------
------------------------------------------------------------
------------------------------------------------------------
------------------------------------------------------------
------------------------------------------------------------
------------------TGTGCAGGATGTG-----------------------------
------------------------------------------------------------
------------------------------------------------------------
------------------------------------------------------------
------------------------------------------------------------
---------------------------------------------------------CTT
TGTTAAAAAAGTGCTTGA----AGG-----------------------------------
------------------------------------------------------------
------------------------------------------------------------
------------------------------------------------------------
------------------------------------------------------------
-------------------------------------CAGTATGCTTGTTAAAAG--TCA
TCACCATTCTCTAA--------TCTCAAGTACCCAGGGACACAATACACTGC--------
---------------------------TGAAGGCCGCA-GGGACCTCTGCCTAGG-----
----------AAAGTCA-GGTATTGTCCAAGGTTTCTCCCCA-TGTGATT----GCCTGA
GATATGGACTCCTG-GGAAGAGGAAGACCTGATCA-TCCCCCAGTCTGACAC--------
------------------------------------CGGTAAAGGGTCTGTGCTGAGGAG
GATCAGTGAAAGAG----GAAGGCCTC----------TTTGCAGTTGAGATAAGAGGAAG
GCACCTGTCTCCTGCTTATCCCTGGGA----------ATGGACTGTCTTTGTGTAAAACC
CTATTGTATATTTTATTTA--CCGAGATAGGAG---------------------------
---------AAAACAGCCTTAAGGCTGGAGGTGAGAGGT----GCTAGTGG---------
-----CAATACTG--------ATCTTTAATGCACC-CAGATGTT-TGTGT----------
--------------AAGTGCACATCAAGGCACAGCA-CTTTCTCTTAACCT--TGTTTAT
GACAC--AGA--------------------------------------------------
------------------------------------------------------------
------------------------------------------------------------
------------------------------------------------------------
------------------------------------------------------------
----------------------GACCTTTGTTTAC-------------------------
------------------------------------------------------------
------------------------------------------------------------
------------------------------------------------------------
------------------------------------------------------------
------------------------------------------ATGT------TTTCCTGC
TGACCCTCTGCCC-------AC-TATTACC------CTATTGT-----------------
------------------------------------------------------------
------------------------------------------------------------
------------------------------------------------------------
------------------------------------------------------------
----------------------------------------------------AATGATCA
ATAAATACTGCGGGAACTC---AGATCAGTGCCAGCACTTGTCCGTATGCTGGCTTGTCC
TCCTTATGCTGA--GCGCTGGTCCCCTGGG-TCCAC--TTTTCTTTCTCTATACTTT---
------------------------------------------------------------
------------------------------------------------------------
------------------------------------------------------------
------------------------------------------------------------
-----------------------------GTCTCTGTGTCTCCTT---------------
------------------------------------------------------------
------------------------------------------------------------
------------------------------------------------------------
------------------------------------------------------------
-----------------------------------------------------------C
TTTTCT-CAAGTCTCTCA-TTCCACCTGACGAGAAACACCCA----CAGG-TGGGG--GG
GGCAGG-----CCACCCCTTCA
>19-52141426_RM10_3LTR
------------------------------------------------------------
------------------------------------------------------------
------------------------------------------------------------
------------------------------------------------------------
------------------------------------------------------------
------------------------------------------------------------
---------TGTGGGGAAAAG---------------------------------------
------------------------------------------------------------
------------------------------------------------------------
------------------------------------------------------------
------------------------------------------------------------
------------------------------AA--GGAGATCAGCCT--GTTA-CTGTGTC
TA---------------------------------TATAGAAAGAAG-------------
------------------------------------------------------------
------------------------------------------------------------
--------------------TAG-------------------------------------
---------------------------------------------------------ACC
T-----------------------------------------------------------
------------------------------------------------------AAGAGA
TTCCATTTTGTTCTGTA-------------------TTTGA-GATGCTGTTAATCTGTGA
CCCTA---------------------------CCCCCAACCTTGTCCTT-GCAAGAGACA
-----AGTGCT------GTGGTGACTCAAAGTTTAATGGATTTTGGGC------------
------------------------------------------------------------
------------------------------------------------------------
------------------------------------------------------------
------------------------------------------------------------
------------------------------------------------------------
------------------------------------------------------------
------------------------------------------------------------
------------------------------------------------------------
------------------------------------------------------------
------------------------------------------------------------
------------------------------------------------------------
------------------------------------------------------------
------------------------------------------------------------
------------------------------------------------------------
------------------------------------------------------------
------------------------------------------------------------
------------------------------------------------------------
------------------------------------------------------------
------------------------------------------------------------
------------------------------------------------------------
------------------TGTGCAGGATGTG-----------------------------
------------------------------------------------------------
------------------------------------------------------------
------------------------------------------------------------
------------------------------------------------------------
--------------------------------------------------------TCTT
TGTTAAACAAGTGCCTGA----AGG-----------------------------------
------------------------------------------------------------
------------------------------------------------------------
------------------------------------------------------------
------------------------------------------------------------
-------------------------------------CAGCTTGCTGGTTAAAAG--TCA
TCACCATTCTCTTAAGGC------------------------------------------
---------------------------CAAAGGTCGCA-GGGACCTCTGCCTAGG-----
----------AAAGCTA-GGTATTGTCCAAGGTTTCTCCCCA-TGTGATA----GGCCGA
AA----------------------------------------------------------
------------------------------------------------------------
------------------------------------------------------------
------------------------------------------------------------
------------------------------------------------------------
------------------------------------------------------------
-----CAATGCTG--------------------CT-GAAAGGTT-TATGG-AGATG----
-------TTTGCATAT--GCATCTCAAGGCACAGCA-TTTTTCTTTAAACT--TATTCAT
GTCAC--AGA--------------------------------------------------
------------------------------------------------------------
------------------------------------------------------------
------------------------------------------------------------
------------------------------------------------------------
----------------------GATTTTTGTTCAA-------------------------
------------------------------------------------------------
------------------------------------------------------------
------------------------------------------------------------
------------------------------------------------------------
------------------------------------------ATGT------CTTACTGC
TGATTTCCTCCCT-------AC-AATGATC------CTATTGTCCAGCC------GCTCC
CTT-ATTTT---------------------------------------------------
------------------------------------------------------------
------------------------------------------------------------
------------------------------------------------------------
-------------------------------------TAAGATGGTAAAGATAATTATCA
ATAAATACTAAGGGAACTC-AGAGACCGGTGCCGGC----------------GTGGGTCC
TCTGTAAGCTGA--GCGCCGGTCCCCTGGG-CCCAC-TTTTTCTTTCTCTATACTTT---
------------------------------------------------------------
------------------------------------------------------------
------------------------------------------------------------
------------------------------------------------------------
-----------------------------GTCTCTGTGTCTCATT---------------
------------------------------------------------------------
------------------------------------------------------------
------------------------------------------------------------
------------------------------------------------------------
---------------------------------------------------------T-C
TTTTCT-CAAGTCTCTCG-TTCCACCTAACAACAAACACCCACCCGCAGG-TGTGGA-GG
GGCAGG-----CCACCCCTTCA
>Un_NW_021161853v1-4120_RM10_3LTR
------------------------------------------------------------
------------------------------------------------------------
------------------------------------------------------------
------------------------------------------------------------
------------------------------------------------------------
------------------------------------------------------------
---------TGTGGGGAAAAG---------------------------------------
------------------------------------------------------------
------------------------------------------------------------
------------------------------------------------------------
------------------------------------------------------------
------------------------------AA--AGAGATCAGCCT--GTTA-CTGTGTC
TA---------------------------------TATAGAAAGAAG-------------
------------------------------------------------------------
------------------------------------------------------------
--------------------TAG-------------------------------------
---------------------------------------------------------ACA
T-----------------------------------------------------------
------------------------------------------------------AAGAGA
CTCCATTTTGTTCTGTA-------------------TTTGA-GATGCTGTTAGTCTGTGA
CCCTA---------------------------CCCCCAACCTTGTCCTT-GCGAGAGACA
-----TGTGCT------GTGGTAACTCAAGGTTTAATGGATTTTGGGC------------
------------------------------------------------------------
------------------------------------------------------------
------------------------------------------------------------
------------------------------------------------------------
------------------------------------------------------------
------------------------------------------------------------
------------------------------------------------------------
------------------------------------------------------------
------------------------------------------------------------
------------------------------------------------------------
------------------------------------------------------------
------------------------------------------------------------
------------------------------------------------------------
------------------------------------------------------------
------------------------------------------------------------
------------------------------------------------------------
------------------------------------------------------------
------------------------------------------------------------
------------------------------------------------------------
------------------------------------------------------------
-------------------GTGCAGGGTGTG-----------------------------
------------------------------------------------------------
------------------------------------------------------------
------------------------------------------------------------
------------------------------------------------------------
--------------------------------------------------------ACTT
TGTT--------------------------------------------------------
------------------------------------------------------------
------------------------------------------------------------
------------------------------------------------------------
------------------------------------------------------------
------------------------------------------------------------
------------------------------------------------------------
-------------------------------------------------CCTAGA-----
----------AAAGCTA-GGTATTGTCCAAGGTTTATCCCCA-TGTGATA----GGATGA
AA----------------------------------------------------------
------------------------------------------------------------
------------------------------------------------------------
------------------------------------------------------------
------------------------------------------------------------
------------------------------------------------------------
-----CAATGTTG--------------------CT-AAAAGGTT----------------
--------------------ATCTCAAGGCACAGGA-TTTACCTTTAAACT--TATTCAT
GTCAC--AGA--------------------------------------------------
------------------------------------------------------------
------------------------------------------------------------
------------------------------------------------------------
------------------------------------------------------------
------------------------TCCTTGTTCTT-------------------------
------------------------------------------------------------
------------------------------------------------------------
------------------------------------------------------------
------------------------------------------------------------
------------------------------------------ATGT------CTTACTGC
TAATTTCCTCCCT-------AAAAATGATC------CTATTGTCCTGCC------ACTCC
CTT-ATCCT---------------------------------------------------
------------------------------------------------------------
------------------------------------------------------------
------------------------------------------------------------
-------------------------------------TAAGATGGTAAAGATAATTATCT
ATAAATACTAAGGGAACTC-AGAGGCCGGTGCCGGC----------------GTGGGTCC
TCTGTAAGCTGA--GCGCCGGTCCCCTGGG-CCCCCGCTTTTCTTTCTCTATACTTT---
------------------------------------------------------------
------------------------------------------------------------
------------------------------------------------------------
------------------------------------------------------------
-----------------------------GTCTCTGTGTCTTATT---------------
------------------------------------------------------------
------------------------------------------------------------
------------------------------------------------------------
------------------------------------------------------------
---------------------------------------------------------T-C
TTTTCT-CAAGTCTCTCG-TTCCACCTAACGAGAAACACCCA----CAGG-TGTGGA-GG
GGCAGG-----CCACCCCTTCA
>14-8928453_RM8_3LTR
------------------------------------------------------------
------------------------------------------------------------
------------------------------------------------------------
------------------------------------------------------------
------------------------------------------------------------
------------------------------------------------------------
---------TGTGGGGAAAAG---------------------------------------
------------------------------------------------------------
------------------------------------------------------------
------------------------------------------------------------
------------------------------------------------------------
------------------------------AA--AGAGATCAGCCT--GTTA-CTGTGTC
TA---------------------------------TATAGAAAGAAG-------------
------------------------------------------------------------
------------------------------------------------------------
--------------------TAG-------------------------------------
---------------------------------------------------------ACA
T-----------------------------------------------------------
------------------------------------------------------AAGAGA
CTCCATTTTGTTCTGTA-------------------TTTGA-GATGCTGTTAATCTGTGA
CCCTA---------------------------CCCCCAACCTTGTCCTT-GCAAGAGACA
-----TGTGCT------GTGGTAACTCAAGGTTTAATGGATTTTGGGC------------
------------------------------------------------------------
------------------------------------------------------------
------------------------------------------------------------
------------------------------------------------------------
------------------------------------------------------------
------------------------------------------------------------
------------------------------------------------------------
------------------------------------------------------------
------------------------------------------------------------
------------------------------------------------------------
------------------------------------------------------------
------------------------------------------------------------
------------------------------------------------------------
------------------------------------------------------------
------------------------------------------------------------
------------------------------------------------------------
------------------------------------------------------------
------------------------------------------------------------
------------------------------------------------------------
------------------------------------------------------------
-------------------GTGCAGGGTGTG-----------------------------
------------------------------------------------------------
------------------------------------------------------------
------------------------------------------------------------
------------------------------------------------------------
--------------------------------------------------------ACTT
TGTT--------------------------------------------------------
------------------------------------------------------------
------------------------------------------------------------
------------------------------------------------------------
------------------------------------------------------------
------------------------------------------------------------
------------------------------------------------------------
-------------------------------------------------CCTAGA-----
----------AAAGCTA-GGTATTGTCCAAGGTTTATCCCCA-TGTGATA----GGATGA
AA----------------------------------------------------------
------------------------------------------------------------
------------------------------------------------------------
------------------------------------------------------------
------------------------------------------------------------
------------------------------------------------------------
-----CAATGTTG--------------------CT-AAAAGGTT----------------
-------------------TATCTCAAGGCACAGGA-TTTTCCTTTAAACT--TATTCAT
GTCAC--AGA--------------------------------------------------
------------------------------------------------------------
------------------------------------------------------------
------------------------------------------------------------
------------------------------------------------------------
------------------------TCCTTGTTCTT-------------------------
------------------------------------------------------------
------------------------------------------------------------
------------------------------------------------------------
------------------------------------------------------------
------------------------------------------ATGT------CTTACTGC
TAATTTCCTCCCT-------AAAAATGATC------CTATTGTCCTGCC------ACTCC
CTT-ATCTT---------------------------------------------------
------------------------------------------------------------
------------------------------------------------------------
------------------------------------------------------------
-------------------------------------TAAGATGGTAAAGATAATTATCT
ATAAATACTAAGGGAACTC-AGAGGCCGGTGCCGGC----------------GTGGGTCC
TCTGTAAGCTGA--GCGCCGGTCCCCTGGG--CCCCGCTTTTCTTTCTCTATACTTT---
------------------------------------------------------------
------------------------------------------------------------
------------------------------------------------------------
------------------------------------------------------------
-----------------------------GTCTCTGTGTCTTATT---------------
------------------------------------------------------------
------------------------------------------------------------
------------------------------------------------------------
------------------------------------------------------------
---------------------------------------------------------T-C
TTTTCT-CAAGTCTCTCG-TTCCACCTAACGAGAAACACCCA----CAGG-TGTGGA-GG
GGCAGG-----CCACCCCTTCA
>1-40686996_RM10_3LTR
------------------------------------------------------------
------------------------------------------------------------
------------------------------------------------------------
------------------------------------------------------------
------------------------------------------------------------
------------------------------------------------------------
---------TGTGGGGAAAAG---------------------------------------
------------------------------------------------------------
------------------------------------------------------------
------------------------------------------------------------
------------------------------------------------------------
------------------------------AA----AGATCAGACT--GTTA-CTGTGTC
TA---------------------------------TATAGAAAGAAG-------------
------------------------------------------------------------
------------------------------------------------------------
--------------------TAG-------------------------------------
---------------------------------------------------------ACA
T-----------------------------------------------------------
------------------------------------------------------AAGAGA
CTCCATTTTGTTCCGTA-------------------TTTGA-GATGCTGTTAATCTGTGA
CCCTA---------------------------CCCCCAACCTTGTCCTT-GCAAGAGACA
-----TATGCT------ATGGTGACTCAAGGTTTAAAGGATTTTGGGC------------
------------------------------------------------------------
------------------------------------------------------------
------------------------------------------------------------
------------------------------------------------------------
------------------------------------------------------------
------------------------------------------------------------
------------------------------------------------------------
------------------------------------------------------------
------------------------------------------------------------
------------------------------------------------------------
------------------------------------------------------------
------------------------------------------------------------
------------------------------------------------------------
------------------------------------------------------------
------------------------------------------------------------
------------------------------------------------------------
------------------------------------------------------------
------------------------------------------------------------
------------------------------------------------------------
------------------------------------------------------------
------------------TGTGCAGGCTGTG-----------------------------
------------------------------------------------------------
------------------------------------------------------------
------------------------------------------------------------
------------------------------------------------------------
---------------------------------------------------------CTT
TGTTAAACAAGTGCCTGA----AGG-----------------------------------
------------------------------------------------------------
------------------------------------------------------------
------------------------------------------------------------
------------------------------------------------------------
-------------------------------------CAGCTTGTTGGTTAAAAG--TCA
TCACCATTCTCTTAA-------TCTCAAGTACACAGGGACAC-GCACACTGC--------
---------------------------CAAAGGTCACA-GGGACCTCTACCTAGG-----
----------AAAGCTA-GGTATTGTCCAAGGTTTCTCCCCA-TGTGATA----GTCTGA
AATATGGCCTCGTG-GGATGGGAAAGACCTGATTG-TCCCCCGGCCTGACAC--------
------------------------------------CCGTGAAGGGTCTGTGCTGAGGAG
GACCGGTACAAGTGGAAAGAAGGCCTCTTGGCGGTTGTTGGCAGTTGAGAT-AGAGAAAA
GCATCTGTCTCCTGCCCGTCCCTGGGCA---------ATGGAACATCTCGGTATAAAACC
AGATTGTATGTTCTGTTTA--CTGAGAAAGGAG---------------------------
---------AAGACCGCCTTAGGACGAAAGGCAGGACTT----GCTAGTG----------
-----CAATGCTG--------CTCTTTATGCACTA-AAAAGGTT-TATGG-AGATG----
-------TTTACATAT--TCATATCAAGGCACAGCA-CTTTTCCTTAAACT--TATTCAT
GTCAC--AGA--------------------------------------------------
------------------------------------------------------------
------------------------------------------------------------
------------------------------------------------------------
------------------------------------------------------------
----------------------GATCTTTATTCAT-------------------------
------------------------------------------------------------
------------------------------------------------------------
------------------------------------------------------------
------------------------------------------------------------
------------------------------------------ATGT------CTTACTGC
TGACTTTCTCCCT-------AC-AATGATT------CTATTATCCTGCC------ACTTC
CTT-TCCTT---------------------------------------------------
------------------------------------------------------------
------------------------------------------------------------
------------------------------------------------------------
-------------------------------------TAAGAGGGTAAAGATAATTATCG
ATAAATACTAAGGGAACTC-AGAGAACGGTGCCAGC----------------GTGGGTCC
TCTGTATGCTGA--GTGCCGGTCCCCTGGG-CCCAC-TTTTTCTTCCTCTATACTTT---
------------------------------------------------------------
------------------------------------------------------------
------------------------------------------------------------
------------------------------------------------------------
-----------------------------GTCTCTGTGTCTCATT---------------
------------------------------------------------------------
------------------------------------------------------------
------------------------------------------------------------
------------------------------------------------------------
---------------------------------------------------------T-C
TTTTCT-CAAGTCTCTCT-TTCCACCTAACGAGAAACGCCCA----CAGG-TGTGGA-GG
GGCAGG-----CCACCCCTTCA
>1-43460676_RM10_3LTR
------------------------------------------------------------
------------------------------------------------------------
------------------------------------------------------------
------------------------------------------------------------
------------------------------------------------------------
------------------------------------------------------------
---------TGTGGGGAAAAG---------------------------------------
------------------------------------------------------------
------------------------------------------------------------
------------------------------------------------------------
------------------------------------------------------------
------------------------------AA--AGAGATCAGCCT--GTTA-CTGTGTC
TA---------------------------------TATAGAAAGAAG-------------
------------------------------------------------------------
------------------------------------------------------------
--------------------TAG-------------------------------------
---------------------------------------------------------ACA
T-----------------------------------------------------------
------------------------------------------------------AAGAGA
CTCCATTTTGTTCTGTG-------------------TTTGA-GATGCTGTTAGTCTGTGA
CCCTA---------------------------CCCCCAATCTTGTCCTT-GCAAGAGACA
-----TGTGCT------GTGGTAACTCAAGG-TTAATGGATTTTGGGC------------
------------------------------------------------------------
------------------------------------------------------------
------------------------------------------------------------
------------------------------------------------------------
------------------------------------------------------------
------------------------------------------------------------
------------------------------------------------------------
------------------------------------------------------------
------------------------------------------------------------
------------------------------------------------------------
------------------------------------------------------------
------------------------------------------------------------
------------------------------------------------------------
------------------------------------------------------------
------------------------------------------------------------
------------------------------------------------------------
------------------------------------------------------------
------------------------------------------------------------
------------------------------------------------------------
------------------------------------------------------------
-------------------GTGCAGGGTGTG-----------------------------
------------------------------------------------------------
------------------------------------------------------------
------------------------------------------------------------
------------------------------------------------------------
--------------------------------------------------------ACTT
TGTT--------------------------------------------------------
------------------------------------------------------------
------------------------------------------------------------
------------------------------------------------------------
------------------------------------------------------------
------------------------------------------------------------
------------------------------------------------------------
-------------------------------------------------CCTAGA-----
----------TAAGCTA-GGTATTGTCTAAGGTTTCTCCCCA-TGTGATA----GACTGA
AA----------------------------------------------------------
------------------------------------------------------------
------------------------------------------------------------
------------------------------------------------------------
------------------------------------------------------------
------------------------------------------------------------
-----CTATGCTG--------------------CC-TAAAGGTT-TATGG-AGATG----
-------TTTGCATAT--GCATCTCAAGGCACAGCC-TTGTCCTTTGAATT--TATTCAT
GTCAC--AGA--------------------------------------------------
------------------------------------------------------------
------------------------------------------------------------
------------------------------------------------------------
------------------------------------------------------------
----------------------GGTTTTTGTTCAT-------------------------
------------------------------------------------------------
------------------------------------------------------------
------------------------------------------------------------
------------------------------------------------------------
------------------------------------------ATGT------CTTACTGC
CGATTTCCTCTTT-----TTTC-TTTGTTT------ATATTGTCCTGCC------ACTCC
CCT-GTCTT---------------------------------------------------
------------------------------------------------------------
------------------------------------------------------------
------------------------------------------------------------
-------------------------------------TAAGATGGTAAAGATAATTATCA
ATAAATACTAAGGGAACTC-AGAGAC-GGGGCCGGC----------------GTGGGTCC
TCTGTAAGCTGA--GCGCCGGTCCCCTGGG-CCCCCGCTTTTCTTTCTCTATACTTT---
------------------------------------------------------------
------------------------------------------------------------
------------------------------------------------------------
------------------------------------------------------------
-----------------------------GTCTCTGTGTCTTATT---------------
------------------------------------------------------------
------------------------------------------------------------
------------------------------------------------------------
------------------------------------------------------------
---------------------------------------------------------T-C
TTTTCT-CAAGTCTCTCG-TTCCACCTTACGAGAAACACCCA----CAGG-TGTGGA-GG
GGCAGG-----CCACCCCTTCA
>1-223049853_RM10_3LTR
------------------------------------------------------------
------------------------------------------------------------
------------------------------------------------------------
------------------------------------------------------------
------------------------------------------------------------
------------------------------------------------------------
---------TGTGGGGAAAAG---------------------------------------
------------------------------------------------------------
------------------------------------------------------------
------------------------------------------------------------
------------------------------------------------------------
------------------------------AA--AGAGATCAGCCT--GTTA-CTGTGTC
TA---------------------------------TATAGAAAGAAG-------------
------------------------------------------------------------
------------------------------------------------------------
--------------------TAG-------------------------------------
---------------------------------------------------------ACA
T-----------------------------------------------------------
------------------------------------------------------AAGAGA
CTCCATTTTGTTCTGTA-------------------TTTGA-GATGCTGTTAGTCTGTGA
CCCTA---------------------------CCCCCAACCTTGTCCTT-GCGAGAGACA
-----TGTGCT------GTGGTAACTCAAGGTTTAATGGATTTTGGGC------------
------------------------------------------------------------
------------------------------------------------------------
------------------------------------------------------------
------------------------------------------------------------
------------------------------------------------------------
------------------------------------------------------------
------------------------------------------------------------
------------------------------------------------------------
------------------------------------------------------------
------------------------------------------------------------
------------------------------------------------------------
------------------------------------------------------------
------------------------------------------------------------
------------------------------------------------------------
------------------------------------------------------------
------------------------------------------------------------
------------------------------------------------------------
------------------------------------------------------------
------------------------------------------------------------
------------------------------------------------------------
-------------------GTGCAGGGTGTG-----------------------------
------------------------------------------------------------
------------------------------------------------------------
------------------------------------------------------------
------------------------------------------------------------
--------------------------------------------------------ACTT
TGTT--------------------------------------------------------
------------------------------------------------------------
------------------------------------------------------------
------------------------------------------------------------
------------------------------------------------------------
------------------------------------------------------------
------------------------------------------------------------
-------------------------------------------------CCTAGA-----
----------AAAGCTA-GGTATTGTCCAAGGTTTATCCCCA-TGTGATA----GGATGA
AA----------------------------------------------------------
------------------------------------------------------------
------------------------------------------------------------
------------------------------------------------------------
------------------------------------------------------------
------------------------------------------------------------
-----CAATGTTG--------------------CT-AAAAGGTT----------------
-------------------TATCTCAAGGCACAGGA-TTTTCCTTTAAACT--TATTCAT
GTCAC--AGA--------------------------------------------------
------------------------------------------------------------
------------------------------------------------------------
------------------------------------------------------------
------------------------------------------------------------
------------------------TCCTTGTTCTT-------------------------
------------------------------------------------------------
------------------------------------------------------------
------------------------------------------------------------
------------------------------------------------------------
------------------------------------------ATGT------CTTACTGC
TAATTTCCTCCCT-------AAAAACGATC------CTATTGTCCTGCC------ACTCC
CTT-ATCCT---------------------------------------------------
------------------------------------------------------------
------------------------------------------------------------
------------------------------------------------------------
-------------------------------------TAAGATGGTAAAGATAATTATCT
ATAAATACTAAGGGAACTC-AGAGGCCGGTGCCGGC----------------GTGGGTCC
TCTGTAAGCTGA--GCGCCGGTCCCCTGGG-CCCCCGCT----TTTCTCTATACTTT---
------------------------------------------------------------
------------------------------------------------------------
------------------------------------------------------------
------------------------------------------------------------
-----------------------------GTCTCTGTGTCTTATT---------------
------------------------------------------------------------
------------------------------------------------------------
------------------------------------------------------------
------------------------------------------------------------
---------------------------------------------------------T-C
TTTTCT-CAAGTCTCTCG-TTCCACCTAACGAGAAACACCCA----CAGG-TGTGGA-GG
GGCAGG-----CCACCCCTTCA
>2-55496315_RM10_3LTR
------------------------------------------------------------
------------------------------------------------------------
------------------------------------------------------------
------------------------------------------------------------
------------------------------------------------------------
------------------------------------------------------------
---------TGTGGGGAAAAG---------------------------------------
------------------------------------------------------------
------------------------------------------------------------
------------------------------------------------------------
------------------------------------------------------------
------------------------------AA--AGAGATCAGCCT--GTTA-CTGTGTC
TA---------------------------------TATAGAAAGAAG-------------
------------------------------------------------------------
------------------------------------------------------------
--------------------TAG-------------------------------------
---------------------------------------------------------ACA
T-----------------------------------------------------------
------------------------------------------------------AAGAGA
CTCCATTTTGTTCTGTA-------------------TTTGA-GATGCTGTTAATCTGTGA
CCCTA----------------------------CCCCAACCTTGTCCTT-GCAAGAGACA
-----TGTGCT------GTGGTAACTCAAGGTTTAATGGATTTTGGGC------------
------------------------------------------------------------
------------------------------------------------------------
------------------------------------------------------------
------------------------------------------------------------
------------------------------------------------------------
------------------------------------------------------------
------------------------------------------------------------
------------------------------------------------------------
------------------------------------------------------------
------------------------------------------------------------
------------------------------------------------------------
------------------------------------------------------------
------------------------------------------------------------
------------------------------------------------------------
------------------------------------------------------------
------------------------------------------------------------
------------------------------------------------------------
------------------------------------------------------------
------------------------------------------------------------
------------------------------------------------------------
-------------------GTGCAGGGTGTG-----------------------------
------------------------------------------------------------
------------------------------------------------------------
------------------------------------------------------------
------------------------------------------------------------
--------------------------------------------------------ACTT
TGTT--------------------------------------------------------
------------------------------------------------------------
------------------------------------------------------------
------------------------------------------------------------
------------------------------------------------------------
------------------------------------------------------------
------------------------------------------------------------
-------------------------------------------------CCTAGA-----
----------AAAGCTA-GGTATTGTCCAAGGTTTATCCCCA-TGTGATA----GGATGA
AA----------------------------------------------------------
------------------------------------------------------------
------------------------------------------------------------
------------------------------------------------------------
------------------------------------------------------------
------------------------------------------------------------
-----CAATGTTG--------------------CT-AAAAGGTT----------------
-------------------TATCTCAAGGCACAGGA-TTTACCTTTAAACT--TATTCAT
GTCAC--AGA--------------------------------------------------
------------------------------------------------------------
------------------------------------------------------------
------------------------------------------------------------
------------------------------------------------------------
------------------------TCCTTGTTCTT-------------------------
------------------------------------------------------------
------------------------------------------------------------
------------------------------------------------------------
------------------------------------------------------------
------------------------------------------ATGT------CTTA-TGC
TAATTT-CTCCCT-------AA-AATGATC------CTATTGTCCTGC-------ACTCC
TT--ATCCT---------------------------------------------------
------------------------------------------------------------
------------------------------------------------------------
------------------------------------------------------------
-------------------------------------TAAGATGGTAAAGATAATTATCT
ATAAATACTAAGGGAACTC-AGAGGCCGGTGCCGGC----------------GTGGGTCC
TCTGTAAGCTGA--GCGCCGGTTCCCTGGG-CCCCCGCTTTTCTTTCTCTATACTTT---
------------------------------------------------------------
------------------------------------------------------------
------------------------------------------------------------
------------------------------------------------------------
-----------------------------GTCTCTGTGTCTTATT---------------
------------------------------------------------------------
------------------------------------------------------------
------------------------------------------------------------
------------------------------------------------------------
---------------------------------------------------------T-C
TTTTCT-CAAGTCTCTCG-TTCCACCTAACGAGAAACACCCA----CAGG-TGTGGA-GG
GGCAGG-----CCACCCCTTCA
>3-39813206_RM10_3LTR
------------------------------------------------------------
------------------------------------------------------------
------------------------------------------------------------
------------------------------------------------------------
------------------------------------------------------------
------------------------------------------------------------
---------TGTGGGGAAAAG---------------------------------------
------------------------------------------------------------
------------------------------------------------------------
------------------------------------------------------------
------------------------------------------------------------
------------------------------AAAGAGAGATCAGCCT--GTTA-CTGTGTC
TA---------------------------------TATAGAAAGAAG-------------
------------------------------------------------------------
------------------------------------------------------------
--------------------TAG-------------------------------------
---------------------------------------------------------ACA
T-----------------------------------------------------------
------------------------------------------------------AAGAGA
CTCCATTTTGTTCTGTA-------------------TTTGA-GATGCTGTTAATCTGTGA
CCCTA---------------------------CCCCCAACCTTGTCCTT-GCAAGAGACA
-----TGTGCT------GT----------GGTTTAATGGATTTTGGGC------------
------------------------------------------------------------
------------------------------------------------------------
------------------------------------------------------------
------------------------------------------------------------
------------------------------------------------------------
------------------------------------------------------------
------------------------------------------------------------
------------------------------------------------------------
------------------------------------------------------------
------------------------------------------------------------
------------------------------------------------------------
------------------------------------------------------------
------------------------------------------------------------
------------------------------------------------------------
------------------------------------------------------------
------------------------------------------------------------
------------------------------------------------------------
------------------------------------------------------------
------------------------------------------------------------
------------------------------------------------------------
-------------------GTGCAGGGTGTG-----------------------------
------------------------------------------------------------
------------------------------------------------------------
------------------------------------------------------------
------------------------------------------------------------
--------------------------------------------------------ACTT
TGTT--------------------------------------------------------
------------------------------------------------------------
------------------------------------------------------------
------------------------------------------------------------
------------------------------------------------------------
------------------------------------------------------------
------------------------------------------------------------
-------------------------------------------------CCTAGA-----
----------AAAGCTA-GGTATTGTCCAAGGTTTATCCCCA-TGTGATA----GGATGA
AA----------------------------------------------------------
------------------------------------------------------------
------------------------------------------------------------
------------------------------------------------------------
------------------------------------------------------------
------------------------------------------------------------
-----CAATGTTG--------------------CT-AAAAGGTT----------------
-------------------TATCTCAAGGCACAGGA-TTTTCCTTTAAACT--TACTCAT
GTCAC--AGA--------------------------------------------------
------------------------------------------------------------
------------------------------------------------------------
------------------------------------------------------------
------------------------------------------------------------
------------------------TCCTTGTTCTT-------------------------
------------------------------------------------------------
------------------------------------------------------------
------------------------------------------------------------
------------------------------------------------------------
------------------------------------------ATGT------CTTACTGC
TAATTTCCTCCCT------AAA-AATGATC------CTATTGTCCTGCC------ACTCC
CTT-ATCTT---------------------------------------------------
------------------------------------------------------------
------------------------------------------------------------
------------------------------------------------------------
-------------------------------------TAAGATGGTAAAGATAATTATCT
ATAAATACTAAGGGAACTC-AGAGGCCGGTGCCGGC----------------GTGGGTCC
TCTGTAAGCTGA--GCGCCGGTC-CCTGGGCCCCGC---TTTCTTTCTCTATACTTT---
------------------------------------------------------------
------------------------------------------------------------
------------------------------------------------------------
------------------------------------------------------------
-----------------------------GTCTCTGTGTCTTATT---------------
------------------------------------------------------------
------------------------------------------------------------
------------------------------------------------------------
------------------------------------------------------------
---------------------------------------------------------T-C
TTTTCT-CAAGTCTCTCC-TTCCACCTTACGAGAAACACCCA----CAGG-TGTGGA-GG
GGCAGG-----CCACCCCTTCA
>3-47611075_RM10_3LTR
------------------------------------------------------------
------------------------------------------------------------
------------------------------------------------------------
------------------------------------------------------------
------------------------------------------------------------
------------------------------------------------------------
---------TGTGGGGAAAAG---------------------------------------
------------------------------------------------------------
------------------------------------------------------------
------------------------------------------------------------
------------------------------------------------------------
---------------------------------AAGAGATCAGCCT--GTTA-CTGTGTC
TA---------------------------------TATAGAAAGAAG-------------
------------------------------------------------------------
------------------------------------------------------------
--------------------TAG-------------------------------------
---------------------------------------------------------ACA
T-----------------------------------------------------------
------------------------------------------------------AAGAGA
CTCCATTTTGTTCTGTA-------------------TTTGA-GATGCTGTTAATCTGTGA
CCCTA---------------------------CCCCCAACCTTGTCCTT-GCAAGAGACA
-----TGTGCT------GT----------GGTTTAATGGATTTTGGGC------------
------------------------------------------------------------
------------------------------------------------------------
------------------------------------------------------------
------------------------------------------------------------
------------------------------------------------------------
------------------------------------------------------------
------------------------------------------------------------
------------------------------------------------------------
------------------------------------------------------------
------------------------------------------------------------
------------------------------------------------------------
------------------------------------------------------------
------------------------------------------------------------
------------------------------------------------------------
------------------------------------------------------------
------------------------------------------------------------
------------------------------------------------------------
------------------------------------------------------------
------------------------------------------------------------
------------------------------------------------------------
-------------------GTGCAGGGTGTG-----------------------------
------------------------------------------------------------
------------------------------------------------------------
------------------------------------------------------------
------------------------------------------------------------
--------------------------------------------------------ACTT
TGTT--------------------------------------------------------
------------------------------------------------------------
------------------------------------------------------------
------------------------------------------------------------
------------------------------------------------------------
------------------------------------------------------------
------------------------------------------------------------
-------------------------------------------------CCTAGA-----
----------AAAGCTA-GGTATTGTCCAAGGTTTATCCCCA-TGTGATA----GGATGA
AA----------------------------------------------------------
------------------------------------------------------------
------------------------------------------------------------
------------------------------------------------------------
------------------------------------------------------------
------------------------------------------------------------
-----CAATGTTG--------------------CT-AAAAGGTT----------------
-------------------TATCTCAAGGCACAGGA-TTTTCCTTTAAACT--TACTCAT
GTCAC--AGA--------------------------------------------------
------------------------------------------------------------
------------------------------------------------------------
------------------------------------------------------------
------------------------------------------------------------
------------------------TCCTTGTTCTT-------------------------
------------------------------------------------------------
------------------------------------------------------------
------------------------------------------------------------
------------------------------------------------------------
------------------------------------------ATGT------CTTACTGC
TAATTTCCTCCCT-------AAAAATGATC------CTATTGTCCTGCC------ACTCC
CTT-ATCTT---------------------------------------------------
------------------------------------------------------------
------------------------------------------------------------
------------------------------------------------------------
-------------------------------------TAAGATGGTAAAGATAATTATCT
ATAAATACTAAGGGAACTC-AGAGGCCGGTGCCGGC----------------GTGGGTCC
TCTGTAAGCTGA--GCGCCGGTCCCCTGGG--CCCCGCTTTTCTTTCTCTATACTTT---
------------------------------------------------------------
------------------------------------------------------------
------------------------------------------------------------
------------------------------------------------------------
-----------------------------GTCTCTGTGTCTTATT---------------
------------------------------------------------------------
------------------------------------------------------------
------------------------------------------------------------
------------------------------------------------------------
---------------------------------------------------------T-C
TTTTCT-CAAGTCTCTCG-TTCCACCTAACGAGAAACACCCA----CAGG-TGTGGA-GG
GGCAGG-----CCACCCCTTCA
>3-48283515_RM10_3LTR
------------------------------------------------------------
------------------------------------------------------------
------------------------------------------------------------
------------------------------------------------------------
------------------------------------------------------------
------------------------------------------------------------
---------TGTGGGG-AAAG---------------------------------------
------------------------------------------------------------
------------------------------------------------------------
------------------------------------------------------------
------------------------------------------------------------
------------------------------AA--AGAGATCAGCCT--GTTA-CTGTGTC
TA---------------------------------TATAGAAAGAAG-------------
------------------------------------------------------------
------------------------------------------------------------
--------------------TAG-------------------------------------
---------------------------------------------------------ACG
T-----------------------------------------------------------
------------------------------------------------------AAGAGA
CTCCATTTTGTTCTGTA-------------------TTTGA-GATGCTGTTAATCTGTGA
CCCTA---------------------------CCCCCAACCTTGTCCTT-GCAAGAGACA
-----TGTGCT------GTGGTAACTCAAGGTTTAATGGATTTTGGGC------------
------------------------------------------------------------
------------------------------------------------------------
------------------------------------------------------------
------------------------------------------------------------
------------------------------------------------------------
------------------------------------------------------------
------------------------------------------------------------
------------------------------------------------------------
------------------------------------------------------------
------------------------------------------------------------
------------------------------------------------------------
------------------------------------------------------------
------------------------------------------------------------
------------------------------------------------------------
------------------------------------------------------------
------------------------------------------------------------
------------------------------------------------------------
------------------------------------------------------------
------------------------------------------------------------
------------------------------------------------------------
-------------------GTGCAGGGTGTG-----------------------------
------------------------------------------------------------
------------------------------------------------------------
------------------------------------------------------------
------------------------------------------------------------
--------------------------------------------------------ACTT
TGTT--------------------------------------------------------
------------------------------------------------------------
------------------------------------------------------------
------------------------------------------------------------
------------------------------------------------------------
------------------------------------------------------------
------------------------------------------------------------
-------------------------------------------------CCTAGA-----
----------AAAGCTA-GGTATTGTCCAAGGTTTATCCCCA-TGTGATA----GGATGA
AA----------------------------------------------------------
------------------------------------------------------------
------------------------------------------------------------
------------------------------------------------------------
------------------------------------------------------------
------------------------------------------------------------
-----CAATGTTG--------------------CT-AAAAGGTT----------------
-------------------TATCTCAAGGCACAGGA-TTTTCCTTTAAACT--TATTCAT
GTCAC----A--------------------------------------------------
------------------------------------------------------------
------------------------------------------------------------
------------------------------------------------------------
------------------------------------------------------------
----------------------GATCCTTGTTCTT-------------------------
------------------------------------------------------------
------------------------------------------------------------
------------------------------------------------------------
------------------------------------------------------------
------------------------------------------ATGT------CTTACTGC
TAATTTCCTCCCT-------AAAAATGATC------CTATTGTCCTGCC------ACTCC
CTT-ATCTT---------------------------------------------------
------------------------------------------------------------
------------------------------------------------------------
------------------------------------------------------------
-------------------------------------TAAGATGGTAAAGATAATTATCT
ATAAATACTAAGGGAACTC-AGAGGCCAGTGCCGGC----------------GTGGGTCC
TCTGTAAGCTGA--GCGCCGGTCCCCTGGG-CCCCCGCTTTTCTTTCTCTATACTTT---
------------------------------------------------------------
------------------------------------------------------------
------------------------------------------------------------
------------------------------------------------------------
-----------------------------GTCTCTGTGTCTTATT---------------
------------------------------------------------------------
------------------------------------------------------------
------------------------------------------------------------
------------------------------------------------------------
---------------------------------------------------------T-C
TTTTCT-CAAGTCTCTCG-TTCCACCTAACGAGAAACACCCA----CAGG-TGTGGA-GG
GGCAGG-----CCACCCCTTCA
>3-176305314_RM10_3LTR
------------------------------------------------------------
------------------------------------------------------------
------------------------------------------------------------
------------------------------------------------------------
------------------------------------------------------------
------------------------------------------------------------
---------TGTGGGGAAAAG---------------------------------------
------------------------------------------------------------
------------------------------------------------------------
------------------------------------------------------------
------------------------------------------------------------
------------------------------AA--AGAGATCAGCCT--GTTA-CTGTGTC
TA---------------------------------TATAGAAAGAAG-------------
------------------------------------------------------------
------------------------------------------------------------
--------------------TAG-------------------------------------
---------------------------------------------------------ACA
T-----------------------------------------------------------
------------------------------------------------------AAGAGA
CTCCATTTTGTTCTGTG-------------------TTTGA-GATGCTGTTAGTCTGTGA
CCCTA---------------------------CCCCCAATCTTGTCCTC-GCAAGAGACA
-----TGTGCT------GTGGTAACTCAAGGTTTAATGGATTTTGGGC------------
------------------------------------------------------------
------------------------------------------------------------
------------------------------------------------------------
------------------------------------------------------------
------------------------------------------------------------
------------------------------------------------------------
------------------------------------------------------------
------------------------------------------------------------
------------------------------------------------------------
------------------------------------------------------------
------------------------------------------------------------
------------------------------------------------------------
------------------------------------------------------------
------------------------------------------------------------
------------------------------------------------------------
------------------------------------------------------------
------------------------------------------------------------
------------------------------------------------------------
------------------------------------------------------------
------------------------------------------------------------
-------------------GTGCAGGGTGTG-----------------------------
------------------------------------------------------------
------------------------------------------------------------
------------------------------------------------------------
------------------------------------------------------------
--------------------------------------------------------ACTT
TGTT--------------------------------------------------------
------------------------------------------------------------
------------------------------------------------------------
------------------------------------------------------------
------------------------------------------------------------
------------------------------------------------------------
------------------------------------------------------------
-------------------------------------------------CCTAGA-----
----------TAAGCTA-GGTATTGTCTAAGGTTTCTCCCCA-TGTGATA----GACTGA
AA----------------------------------------------------------
------------------------------------------------------------
------------------------------------------------------------
------------------------------------------------------------
------------------------------------------------------------
------------------------------------------------------------
-----CTATGCTG--------------------CC-TAAAGGTT-TATGG-AGATG----
-------TTTGCATAT--GCATCTCAAGGCACAGCC-TTGTCCTTTGAATT--TATTCAT
GTCAC--AGA--------------------------------------------------
------------------------------------------------------------
------------------------------------------------------------
------------------------------------------------------------
------------------------------------------------------------
----------------------GGTTTTTGTTCAT-------------------------
------------------------------------------------------------
------------------------------------------------------------
------------------------------------------------------------
------------------------------------------------------------
------------------------------------------ATGT------CTTACTGC
CGATTTCCTCTTT--TTTC----TTTGTTT------ATATTGTCCTGCC------ACTCC
CCT-GTCTT---------------------------------------------------
------------------------------------------------------------
------------------------------------------------------------
------------------------------------------------------------
-------------------------------------TAAGATGGTAAAGATAATTATCA
ATAAATACTAAGGGAACTC-AGAGACCGGGGCCGGC----------------GTGGGTCC
TCTGTAAGCTGA--GCGCCGGTCCCCTGGG--CCCCGCTTTTCTTTCTCTATACTTT---
------------------------------------------------------------
------------------------------------------------------------
------------------------------------------------------------
------------------------------------------------------------
-----------------------------GTCTCTGTGTCTTATT---------------
------------------------------------------------------------
------------------------------------------------------------
------------------------------------------------------------
------------------------------------------------------------
---------------------------------------------------------T-C
TTTTCT-CAAGCCTCTCG-TTCCACCTTACGAGAAACACCCA----CAGG-TGTGGA-GG
GGCAGG-----CCACCCCTTCA
>4-60766398_RM10_3LTR
------------------------------------------------------------
------------------------------------------------------------
------------------------------------------------------------
------------------------------------------------------------
------------------------------------------------------------
------------------------------------------------------------
---------TGTGGGGAAAAG---------------------------------------
------------------------------------------------------------
------------------------------------------------------------
------------------------------------------------------------
------------------------------------------------------------
------------------------------AA--AGAGATCAGCCT--GTTA-CTGTGTC
TA---------------------------------TATAGAAAGAAG-------------
------------------------------------------------------------
------------------------------------------------------------
--------------------TAG-------------------------------------
---------------------------------------------------------ACA
T-----------------------------------------------------------
------------------------------------------------------AAGAGA
CTCCATTTTGTTCTGTA-------------------TTTGA-GATGCTGTTAATCTGTGA
CCCTA---------------------------CCCCCAACCTTGTCCTT-GCAAGAGACA
-----TGTGCT------GTGGTAACTCAAGGTTTAATGGATTTTGGGC------------
------------------------------------------------------------
------------------------------------------------------------
------------------------------------------------------------
------------------------------------------------------------
------------------------------------------------------------
------------------------------------------------------------
------------------------------------------------------------
------------------------------------------------------------
------------------------------------------------------------
------------------------------------------------------------
------------------------------------------------------------
------------------------------------------------------------
------------------------------------------------------------
------------------------------------------------------------
------------------------------------------------------------
------------------------------------------------------------
------------------------------------------------------------
------------------------------------------------------------
------------------------------------------------------------
------------------------------------------------------------
-------------------GTGCAGGGTGTG-----------------------------
------------------------------------------------------------
------------------------------------------------------------
------------------------------------------------------------
------------------------------------------------------------
--------------------------------------------------------ACTT
TGTT--------------------------------------------------------
------------------------------------------------------------
------------------------------------------------------------
------------------------------------------------------------
------------------------------------------------------------
------------------------------------------------------------
------------------------------------------------------------
-------------------------------------------------CCTAGA-----
----------AAAGCTA-GGTATTGTCCAAGGTTTATCCCCA-TGTGATA----GGATGA
AA----------------------------------------------------------
------------------------------------------------------------
------------------------------------------------------------
------------------------------------------------------------
------------------------------------------------------------
------------------------------------------------------------
-----CAATGTTG--------------------CT-AAAAGGTT----------------
-------------------TATCTCAAGGCACAGGA-TTTACCTTTAAACT--TATTCAT
GTCAC--AGA--------------------------------------------------
------------------------------------------------------------
------------------------------------------------------------
------------------------------------------------------------
------------------------------------------------------------
------------------------TCCTTGTTCTT-------------------------
------------------------------------------------------------
------------------------------------------------------------
------------------------------------------------------------
------------------------------------------------------------
------------------------------------------ATGT------CTTACTGC
TAATTTCCTCCCT------AAA-AATGATC------CTATTGTCCTGCC------ACTCC
CTT-ATCCT---------------------------------------------------
------------------------------------------------------------
------------------------------------------------------------
------------------------------------------------------------
-------------------------------------TAAGATGGTAAAGATAATTATCT
ATAAATACTAAGGGAACTC-AGAGGCCGGTGCCGGC----------------GTGGGTCC
TCTGTAAGCTGA--GCGCCGGTCCCCTGGG--CCCCGCTTTTCTTTCTCTATACTTT---
------------------------------------------------------------
------------------------------------------------------------
------------------------------------------------------------
------------------------------------------------------------
-----------------------------GTCTCTGTGTCTTATT---------------
------------------------------------------------------------
------------------------------------------------------------
------------------------------------------------------------
------------------------------------------------------------
---------------------------------------------------------T-C
TTTTCT-CAAGTCTCTCG-TTCCACCTAACGAGAAACACCCA----CAGG-TGTGGA-GG
GGCAGG-----CCACCCCTTCA
>4-66099035_RM10_3LTR
------------------------------------------------------------
------------------------------------------------------------
------------------------------------------------------------
------------------------------------------------------------
------------------------------------------------------------
------------------------------------------------------------
---------TGTGGGGAAAAG---------------------------------------
------------------------------------------------------------
------------------------------------------------------------
------------------------------------------------------------
------------------------------------------------------------
------------------------------AA--AGAGATCAGCCT--GTTA-CTGTGTC
TA---------------------------------TATAGAAAGAAG-------------
------------------------------------------------------------
------------------------------------------------------------
--------------------TAG-------------------------------------
---------------------------------------------------------ACA
T-----------------------------------------------------------
------------------------------------------------------AAGAGA
CTCCATTTTGTTCTGTA-------------------TTTGA-GATGCTGTTAGTCTGTGA
CCCTA---------------------------CCCCCAACCTTGTCCTT-GCGAGAGACA
-----TGTGCT------GTGGTAACTCAAGGTTTAATGGATTTTGGGC------------
------------------------------------------------------------
------------------------------------------------------------
------------------------------------------------------------
------------------------------------------------------------
------------------------------------------------------------
------------------------------------------------------------
------------------------------------------------------------
------------------------------------------------------------
------------------------------------------------------------
------------------------------------------------------------
------------------------------------------------------------
------------------------------------------------------------
------------------------------------------------------------
------------------------------------------------------------
------------------------------------------------------------
------------------------------------------------------------
------------------------------------------------------------
------------------------------------------------------------
------------------------------------------------------------
------------------------------------------------------------
-------------------GTGCAGGGTGTG-----------------------------
------------------------------------------------------------
------------------------------------------------------------
------------------------------------------------------------
------------------------------------------------------------
--------------------------------------------------------ACTT
TGTT--------------------------------------------------------
------------------------------------------------------------
------------------------------------------------------------
------------------------------------------------------------
------------------------------------------------------------
------------------------------------------------------------
------------------------------------------------------------
-------------------------------------------------CCTAGA-----
----------AAAGCTA-GGTATTGTCCAAGGTTTATCCCCA-TGTGATA----GGATGA
AA----------------------------------------------------------
------------------------------------------------------------
------------------------------------------------------------
------------------------------------------------------------
------------------------------------------------------------
------------------------------------------------------------
-----CAATGTTG--------------------CT-AAAAGGTT----------------
-------------------TATCTCAAGGCACAGGA-TTTACCTTTAAACT--TATTCAT
GTCAC--AGA--------------------------------------------------
------------------------------------------------------------
------------------------------------------------------------
------------------------------------------------------------
------------------------------------------------------------
------------------------TCCTTGTTCTT-------------------------
------------------------------------------------------------
------------------------------------------------------------
------------------------------------------------------------
------------------------------------------------------------
------------------------------------------ATGT------CTTACTGC
TAATTTCCTCCCT-------AAAAATGATC------CTATTGTCCTGCC------ACTCC
CTT-ATCCT---------------------------------------------------
------------------------------------------------------------
------------------------------------------------------------
------------------------------------------------------------
-------------------------------------TAAGATGGTAAAGATAATTATCT
ATAAATACTAAGGGAACTC-AGAGGCCGGTGCCGGC----------------GTGGGTCC
TCTGTAAGCTGA--GCGCCGGTCCCCTGGG-CCCCCGCT----TTTCTCTATACTTT---
------------------------------------------------------------
------------------------------------------------------------
------------------------------------------------------------
------------------------------------------------------------
-----------------------------GTCTCTGTGTCTTATT---------------
------------------------------------------------------------
------------------------------------------------------------
------------------------------------------------------------
------------------------------------------------------------
---------------------------------------------------------T-C
TTTTCT-CAAGTCTCTCG-TTCCACCTAACGAGAAACACCCA----CAGG-TGTGGA-GG
GGCAGG-----CCACCCCTTCA
>4-99646060_RM10_3LTR
------------------------------------------------------------
------------------------------------------------------------
------------------------------------------------------------
------------------------------------------------------------
------------------------------------------------------------
------------------------------------------------------------
---------TGTGGGGAAAAG---------------------------------------
------------------------------------------------------------
------------------------------------------------------------
------------------------------------------------------------
------------------------------------------------------------
------------------------------AAAGAGAGATCAGCCT--GTTA-CTGTGTC
TA---------------------------------TATAGAAAGAAG-------------
------------------------------------------------------------
------------------------------------------------------------
--------------------TAG-------------------------------------
---------------------------------------------------------ACA
T-----------------------------------------------------------
------------------------------------------------------AAGAGA
CTCCATTTTGTTCTGTA-------------------TTTGA-GATGCTGTTAATCTGTGA
CCCTA---------------------------CCCCCAACCTTGTCCTT-GCAAGAGACA
-----TGTGCT------GT----------GGTTTAATGGATTTTGGGC------------
------------------------------------------------------------
------------------------------------------------------------
------------------------------------------------------------
------------------------------------------------------------
------------------------------------------------------------
------------------------------------------------------------
------------------------------------------------------------
------------------------------------------------------------
------------------------------------------------------------
------------------------------------------------------------
------------------------------------------------------------
------------------------------------------------------------
------------------------------------------------------------
------------------------------------------------------------
------------------------------------------------------------
------------------------------------------------------------
------------------------------------------------------------
------------------------------------------------------------
------------------------------------------------------------
------------------------------------------------------------
-------------------GTGCAGGGTGTG-----------------------------
------------------------------------------------------------
------------------------------------------------------------
------------------------------------------------------------
------------------------------------------------------------
--------------------------------------------------------ACTT
TGTT--------------------------------------------------------
------------------------------------------------------------
------------------------------------------------------------
------------------------------------------------------------
------------------------------------------------------------
------------------------------------------------------------
------------------------------------------------------------
-------------------------------------------------CCTAGA-----
----------AAAGCTA-GGTATTGTCCAAGGTTTATCCCCA-TGTGATA----GGATGA
AA----------------------------------------------------------
------------------------------------------------------------
------------------------------------------------------------
------------------------------------------------------------
------------------------------------------------------------
------------------------------------------------------------
-----CAATGTTG--------------------CT-AAAAGGTT----------------
-------------------TATCTCAAGGCACAGGA-TTTTCCTTTAAACT--TACTCAT
GTCAC--AGA--------------------------------------------------
------------------------------------------------------------
------------------------------------------------------------
------------------------------------------------------------
------------------------------------------------------------
------------------------TCCTTGTTCTT-------------------------
------------------------------------------------------------
------------------------------------------------------------
------------------------------------------------------------
------------------------------------------------------------
------------------------------------------ATGT------CTTACTGC
TAATTTCCTCCCT------AAA-AATGATC------CTATTGTCCTGCC------ACTCC
CTT-ATCTT---------------------------------------------------
------------------------------------------------------------
------------------------------------------------------------
------------------------------------------------------------
-------------------------------------TAAGATGGTAAAGATAATTATCT
ATAAATACTAAGGGAACTC-AGAGGCCGGTGCCGGC----------------GTGGGTCC
TCTGTAAGCTGA--GCGCCGGTCCCCTGGG-CCCCCGCT----TTTCTCTATACTTT---
------------------------------------------------------------
------------------------------------------------------------
------------------------------------------------------------
------------------------------------------------------------
-----------------------------GTCTCTGTGTCTTATT---------------
------------------------------------------------------------
------------------------------------------------------------
------------------------------------------------------------
------------------------------------------------------------
---------------------------------------------------------T-C
TTTTCT-CAAGTCTCTCG-TTCCACCTAACGAGAAACACCCA----CAGG-TGTGGA-GG
GGCAGG-----CCACCCCTTCA
>5-146519353_RM10_3LTR
------------------------------------------------------------
------------------------------------------------------------
------------------------------------------------------------
------------------------------------------------------------
------------------------------------------------------------
------------------------------------------------------------
---------TGTGGGGAAAAG---------------------------------------
------------------------------------------------------------
------------------------------------------------------------
------------------------------------------------------------
------------------------------------------------------------
------------------------------AA--AGAGATCAGCCT--GTTA-CTGTGTC
TA---------------------------------TATAGAAAGAAG-------------
------------------------------------------------------------
------------------------------------------------------------
--------------------TAG-------------------------------------
---------------------------------------------------------ACA
T-----------------------------------------------------------
------------------------------------------------------AAGAGA
CTCCATTTTGTTCTGTA-------------------TTTGA-GATGCTGTTAATCTGTGA
CCCTA---------------------------CCCCCAACCTTGTCCTT-GCAAGAGACA
-----TGTGCT------GTGGTAACTCAAGGTTTAATGGATTTTGGGC------------
------------------------------------------------------------
------------------------------------------------------------
------------------------------------------------------------
------------------------------------------------------------
------------------------------------------------------------
------------------------------------------------------------
------------------------------------------------------------
------------------------------------------------------------
------------------------------------------------------------
------------------------------------------------------------
------------------------------------------------------------
------------------------------------------------------------
------------------------------------------------------------
------------------------------------------------------------
------------------------------------------------------------
------------------------------------------------------------
------------------------------------------------------------
------------------------------------------------------------
------------------------------------------------------------
------------------------------------------------------------
-------------------GTGCAGGGTGTG-----------------------------
------------------------------------------------------------
------------------------------------------------------------
------------------------------------------------------------
------------------------------------------------------------
--------------------------------------------------------ACTT
TGCT--------------------------------------------------------
------------------------------------------------------------
------------------------------------------------------------
------------------------------------------------------------
------------------------------------------------------------
------------------------------------------------------------
------------------------------------------------------------
-------------------------------------------------CCTAGA-----
----------AAAGCTA-GGTATTGTCCAAGGTTTATCCCCA-TGTGATA----GGATGA
AA----------------------------------------------------------
------------------------------------------------------------
------------------------------------------------------------
------------------------------------------------------------
------------------------------------------------------------
------------------------------------------------------------
-----CAATGTTG--------------------CT-AAAAGGTT----------------
-------------------TATCTCAAGGCACAGGA-TTTTCCTTTAAACT--TATTCAT
GTCAC--AGA--------------------------------------------------
------------------------------------------------------------
------------------------------------------------------------
------------------------------------------------------------
------------------------------------------------------------
------------------------TCCTTGTTCTT-------------------------
------------------------------------------------------------
------------------------------------------------------------
------------------------------------------------------------
------------------------------------------------------------
------------------------------------------ATGT------CTTACTGC
TAATTTCCTCCCT-------AAAAACGATC------CTATTGTCCTGCC------ACTCC
CTT-ATCTT---------------------------------------------------
------------------------------------------------------------
------------------------------------------------------------
------------------------------------------------------------
-------------------------------------TAAGATGGTAAAGATAATT----
ATAAATACTAAGGGAACTC-AGAGGCCGGTGCCGGC----------------GTGGGTCC
TCTGTAAGCTGA--GCGCCGGTCCCCTGGG--CCCCGCTTTTCTTTCTCTATACTTT---
------------------------------------------------------------
------------------------------------------------------------
------------------------------------------------------------
------------------------------------------------------------
-----------------------------GTCTCTGTGTCTTATT---------------
------------------------------------------------------------
------------------------------------------------------------
------------------------------------------------------------
------------------------------------------------------------
---------------------------------------------------------T-C
TTTTCT-CAAGTCTCTCG-TTCCACCTAACGAGAAACACCCA----CAGG-TGTGGA-GG
GGCAGG-----CCACCCCTTCA
>6-71621469_RM10_3LTR
------------------------------------------------------------
------------------------------------------------------------
------------------------------------------------------------
------------------------------------------------------------
------------------------------------------------------------
------------------------------------------------------------
---------TGTGGGGAAAAG---------------------------------------
------------------------------------------------------------
------------------------------------------------------------
------------------------------------------------------------
------------------------------------------------------------
------------------------------AA--AGAGATCAGCCT--GTTA-CTGTGTC
TA---------------------------------TATAGAAAGAAG-------------
------------------------------------------------------------
------------------------------------------------------------
--------------------TAG-------------------------------------
---------------------------------------------------------ACA
T-----------------------------------------------------------
------------------------------------------------------AAGAGA
CTCCATTTTGTTCTGTA-------------------TTTGA-GATGCTGTTAGTCTGTGA
CCCTA---------------------------CCCCCAACCTTGTCCTT-GCGAGAGACA
-----TGTGCT------GTGGTAACTCAAGGTTTAATGGATTTTGGGC------------
------------------------------------------------------------
------------------------------------------------------------
------------------------------------------------------------
------------------------------------------------------------
------------------------------------------------------------
------------------------------------------------------------
------------------------------------------------------------
------------------------------------------------------------
------------------------------------------------------------
------------------------------------------------------------
------------------------------------------------------------
------------------------------------------------------------
------------------------------------------------------------
------------------------------------------------------------
------------------------------------------------------------
------------------------------------------------------------
------------------------------------------------------------
------------------------------------------------------------
------------------------------------------------------------
------------------------------------------------------------
-------------------GTGCAGGGTGTG-----------------------------
------------------------------------------------------------
------------------------------------------------------------
------------------------------------------------------------
------------------------------------------------------------
--------------------------------------------------------ACTT
TGTT--------------------------------------------------------
------------------------------------------------------------
------------------------------------------------------------
------------------------------------------------------------
------------------------------------------------------------
------------------------------------------------------------
------------------------------------------------------------
-------------------------------------------------CCTAGA-----
----------AAAGCTA-GGTATTGTCCAAGGTTTATCCCCA-TGTGATA----GGATGA
AA----------------------------------------------------------
------------------------------------------------------------
------------------------------------------------------------
------------------------------------------------------------
------------------------------------------------------------
------------------------------------------------------------
-----CAATGTTG--------------------CT-AAAAGGTT----------------
-------------------TATCTCAAGGCACAGGA-TTTACCTTTAAACT--TATTCAT
GTCAC--AGA--------------------------------------------------
------------------------------------------------------------
------------------------------------------------------------
------------------------------------------------------------
------------------------------------------------------------
------------------------TCCTTGTTCTT-------------------------
------------------------------------------------------------
------------------------------------------------------------
------------------------------------------------------------
------------------------------------------------------------
------------------------------------------ATGT------CTTACTGC
TAATTTCCTCCCT-------AAAAATGATC------CTATTGTCCTGCC------ACTCC
CTT-ATCCT---------------------------------------------------
------------------------------------------------------------
------------------------------------------------------------
------------------------------------------------------------
-------------------------------------TAAGATGGTAAAGATAATTATCT
ATAAATACTAAGGGAACTC-AGAGGCCGGTGCCGGC----------------GTGGGTCC
TCTGTAAGCTGA--GCGCCGGTCCCCTGGG--CCCCGCTTTTCTTTCTCTATACTTT---
------------------------------------------------------------
------------------------------------------------------------
------------------------------------------------------------
------------------------------------------------------------
-----------------------------GTCTCTGTGTCTTATT---------------
------------------------------------------------------------
------------------------------------------------------------
------------------------------------------------------------
------------------------------------------------------------
---------------------------------------------------------T-C
TTTTCT-CAAGTCTCTCG-TTCCACCTAACGAGAAACACCCA----CAGG-TGTGGA-GG
GGCAGG-----CCACCCCTT--
>7-366434_RM10_3LTR
------------------------------------------------------------
------------------------------------------------------------
------------------------------------------------------------
------------------------------------------------------------
------------------------------------------------------------
------------------------------------------------------------
---------TGTGGGGAAAAG---------------------------------------
------------------------------------------------------------
------------------------------------------------------------
------------------------------------------------------------
------------------------------------------------------------
------------------------------AA--AGAGATCAGCCT--GTTA-CTGTGTC
TA---------------------------------TATAGAAAGAAG-------------
------------------------------------------------------------
------------------------------------------------------------
--------------------TAG-------------------------------------
---------------------------------------------------------ACA
T-----------------------------------------------------------
------------------------------------------------------AAGAGA
CTCCATTTTGTTCTGTG-------------------TTTGA-GATGCTGTTAGTCTGTGA
CCCTA---------------------------CCCCCAATCTTGTCCTT-GCAAGAGACA
-----TGTGCT------GTGGTAACTCAAGGTTTAATGGATTTTGGGC------------
------------------------------------------------------------
------------------------------------------------------------
------------------------------------------------------------
------------------------------------------------------------
------------------------------------------------------------
------------------------------------------------------------
------------------------------------------------------------
------------------------------------------------------------
------------------------------------------------------------
------------------------------------------------------------
------------------------------------------------------------
------------------------------------------------------------
------------------------------------------------------------
------------------------------------------------------------
------------------------------------------------------------
------------------------------------------------------------
------------------------------------------------------------
------------------------------------------------------------
------------------------------------------------------------
------------------------------------------------------------
-------------------GTGCAGGGTGTG-----------------------------
------------------------------------------------------------
------------------------------------------------------------
------------------------------------------------------------
------------------------------------------------------------
--------------------------------------------------------ACTT
TGTT--------------------------------------------------------
------------------------------------------------------------
------------------------------------------------------------
------------------------------------------------------------
------------------------------------------------------------
------------------------------------------------------------
------------------------------------------------------------
-------------------------------------------------CCTAGA-----
----------TAAGCTA-GGTATTGTCTAAGGTTTCTCCCCA-TGTGATA----GACTGA
AA----------------------------------------------------------
------------------------------------------------------------
------------------------------------------------------------
------------------------------------------------------------
------------------------------------------------------------
------------------------------------------------------------
-----CTATGCTG--------------------CC-TAAAGGTT-TATGG-AGATG----
-------TTTGCATAT--GCATCTCAAGGCACAGC--CTTGTCCTTGAATT--TATTCAT
GTCAC--AGA--------------------------------------------------
------------------------------------------------------------
------------------------------------------------------------
------------------------------------------------------------
------------------------------------------------------------
----------------------GGTTTTTGTTCAT-------------------------
------------------------------------------------------------
------------------------------------------------------------
------------------------------------------------------------
------------------------------------------------------------
------------------------------------------ATGT------CTTACTGC
CGATTTCCTCTTT-----TTTC-TTTGTTT------ATATTGTCCTGCC------ACTCC
CCT-GTCTT---------------------------------------------------
------------------------------------------------------------
------------------------------------------------------------
------------------------------------------------------------
-------------------------------------TAAGATGGTAAAGATAATTATCA
ATAAATACTAAGGGAACTC-AGAGACCGGGGCCGGC----------------GTGGGTCC
TCTGTAAGCTGA--GCGCCGGTCCCCTGGG--CCCCGCTTTTCTTTCTCTATACTTT---
------------------------------------------------------------
------------------------------------------------------------
------------------------------------------------------------
------------------------------------------------------------
-----------------------------GTCTCTGTGTCTTATT---------------
------------------------------------------------------------
------------------------------------------------------------
------------------------------------------------------------
------------------------------------------------------------
---------------------------------------------------------T-C
TTTTCT-CAAGTCTCTCG-TTCCACCTAACGAGAAACACCCA----CAGG-TGTGGA-GG
GGCAGG-----CCACCCCTTCA
>7-39176889_RM10_3LTR
------------------------------------------------------------
------------------------------------------------------------
------------------------------------------------------------
------------------------------------------------------------
------------------------------------------------------------
------------------------------------------------------------
---------TGTGGGGAAAAG---------------------------------------
------------------------------------------------------------
------------------------------------------------------------
------------------------------------------------------------
------------------------------------------------------------
------------------------------AA--AGAGATCAGCCT--GTTA-CTGTGTC
TA---------------------------------TATAGAAAGAAG-------------
------------------------------------------------------------
------------------------------------------------------------
--------------------TAG-------------------------------------
---------------------------------------------------------ACA
T-----------------------------------------------------------
------------------------------------------------------AAGAGA
CTCCATTTTGTTCTGTA-------------------TTTGA-GATGCTGTTAATCTGTGA
CCCTA---------------------------CCCCCAACCTTGTCCTT-GCAAGAGACA
-----TGTGCT------GTGGTAACTCAAGGTTTAATGGATTTTGGGC------------
------------------------------------------------------------
------------------------------------------------------------
------------------------------------------------------------
------------------------------------------------------------
------------------------------------------------------------
------------------------------------------------------------
------------------------------------------------------------
------------------------------------------------------------
------------------------------------------------------------
------------------------------------------------------------
------------------------------------------------------------
------------------------------------------------------------
------------------------------------------------------------
------------------------------------------------------------
------------------------------------------------------------
------------------------------------------------------------
------------------------------------------------------------
------------------------------------------------------------
------------------------------------------------------------
------------------------------------------------------------
-------------------GTGCAGGGTGTG-----------------------------
------------------------------------------------------------
------------------------------------------------------------
------------------------------------------------------------
------------------------------------------------------------
--------------------------------------------------------ACTT
TGTT--------------------------------------------------------
------------------------------------------------------------
------------------------------------------------------------
------------------------------------------------------------
------------------------------------------------------------
------------------------------------------------------------
------------------------------------------------------------
-------------------------------------------------CCTAGA-----
----------AAAGCTA-GGTATTGTCCAAGGTTTATCCCCA-TGTGATA----GGATGA
AA----------------------------------------------------------
------------------------------------------------------------
------------------------------------------------------------
------------------------------------------------------------
------------------------------------------------------------
------------------------------------------------------------
-----CAATGTTG--------------------CT-AAAAGGTT----------------
-------------------TATCTCAAGGCACAGGA-TTTTCCTTTAAACT--TATTCAT
GTCAC--AGA--------------------------------------------------
------------------------------------------------------------
------------------------------------------------------------
------------------------------------------------------------
------------------------------------------------------------
------------------------TCCTTGTTCTT-------------------------
------------------------------------------------------------
------------------------------------------------------------
------------------------------------------------------------
------------------------------------------------------------
------------------------------------------ATGT------CTTACTGC
TAATTTCCTCCCT-------AAAAATGATC------CTATTGTCCTGCC------ACTCC
CTT-ATCCT---------------------------------------------------
------------------------------------------------------------
------------------------------------------------------------
------------------------------------------------------------
-------------------------------------TAAGATGGTAAAGATAATTATCT
ATAAATACTAAGGGAACTC-AGAGGCCGGTGCCGGC----------------GTGGGTCC
TCTGTAAGCTGA--GCGCCGGTCCCCTGGG-CCCCCGCTTTTCTTTCTCTATACTTT---
------------------------------------------------------------
------------------------------------------------------------
------------------------------------------------------------
------------------------------------------------------------
-----------------------------GTCTCTGTGTCTTATT---------------
------------------------------------------------------------
------------------------------------------------------------
------------------------------------------------------------
------------------------------------------------------------
---------------------------------------------------------T-C
TTTTCT-CAAGTCTCTCG-TTCCACCTAACGAGAAACACCCA----CAGG-TGTGGA-GG
GGCAGG-----CCACCCCTTCA
>9-58278178_RM10_3LTR
------------------------------------------------------------
------------------------------------------------------------
------------------------------------------------------------
------------------------------------------------------------
------------------------------------------------------------
------------------------------------------------------------
---------TGTGGGGAAAAG---------------------------------------
------------------------------------------------------------
------------------------------------------------------------
------------------------------------------------------------
------------------------------------------------------------
------------------------------AAAGAGAGATCAGCCT--GTTA-CTGTGTC
TA---------------------------------TATAGAAAGAAG-------------
------------------------------------------------------------
------------------------------------------------------------
--------------------TAG-------------------------------------
---------------------------------------------------------ACA
T-----------------------------------------------------------
------------------------------------------------------AAGAGA
CTCCATTTTGTTCTGTA-------------------TTTGA-GATGCTGTTAATCTGTGA
CCCTA---------------------------CCCCCAACCTTGTCCTT-GCAAGAGACA
-----TGTGCT------GT----------GGTTTAATGGATTTTGGGC------------
------------------------------------------------------------
------------------------------------------------------------
------------------------------------------------------------
------------------------------------------------------------
------------------------------------------------------------
------------------------------------------------------------
------------------------------------------------------------
------------------------------------------------------------
------------------------------------------------------------
------------------------------------------------------------
------------------------------------------------------------
------------------------------------------------------------
------------------------------------------------------------
------------------------------------------------------------
------------------------------------------------------------
------------------------------------------------------------
------------------------------------------------------------
------------------------------------------------------------
------------------------------------------------------------
------------------------------------------------------------
-------------------GTGCAGGGTGTG-----------------------------
------------------------------------------------------------
------------------------------------------------------------
------------------------------------------------------------
------------------------------------------------------------
--------------------------------------------------------ACTT
TGTT--------------------------------------------------------
------------------------------------------------------------
------------------------------------------------------------
------------------------------------------------------------
------------------------------------------------------------
------------------------------------------------------------
------------------------------------------------------------
-------------------------------------------------CCTAGA-----
----------AAAGCTA-GGTATTGTCCAAGGTTTATCCCCA-TGTGATA----GGATGA
AA----------------------------------------------------------
------------------------------------------------------------
------------------------------------------------------------
------------------------------------------------------------
------------------------------------------------------------
------------------------------------------------------------
-----CAATGTTG--------------------CT-AAAAGGTT----------------
-------------------TATCTCAAGGCACAGGA-TTTTCCTTTAAACT--TACTCAT
GTCAC--AGA--------------------------------------------------
------------------------------------------------------------
------------------------------------------------------------
------------------------------------------------------------
------------------------------------------------------------
------------------------TCCTTGTTCTT-------------------------
------------------------------------------------------------
------------------------------------------------------------
------------------------------------------------------------
------------------------------------------------------------
------------------------------------------ATGT------CTTACTGC
TAATTTCCTCCCT------AAA-AATGATC------CTATTGTCCTGCC------ACTCC
CTT-ATCTT---------------------------------------------------
------------------------------------------------------------
------------------------------------------------------------
------------------------------------------------------------
-------------------------------------TAAGATGGTAAAGATAATTATCT
ATAAATACTAAGGGAACTC-AGAGGCCGGTGCCGGC----------------GTGGGTCC
TCTGTAAGCTGA--GCGCCGGTCCCCTGGG-CCCCCGCTTTTCTTTCTCTATACTTT---
------------------------------------------------------------
------------------------------------------------------------
------------------------------------------------------------
------------------------------------------------------------
-----------------------------GTCTCTGTGTCTTATT---------------
------------------------------------------------------------
------------------------------------------------------------
------------------------------------------------------------
------------------------------------------------------------
---------------------------------------------------------T-C
TTTTCT-CAAGTCTCTCG-TTCCACCTAACGAGAAACACCCA----CAGG-TGTGGA-GG
GGCAGG-----CCACCCCTTCA
>9-72154148_RM10_3LTR
------------------------------------------------------------
------------------------------------------------------------
------------------------------------------------------------
------------------------------------------------------------
------------------------------------------------------------
------------------------------------------------------------
---------TGTGGGGAAAAG---------------------------------------
------------------------------------------------------------
------------------------------------------------------------
------------------------------------------------------------
------------------------------------------------------------
------------------------------AA--AGAGATCAGCCT--GTTA-CTGTGTC
TA---------------------------------TATAGAAAGAAG-------------
------------------------------------------------------------
------------------------------------------------------------
--------------------TAG-------------------------------------
---------------------------------------------------------ACA
T-----------------------------------------------------------
------------------------------------------------------AAGAGA
CTCCATTTTGTTCTGTG-------------------TTTGA-GATGCTGTTAGTCTGTGA
CCCTA---------------------------CCCCCAACCTTGTCCTT-GCAAGAGACA
-----TGTGCT------GTGGTAACTCAAGGTTTAATGGATTTTGGGC------------
------------------------------------------------------------
------------------------------------------------------------
------------------------------------------------------------
------------------------------------------------------------
------------------------------------------------------------
------------------------------------------------------------
------------------------------------------------------------
------------------------------------------------------------
------------------------------------------------------------
------------------------------------------------------------
------------------------------------------------------------
------------------------------------------------------------
------------------------------------------------------------
------------------------------------------------------------
------------------------------------------------------------
------------------------------------------------------------
------------------------------------------------------------
------------------------------------------------------------
------------------------------------------------------------
------------------------------------------------------------
-------------------GTGCAGGGTGTG-----------------------------
------------------------------------------------------------
------------------------------------------------------------
------------------------------------------------------------
------------------------------------------------------------
--------------------------------------------------------ACTT
TGTT--------------------------------------------------------
------------------------------------------------------------
------------------------------------------------------------
------------------------------------------------------------
------------------------------------------------------------
------------------------------------------------------------
------------------------------------------------------------
-------------------------------------------------CCTAGA-----
----------TAAGCTA-AGTATTGTCTAAGGTTTCTCCCCA-TGTGATA----GACTGA
AA----------------------------------------------------------
------------------------------------------------------------
------------------------------------------------------------
------------------------------------------------------------
------------------------------------------------------------
------------------------------------------------------------
-----CTATGCTG--------------------CC-AAAAGGTT-TATGG-AGATG----
-------TTTGCATAT--GCATCTCAAGGCACAGCT-TTGTCCTTTAAACT--TATTCAT
GTCAC--AGA--------------------------------------------------
------------------------------------------------------------
------------------------------------------------------------
------------------------------------------------------------
------------------------------------------------------------
----------------------GGTTTTTGTTCAT-------------------------
------------------------------------------------------------
------------------------------------------------------------
------------------------------------------------------------
------------------------------------------------------------
------------------------------------------ATGT------CTTACTGC
CGATTTCCTCTTTTTTC------TTTGTTT------ATATTGTCCTGCC------ACTCC
CCT-GTCTT---------------------------------------------------
------------------------------------------------------------
------------------------------------------------------------
------------------------------------------------------------
-------------------------------------TAAGATGGTAAAGATAATTATCA
ATAAATACTAAGGGAACTC-AGAGACCGGGGCCGGC----------------GTGGGTCC
TCTGTAAGCTGA--GCGCCGGTCCCCTGGGCCCCGC------TTTTCTCTATACTTT---
------------------------------------------------------------
------------------------------------------------------------
------------------------------------------------------------
------------------------------------------------------------
-----------------------------GTCTCTGTGTCTTATT---------------
------------------------------------------------------------
------------------------------------------------------------
------------------------------------------------------------
------------------------------------------------------------
---------------------------------------------------------T-C
TTTTCT-CAAGTCTCTCG-TTCCACCTAACGAGAAACACCCA----CAGG-TGTGGA-GG
GGCAGG-----CCACCCCTTCA
>X-23617360_RM10_3LTR
------------------------------------------------------------
------------------------------------------------------------
------------------------------------------------------------
------------------------------------------------------------
------------------------------------------------------------
------------------------------------------------------------
---------TGTGGGGAAAAG---------------------------------------
------------------------------------------------------------
------------------------------------------------------------
------------------------------------------------------------
------------------------------------------------------------
------------------------------AAAGAGAGATCAGCCT--GTTA-CTGTGTC
TA---------------------------------TATAGAAAGAAG-------------
------------------------------------------------------------
------------------------------------------------------------
--------------------TAG-------------------------------------
---------------------------------------------------------ACA
T-----------------------------------------------------------
------------------------------------------------------AAGAGA
CTCCATTTTGTTCTGTA-------------------TTTGA-GATGCTGTTAGTCTGTGA
CCCTA---------------------------CCCCCAACCTTGTCCTT-GCGAGAGACA
-----TGTGCT------GTGGTAACTCAAGGTTTAATGGATTTTGGGC------------
------------------------------------------------------------
------------------------------------------------------------
------------------------------------------------------------
------------------------------------------------------------
------------------------------------------------------------
------------------------------------------------------------
------------------------------------------------------------
------------------------------------------------------------
------------------------------------------------------------
------------------------------------------------------------
------------------------------------------------------------
------------------------------------------------------------
------------------------------------------------------------
------------------------------------------------------------
------------------------------------------------------------
------------------------------------------------------------
------------------------------------------------------------
------------------------------------------------------------
------------------------------------------------------------
------------------------------------------------------------
-------------------GTGCAGGGTGTG-----------------------------
------------------------------------------------------------
------------------------------------------------------------
------------------------------------------------------------
------------------------------------------------------------
--------------------------------------------------------ACTT
TGTT--------------------------------------------------------
------------------------------------------------------------
------------------------------------------------------------
------------------------------------------------------------
------------------------------------------------------------
------------------------------------------------------------
------------------------------------------------------------
-------------------------------------------------CCTAGA-----
----------AAAGCTA-GGTATTGTCCAAGGTTTATCCCCA-TGTGATA----GGATGA
AA----------------------------------------------------------
------------------------------------------------------------
------------------------------------------------------------
------------------------------------------------------------
------------------------------------------------------------
------------------------------------------------------------
-----CAATGTTG--------------------CT-AAAAGGTT----------------
-------------------TATCTCAAGGCACAGGA-TTTACCTTTAAACT--TATTCAT
GTCAC--AGA--------------------------------------------------
------------------------------------------------------------
------------------------------------------------------------
------------------------------------------------------------
------------------------------------------------------------
------------------------TCCTTGTTCTT-------------------------
------------------------------------------------------------
------------------------------------------------------------
------------------------------------------------------------
------------------------------------------------------------
------------------------------------------ATGT------CTTACTGC
TAATTTCCTCCCT-------AAAAATGATC------CTATTGTCCTGCC------ACTCC
CTT-ATCCT---------------------------------------------------
------------------------------------------------------------
------------------------------------------------------------
------------------------------------------------------------
-------------------------------------TAAGATGGTAAAGATAATTATCT
ATAAATACTAAGGGAACTC-AGAGGCCGGTGCCGGC----------------GTGGGTCC
TCTGTAAGCTGA--GCGCCGGTCCCCTGGG-CCCCCGCT----TTTCTCTATACTTT---
------------------------------------------------------------
------------------------------------------------------------
------------------------------------------------------------
------------------------------------------------------------
-----------------------------GTCTCTGTGTCTTATT---------------
------------------------------------------------------------
------------------------------------------------------------
------------------------------------------------------------
------------------------------------------------------------
---------------------------------------------------------T-C
TTTTCT-CAAGTCTCTCG-TTCCACCTAACGAGAAACACCCA----CAGG-TGTGGA-GG
GGCAGG-----CCACCCCTTC-
>X-80810499_RM10_3LTR
------------------------------------------------------------
------------------------------------------------------------
------------------------------------------------------------
------------------------------------------------------------
------------------------------------------------------------
------------------------------------------------------------
---------TGTGGGGAAAAG---------------------------------------
------------------------------------------------------------
------------------------------------------------------------
------------------------------------------------------------
------------------------------------------------------------
------------------------------AA-GAGAGATCAGCCT--GTTA-CTGTGTC
TA---------------------------------TATAGAAAGAAG-------------
------------------------------------------------------------
------------------------------------------------------------
--------------------TAG-------------------------------------
---------------------------------------------------------ACA
T-----------------------------------------------------------
------------------------------------------------------AAGAGA
CTCCATTTTGTTCTGTA-------------------TTTGA-GATGCTGTTAATCTGTGA
CCCTA---------------------------CCCCCAACCTTGTCCTT-GCAAGAGACA
-----TGTGCT------GTGGTAACTCAAGGTTTAATGGATTTTGGGC------------
------------------------------------------------------------
------------------------------------------------------------
------------------------------------------------------------
------------------------------------------------------------
------------------------------------------------------------
------------------------------------------------------------
------------------------------------------------------------
------------------------------------------------------------
------------------------------------------------------------
------------------------------------------------------------
------------------------------------------------------------
------------------------------------------------------------
------------------------------------------------------------
------------------------------------------------------------
------------------------------------------------------------
------------------------------------------------------------
------------------------------------------------------------
------------------------------------------------------------
------------------------------------------------------------
------------------------------------------------------------
-------------------GTGCAGGGTGTG-----------------------------
------------------------------------------------------------
------------------------------------------------------------
------------------------------------------------------------
------------------------------------------------------------
--------------------------------------------------------ACTT
TGTT--------------------------------------------------------
------------------------------------------------------------
------------------------------------------------------------
------------------------------------------------------------
------------------------------------------------------------
------------------------------------------------------------
------------------------------------------------------------
-------------------------------------------------CCTAGA-----
----------AAAGCTA-GGTATTGTCCAAGGTTTATCCCA--TGTGATA----GGATGA
AA----------------------------------------------------------
------------------------------------------------------------
------------------------------------------------------------
------------------------------------------------------------
------------------------------------------------------------
------------------------------------------------------------
-----CAATGTTG--------------------CT-AAAAGGTT----------------
-------------------TATCTCAAGGCACAGGA-TTTTCCTTTAAACT--TA-TCAT
GTCAC--AGA--------------------------------------------------
------------------------------------------------------------
------------------------------------------------------------
------------------------------------------------------------
------------------------------------------------------------
------------------------TCCTTGTTCTT-------------------------
------------------------------------------------------------
------------------------------------------------------------
------------------------------------------------------------
------------------------------------------------------------
------------------------------------------ATGT------CTTACTGC
TAATTTCCTCCTA------A---AATGATC-------TATTGTCCTGCC------ACTCC
CTT-ATCTT---------------------------------------------------
------------------------------------------------------------
------------------------------------------------------------
------------------------------------------------------------
-------------------------------------TAAGATGGTAAAGATAATTATCT
ATAAATACTAAGGGAACTC-AGAGGCCGGTGCCGGC----------------GTGGGTCC
TCTGTAAGCTGA--GCGCCGGTCCCCTGGG-CCCCCGCT----TTTCTCTATACTTT---
------------------------------------------------------------
------------------------------------------------------------
------------------------------------------------------------
------------------------------------------------------------
-----------------------------GTCTCTGTGTCTTATT---------------
------------------------------------------------------------
------------------------------------------------------------
------------------------------------------------------------
------------------------------------------------------------
---------------------------------------------------------T-C
TTTTCT-CAAGTCTCTCG-TTCCACCTAACGAGAAACACCCA----CAGG-TGTGGA-GG
GGCAGG-----CCACCCCTTCA
>10-12226353_RM10_3LTR
------------------------------------------------------------
------------------------------------------------------------
------------------------------------------------------------
------------------------------------------------------------
------------------------------------------------------------
------------------------------------------------------------
---------TGTGGGGAAAAG---------------------------------------
------------------------------------------------------------
------------------------------------------------------------
------------------------------------------------------------
------------------------------------------------------------
------------------------------AA--AGAGATCAGCCT--GTTA-CTGTGTC
TA---------------------------------TATAGAAAGAAG-------------
------------------------------------------------------------
------------------------------------------------------------
--------------------TAG-------------------------------------
---------------------------------------------------------ACA
T-----------------------------------------------------------
------------------------------------------------------AAGAGA
CTCCATTTTGTTCTGTA-------------------TTTGA-GATGCTGTTAATCTGTGA
CCCTA---------------------------CCCCCAACCTTGTCCTT-GCAAGAGACA
-----TGTGCT------GTGGTAACTCAAGGTTTAATGGATTTTGGGC------------
------------------------------------------------------------
------------------------------------------------------------
------------------------------------------------------------
------------------------------------------------------------
------------------------------------------------------------
------------------------------------------------------------
------------------------------------------------------------
------------------------------------------------------------
------------------------------------------------------------
------------------------------------------------------------
------------------------------------------------------------
------------------------------------------------------------
------------------------------------------------------------
------------------------------------------------------------
------------------------------------------------------------
------------------------------------------------------------
------------------------------------------------------------
------------------------------------------------------------
------------------------------------------------------------
------------------------------------------------------------
-------------------GTGCAGGGTGTG-----------------------------
------------------------------------------------------------
------------------------------------------------------------
------------------------------------------------------------
------------------------------------------------------------
--------------------------------------------------------ACTT
TGTT--------------------------------------------------------
------------------------------------------------------------
------------------------------------------------------------
------------------------------------------------------------
------------------------------------------------------------
------------------------------------------------------------
------------------------------------------------------------
-------------------------------------------------CCTAGA-----
----------AAAGCTA-GGTATTGTCCAAGGTTTATCCCCA-TGTGATA----GGATGA
AA----------------------------------------------------------
------------------------------------------------------------
------------------------------------------------------------
------------------------------------------------------------
------------------------------------------------------------
------------------------------------------------------------
-----CAATGTTG--------------------CT-AAAAGGTT----------------
-------------------TATCTCAAGGCACAGGA-TTTTCCTTTAAACT--TATTCAT
GTCAC--AGA--------------------------------------------------
------------------------------------------------------------
------------------------------------------------------------
------------------------------------------------------------
------------------------------------------------------------
------------------------TCCTTGTTCTT-------------------------
------------------------------------------------------------
------------------------------------------------------------
------------------------------------------------------------
------------------------------------------------------------
------------------------------------------ATGT------CTTACTGC
TAATTTCCTCCCT-------AAAAACGATC------CTATTGTCCTGCC------ACTCC
CTT-ATCTT---------------------------------------------------
------------------------------------------------------------
------------------------------------------------------------
------------------------------------------------------------
-------------------------------------TAAGATGGTAAAGATAATTATCT
ATAAATACTAAGGGAACTC-AGAGGCCGGTGCCGGC----------------GTGGGTCC
TCTGTAAGCTGA--GCGCCGGTCCCCTGGG--CCCCGCTTTTCTTTCTCTATACTTT---
------------------------------------------------------------
------------------------------------------------------------
------------------------------------------------------------
------------------------------------------------------------
-----------------------------GTCTCTGTGTCTTATT---------------
------------------------------------------------------------
------------------------------------------------------------
------------------------------------------------------------
------------------------------------------------------------
---------------------------------------------------------T-C
TTTTCT-CAAGTCTCTCG-TTCCACCTAACGAGAAACACCCA----CAGG-TGTGGA-GG
GGCAGG-----CCACCCCT---
>10-39089160_RM10_3LTR
------------------------------------------------------------
------------------------------------------------------------
------------------------------------------------------------
------------------------------------------------------------
------------------------------------------------------------
------------------------------------------------------------
---------TGTGGGGAAAAG---------------------------------------
------------------------------------------------------------
------------------------------------------------------------
------------------------------------------------------------
------------------------------------------------------------
------------------------------AAAGAGAGATCAGCCT--GTTA-CTGTGTC
TA---------------------------------TATAGAAAGAAG-------------
------------------------------------------------------------
------------------------------------------------------------
--------------------TAG-------------------------------------
---------------------------------------------------------ACA
T-----------------------------------------------------------
------------------------------------------------------AAGAGA
CTCCATTTTGTTCTGTA-------------------TTTGA-GATGCTGTTAATCTGTGA
CCCTA---------------------------CCCCCAACCTTGTCCTT-GCCAGAGACA
-----TGTGCT------GTGGTAACTCAAGGTTTAATGGATTTTGGGC------------
------------------------------------------------------------
------------------------------------------------------------
------------------------------------------------------------
------------------------------------------------------------
------------------------------------------------------------
------------------------------------------------------------
------------------------------------------------------------
------------------------------------------------------------
------------------------------------------------------------
------------------------------------------------------------
------------------------------------------------------------
------------------------------------------------------------
------------------------------------------------------------
------------------------------------------------------------
------------------------------------------------------------
------------------------------------------------------------
------------------------------------------------------------
------------------------------------------------------------
------------------------------------------------------------
------------------------------------------------------------
-------------------GTGCAGGGTGTG-----------------------------
------------------------------------------------------------
------------------------------------------------------------
------------------------------------------------------------
------------------------------------------------------------
--------------------------------------------------------ACTT
TGTT--------------------------------------------------------
------------------------------------------------------------
------------------------------------------------------------
------------------------------------------------------------
------------------------------------------------------------
------------------------------------------------------------
------------------------------------------------------------
-------------------------------------------------CCTAGA-----
----------AAAGCTA-GGTATTGTCCAAGGTTTATCCCCA-TGTGATA----GGATGA
AA----------------------------------------------------------
------------------------------------------------------------
------------------------------------------------------------
------------------------------------------------------------
------------------------------------------------------------
------------------------------------------------------------
-----CAATGTTG--------------------CT-AAAAGGTT----------------
-------------------TATCTCAAGGCACAGGA-TTTTCCTTTAAACT--TATTCAT
GTCAC--AGA--------------------------------------------------
------------------------------------------------------------
------------------------------------------------------------
------------------------------------------------------------
------------------------------------------------------------
------------------------TCCTTGTTCTT-------------------------
------------------------------------------------------------
------------------------------------------------------------
------------------------------------------------------------
------------------------------------------------------------
------------------------------------------ATGT------CTTACTGC
TAATTTCCTCCCT-------AAAAATGATC------CTATTGTCCTGCC------ACTCC
CTT-ATCTT---------------------------------------------------
------------------------------------------------------------
------------------------------------------------------------
------------------------------------------------------------
-------------------------------------TAAGATGGTAAAGATAATTATCA
ATAAATACTAAGGGAACTC-AGAGGCCGGTGCCGGC----------------GTGGGTCC
TCTGTAAGCTGA--GCGCCGGTCCCCTGGG--CCCCGCTTTTCTTTCTCTATACTTT---
------------------------------------------------------------
------------------------------------------------------------
------------------------------------------------------------
------------------------------------------------------------
-----------------------------GTCTCTGTGTCTTATT---------------
------------------------------------------------------------
------------------------------------------------------------
------------------------------------------------------------
------------------------------------------------------------
---------------------------------------------------------T-C
TTTTCT-CAAGTCTCTCG-TTCCACCTAACGAGAAACACCCA----CAGG-TGTGGA-GG
GGCAGG-----CCACCCCTTCA
>11-6478715_RM10_3LTR
------------------------------------------------------------
------------------------------------------------------------
------------------------------------------------------------
------------------------------------------------------------
------------------------------------------------------------
------------------------------------------------------------
---------TGTGGGGAAAAG---------------------------------------
------------------------------------------------------------
------------------------------------------------------------
------------------------------------------------------------
------------------------------------------------------------
------------------------------AA--AGAGATCAGCCT--GTTA-CTGTGTC
TA---------------------------------TATAGAAAGAAG-------------
------------------------------------------------------------
------------------------------------------------------------
--------------------TAG-------------------------------------
---------------------------------------------------------ACA
T-----------------------------------------------------------
------------------------------------------------------AAGAGA
CTCCATTTTGTTCTGTA-------------------TTTGA-GATGCTGTTAATCTGTGA
CCCTA---------------------------CCCCCAACCTTGTCCTT-GCAAGAGACA
-----TGTGCT------GTGGTAACTCAAGGTTTAATGGATTTTGGGC------------
------------------------------------------------------------
------------------------------------------------------------
------------------------------------------------------------
------------------------------------------------------------
------------------------------------------------------------
------------------------------------------------------------
------------------------------------------------------------
------------------------------------------------------------
------------------------------------------------------------
------------------------------------------------------------
------------------------------------------------------------
------------------------------------------------------------
------------------------------------------------------------
------------------------------------------------------------
------------------------------------------------------------
------------------------------------------------------------
------------------------------------------------------------
------------------------------------------------------------
------------------------------------------------------------
------------------------------------------------------------
-------------------GTGCAGGGTGTG-----------------------------
------------------------------------------------------------
------------------------------------------------------------
------------------------------------------------------------
------------------------------------------------------------
--------------------------------------------------------ACTT
TGTT--------------------------------------------------------
------------------------------------------------------------
------------------------------------------------------------
------------------------------------------------------------
------------------------------------------------------------
------------------------------------------------------------
------------------------------------------------------------
-------------------------------------------------CCTAGA-----
----------AAAGCTA-GGTATTGTCCAAGGTTTATCCCCA-TGTGATA----AGATGA
AA----------------------------------------------------------
------------------------------------------------------------
------------------------------------------------------------
------------------------------------------------------------
------------------------------------------------------------
------------------------------------------------------------
-----CAATGTTG--------------------CT-AAAAGGTT----------------
-------------------TATCTGAAGGCACAGGA-TTTACCTTTAAACT--TATTCAT
GTCAC--AGA--------------------------------------------------
------------------------------------------------------------
------------------------------------------------------------
------------------------------------------------------------
------------------------------------------------------------
------------------------TCCTTGTTCTT-------------------------
------------------------------------------------------------
------------------------------------------------------------
------------------------------------------------------------
------------------------------------------------------------
------------------------------------------ATGT------CTTACTGC
TAATTTCCTCCCT-------AAAAATGATC------CTATTGTCCTGCC------ACTCC
CTT-ATCCT---------------------------------------------------
------------------------------------------------------------
------------------------------------------------------------
------------------------------------------------------------
-------------------------------------TAAGATGGTAAAGATAATTATCT
ATAAATACTAAGGGAACTC-AGAGGCCGGTGCCGGC----------------GTGGGTCC
TCTGTAAGCTGA--GCGCCGGTCCCCTGGG-CCCCCGCTTTTCTTTCTCTATACTTT---
------------------------------------------------------------
------------------------------------------------------------
------------------------------------------------------------
------------------------------------------------------------
-----------------------------GTCTCTGTGTCTTATT---------------
------------------------------------------------------------
------------------------------------------------------------
------------------------------------------------------------
------------------------------------------------------------
---------------------------------------------------------T-C
TTTTCT-CAAGTCTCTCG-TTCCACCTAACGAGAAACACCCA----CAGG-TGTGGA-GG
GGCAGG-----CCACCCCTTCA
>12-43295881_RM10_3LTR
------------------------------------------------------------
------------------------------------------------------------
------------------------------------------------------------
------------------------------------------------------------
------------------------------------------------------------
------------------------------------------------------------
---------TGTGGGGAAAAG---------------------------------------
------------------------------------------------------------
------------------------------------------------------------
------------------------------------------------------------
------------------------------------------------------------
------------------------------AA--AGAGATCAGCCT--GTTA-CTGTGTC
TA---------------------------------TATAGAAAGAAG-------------
------------------------------------------------------------
------------------------------------------------------------
--------------------TAG-------------------------------------
---------------------------------------------------------ACA
T-----------------------------------------------------------
------------------------------------------------------AAGAGA
CTCCATTTTGTTCTGTA-------------------TTTGA-GATGCTGTTAATCTGTGA
CCCTA---------------------------CCCCCAACCTTGTCCTT-GCAAGAGACA
-----TGTGCT------GTGGTAACTCAAGGTTTAATGGATTTTGGGC------------
------------------------------------------------------------
------------------------------------------------------------
------------------------------------------------------------
------------------------------------------------------------
------------------------------------------------------------
------------------------------------------------------------
------------------------------------------------------------
------------------------------------------------------------
------------------------------------------------------------
------------------------------------------------------------
------------------------------------------------------------
------------------------------------------------------------
------------------------------------------------------------
------------------------------------------------------------
------------------------------------------------------------
------------------------------------------------------------
------------------------------------------------------------
------------------------------------------------------------
------------------------------------------------------------
------------------------------------------------------------
-------------------GTGCAGGGTGTG-----------------------------
------------------------------------------------------------
------------------------------------------------------------
------------------------------------------------------------
------------------------------------------------------------
--------------------------------------------------------ACTT
TGTT--------------------------------------------------------
------------------------------------------------------------
------------------------------------------------------------
------------------------------------------------------------
------------------------------------------------------------
------------------------------------------------------------
------------------------------------------------------------
-------------------------------------------------CCTAGA-----
----------AAAGCTA-GGTATTGTCCAAGGTTTATCCCCA-TGTGATA----GGATGA
AA----------------------------------------------------------
------------------------------------------------------------
------------------------------------------------------------
------------------------------------------------------------
------------------------------------------------------------
------------------------------------------------------------
-----CAATGTTG--------------------CT-AAAAGGTT----------------
-------------------TATCTCAAGGCACAGGA-TTTTCCTTTAAACT--TATTCAT
GTCAC--AGA--------------------------------------------------
------------------------------------------------------------
------------------------------------------------------------
------------------------------------------------------------
------------------------------------------------------------
------------------------TCCTTGTTCTT-------------------------
------------------------------------------------------------
------------------------------------------------------------
------------------------------------------------------------
------------------------------------------------------------
------------------------------------------ATGT------CTTACTGC
TAATTTCCTCCCT-------AAAAACGATC------CTATTGTCCTGCC------ACTCC
CTT-ATCTT---------------------------------------------------
------------------------------------------------------------
------------------------------------------------------------
------------------------------------------------------------
-------------------------------------TAAGATGGTAAAGATAATT----
ATAAATACTAAGGGAACTC-AGAGGCCGGTGCCGGC----------------GTGGGTCC
TCTGTAAGCTGA--GCGCCGGTCCCCTGGG--CCCCGCTTTTCTTTCTCTATACTTT---
------------------------------------------------------------
------------------------------------------------------------
------------------------------------------------------------
------------------------------------------------------------
-----------------------------GTCTCTGTGTCTTATT---------------
------------------------------------------------------------
------------------------------------------------------------
------------------------------------------------------------
------------------------------------------------------------
---------------------------------------------------------T-C
TTTTCT-CAAGTCTCTCG-TTCCACCTAACGAGAAACACCCA----CAGG-TGTGGA-GG
GGCAGG-----CCACTCCTTCA
>13-66145098_RM10_3LTR
------------------------------------------------------------
------------------------------------------------------------
------------------------------------------------------------
------------------------------------------------------------
------------------------------------------------------------
------------------------------------------------------------
---------TGTGGGGAAAAG---------------------------------------
------------------------------------------------------------
------------------------------------------------------------
------------------------------------------------------------
------------------------------------------------------------
------------------------------AA--AGAGATCAGCCT--GTTA-CTGTGTC
TA---------------------------------TATAGAAAGAAG-------------
------------------------------------------------------------
------------------------------------------------------------
--------------------TAG-------------------------------------
---------------------------------------------------------ACA
T-----------------------------------------------------------
------------------------------------------------------AAGAGA
CTCCATTTTGTTCTGTG-------------------TTTGA-GATGCTGTTAGTCTGTGA
CCCTA---------------------------CCCCCAACCTTGTCCTT-GCAAGAGACA
-----TGTGCT------GTGGTAACTCAAGGTTTAATGGATTTTGGGC------------
------------------------------------------------------------
------------------------------------------------------------
------------------------------------------------------------
------------------------------------------------------------
------------------------------------------------------------
------------------------------------------------------------
------------------------------------------------------------
------------------------------------------------------------
------------------------------------------------------------
------------------------------------------------------------
------------------------------------------------------------
------------------------------------------------------------
------------------------------------------------------------
------------------------------------------------------------
------------------------------------------------------------
------------------------------------------------------------
------------------------------------------------------------
------------------------------------------------------------
------------------------------------------------------------
------------------------------------------------------------
-------------------GTGCAGGGTGTG-----------------------------
------------------------------------------------------------
------------------------------------------------------------
------------------------------------------------------------
------------------------------------------------------------
--------------------------------------------------------ACTT
TGTT--------------------------------------------------------
------------------------------------------------------------
------------------------------------------------------------
------------------------------------------------------------
------------------------------------------------------------
------------------------------------------------------------
------------------------------------------------------------
-------------------------------------------------CCTAGA-----
----------TAAGCTA-GGTATTGTCTAAGGTTTCTCCCCA-TGTGATA----GACTGA
AA----------------------------------------------------------
------------------------------------------------------------
------------------------------------------------------------
------------------------------------------------------------
------------------------------------------------------------
------------------------------------------------------------
-----CTATGCTG--------------------CT--AAAGGTT-TATGG-AGAT-----
-------TTTGCATAT--GCATCTC-AGGCACAGCC-TTGTCCTTTGAATT--TATTCAT
GTCAC--AGA--------------------------------------------------
------------------------------------------------------------
------------------------------------------------------------
------------------------------------------------------------
------------------------------------------------------------
----------------------GGTTTTTGTTCAT-------------------------
------------------------------------------------------------
------------------------------------------------------------
------------------------------------------------------------
------------------------------------------------------------
------------------------------------------ATGT------CTTACTGC
CGATTCCTCTTTT-------TTCTTTGCTT------ATATTGT-CTGCC------ACTCC
CT--GTCTT---------------------------------------------------
------------------------------------------------------------
------------------------------------------------------------
------------------------------------------------------------
-------------------------------------TAAGATGGTAAAGATAATTATCA
ATAAATACTAAGGGAACTC-AGAGAC-GGGGCCGGC----------------GTGGGT-C
TCTGTAAGCTGA--GCGCCG--TCCCTGG--CCCCCGCTTTTCTTTCTCTATACTTT---
------------------------------------------------------------
------------------------------------------------------------
------------------------------------------------------------
------------------------------------------------------------
-----------------------------GTCTCTGTGTCTTATT---------------
------------------------------------------------------------
------------------------------------------------------------
------------------------------------------------------------
------------------------------------------------------------
---------------------------------------------------------T-C
TTTTCT-CAAGTCTCTCG-TTCCACCTTACGAGAAACACCCA----CAGG-TGTGGA-GG
GGCAGG-----CCACCCCTTCA
>X-71179852_RM10_3LTR
------------------------------------------------------------
------------------------------------------------------------
------------------------------------------------------------
------------------------------------------------------------
------------------------------------------------------------
------------------------------------------------------------
---------TGTGGGGAAAAG---------------------------------------
------------------------------------------------------------
------------------------------------------------------------
------------------------------------------------------------
------------------------------------------------------------
------------------------------AA--AGAGATCAGCCT--GTTA-CTGTGTC
TA---------------------------------TATAGAAAGAAG-------------
------------------------------------------------------------
------------------------------------------------------------
--------------------TAG-------------------------------------
---------------------------------------------------------ACG
T-----------------------------------------------------------
------------------------------------------------------AAGAGA
CTCCATTTTGTTCTGTA-------------------TTTGA-GATGCTGTTAATCTGTGA
CCCTA----------------------------CCCCAACCTTGTCCTT-GCAAGAGACA
-----TGTGCT------GTGGTAACTCAAGGTTTAATGGATTTTGGGC------------
------------------------------------------------------------
------------------------------------------------------------
------------------------------------------------------------
------------------------------------------------------------
------------------------------------------------------------
------------------------------------------------------------
------------------------------------------------------------
------------------------------------------------------------
------------------------------------------------------------
------------------------------------------------------------
------------------------------------------------------------
------------------------------------------------------------
------------------------------------------------------------
------------------------------------------------------------
------------------------------------------------------------
------------------------------------------------------------
------------------------------------------------------------
------------------------------------------------------------
------------------------------------------------------------
------------------------------------------------------------
-------------------GTGCAGGGTGTG-----------------------------
------------------------------------------------------------
------------------------------------------------------------
------------------------------------------------------------
------------------------------------------------------------
--------------------------------------------------------ACTT
TGTT--------------------------------------------------------
------------------------------------------------------------
------------------------------------------------------------
------------------------------------------------------------
------------------------------------------------------------
------------------------------------------------------------
------------------------------------------------------------
-------------------------------------------------CCTAGA-----
----------AAAGCTA-GGTATTGTCCAAGGTTTATCCCCA-TGTGATA----GGATGA
AA----------------------------------------------------------
------------------------------------------------------------
------------------------------------------------------------
------------------------------------------------------------
------------------------------------------------------------
------------------------------------------------------------
-----CAATGTTG--------------------CT-AAAAGGTT----------------
-------------------TATCTCAAGGCACAGGA-TTTTCCTTTAAACT--TATTCAT
GTCAC--AGA--------------------------------------------------
------------------------------------------------------------
------------------------------------------------------------
------------------------------------------------------------
------------------------------------------------------------
------------------------TCCTTGTTCTT-------------------------
------------------------------------------------------------
------------------------------------------------------------
------------------------------------------------------------
------------------------------------------------------------
------------------------------------------ATGT------CTTACTGC
TAATTTCCTCCCT-------AAAAATGATC------CTATTGTCCTGCC------ACTCC
CTT-ATCCT---------------------------------------------------
------------------------------------------------------------
------------------------------------------------------------
------------------------------------------------------------
-------------------------------------TAAGATGGTAAAGATAATTATCT
ATAAATACTAAGGGAACTC-AGAGGCCGGTGCCGGC----------------GTGGGTCC
TCTGTAAGCTGA--GCGCCGGTCCCCTGGG-CCCCCGCTTTTCTTTCTCTATACTTT---
------------------------------------------------------------
------------------------------------------------------------
------------------------------------------------------------
------------------------------------------------------------
-----------------------------GTCTCTGTGTCTTATT---------------
------------------------------------------------------------
------------------------------------------------------------
------------------------------------------------------------
------------------------------------------------------------
---------------------------------------------------------T-C
TTTTCT-CAAGTCTCTCG-TTCCACCTTACGAGAAACACCCA----CAGG-TGTGGA-GG
GGCAGG-----CCACCCCTTCA
>16-64092716_RM10_3LTR
------------------------------------------------------------
------------------------------------------------------------
------------------------------------------------------------
------------------------------------------------------------
------------------------------------------------------------
------------------------------------------------------------
---------TGTGGGGAAAAG---------------------------------------
------------------------------------------------------------
------------------------------------------------------------
------------------------------------------------------------
------------------------------------------------------------
------------------------------AAAGAGAGATCAGCCT--GTTA-CTGTGTC
TA---------------------------------TATAGAAAGAAG-------------
------------------------------------------------------------
------------------------------------------------------------
--------------------TAG-------------------------------------
---------------------------------------------------------ACA
T-----------------------------------------------------------
------------------------------------------------------AAGAGA
CTCCATTTTGTTCTGTA-------------------TTTGA-GATGCTGTTAATCTGTGA
CCCTA---------------------------CCCCCAACCTTGTCCTT-GCAAGAGACA
-----TGTGCT------GT----------GGTTTAATGGATTTTGGGC------------
------------------------------------------------------------
------------------------------------------------------------
------------------------------------------------------------
------------------------------------------------------------
------------------------------------------------------------
------------------------------------------------------------
------------------------------------------------------------
------------------------------------------------------------
------------------------------------------------------------
------------------------------------------------------------
------------------------------------------------------------
------------------------------------------------------------
------------------------------------------------------------
------------------------------------------------------------
------------------------------------------------------------
------------------------------------------------------------
------------------------------------------------------------
------------------------------------------------------------
------------------------------------------------------------
------------------------------------------------------------
-------------------GTGCAGGGTGTG-----------------------------
------------------------------------------------------------
------------------------------------------------------------
------------------------------------------------------------
------------------------------------------------------------
--------------------------------------------------------ACTT
TGTT--------------------------------------------------------
------------------------------------------------------------
------------------------------------------------------------
------------------------------------------------------------
------------------------------------------------------------
------------------------------------------------------------
------------------------------------------------------------
-------------------------------------------------CCTAGA-----
----------AAAGCTA-GGTATTGTCCAAGGTTTATCCCCA-TGTGATA----GGATGA
AA----------------------------------------------------------
------------------------------------------------------------
------------------------------------------------------------
------------------------------------------------------------
------------------------------------------------------------
------------------------------------------------------------
-----CAATGTTG--------------------CT-AAAAGGTT----------------
-------------------TATCTCAAGGCACAGGA-TTTACCTTTAAACT--TATTCAT
GTCAC--AGA--------------------------------------------------
------------------------------------------------------------
------------------------------------------------------------
------------------------------------------------------------
------------------------------------------------------------
------------------------TCCTTGTTCTT-------------------------
------------------------------------------------------------
------------------------------------------------------------
------------------------------------------------------------
------------------------------------------------------------
------------------------------------------ATGT------CTTACTGC
TAATTTCCTCCCT------AAA-AATGATC------CTATTGTCCTGCC------ACTCC
CTT-ATCCT---------------------------------------------------
------------------------------------------------------------
------------------------------------------------------------
------------------------------------------------------------
-------------------------------------TAAGATGGTAAAGATAATTATCT
ATAAATACTAAGGGAACTC-AGAGGCCGGTGCCGGC----------------GTGGGTCC
TCTGTAAGCTGA--GCGCCGGTCCCCTGGG-CCCCCACTTTTCTTTCTCTATACTTT---
------------------------------------------------------------
------------------------------------------------------------
------------------------------------------------------------
------------------------------------------------------------
-----------------------------GTCTCTGTGTCTTATT---------------
------------------------------------------------------------
------------------------------------------------------------
------------------------------------------------------------
------------------------------------------------------------
---------------------------------------------------------T-C
TTTTCT-CAAGTCTCTCG-TTCCACCTAACGAGAAACACCCA----CAGG-TGTGGA-GG
GGCAGG-----CCACCCCTT--
>16-47423958_RM10_3LTR
------------------------------------------------------------
------------------------------------------------------------
------------------------------------------------------------
------------------------------------------------------------
------------------------------------------------------------
------------------------------------------------------------
---------TGTGGGGAAAAG---------------------------------------
------------------------------------------------------------
------------------------------------------------------------
------------------------------------------------------------
------------------------------------------------------------
------------------------------AA--AGAGATCAGCCT--GTTA-CTGTGTC
TA---------------------------------TATAGAAAGAAG-------------
------------------------------------------------------------
------------------------------------------------------------
--------------------TAG-------------------------------------
---------------------------------------------------------ACG
T-----------------------------------------------------------
------------------------------------------------------AAGAGA
CTCCATTTTGTTCTGTA-------------------TTTGA-GATGCTGTTAATCTGTGA
CCCTA---------------------------CCCCCAACCTTGTCCTT-GCAAGAGACA
-----TGTGCT------GTGGTAACTCAAGGTTTAATGGATTTTGGGC------------
------------------------------------------------------------
------------------------------------------------------------
------------------------------------------------------------
------------------------------------------------------------
------------------------------------------------------------
------------------------------------------------------------
------------------------------------------------------------
------------------------------------------------------------
------------------------------------------------------------
------------------------------------------------------------
------------------------------------------------------------
------------------------------------------------------------
------------------------------------------------------------
------------------------------------------------------------
------------------------------------------------------------
------------------------------------------------------------
------------------------------------------------------------
------------------------------------------------------------
------------------------------------------------------------
------------------------------------------------------------
-------------------GTGCAGGGTGTG-----------------------------
------------------------------------------------------------
------------------------------------------------------------
------------------------------------------------------------
------------------------------------------------------------
--------------------------------------------------------ACTT
TGTT--------------------------------------------------------
------------------------------------------------------------
------------------------------------------------------------
------------------------------------------------------------
------------------------------------------------------------
------------------------------------------------------------
------------------------------------------------------------
-------------------------------------------------CCTAGA-----
----------AAAGCTA-GGTATTGTCCAAGGTTTATCCCCA-TGTGATA----GGATGA
AA----------------------------------------------------------
------------------------------------------------------------
------------------------------------------------------------
------------------------------------------------------------
------------------------------------------------------------
------------------------------------------------------------
-----CAATGTTG--------------------CT-AAAAGGTT----------------
-------------------TATCTCAAGGCACAGGA-TTTACCTTTAAACT--TATTCAT
GTCAC--AGA--------------------------------------------------
------------------------------------------------------------
------------------------------------------------------------
------------------------------------------------------------
------------------------------------------------------------
------------------------TCCTTGTTCTT-------------------------
------------------------------------------------------------
------------------------------------------------------------
------------------------------------------------------------
------------------------------------------------------------
------------------------------------------ATGT------CTTACTGC
TAATTTCCTCCCT------AAA-AATGATC------CTATTGTCCTGCC------ACTCC
CTT-ATCCT---------------------------------------------------
------------------------------------------------------------
------------------------------------------------------------
------------------------------------------------------------
-------------------------------------TAAGATGGTAAAGATAATTATCT
ATAAATACTAAGGGAACTC-AGAGGCCGGTGCCGGC----------------GTGGGTCC
TCTGTAAGCTGA--GCGCCGGTCCCCTGGG-CCCCCGCT----TTTCTCTATACTTT---
------------------------------------------------------------
------------------------------------------------------------
------------------------------------------------------------
------------------------------------------------------------
-----------------------------GTCTCTGTGTCTTATT---------------
------------------------------------------------------------
------------------------------------------------------------
------------------------------------------------------------
------------------------------------------------------------
---------------------------------------------------------T-C
TTTTCT-CAAGTCTCTCG-TTCCACCTAACGAGAAACACCCA----CAGG-TGTGGA-GG
GGCAGG-----CCACCCCTTCA
>17-1396546_RM10_3LTR
------------------------------------------------------------
------------------------------------------------------------
------------------------------------------------------------
------------------------------------------------------------
------------------------------------------------------------
------------------------------------------------------------
---------TGTGGGGAAAAG---------------------------------------
------------------------------------------------------------
------------------------------------------------------------
------------------------------------------------------------
------------------------------------------------------------
------------------------------AAAGAGAGATCAGCCT--GTTA-CTGTGTC
TA---------------------------------TATAGAAAGAAG-------------
------------------------------------------------------------
------------------------------------------------------------
--------------------TAG-------------------------------------
---------------------------------------------------------ACA
T-----------------------------------------------------------
------------------------------------------------------AAGAGA
CTCCATTTTGTTCTGTA-------------------TTTGA-GATGCTGTTAATCTGTGA
CCCTA---------------------------CCCCCAACCTTGTCCTT-GCAAGAGACA
-----TGTGCT------GT----------GGTTTAATGGATTTTGGGC------------
------------------------------------------------------------
------------------------------------------------------------
------------------------------------------------------------
------------------------------------------------------------
------------------------------------------------------------
------------------------------------------------------------
------------------------------------------------------------
------------------------------------------------------------
------------------------------------------------------------
------------------------------------------------------------
------------------------------------------------------------
------------------------------------------------------------
------------------------------------------------------------
------------------------------------------------------------
------------------------------------------------------------
------------------------------------------------------------
------------------------------------------------------------
------------------------------------------------------------
------------------------------------------------------------
------------------------------------------------------------
-------------------GTGCAGGGTGTG-----------------------------
------------------------------------------------------------
------------------------------------------------------------
------------------------------------------------------------
------------------------------------------------------------
--------------------------------------------------------ACTT
TGTT--------------------------------------------------------
------------------------------------------------------------
------------------------------------------------------------
------------------------------------------------------------
------------------------------------------------------------
------------------------------------------------------------
------------------------------------------------------------
-------------------------------------------------CCTAGA-----
----------AAAGCTA-GGTATTGTCCAAGGTTTATCCCCA-TGTGATA----GGATGA
AA----------------------------------------------------------
------------------------------------------------------------
------------------------------------------------------------
------------------------------------------------------------
------------------------------------------------------------
------------------------------------------------------------
-----CAATGTTG--------------------CT-AAAAGGTT----------------
-------------------TATCTCAAGGCACAGGA-TTTTCCTTTAAACT--TACTCAT
GTCAC----A--------------------------------------------------
------------------------------------------------------------
------------------------------------------------------------
------------------------------------------------------------
------------------------------------------------------------
----------------------GATCCTTGTTCTT-------------------------
------------------------------------------------------------
------------------------------------------------------------
------------------------------------------------------------
------------------------------------------------------------
------------------------------------------ATGT------CTTACTGC
TAATTTCCTCCCT------AAA-AATGATC------CTATTGTCCTGCC------ACTCC
CTT-ATCTT---------------------------------------------------
------------------------------------------------------------
------------------------------------------------------------
------------------------------------------------------------
-------------------------------------TAAGATGGTAAAGATAATTATCT
ATAAATACTAAGGGAACTC-AGAGGCCGGTGCCGGC----------------GTGGGTCC
TCTGTAAGCTGA--GCGCCGGTCCCCTGGG-CCCCCGCTTTTCTTTCTCTATACTTT---
------------------------------------------------------------
------------------------------------------------------------
------------------------------------------------------------
------------------------------------------------------------
-----------------------------GTCTCTGTGTCTTATT---------------
------------------------------------------------------------
------------------------------------------------------------
------------------------------------------------------------
------------------------------------------------------------
---------------------------------------------------------T-C
TTTTCT-CAAGTCTCTCG-TTCCACCTAATGAGAAACACCCA----CAGG-TGTGGA-GG
GGCAGG-----CCACCCCTTCA
>19-18145533_RM10_3LTR
------------------------------------------------------------
------------------------------------------------------------
------------------------------------------------------------
------------------------------------------------------------
------------------------------------------------------------
------------------------------------------------------------
---------TGTGGGGAAAAG---------------------------------------
------------------------------------------------------------
------------------------------------------------------------
------------------------------------------------------------
------------------------------------------------------------
------------------------------AA--AGAGATCAGCCT--GTTA-CTGTGTC
TA---------------------------------TATAGAAAGAAG-------------
------------------------------------------------------------
------------------------------------------------------------
--------------------TAG-------------------------------------
---------------------------------------------------------ACA
T-----------------------------------------------------------
------------------------------------------------------AAGAGA
CTCCATTTTGTTCTGTA-------------------TTTGA-GATGCTGTTAATCTGTGA
CCCTA---------------------------CCCCCAACCTTGTCCTT-GCAAGAGACA
-----TGTGCT------GTGGTAACTCAAGGTTTAATGGATTTTGGGC------------
------------------------------------------------------------
------------------------------------------------------------
------------------------------------------------------------
------------------------------------------------------------
------------------------------------------------------------
------------------------------------------------------------
------------------------------------------------------------
------------------------------------------------------------
------------------------------------------------------------
------------------------------------------------------------
------------------------------------------------------------
------------------------------------------------------------
------------------------------------------------------------
------------------------------------------------------------
------------------------------------------------------------
------------------------------------------------------------
------------------------------------------------------------
------------------------------------------------------------
------------------------------------------------------------
------------------------------------------------------------
-------------------GTGCAGGGTGTG-----------------------------
------------------------------------------------------------
------------------------------------------------------------
------------------------------------------------------------
------------------------------------------------------------
--------------------------------------------------------ACTT
TGTT--------------------------------------------------------
------------------------------------------------------------
------------------------------------------------------------
------------------------------------------------------------
------------------------------------------------------------
------------------------------------------------------------
------------------------------------------------------------
-------------------------------------------------CCTAGA-----
----------AAAGCTA-GGTATTGTCCAAGGTTTATCCCCA-TGTGATA----GGATGA
AA----------------------------------------------------------
------------------------------------------------------------
------------------------------------------------------------
------------------------------------------------------------
------------------------------------------------------------
------------------------------------------------------------
-----CAATGTTG--------------------CT-AAAAGGTT----------------
-------------------TATCTCAAGGCACAGGA-TTTTCCTTTAAACT--TATTCAT
GTCAC--AGA--------------------------------------------------
------------------------------------------------------------
------------------------------------------------------------
------------------------------------------------------------
------------------------------------------------------------
------------------------TCCTTGTTCTT-------------------------
------------------------------------------------------------
------------------------------------------------------------
------------------------------------------------------------
------------------------------------------------------------
------------------------------------------ATGT------CTTACTGC
TAATTTCCTCCCT-------AAAAATGATC------CTATTGTCCTGCC------ACTCC
CTT-ATCTT---------------------------------------------------
------------------------------------------------------------
------------------------------------------------------------
------------------------------------------------------------
-------------------------------------TAAGATGGTAAAGATAATTATCT
ATAAATACTAAGGGAACTC-AGAGGCCGGTGCCGGC----------------GTGGGTCC
TCTGTAAGCTGA--GCGCCGGTCCCCTGGG-CCCCCGCT----TTTCTCTATACTTT---
------------------------------------------------------------
------------------------------------------------------------
------------------------------------------------------------
------------------------------------------------------------
-----------------------------GTCTCTGTGTCTTATT---------------
------------------------------------------------------------
------------------------------------------------------------
------------------------------------------------------------
------------------------------------------------------------
---------------------------------------------------------T-C
TTTTCT-CAAGTCTCTCG-TTCCACCTAACGAGAAACACCCA----CAGG-TGTGGA-GG
GGCAGG-----CCACCCCTTCA
>20-1807058_RM10_3LTR
------------------------------------------------------------
------------------------------------------------------------
------------------------------------------------------------
------------------------------------------------------------
------------------------------------------------------------
------------------------------------------------------------
---------TGTGGGGAAAAG---------------------------------------
------------------------------------------------------------
------------------------------------------------------------
------------------------------------------------------------
------------------------------------------------------------
------------------------------AA--AGAGATCAGCCT--GTTA-CTGTGTC
TA---------------------------------TATAGAAAGAAG-------------
------------------------------------------------------------
------------------------------------------------------------
--------------------TAG-------------------------------------
---------------------------------------------------------ACA
T-----------------------------------------------------------
------------------------------------------------------AAGAGA
CTCCATTTTGTTCTGTA-------------------TTTGA-GATGCTGTTAATCTGTGA
CCCTA---------------------------CCCCCAACCTTGTCCTT-GCAAGAGACA
-----TGTGCT------GTGGTAACTCAAGGTTTAATGGATTTTGGGC------------
------------------------------------------------------------
------------------------------------------------------------
------------------------------------------------------------
------------------------------------------------------------
------------------------------------------------------------
------------------------------------------------------------
------------------------------------------------------------
------------------------------------------------------------
------------------------------------------------------------
------------------------------------------------------------
------------------------------------------------------------
------------------------------------------------------------
------------------------------------------------------------
------------------------------------------------------------
------------------------------------------------------------
------------------------------------------------------------
------------------------------------------------------------
------------------------------------------------------------
------------------------------------------------------------
------------------------------------------------------------
-------------------GTGCAGGGTGTG-----------------------------
------------------------------------------------------------
------------------------------------------------------------
------------------------------------------------------------
[truncated: 925,890 more chars]
