# Supplementary material for: Recombinant origin and interspecies transmission of a HERV-K(HML-2)-related primate retrovirus with a novel RNA transport element
Source: eLife. 2024 Jul 22;13:e80216. doi: 10.7554/eLife.80216 (PMC11379458; doi:10.7554/eLife.80216)
Supplement: Figure 3—figure supplement 1—source data 2. [file elife-80216-fig3-figsupp1-data2.zip]

Archive with 1 entries (1 files):
- figure_3_supplement_1_source_data_2.png
