# Supplementary material for: Recombinant origin and interspecies transmission of a HERV-K(HML-2)-related primate retrovirus with a novel RNA transport element
Source: eLife. 2024 Jul 22;13:e80216. doi: 10.7554/eLife.80216 (PMC11379458; doi:10.7554/eLife.80216)
Supplement: Figure 5—source data 2. [file elife-80216-fig5-data2.zip › fig5_source_data_2/fig5_source_data_2.fasta]

>SERV-K1
GAAAAATC-AAGAAAGAAAAGGAA-TAGGGTATCCTTTTTAGGGGCGGCCACTGTAGCGC
CTCCTAAACCCATTCCATTAACTT---GGAAAACAGAAAAACCG------------GTAT
GGGTAAATCAGTGGCCGCTA-CCGAAGC-AAAAACTGGAGGCTTTACATTCATTAGCA-A
AGGAACAATTTAAAAAAGGACACATTGAGCCT--------TCATTCTCACCCTGGAATTC
TCCTGTATTTGTAATAC--AG---AAAAAATCAGGCAAATGGC--GTATGTTAATGGACT
TA-AGAG-CCGTAAATGCTGTAATTCAACCCAT-GGGGCCTCTTCAACCCGGATTGCCCT
CTCCGGCCATGATCCCAAAAGACTGGCCTTTAATTATAATTGATCTTAAGGATT-GC---
------------------TTTTTT---------------------------------ACC
ATTCCTCTGGCAGAGCAAGATTGTGAAAAATTTGCCTTTACTATACCAGCCATAAATAAT
AAAGAACCAGCCACCAGGTT-----------------------------------CCAGT
GGAAAGTACTACCTCAGGGAATGCTTAATAGTCC--AACTATTTGTCAAAC--TTTCGTA
GGTCAAGTCCTTCAACCAGTTAGAGACAA--ATT-TTCAGATTGTTATATCATTCACTAT
ATTGATGATA-TTTTATGTGCTGCAGAAACAAGAGAAAAATT-AATTGACTGTTACACAT
TTCTGCAAGCAGAGGTTGCCAACGCA-GGACTAACAATAGCATCGGATAAGATCCAAACC
TCTGCTCCTTTTCATTATTTAGGGATGCAGATAGAAAAGTAGAAAAATT---AAGCCAC-
AAA---AAAT-AGAAATAAGAA---AAGATACTTT-AAAAACTTTAAATGACTTT-CAAA
AATTGTTAG-------------------GCGATATTAATTGGATTCGGCCAACTCTAGGC
ATTCCTACTTATGCCATGTCAAATTTGTTCTCTATCCTAAGA-GGAGATCCAGACTT-AA
ATAGTAAAAGAATATTAACCCCAGAGGCAAC-AAAAGAAATTAAATTAGTGGAAG--AA-
AAAATTCAGTCAGCGCAAATAAATAGGATA------GATCCTTTAGCCCCACTCCAACTT
TTGAT-------TTTTGC-TACTACACATTCTCCAACAGGCATCATTATTCAAAACACTG
ATCTTGTGGAGTGGTCATTTCTTTCTCACAGT-ACAATTAAGACTTTTACATTGTACTTG
GATCGAATAGCTACATTAATTGGTCA-GGCAAGATTACGGATAA-----TAAAATTGTGT
----GGTAATGACCCAGAC-AAAATAGTTGTTCCT--TTAACCAAGGAACAAGTTAGGCA
AGCCTTTA--TCAATTCTGGTGCATGGCAGA--TTGGCCTTGCTAATTTTGTGG-GAGTT
ATTG--ATAATCATTACCC-AAAAACAAAAATCTTCCAG-TTTTTAAAATTGACTACTTG
GA-TTTTACCTAAAATCACCAGA-CATGAG-CCTTTAGAAAA------------------
--TGCTCTGA-CAGTAT-TTACTGATGGTTCCAGCAA-TGGAAAAGCGGCTTACACAGGA
CCAAAAGAGCGAG---TAATCAAAACT-CAG-TATCAATCAGCTCAAAGAGCAGAG-TTG
GTTG-CAGTCATTACAGTGTT-ACAAGATTTTAATCAACCTGTTAA-TATTA-T------
ATCAGATTCTGCATATGTAGTACAGGCTACAAGGGATGTTGAGACAGCTCTAATTAAATA
TA-GCATGGATGATCAGTTAAACC--AGTTGTTTAATTTA--------------------
--------------TTACAACAA-ACTGTAAG-AAAAAAGAATTTCTCATTTTATAT-TA
CTCA-TATTCGAGC--ACAC--ACTAATTTGCCA-GGACCTTTAACTATAGCAAATGAAC
AAGCTGACTTACTGGTATCCTCTGCATTCA-TAAAAGCACAAGAACTTCA-TGC---TTT
GACTCATGTAAATGCAGCAG-GGTTAAAAAACAAATTTGATGTCACATGGAAACAGGC-A
AAAGATATTGTACGACATTGCACCCAG-TGTCAAGTACTACACCTG-CCCACTCA-AGAG
GC---AGGAGTGAATCCCAGA-GGTCTGTGT-CCTAATGCATTATGGCAAATGGATGTTA
CC---CATGTACCTTCATTTGGA----------------AAATTATCATATGTTCATGTA
-ACAGTTGATACTTATTCACATTTCATATGGGCAACATGCCAGACAGGAG---AAAGTAC
TTCCCATGTT---AAAAAACA-----TT--TATTATCTTGTTTTGCTGTAATGGGAGTTC
C---------------AG-AAAAAA-TTAAAACTGA--CAATGGA--CCAGGTTATTGTA
GTAAAGCTT--------TCCAAAAATTCTTAAATCAGTGGAATATTAC-------ACATA
CAACAGGAATTC------------------------------------------------
-------------CTTATAATTCCCAAGGACAGG-CCATAGTTGAAAGAACTAATAGAA-
CACTCAAAACTCAATTAATTAAAC-------AAAAAAAA--GGGGGAGA---C-------
------------------------------------------------------------
-----------------------AGTAAG-------------------------------
------------GAGTATACCA-----------CTCCTCAGATGCAGCTTAATCTAGCAC
TCT---------------------------------------------------------
------AT-ACTTTAAATTTTTTAAACATTTATAGAAATCAGACT-ACTACTTCTGCAGA
ACAACA-TCTTACTGGT---AAAAAGAACAGTCCACATGAAGGAAAACTGATTT-GGTGG
AAAGACAACAAAAATAAGACATGGG-AAATAGGGAAGGTGATAACCTGGGGAAGAGGTTT
TGC-TTGTGT----TTCACC---AGGAGAAAA-TC------AGCTTCCTGTTTGGATACC
CACTAAACATTT-GAAGTTCTACAATGAA-------------CCCATCGGAGATGCAAA-
-----------------------GAAAAGCGCCTCCACGGAGACAGAAACACC-------
----GCAA------------------------------TCGAGCACC-ATTGACTCGCAT
GATGAACC-AAGTGATGATATCAGAAGAACAGATGAA-----GTCACCACGCACCA----
--------AGAAGGCGGAGCTGCCGACCTGGGCACAGTTAAAGAAGCTGACACCGTTAGC
T-----GGAAAAA-G-CCTAGCTAG--------------
>KN294351v1-223309_GSM
GAGAAATC-AAGAAAGAAAAGGAA-TAGGCTATCCTTTTTAGGAGCGGCCACTGTAGAGC
CTCCTAAACCCATTCCATTAACTT---GGAAAACAAAAAAACCG------------GTAT
GGGTAAATCAGTGGCCGCTA-CCAAAGC-AAAAACTGGAGGCTTTACATTTATTAACA-A
AGGAACAATTAGAAAAGGGACATATTGAGCCT--------TCATTCTCGCCCTGGAATTC
TCCTGTA-TTGTAATTC--AG---AAAAAATCAGGCAAATGGC--GTATGTTAATGGACT
TA-AGAG-CCGTAAACGCTGTAATTCAACCCAT-GGGGCCTCTCCAACCTGGATTGCCCT
CTCCGGCCATGATCCCAAAAGACTGGCCTTTAATTATAATTGATCTAAAGGATT-GC---
------------------TTTTTT---------------------------------ACC
ATTCCTCTGGCAGAGCAAGATTGTGAAAAATTTGCCTTTACTATACCAGCCATAAATAAT
AAAGAACCAGCCACCAGGTT-----------------------------------TCAGT
GGAAAGTATTACCTCAGGGAATGCTTAATAGTCC--AACTATTTGTCAAAC--TTTCGTA
GGTCAAGTCCTTCAACCAGTTAGAGACAA--ATT-TTCAGATTGTTATATCATTCACTAT
ATTGATGATA-TTTTATGTGCTGCAGAAACAAGAGACAAATT-AATTGACTGTTACACAT
TTCTGCAAGCAGAGGTTGCCAACGCA-GGACTAACAATAGCGTTTGATAAGATCCAAACC
TCTGATCCTTTTCATTATTTAGGGATGCAAATAG-AAAATAGAAAAATT---AAGCCAC-
AAA---AAAT-AGAAATAAGAA---AAGACACATT-AAAAACATTAAATGACTTT-CAGA
AATTGTTAG-------------------GCGATATTAATTGGATTCGGCCAACTCTAGGC
ATTCCTACTTATGCCATGTCAAATTTGTTCTCTATCCTAAGA-GGAGATCCAGACTT-AA
ATAGTAGAAGGATATTAACCCCAGAGGCAAC-AAAAGAAATTAAATTAGTGGAAG--AA-
AAAATTCAGTCAGCGCAAATAAGTAGAATA------AATTCTTTAGCCCCGCTCCAACTT
TTGAT-------TTTTGC-CACTACACATTCTCCAACAGGCATCATTGTTCAAAATACTG
ATCTTGTGGAGTGGTCATTCCTTCCTCACAGT-ACAATTAAGACCTTTACATTGTACTTG
GACCAAATAGCTACGTTAATTGGTCA-GACAAGATTACGAATAA-----TAAAATTGTGT
----GGTAATGACCCAGAC-AAAATAGTTGTTCCT--TTAACCAAGGAACAAGTTAAACA
AGCCTTTA--TCAATTCTGGTGCATGGCAGA--TTGGCCTTGCTGATTTTGTGG-GAATT
ATTG--ATAATCATTACCC-AAAAACAAAAATCTTCCAG-TTTTTAAAATTGACTACTTG
GA-TCTTACCTAAAATTACCAGA-CATGAA-CCTTTAGAAAA------------------
--TGCTCTAA-CAGTAT-TTACTGATGGTTCCAGCAA-TGGAAAAGCGGCTTACACAGGG
CCAAAGGAGCGAG---TAATCAAAACT-CAG-TATCAATCAGCTCAAAGGGCAGAG-TTG
GTTG-CAGTCATTACAGTGTT-AGAAGATTTTAATCAACCTGTTAA-TATTA-T------
ATCAGATTCTGCATATGTAGTACAGGCTACAAGGGAAGTTGAGACAGCTCTAATTAAATA
TA-GCATGGATAATCAGTTAAACC--AGCTGTTCAATTTG--------------------
--------------TTACAACAA-ACTGTAAG-AAAAAGGAATTTCCCATTTTATAT-TA
CTCA-TATTCGAGC--ACAT--ACTAATTTACCA-GGACCTTTAACTAAAGCAAATGAAA
AAGCTGACTTATTGGTATCCTCTACATTCA-TAAAAGCACAAGAACTTCA-TGC---TTT
GACTCATGTAAATGCAGCAG-GGTTAAAAAACAAATTTGATGTGACATGGAAACAGGC-A
AAAAATATTGTACAACATTGTAACCAG-TGTCAAGTACTACACCTG-CCCACTCA-AGAG
GC---AGGAGTTAATCCCAGA-GGTCTGTGT-CCTAATGCATTATGGCAAATGGATGTTA
CC---CATGTACCTTCATTTGGA----------------AAATTATCATATGTTCATGTA
-ACAGTTGATACTTACTCACATTTCATATGGGCAACATGCCAGACAGGAG---AAAGTAC
TTCCCATGTT---AAAAAACA-----TT--TATTATCTTGTTTTGCTGTGATGGGAGTTC
C---------------AG-AAAAAA-TTAAAACTGA--CAATGGA--CCAGGTTATTGTA
GTAAAGCTT--------TCCAAAAATTCTTAAATCAGTGGAATATCAC-------ACATA
CAACAGGAATTC------------------------------------------------
-------------CTTATAATTCCCAAGGACAGG-CCATAGTTGAAAGAACTAATAGAA-
CACTCAAAACTCAGTTAGTTAAAC-------AAAAAAAA--GGGGGAGA---C-------
------------------------------------------------------------
-----------------------AGTAAG-------------------------------
------------GAGTGTACCT-----------CTCCTCAGATGCAGCTTAATCTAGCAC
TCT---------------------------------------------------------
------AT-ACTTTAAATTTTTTAAACATTTATAGAAATCAGACT-ACTACTTCTGCAGA
ACAACA-TCTTACTGGT---AAAAAGAACAGTCCACATGAAGGAAAACTGATTT-GGTGG
AAAGACAACAAAAATAGGACATGGG-AAATAGGGAAGGTGATAACCTGGGGAAGAGGTTT
TGC-TTGTGT----TTCACC---AGGAGAAAA-TC------AGCTTCCTATTTGGATACC
CACTAGACATTT-GAAGTTCTACAATGAA-------------CCCAGCGGAGATGCAAA-
-----------------------GAAAAGCGCCTCCACGGAGACGGAAACATC-------
----GCAA------------------------------TCGAGCACC-ATTGACTCGCAG
GATGAATC-AAGTGGTGATATTAGAAAAACAGATGAA-----GTCACCACACACCA----
--------AGAAGGCAGAGCTGCTGACCTGGGCACAGTTAAAGAAGCTGACACTGTTAGC
T-----AGAAAAA-G-CCTAGCTAG--------------
>KN294451v1-1092578_GSM
GAAAAATC-AAGAAAGAAAAGGAA-TAGAATATCATTTTTAGGGGCGGCCACTGTAGAGC
CTCCTAAACCCATTCCATTAACTT---GGAAAACAGAAAACCCG------------GTAT
GGGTAAATCAGTGGCCGCTA-CCAAAGC-AAAAACTGGAGGCTTTACACTTATTAGCA-A
AGGAACAATTAGAAAAGGGACACATTGAGCCT--------TCATTCTCACCCTGGAATTC
TCCTGTATTTGTAATTC--AA---AAAAAATCAGGCAAATGGC--GTATGTTAATGAACT
TA-AGAG----GAAATGCTGTAATTCAACCCAT-GGGGCCTCTTCAACCCCGATTGCCCT
CTCCAGCCATGATCCCAAAAGACTGGCCTTTAATTATAATTGATCTAAAGGATT-GC---
------------------TTTTTT---------------------------------ACC
ATTCCTCTGGCAGAGCAAGATTGTGAAAAATTTGCCTTTACTATACCAGCCATAAATAAT
AAAGAACCAGCCACCAGGTT-----------------------------------TCAGT
GGAAAGTATTACCTCAGGGAATGCTTAATAGTCC--AACTATTTGTCAAAC--TTTCGTA
GGTCAAGTCCTTCAACCAGTTAGAGACAA--ATT-TTCAGATTGTTATATCATTCACTAT
ATTGATGATA-TTTTATGTGCTGCAGAAACAAGAGACAAATT-AATTGACTGTTATACAT
TTCTGCAAGCAGAGGTTGCCAATGCA-AGACTAACAATAGCATCTGATAAGGTCCAAACC
TCTGATCCTTTTCATTATTTAGGGATGCAGATAG-AAAATAGAAAAATT---AAACCAC-
AAA---AAAT-AGAAATAAGAA---AAGACACATT-AAAAACATTAAATGACTTT-CAAA
AATTGTTAG-------------------GCAATATTAATTGCATTTGGCCAACTCTAGGC
ATTCCTACTTATGCCATGTCAAATTTGTTCTCTATCCTAAGA-GGAGATCCAGACTT-AA
ATAGTAGAAGAATATTAACCCCAGAGGCAAC-AAAAGAAATTAAATTAGTGGAAG--AA-
AAAATTCAGTCAGCGCAAATAAGTAGAATA------GATTCTTTAGCCCCACTCCAACTT
TTGAT-------TTTTGC-CACTACACATTCTCCAACAGGCATCATTGTTCAAAATACTG
ATCTTGTGGAGTGGTCATTCCTTCCTCACAGT-ACAATTAAGACTTTTACATTGTACTTG
GACCAAATAGCTACATTAATTGGTCA-GACAAGATTACGAATAA-----TAAAATTGTGT
----GGTAATGACCCAGAC-AAAATAGTTGTTCCT--TTAACCAAGGAACAAGTTAAACA
AGCCTTTA--TCAATTCTGGTGCATGGCAAA--TTGGCCTTGCTGATTTTGTGG-GAATT
ATTG--ATAATCATTACCC-CAAAACAAAAATCTTCCAA-TTTTTAAAATTGACTACTTG
GA-TTTTACCTAAAATTACCAGA-CATAAA-CCTTTAGAAAA------------------
--TGCTCTGA-CAGTAT-TTACTGATGGTTCCAGCAA-TGGAAAAGCGGCTTACACAGGG
CCAAAGGAGCGAG---TAATCAAAACT-CAG-TATCAATCAGCTCAAAGGGCAGAG-TTG
GTTG-CAGTCATTACAGTGTT-AGAAGATTTTAATCAACCTGTTAA-TATTA-T------
ATCAGATTCTGCATATGTAGTACAGGCTACAAGGGATGTTGAGACAGCTCTAATTAAATA
TA-GCATGGATGATCAGTTAAACC--AGCTGTTCAATTTG--------------------
--------------TTACAACAA-ACTGTAAG-AAAAAGGAATTTCCCATTTTATAT-TA
CTCA-TATTCGAGC--ACAT--ACTAATTTACCA-GGACCTTTAACTAAAGCAAATGAAC
AAGCTGACTTACTGGTATCCTCTGCATTCA-TAAAAGCACAAGAACTTCA-TGC---TTT
GACTCATGTAAATGCAGCAG-GGTTAAAAAACAAATTTGATGTCACATGGAAACAGGC-A
AAAAATATTGTACAACATTGTACCCAG-TGTCAAGTACTACACCTG-CCCACTCA-AGAG
GC---AGGAGTTAATCCCAGA-GGTCTGTGT-CCTAATGCATTATGGCAAATGGATGTTA
CC---CATGTACCTTCATTTGGA----------------AAATTATCATATGTTCATGTA
-ACAGTTGATACTTATTCACATTTCATATGGGCAACATGCCAGACAGGAG---AAAGTAC
TTCCCATGTT---AAAAAACA-----TT--TATTATCTTGTTTTGCTGTAATGGGAGTTC
C---------------AG-AAAAAA-TTAAAACTGA--CAATGGA--CCAGGTTATTGTA
GTAAAGCTT--------TCCAAAAATTCTTAAATCAGTGGAATATTAC-------ACATA
CAACAGGAATTC------------------------------------------------
-------------CTTATAATTCCCAAGGACAGG-CCATAGTTGAAAGAACTAATAGAA-
CACTCAAAACTCAGTTAGTTAAAC-------AAAAAGAA--GGGGGAGA---C-------
------------------------------------------------------------
-----------------------AGTAAG-------------------------------
------------GAGTGTACCT-----------CTCCTCAGATGCAGCTTAATCTAGCAC
TCT---------------------------------------------------------
------AT-ACTTTAAATTTTTTAAACATTTATAGAAATCAGACT-ACTACTTCTGCAGA
ACAACA-TCTTACTGGT---AAAAAGAACAGTCCACATGAAGGAAAACTGATTT-GGTGG
AAAGACAACAAAAATAGGACATGGG-AAATAGGGAAGGTGATAACCTGGGGAAGAGGTTT
TGC-TTGTGT----TTCACC---AGGAGAAAA-TC------AGCTTCCTGTTTGGATACC
CACTAGACATTT-GAAGTTCTACAATGAA-------------CCCATCGGAGATGCAAA-
-----------------------GAAAAGCGCCTCCACGGAGACGGAAACACC-------
----GCAA------------------------------TCGAGCACC-ATTGACTCGCAT
GATGAATC-AAGTGGTGATATTAAAAAAACAGATGAA-----GTCACCACACACCA----
--------AGAAGGCGGAGCTGCCGACCTGGGCACAGTTAAAGAAGCTGACACTGTTAGC
T-----AGAAAAA-G-CCTAGCTAG--------------
>KN297595v1-21408_GSM
GGGAAATC-AAGAAAGAAAAGGAA-TAGGGTATTGTTTTTAGGGGCGGCCACTGTAGAGC
CTCCTAAACCCATTCCATTAACTT---GGAGAACAGAAAAAACA------------GTAT
GGGTAAATCAATGGCTGCTA-CCGAAAC--AAAACTGGAGGGTTTACATTTATTAGCA-A
AGTAACAATTAGAAAAGGGACACATTGAGCCC--------TCATTCTCGCCCTGGAATTC
TCCTGTGTTTGTAATTC--AG---AAAAAATCCGGCAGATGGT--GTGTGTTAACTGACT
TA-AGAG-CCATAAATGCCATAATTCAACCCAT-GGGGCCTCTTCAACCCGGATTGCCCT
CCCCAGCTGTGATTCCCAAAGACTAGCCTTTATACATGTT---TTTGAAATTTT-TT---
------------------TTTTTTTTTTTTTTTTTTTTTTTTTTTTTTTTTTTTTTAACC
ATTCCCCTGGCAGAGCAGGGTTGTGAAAAATTTGCCTTTACTATACAAGCCATAAATAAT
AAAGAACCAGCCACCAGGTT-----------------------------------TCAGT
GGAAAGTGTTACTTCAGGGAATGCTTCATAGTCC--AACTATTTGTCAGAC--TTTCATA
GGTCAAGTCCTTCAACCAGTTAGAGACAA--ACG-TTCAGATTGTTATATCATTCACTAT
ATTGATGATA-TTTTATGTGCTGCAGAAACAAGAGACAAATT-AATTGACTGTTACACAT
TTCTGCAAGCAGAAGTTGACAATGCA-GGACTGACAATAGCATCTGATAAGATTCAAACC
TCTACTCCTTTTCATTATTTAGGGATGCAGATAG-AAAATAGAAAAATT---AAGCCAC-
AAA---AACT-AGAAATGAGAA---AAGACACATT-AAAAACATTAAATGACTTT-CAGA
AATTGCTAG-------------------GTGATATTAATTGGATTCGGCCAACTCTAGGC
ATTCCTACTTAAGCCATGTCAAATTTGTTCTCTATCCTAAGA-GGAGACCCAAACTT-AA
ATAGTAAAAGAATATTAACCCCAGAGGCTAC-AGAAGAAATTAAATTAGTGGAAG--AA-
AAGATTCAGTCAGTGCAAATAAATAGAATA------GATCCCTTAGCCCCACTCCAACTT
TTGAT-------TTTTGC-TACTGCACATTCTCCAACAGGCATCATTGTTCAAAATACTA
ATCTTATGGAGTGATCATTCCTTCCTCACAGT-ACAATTAAGACTTTTACACTGTACTTA
GATCAAATAGCTACATTAATTGGTCA-GGCAAGATTATGAATAA-----TAAAATTGTGT
----GGAAATGACCCAGAC-AAAATAATTGTTCCT--TTAACCAAGGAACAAGTTAGACA
AGCCTTTA--TCAATTCTGGTGCATGGCAGA--TTGGTCTTGCTGATTTTGTGG-GAATT
ACTG--ATAATCATTACCC-AAAAACAAAAATCTTCCAG-TTTTTAAAATTGACTACTTG
GA-TTTTACCTAAAATTACCAGA-CATGAA-GCTTTAGAAAA------------------
--TGCTCTGA-CAGTAT-TTAATGATGGCTCCAGCAA-TGGAAAAGCAGCTTACACAGGG
TCAAAAGAGCAAG---TTATCAAAACT-CAATTATCAGTCGGCTCAAAGAGCAGAG-CTG
GTTG-CAGTCATTACAGTGTT-ACAAGATTTTAATCAACCTGTTAA-TATTG-T------
ATCAGATTCTGCGTATGTAGTACAGGCTACAAGGGATGTTGAGACAGCTCTAATTAAATA
TA-GCATGGATGATCAGTTAAACC--AGCTGTTCAATTTA--------------------
--------------TTACAACAA-ACTGTAAG-AAAAAGGAATTTCCCATTTTATAT-TA
CTCA-TATTCGAGC--ACAC--ACTAATTTACCA-GGACCTTTAACTAAAGCAAATGAAC
AAGCTGACTTACTGGTATCCTCTGCATTTA-TAAAAGCACAAGAACTTCA-TGC---TTT
GACTCATGTAAATGCAGCAG-GATTAAAAAACAAACTTGATGTCACATGGAAACAGGC-A
AAAGATATTGTACAACATTGCACCCAG-TGTCAAGTCCTACACCTG-CCCACTTA-AGAG
GC---AGGAGTTAATCCCAGA-GGTCTGTGC-CCTAATGCGTTATGGCAAATGGATGTTA
CA---CATGTACCTTCATTTGGA----------------AGATTATCATACGTTCATGTA
-ACAGTTAATACTTATTCACATTTCATAGGGGCAACCTGCCAGACAGGAG---AAAGTAC
TTCCCATGTT---AAAAAACA-----TT--TATTATCTTGTTTTGCTGTCATAGGAGTTC
C---------------AG-AAAAAA-TTAAAACTGA--CAGTGGA--CCAGGATACTGTA
GTAATGCTT--------TCCAAAAATTCTTAAATCAGTGGAAACTTAT-------ACATA
CAACAGGAATTC------------------------------------------------
-------------CCTATAATTCCCAAGGACAGG-CCATAGTTGAAAGAACTAATAGAA-
CTCTCAAAACTCAG----TTAAAC-------AAAAAGAA--AGGGGAGA---C-------
------------------------------------------------------------
-----------------------AGTAAC-------------------------------
------------GAGTGTACCA-----------CTCCTCAGATGCAACTTAATGTAGCAC
TCT---------------------------------------------------------
------AT-ACTTTGAATTTTCTAAGCATTTATAGAAATCAGACT-ACTACTTCTGCAGA
A---CA-TCTTACTGGT---AAAAACAAGAGCCCACATGAAGGAAAACTGAGTT-GGTGG
AAAGACAA-AAAAATAAGACATAGG-AAATAGGGAAGGTGAGAACCT-GGGGAGAGGTTT
TGC-TTGTGT----TTCACC---AGGAGAAAA-TC------AGCTTCCTGT---AGAACC
CACTAGACATTC-GAAGTTC---------------------------------TGCAAA-
-----------------------GAAAAGTGCCTCCACGGAGACGGAAACACC-------
----GCAG------------------------------TTGAGCATC-ATTGACTCGCAA
GATGAACA-AAGTGGTGATATCAGAAGAACAGATGAA-----GTCGCCACCCACCA----
--------AGAAGGCAGAGCCGCCAACCTGGGCACAATTAAAGAAGCTGACACAGTTAGC
T-----GAAAAAA-G-CCTAGAGAA--------------
>KN298305v1-572196_GSM
GAAAAATC-AAAAAAGAAAAGGAA-TAGGGTATCCTTTTTAGGGGCGGCCACTGTAGAGC
CTCCTAAACCCATTCCATTAACTT---GGAAAACAGAAAAACCG------------GTAT
GGGTAAATCAGTGGCCGCTA-CCAAAGC-AAAAACTGGAGGCTTTACACTTATTAGCA-A
AGGAACAATTAGAAAAGGGACACATTGAGCCT--------TCATTCTCACCCTGGAATTC
TCCTGTATTTGTAATTC--AG---AAAAAGTCAGGCAAATGGC--GTATGTTAATGGACT
TA-AGAG-CCGTAAACGCTGTAATTCAACCCAT-GGGGCCTCTCCAACCTGGATTGCCCT
CTCCGGCCATGATCCCAAAAGACTGGCCTTTAATTATAATTGATCTTAAGGATT-GC---
------------------TTTTTT---------------------------------ACC
ATTCCTCTGACAGAGCAAGATTGTGAAAAATTTGCCTTTACTATACCAGCCATAAATAAT
AAAGAACCAGCCACCAGGTT-----------------------------------TCAGT
GGAAAGTATTACCTCAGGGAATGCTTAATAGTCC--AACTATTTGTCAAAC--TTTCGTA
GGTCAAGTCCTTCAACCAGTTAGAGACAA--ATT-TTCAGATTGTTATATCATTCACTAT
ATTGATGATA-TTTTATGTGCTGCAGAAACAAGAGACAAATT-AATTGACTGTTACACAT
TTCTGCAAGCAGAGGTGGCCAACGCA-GGACTAACAATAGCATCTGATAAGATCCAAACC
TCTGCTCCTTTTCATTATTTAGGGATGCAAATAG-AAAATAGAAAAATT---AAGCCAC-
AAA---AAAT-AGAAATAAGAA---AAGACACATT-AAAAACATTAAATGACTTT-CAAA
AATTGTTAG-------------------GCGATATTAATTGGATTCGGCCAACTCTAGGC
ATTCCTACTTATGCCATGTCAAATTTGTTCTCTATCCTAAGA-GGAGATCCAGACTT-AA
ACAGTAGAAGAATATTAACCCCAGAGGCAAC-AAAAGAAATTAAATTAGTGGAAG--AA-
AAAATTCGGTCAGCACAAATAAGTAGAATA------GATTCTTTAGCCCCACTCCAACTT
TTGAT-------TTTTGC-TACTGCACATTCTCCAACAGGCATCATTGTTCAAAATACTG
ATCTTGTGGAGTGGTCATTCCTTCCCCACAGT-ACAATTAAAACTTTTACATTGTACTTG
GATCAAATAGCTACATTAATTGGTCA-GACAAGATTACGAATAA-----TAAAATTGTGT
----GGTAATGACCCAGAC-AAAATAGTTGTTCCT--TTAACCAAGGAACAAGTTAAACA
AGCCTTTA--TCAATTCTGGTGCATGGCAAA--TTGGCCTTGCTGATTTTGTGG-GAATT
ATTG--ATAATCATTACCC-CAAAACAAAAATCTTCCAG-TTTTTAAAATTGACTACTTG
GA-TTTTACCTAAAATTACCAGA-CATAAA-CCTTTAGAAAA------------------
--TGCTCTGA-CAGTAT-TTACTGATGGTTCCAGCAA-TGGAAAAGCGGCTTACACAGGG
CCAAAGGAGCGAG---TAATCAAAACT-CAA-TATCAATCAGCTCAAAGGGCAGAG-TTG
GTTG-CAGTCATTACAGTGTT-AGAAGATTTTAATCAACCTGTTAA-TATTA-T------
ATCAGATTCTGCATATGTAGTACAGGCTACAAGGGATGTTGAGACAGCTCTAATTAAATA
TA-GCATGGATGATCAGTTAAACC--AGCTGTTCAATTTG--------------------
--------------TTACAACAA-ACTGTAAG-AAAAAGGAATTTCCCATTTTATAT-TA
CTCA-TATTCGAGC--ACAC--ACTAATTTACCA-GGACCTTTAACTAAAGCAAATGAAC
AAGCTGACTTACTGGTATCCTCTGCATTCA-TAAAAGCACAAGAACTTCA-TGC---TTT
GACTCATGTAAATGCAGCAG-GGTTAAAAAACAAATTTGATGTCACATGGAAACAGGC-A
AAAAATATTGTACAACATTGTACCCAG-TGTCAAGTACTACACCTG-CCCACTCA-AGAG
GC---AGGAGTTAATCCCAGA-GGTCTGTGT-CCTAATGCATTATGGCAAATGGATGTTA
CC---CATGTACCTTCATTTGGA----------------AAATTATCATATGTTCATGTA
-ACAGTTGATACTTATTCACATTTCATATGGGCAACATGCCAGACAGGAG---AAAGTAC
TTCCCATGTT---AAAAAACA-----TT--TATTATCTTGTTTTGCTGTGATGGGAGTTC
C---------------AG-AAAAAA-TTAAAACTGA--CAATGGA--CCAGGTTATTGTA
GTAAAGCTT--------TCCAAAAATTCTTAAATCAGTGGAATATTAC-------ACATA
CAACAGGAATTC------------------------------------------------
-------------CTTATAATTCCCAAGGACAGG-CCATAGTTGAAAGAACTAATAGAA-
CACTCAAAACTCAGTTAGTTAAAC-------AAAAAGAA--GGGGGAGA---C-------
------------------------------------------------------------
-----------------------AGTAAG-------------------------------
------------GAGTGTACCT-----------CTCCTCAGATGCAGCTTAATCTAGCAC
TCT---------------------------------------------------------
------AT-ACTTTAAATTTTTTAAACATTTATAGAAATCAGACT-ACTACTTCTGCAGA
ACAACA-TCTTACTGGT---AAAAAGAACAGTCCACATGAAGGAAAACTGATTT-GGTGG
AAAGACAACAAAAATAGGACATGGG-AAATAGGGAAGGTGATAACCTGGGGAAGAGGTTT
TGC-TTGTGT----TTCACC---AGGAGAAAA-TC------AGCTTCCTATTTGGATACC
CACTAGACATTT-GAAGTTCTACAATGAA-------------CCCATCGGAGATGCAAA-
-----------------------GAAAAGCGCCTCCACGGAGACGGAAACACC-------
----GCAA------------------------------TCGAGCACC-ATTGACTCGCAT
GAAGAGTC-AAGTGGTGATATTAAAAAAACAGATGAA-----GTCACCACACACCA----
--------AGAAGGCGGAGCTGCCGACCTGGGCACAGTTAAAGAAGCTGACACTGTTAGC
T-----AGAAAAA-G-CCTAGCTAG--------------
>KN298376v1-191548_GSM
GAAAAATC-AAAAAAGAAGAGGAA-TAGGGTATCCTTTTTAGGGGCGGCCACTGTAGAGC
CTCCTAAACCCATTCCATTAACTT---GGAAAACAGAAAAACTG------------ATAT
GGGTAAATCAGTGGCTGCTA-CCAAAGC-AAAAACTGGAGGCTTTACACTTATTAGCA-A
AGGAACAATTAGAAAAGGGATACACTGAGCCT--------TCATTCTCACCCTGGAATCC
TCCTGTATTTGTAATTC--AG---AAAAAATCAGGCAAATGGC--ATATGTTAATGGACT
TA-AGAG-ACGTAAATGCTGTAATTCAACCCAT-GGGGCCTCTCCAACCTGGATTGCCCT
CTCCGGCCATGATCCCAAAAGACTGGCTTTTAATTATAATTGATCTAAAGGATT-GC---
------------------TTTTTT---------------------------------ACC
ATTCCTCTGGCAGAGCAAGATTGTGAAAAATTTGCCTTTACTATACCAGCCATAAATAAT
AAAGAACCAGCCACCAGGTT-----------------------------------TCAGT
GGAAAGTATTACCTCAGGGAATGCTTAATAGTCC--AACTATTTGTCAAAC--TTTCGTA
GGTCAAGTCCTTCAACCAGTTAGAGACAA--ATT-TTCAGATTGTTATATCATTCACTAT
ATTGATGATA-TTTTATGTGCTGCAGAAACAAGAGACAAATT-AATTGACTGTTACACAT
TTCTGCAAGCAGAGGTGGCCAACGCA-GGACTAACAATAGCATCTGATAAGATCCAAACC
TCTGCTCCTTTTCATTATTTAGGGATGCAAATAG-AAAATAGAAAAATT---AAGCCAC-
AAA---AAAT-AGAAATAAGAA---AAGACACATT-AAAAACATTAAATGACTTT-CAAA
AATTGTTAG-------------------GCGATATTAATTGGATTCAGCCAACTCTAGGC
ATTCCTACTTATGCCATGTCAAATTTGTTCTCTATCCTAAGA-GGAGATCCAGACTT-AA
ATAGTAGAAGAATATTAACCCCAGAGGCAAA-AAAATAAATTAAATTAGTGGAAT--AA-
AAAGTTCAGTCAGCACAAATAAGTAGAATA------GATTCTTTAGCCCCACTCCAACTT
TTGAT-------TTTTGC-CACTACACATTCTCCAACAGGCATCATTGTTCAAAACACTG
ATCTTGTGGAGTGGTCATTTCTTCCTCACAGG-ACAATTAAAACTTTTACATTGTACTTG
GATCAAATAGCTACATTAATTGGTCA-GACAAGATTACGAATAA-----TAACATTGTGT
----GGTAATGACCCAGAC-AAAATAGTTGTTCCT--TTAACCAAGGAACAAGTTAAACA
AGCCTTTA--TCAATTCTGGTGCATGGCAAA--TTGGCCTTGCTGATTTTGTGG-GAATT
ATTG--ACAATCATTACCC-AAAAACAAAAATCTTTCAG-TTTTTAAAATTGACTACTTG
GA-TTTTACCTAAAATTACCAGA-CATAAA-CCTTTAGAAAA------------------
--TGCTCTGA-CAGTAT-TTACTGGTGGTTCCAGCAA-TGGAAAAGTGGCTTACACAGGG
CCAAAAGAGTGAG---TAATCAAAACT-CAA-TATCAATCAGCTCAAAGGGCAGAG-TTG
GTTG-CAGTCATTACAGTGTT-AGAAGATTTTAATCAACCTGTTAA-TATTA-T------
ATCAGATTCTGCATATGTAGTACAGGCTACAAGGGATGTTGAGATAGCTCTAATTAAATA
TA-GCATAGATGATCAGTTAAACC--AGCTGTTCAATTTG--------------------
--------------TTACAACAA-ACTGTAAG-AAAAAGGAATTTCCCATTTTATGT-TA
CTCA-TATTCGAGC--ACAC--ACTAATTTACCA-GGACCTTTAACTAAAGCAAATGAAC
AAGCTGACTTACTGGTATCCTCTGCATTCA-TAAAAACACAAGAACTTCA-TGC---TTT
GACTCATGTAAATGCAGCAG-GGTTAATAAACAAATTCAATGTCACATGGAAACAGGC-A
AAAAATATTGTACAACATTGTACCCAG-TGTCAAGTACTACACCTG-CCCACTCA-AGAG
GC---AGGAGTTAATCCCAGA-GGTCTGTGT-CCTAATGCATTATGAAAAATGGATGTTA
CC---CATATACCTTCATTTGGA----------------AAATTATCATATGTTTATGCA
-ACAGTTGATACTTATTCACATTTCATATGGGCAACCTGCCAGACAGGAG---AAAGTAC
TTCCCATGTT---AAAAAACA-----TT--TTTTATTTTGTTTTGCTGTAATGGGAGTTC
C---------------AG-AAAAAA-TTAAAACTGA--CAATGGA--CCAGGTTATTGTA
GTAAAGCTT--------TCCAAAAATTCTTAAATCAGTGGAATATTAC-------ACATA
CAACAGGAATTC------------------------------------------------
-------------CTTATAATTCCCAAGGACAGG-CCATAGTTGAAAGAACTAATAGAA-
CACTCAAAACTCAGTTAGTTAAAC-------AAAAAGAA--GGGGGAGA---C-------
------------------------------------------------------------
-----------------------AGTAAG-------------------------------
------------GAGTGTACCT-----------CTCCTCAGATGCAGCTTAATCTAGCAC
TCT---------------------------------------------------------
------AT-ACTTTAAATTTTTTAAACATTTATAGAAATCAGACT-ACTACTTCTGCAGA
ACAACA-TCTTACTGGT---AAAAAGAACAGTCCACATGAAGGAAAACTGATTT-GGTGG
AAAGACAACAAAAATAGGACATGGG-AAATAGGGAAGGTGATAACCTGGGGAAGAGGTTT
TGC-TTGTGT----TTCACC---AGGAGAAAA-TC------AGCTTCCTGTTTGGATACC
CACTAGACATTT-GAAGTTCTACAATGAA-------------CCCATCGGAGATGCAAA-
-----------------------GAAAAGCGCCTCCACGGAGACGGAAACACC-------
----GCAA------------------------------TCGAGCACC-ATTGACTCGCAT
GATGAGTC-AAGTGGTGATAT---------------------------------------
------------------------------------------------------------
---------------------------------------
>KN299223v1-256285_GSM
GAGAAATC-AAGAAAGAAAAGGAA-TAGGCTATCCTTTTTAGGAGCGGCCACTGTAGAGC
CTCCTAAACCCATTCCATTAACTT---GGAAAACAAAAAAACCG------------GTAT
GGGTAAATCAGTGGCCGCTA-CCAAAGC-AAAAACTGGAGGCTTTACATTTATTAACA-A
AGGAACAATTAGAAAAGGGACATATTGAGCCT--------TCATTCTCGCCCTGGAATTC
TCCTGTA-TTGTAATTC--AG---AAAAAATCAGGCAAATGGC--GTATGTTAATGGACT
TA-AGAG-CCGTAAACGCTGTAATTCAACCCAT-GGGGCCTCTCCAACCTGGATTGCCCT
CTCCGGCCATGATCCCAAAAGACTGGCCTTCAATTATAATTGATCTAAAGGATT-GC---
------------------TTTTTT---------------------------------ACC
ATTCCTCTGGCAGAGCAAGATTGTGAAAAATTTGCCTTTACTATACCAGCCATAAATAAT
AAAGAACCAGCCACCAGGTT-----------------------------------TCAGT
GGAAAGTATTACCTCAGGGAATGCTTAATAGTCC--AACTATTTGTCAAAC--TTTCGTA
GGTCAAGTCCTTCAACCAGTTAGAGACAA--ATT-TTCAGATTGTTATATCATTCACTAT
ATTGATGATA-TTTTATGTGCTGCAGAAACAAGAGACAAATT-AATTGACTGTTACACAT
TTCTGCAAGCAGAGGTTGCCAACGCA-GGACTAACAATAGCATTTGATAAGATCCAAACC
TCTGCTCCTTTTCATTATTTAGGGATGCAAATAG-AAAATAGAAAAATT---AAGCCAC-
AAA---AAAT-AGAAATAAGAA---AAGATACATT-AAAAACATTAAATGACTTT-CAAA
AATTGTTAG-------------------GCGATATTAATTAGATTAGGCCAACTCTAGGC
ATTCCTACTTATGCTATGTCAAATTTGTTCTCTATCCTAAGA-GGAGATCCAGACTT-AA
ATAGTAGAAGAATATTAACCCCAGAGGCAAC-AAAAGAAATTAAATTAGTGGAAG--AA-
AAAATTCAGTCAGCGCAAATAAGTAGAATC------GATTCTTTAGCCCCACTCCAACTT
TTGAT-------TTTTGC-CACTACACATTCTCCAACAGGCATCATTGTTCAAAATACTG
ATCTTGTGGAGTGATCATTCCTTCCACACAGT-ACAATTAAAACTTTTACATTGTATTTA
GATCAAATAGCTACATTAATTGGTCA-GATAAAATTACAAATAA-----TAAAATTGTGT
----GGTAATGACCCAGAC-AAAACAGTTGTTCCT--TTAACCAAGGAACAAGTTAAACA
AGCCTTTA--TCAATTCTGGTGCATGGCAGA--TTGGCCTTGCTGATTTTGTGG-GAATT
ATTG--ATAATCATTACCC-AAAAACAAAAATCTTCCAG-TTTTTAAAATTGACTACTTG
GA-TCTTACCTAAAATTACCAGA-CATAAA-CCTTTAGAAAA------------------
--TGCTCTGA-CAGTAT-TTACTGATGGTTCCAGCAA-TGGAAAAGCGGCTTACACAGGG
CCAAAGGAGCGAG---TAATCAAAACT-CAA-TATCAATCAGCTCAAAGGGCAGAG-TTG
GTTG-CAGTCATTACAGTGTT-AGAAGATTTTAATCAACCTGTTAA-TATTA-T------
ATCAGATTCTGCATATGTAGTACAGGCTACAAGGGATGTTGAGACAGCTCTAATTAAATA
TA-GCATGGATGATCAGTTAAACC--AGCTGTTCAATTTG--------------------
--------------TTACAACAA-ACTGTAAG-AAAAAGGAATTTCCCATTTTATAT-TA
CTCA-TATTCGAGC--ACAC--ACTAATTTACCA-GGACCTTTAACTAAAGCAAATGAAC
AAGCTGACTTACTGGTATCCTCTGCATTCA-TAAAAGCACAAGAACTTCA-TGC---TTT
GACTCATGTAAATGCAGCAG-GGTTAAAAAACAAATTTGATGTCACATGGAAACAGGC-A
AAAAATATTGTACAACATTGTACCCAG-TGTCAAGTACTACACCTG-CCCACTCA-AGAG
GC---AGGAGTTAATCCCAGA-GGTCTGTGT-CCTAATGCATTATGGCAAATGGATGTTA
CC---CATGTACCTTCATTTGGA----------------AAATTATCATATGTTCATGTA
-ACAGTTGATACTTATTCACATTTCATATGGGCAACATGCCAGACAGGAG---AAAGTAC
TTCCCATGTT---AAAAAACA-----TT--TATTATCTTGTTTTGCTGTAATGGGAGTCC
C---------------AG-AAAAAA-TTAAAACTGA--CAATGGA--CCAGGTTATTATA
GTAAAGTTT--------TCCAAAAATTCTTAAATCAGTGGAATATTAC-------ACATA
AAACAGGAATTC------------------------------------------------
-------------CTTATAATTCCCAAGGACAGG-CCATAGTTGAAAGAACTAACAGAA-
CACTCAAAACTCAGTTAGTTAAAC-------AAAAAGAA--GGGGGAGA---C-------
------------------------------------------------------------
-----------------------AGTAAG-------------------------------
------------GAGTGTACCT-----------CTCCTCAGATGCAGCTTAATCTAGCAC
TCT---------------------------------------------------------
------AT-ACTTTAAATTTTTTAAACATTTATAGAAATCAGACT-ACTACTTCTGCAGA
ACAGCA-TCTTACTGGT---AAAAAGAACAGTCCACATGAAGGAAAACTGATTT-GGTGG
AAAGACAACAAAAATAGGACATGGG-AAATAGGGAAGGTGATAACCTGGGGAAGAGGTTT
TGC-TTGTGT----TTCACC---AGGAGAAAA-TC------AGCTTCCTATTTGGATACC
CACTAGACATTT-GAAGTTCTACAATGAA-------------CCCATCGGAGATGCAAA-
-----------------------GAAAAGCACCTCCACAGAGACAGAAACACC-------
----GCAA------------------------------TCGAGCACC-ATTGACTCGCAT
GATGAATC-GAGTGGTGATATCAGAAAAACAGATGAA-----GTCACTACGCACCA----
--------AGAAGGTGGAGCTGCCAACCTGGGCACAGTTAAAGAAGCTGACATTGTCAGC
T-----AGAAAAA-G-CCTAGCTAG--------------
>KN300000v1-786535_GSM
GAAAAATC-AAGAAAGAAAAGGAA-TAGGGTATCCTTTTTAGGGGTGGCCACTGTAGAGC
CTCCTAAACCCATCCCATTAACTT---GGAAAACAGAAAAACCG------------GTAT
GGGTAAATCAGTGGCTGCTA-CCGAAAC-AAAAACTGGAGGCTTTACATTTATTAGCA-A
AGGAACAATTAGAAAAGGGACACACTGAGCCT--------TCATTCTTGTCCTGGAATTC
TCCTGCATTTGTAATTC--AG----AAAAATCAGGCAAATGGC--GTATGTTAACGGACT
TA-AGAG-CCATAAATGCTGTAATTCAACCCAT-GGGGCCTCTCCAACCTGGGTTGCCCT
CCCCAGCCATGATCCCAAAATACTGGCCTTTAATTATAATTGATCTAAAGGATT-GC---
------------------TTTTTC---------------------------------ACC
ATTCCTCTGGCAGAGCAGGATTGTGAAAAATTTGCCTTTACTATACCAGCCATAAATAAT
AAAGAACCAGCCACCAGGTT-----------------------------------TCAGT
GGAAAGTACTACCTTAGGGAATGCTTCATAGTCC--GACTATTTGTCAGAC--TTTTGTA
GGTCAAGTCCTTCAAACA----GAGACAA--ATT-TTCAGATTGTTATATCATTCACTAT
ATTGATGATATTTTTATGTGCTACAGAAAC---AGACAAATG-AATTGACTGTTACACTT
TTCTGCAAGCAGAGGTTGCCAACGCA-GGATTAACAATAGCATCTGATAAGATTCAAACC
TCTACTCCTTTTCATTATTTAGGGATGCAGATAG-AAAATAAAAAAATT---AAGCCAC-
AAA---AAAT-AGAAGTAAAAA---AAGACACATT-AAAAACATTAAATGACTTT-CAGA
AATTGTTAG-------------------GCGATATTAATTGGATTTGGCCAACTCTAGGC
ATTCCTATTTATGCCATGTCAAATTTGTTCTCTATCCTAAGA-GGAGACCCAGACTT-AA
ATAGTAAAAGAATATTAACCCCAGAGGCAAC-AAAAAAAATTAAATTAGTGGAAG--AA-
AAAATTCAGTCAGCGCAAATAAGTAAAATA------GATCCCTTAGCTCCACTCCAACTT
TTGAC-------TTTTGC-TACTGCGCATTCTCCAACAGGCATCATTGTTCAAAATACTG
ATCTTGTGGAGTGGTCATTCCTTCCTCACAGT-ATAATTAAGACTTTTACATTGTACTTG
GATCAAATAGCTACATTAATTGGTCA-GGCAAGATTACGAATAA-----TAAAATTGTGT
----GGTAATGATCCAGAC-AAAATAGTTGTTCCT--TTAACCAAGGAACAAATTAGACA
AGCCTTTA--TCAATTCTGGTGCATGGCAGA--TTGGTCTTGCTGATTTTGTGG-GAATT
ATTG--ATAATTATTACCC-CAAAACAAAAATCTTCCAG-TTTTTAAAAATGACTACTTG
GA-TTTTACCTAAAATTACCAGA-CATGAA-CCTTTAGAAAA------------------
--TGCTCTGA-CAGTAT-TTACTGATGGTTCCAGCAA-TGGAAAAGCGGCTTACACAGGG
CCAAAAGAGCGAG---TAATCAAAATT-CAA-CATCAATCGGCTCAAAGGGCAGAG-TTG
GTTG-CACTCATTACAGTGTT-ACAAGATTTTAATCAACCTGTTAA-TACTG-T------
ATCAGATTCTGCATATGTAGTACATGCTACAAGGGATGTTGAGACAGCTCTAATTAAATA
TA-GCATGGATGCTCAGTTAAACC--AGCTGTTCAATTTA--------------------
--------------TTACAACAA-ACTGTAAG-AAAAAGGAATTTCCCATTTTATAT-TA
CTCA-TATTCAAGC--ACAC--ACTAATTTACCA-GGACCTTTAACTAAAACAAATGAAC
AAACTGACTTACTGGTATCCTCTGCATTCA-TAAAAGCACAAGAACTTCA-TGC---TTT
GACTCATGCAAATGCAGCAG-GGTTAAAAAACAAATTTGCTGTCACATGGAAACAGGC-A
AAAGATACTGTACAACATTGTACCCAG-TATCAAGTACTACACCTG-CCCACTCA-AGAG
GC---AGGAGTTAATCCCAGA-GGTCTGTGT-CCTAACGCATTATGGCAAATGGATGTCA
CA---CATGTACCTTCATTTGGA----------------AAATTATCATATGTTCATGTA
-ACAGTTGATACTTATTCACATTTCATATGGGCAACCTGCCAGACAGGAG---CAAGTAC
TTCCCATGTT---AAAAAACA-----AT--TATTATCTTGTTTTGCTGTAATGGGAGCTC
C---------------AG-AAAAAA-TTAAAACTGA--CAATGGA--CCAGGATATTGTA
GTAAAGCTT--------TCCAAAAATTCTTAAACCAGTGAAAAACTAC-------ACATG
TAACAGGAATTC------------------------------------------------
-------------CTTATAATTCCCAAAGACAGG-CCATAGCTGAAAGAACTAACAGAA-
CACTCAAAACTCAG----TTAAAC-------AAAAAGAA--GGGGGAGA---C-------
------------------------------------------------------------
-----------------------AGTAAG-------------------------------
------------GAGTGTACCA-----------CTCCTCAGATGCAACTTAATCTAGCAC
TCT---------------------------------------------------------
------AT-ACTTTAAATTTTTTAAACATTGACAGAAATCAGACT-ACTACTTCTGCAGA
GCAACA-TCTTACTGGT---AAAAAGAACAGTCCACATGAAGGAAAACTGACTT-GGTGG
AAAGACAACAAAAATAAGACATGGG-AAATAGGGAAGGTGATAACCTGGGGAAGAGGTTT
TGC-TTGTGT----TTCACC---AGAAGAAAA-TC------AGCTTCCTGTTTGGATACC
CACTAGACATTT-AAAGCTCTACAATGAC-------------CCCATCCGGGATGCAAA-
-----------------------GAAAAGCGCCTCCACGGAGATGGAAACACC-------
----GCAA------------------------------TCAAGCACC-ACTGATTTGCAA
GATGAACA-AAGTGGTGATATCAGAAGAACAGACG-------------------------
------------------------------------------------------------
---------------------------------------
>JABR01028894v1-696_GSM
GAAAAATC-AAAAAGGAAAACGAA-TAGGCTATCCTTTTTAGGGGCGGCCACTGTAGAGC
CTCCTAAACCCATTCCATTAACTT---GGAAAACAGAAAAACCG------------GTAT
GGGTAAATCAGTGGCCGCTA-CCAAAGC-AAAAACTGGAGGCTTTACACTTATTAGCA-A
AGGAACAATTAGAAAAGGGACACATTGAGCCT--------TCATTCTCACCCTGGAATTC
TCCTGTATTTGTAATTC--AG---AAAAAATCAGGCAAATGGC--ATATGTTAATGGACT
TA-AGAG-CCGTAAACGCTGTAATTCAACCCAT-GGGGCCTCTCCAACCTGGATTGCCCT
ATCCGGCCATGATCCCAAAAGACTGGCCTTTAATTATAATTGATCTTAAGGATT-GC---
------------------TTTTTT---------------------------------ACC
ATTCCTCTGGCAGAGCAGGAATGTGAAAAATTTGCCTTTACTATACCAGCCATAAATAAT
ACAGAACCAGCCACCAGGTT-----------------------------------TCAGT
GGAAAGTATTACCTCAGGGAATGCTTAATAGTCC--AACTATTTGTCAAAC--TTTCGTA
GGTCAAGTCCTTCCACCAGTTAGAGACAA--ATT-TTCCGATTGTTATATCATTCACTAT
ATTGATGATA-TTTTATGTGCTGCAGAAACAAGAGACAAAGT-AATTGACTGTTACACAT
TTCTGCAAGCAGAGGTTGCCAACGCA-GGACTGACAATAGCATTTGATAAGATCCAAACC
TCTGATCCTTTTCATTATTTAGGGATACAAATAG-AAAATAAAAAAATT---AAGCCAC-
AAA---AAAT-AGAAATAAGAA---AAGATACATT-AAAAACATTAAATGACTTT-CAAA
ACTTGTTAG-------------------GCGATCTTAATTGGATTCGGCCAACTCTAGGC
ATTCCCACTTATGCCATGTCAAATTTGTTCTCTATCTTAAGA-GGAGATCCAGACTT-AA
ATAGTAGAAGGATATTAACCCCAGAGGCAAC-AAAAGAAATTAAATTAGTGGAAG--AA-
AAAATTCAGTCAGCGCAAATAAGTAGAATA------GATTCTTTAGACCCACTCCAACTT
TTGAT-------TTTTGC-CACTATGCATCCTCCAACAGGCATCATTGTTCAAAATACTG
ATCTTGTGGAGTGGTCATTCCTTCCTCACAGT-ACAATTAAAACTTTTACATTGTACTTG
GATCAAATAGCTACATTAATTGGTCA-GACAAGATTACGAATAA-----TAAAATTGTGT
----GGTAATGACCCAGAC-AAAATAGTTGTTCCT--TTAACCAAGGAACAAGTTAAACA
AGCCTTTA--TCAATTCTGGTGCATGGCAGA--TTGGCCTTGCTGATTTTGTGG-GAATT
ATTG--ATAATCATTACCC-AAAAACAAAAATCTTCCAG-TTTTTAAAATTGACTACTTG
GA-TTTTACCTAAAATTACCAGA-CATGAA-CCTTTAGAAAA------------------
--TACTCTGA-CAGTAT-TTACTGATGGTTCCAACAA-TGAAAAAGCGGCTTATACAGGG
CCAAAGGAGCAAG---TAATCAAAACT-CAA-TATCAATCAGCTCAAAGGGCAGAG-TTG
GTTG-CAGTCATTACAGTGTT-AAAAGATTTTAATCAACCTGTTAA-TATTA-T------
ATCAGATTCTGCATATGTAGTACAGGCTACAAGGGATGTTGAGACAGCTCTAATTAAATA
TA-GCATGGATGATCAGTTAAACC--AGCTGTTCAATTTG--------------------
--------------TTACAACAA-ACTGTAAG-AAAAAGGAATTTCCCATTTTATAT-TA
CTCA-TATTCGAGC--ACAT--ACTAATTTACCA-GGACCTTTAACTAAAGCAAATGAAA
AAGCTGACTTACTGGTATCCTCTGCATTCA-TAAAAGCACAAGAACTTCA-TGC---TTT
GACTCATGTAAATGCAGCAG-GGTTAAAAAACAAATTTGATGTGACATGGAAACAGGC-A
AAAAATATTGTACAACATTGTACCCAG-TGTCAAGTACTACACCTG-CCCACTCA-AGAG
GC---AGGAGTTAATCCCAGA-GGTCTGTGT-CCTAATGCATTATGGCAAATGGATGTTA
CC---CATGTACCTTCATTTGGA----------------AAATTATCATATGTTCATGTA
-ACAGTTGATACTTATTCACATTTCATATGGGCAACATGCCAGACAGGAG---AAAGTAC
TTCCCATGTT---AAAAAACA-----TT--TATTATCTTGTTTTGCTGTAATGGGAGTTC
C---------------AG-AAAAAA-TTAAAACTGA--CAATGGA--CCAGGTTATTGTA
GTAAAGCTT--------TTCAAAAATTCTTAAATCAGTGGAATATTAC-------ACACA
CAACA-GAATTC------------------------------------------------
-------------CTTATAATTCCCAAGGACAGG-CCATAGTTGAAAGAACTAATAGAA-
CACTCAAAACTCAGTCAGTTAAAC-------AAAAAAAAAGGGGGGAGA---C-------
------------------------------------------------------------
-----------------------AGTAAG-------------------------------
------------GAGTGTACCT-----------CTCCTCAGATGCAGCTTAATCTAGCAC
TCT---------------------------------------------------------
------AT-ACTTTAAATTTTTTAAACATTTATAGAAATAAGACT-ACTACTTCTGCAGA
ACAACA-TCTTACTGGT---AAAAAGAACAGCCCACATGGAGGAAAACTGATTT-GGTGG
AAAGACAACAAAAATAGGACATGGG-AAATAGGGAAGGTGATAACCCGGGGAAGTGGTTT
TGC-TTGTGT----TTCACC---AGGAGAAAA-TC------AGCTTCCTGTTTGGATACC
CACTAGACATCT-GAAGTTCTGCAATGAA-------------CCCATCGGAGATGCAAA-
-----------------------GAAAAGCGCCTCCGCGGAGACGGAAACATC-------
----GCAA------------------------------TCGGGCACC-ATTGACTCGCAT
GATGAATC-AAGTGGTGATAT---------------------------------------
------------------------------------------------------------
---------------------------------------
>10_73510506_gib
GAAAAATC-TACAAAGAAAAGGAA-TAGGGTATCCTTTTTAGGGGCGGCCACTGTAGAGC
CTCCTAAACCCATTCCATTAACTT---GGAAAGCAGAAAAACCG------------GTAT
GGGTAAGTCAGTGGCCGCTA-CCAAAGC-AAAAACTGGAGGCTTTACACTTATTAGCA-A
AGGAACAATTAGAAAACAGACACATTGAGCCT--------TCATTCTCACCCTGGAATTC
TCCTGTATTTGTAATTC--AG---AAAAAGTCAGGCAAATGGC--GTATGTTAATGGACT
TA-AGAG-CCATAAACGCTGTAATTCAACCAAT-GGGGCCTCTCCAACCTGGATTGCCCT
CTCCGGCCATGATCCCAAAAGACTGGCCTTTAATTATAATTGATCTTAAGGATT-GC---
------------------TTTTTT---------------------------------ACC
ATTCCTCTGGCAGAGCAAGATTGTGAAAAATTTGCCTTTACTATACCAGCCATAAATAAT
AAAGAAGCAGCCACCAGGTT-----------------------------------TCAGT
GGAAAGTATTACCTCAGGTAATGCTTAATAGTCC--AACTATTTGTCAAAC--TTTCATA
GGTCAAGTCCTTCAACCAGTTAGAGACAA--ATT-TTCAGATTGTTATATCATTCACTAT
ATTGATGATA-TTTTATGTGCTGCAGAAACAAGAGACAAATT-AATTGACTGTTACACAT
TTCTGCAAGCAGAGGTTGCCAACGCA-GGACTAACAATAGCATCTGATAAGATCCAAACC
TCTGATCCTTTTCATTATTTGGGGATGCAAATAG-AAAATAGAAAAATT---AAGCCAC-
AAA---AAAT-AGAAATAAGAA---AAGACATGTT-AAAAACACTAAATGATTTT-CAAA
AATTGTTAG-------------------GCGATATTAATTGGATTCGGCTAACTCTAGGC
ATTCCTACCTATGCCATGTCAAATTTGTTCTCTATCCTTAGA-GGAGATCCAGACTT-AA
ATAGTAAAAGAATATTAACCCCAGAGGCAAC-TAAAGAAATTAAATTAGTGGAAG--AA-
AAAATTCAGTCAGCGCAAATAAATAGAATA------GATTCTTTAGCTCCACTCCAACTT
TTAAT-------TTTTGC-CACTGCACATTCTCCAACAGGCATCATTGTTCAAAATACTG
ATCTTGTGGAGTGGTCATTCCTTCCTCACAGT-ACAATTAAGACTTTTACATTGTACTTG
GACCAAATAGCTACATTAATTGGTCA-GACAAGATTACGAATAA-----TAAAATTGTGT
----GGTAACGACCCAGAC-AGAATAGTTGTTCCT--TTAACCAAGGAACAAGTTAAACA
AGCCTTTA--TCAATTCTGGTGCATGGCAAA--TTGGCCTTGCTGATTTTGTAG-GAATT
ATTG--ATAATCATTACCC-AAAATCAAAAATCTTTCAG-TTTTTAGAATTGACTACTTG
GA-TCTTACCTAAAATTACCAGA-CATGAA-CCTTTAGAAAA------------------
--TGCTCTGA-CAGTAT-TTACTGATGGTTCCAGCAA-TGGAAAAGCGGCTTACACAGGG
CCAAAGGAGCGAG---TAATCAAAACT-CAA-TATCAATCAGCTCAGAGGGCAGAG-TTG
ATTG-CAGTCATTACAGTGTT-AGAAGATTTTAATCAACCTGTTAA-TATTA-T------
ATCAGATTCTGCATATGTAGTACAGGCTACAAGGGATGTTGAGACAGCTCTAATTAAATA
TA-GCATGGATGATCAGTTAAACC--AGCTGTTCAATTTG--------------------
--------------TTACAACAA-ACTGTAAG-AAAAAGGAATTTCCCATTTTATAT-TA
CTCA-TATTCGAGC--ACAT--ACTAATGTACCA-GGACCTTTAACTGAAGCAAATGAAA
AAGCTGACTTACTGGTATCCTCTGCATTCA-TAAAAGCACAAGAACTTCA-TGC---TTT
GACTCATGCAAATGCAGCAG-GGTTAAAAAACAAATTTGATGTCACGTGGAAACAGGC-A
AAACATATTGTACAACATTGTACCCAG-TGTCAAGTACTACACCTG-TCCACCCA-AGAG
GC---AGGAGTTAATCCCAGA-GGTCTGTGT-CCTAACGCATTATGGCAAATGGATGTTA
CC---CATGTACCTTCATTTGGA----------------AAATTATCATATGTTCATGTA
-ACAGTTGATACTTATTCACATTTCATATGGGCAACATGCCAGACAGGAG---AAAGTAC
TTCCCATGTT---AAAAAACA-----TT--TATTATCTTGTTTTGCTGTGATGGGAGTTC
C---------------AG-AAAAAA-TTAAAACTGA--CAATGGA--CCAGGTTATTGTA
GTAAAGCTT--------TCCAAAAATTCTTAAATCAGTGGAATATTAC-------ACATA
CAACAGGAATTC------------------------------------------------
-------------CTTATAATTCCCAAGGACAGG-CCATAGTTGAAAGAACTAATAGAA-
CACTCAAAACTCAGTCACTTAAAC-------AAAAAAAA--GGGGGAGA---C-------
------------------------------------------------------------
-----------------------AGTAAG-------------------------------
------------GAGTGTACCT-----------CTCCTCAGATGCAGCTTAATCTAGCAC
TCT---------------------------------------------------------
------AT-ACTTTAAATTTTTTAAACATTTATAGAGATCAGACT-ACTACTTCTGCAGA
ACAACA-TCTTACGGGT---AAAAAGAACAGTCCACATGAAGGAAAACTGATTT-GGTAG
AAAGACAACAAAAATAGGACATGGG-AGATAGGGAAGGTGATAACCTGGGGAAGAGGTTT
TGC-TTGTGT----TTCACC---AGGAGAAAA-TC------AGCTTCCTGTTTGGATACC
CACTAGACATTT-GAAGTTCTACAATGAA-------------CCCATCAGAGATGCAAA-
-----------------------GAAAAGCGCCTCCACGGAGACGGAATCACC-------
----GCAA------------------------------TCGGGCACC-ATTGACTCGCAG
GATGAATC-AAGTGGTGATATTAGAAAAACAGATGAA-----GTCACCACGCACCA----
--------AGAAGGCGGAGCTGCCAACCTGGGCACAGTTAAAGAAGCTGACACTGTTAGC
T-----AGAAAAA-G-CCTAGCTAG--------------
>17_49450156_gib
GAAAAATC-TACAAAGAAAAGGAA-TAGGGTATCCTTTTTAGGGGCGGCCACTGTAGAGC
CTCCTAAACCCATTCCATTAACTT---GGAAAGCAGAAAAACTG------------GTAT
GGGTAAATCAGTGGCCGCTA-CCAAAGC-AAAAACTGGAGGCTTTACACTTATTAGCA-A
AGGAACAATTAGAAAAGGGACACATTGAGCCT--------TCATTCTCACCCT-GAATTC
TCCTGTATTTGTAATTC--AG---AAAAAGTCAGGCAAATGGC--GTATGTTAATGGACT
TA-AGAG-CCATAAACGCTGTAATTCAACCCAT-GGGGCCTCTCCAACCTGGATTGCCCT
CTCCGGCCATGATCCCAAAAGACTGGCCTTTAATTATAATTGATCTTAAGGATT-GC---
------------------TTTTTT---------------------------------ACC
ATTCCTCTGGCAGAGCAAGATTGTGAAAAATTTGCCTTTACTATACCAGCCATAAATAAT
AAAGAACCAGCCACCAGGTT-----------------------------------TCAGT
GGAAAGTATTACCTCAGGGAATGCTTAATAGTCC--AACTATTTGTCAAAC--TTTCGTA
GGTCAAGTCCTTCAACCAGTTAGAGACAA--ATT-TTCAGATTGTTATATCATTCACTAT
ATTGATGATA-TTTTATGTGCTGCAGAAACAAGAGACAAATT-AATTGACTGTTACACAT
TTCTGCAAGCAGAGGTTGCCAACGCA-GGACTAACAATAGCATCTGATAAGATCCAAACC
TCTGATCCTTTTCATTATTTGGGGATGCAAATAG-AAAATAGAAAAATT---AAGCCAC-
AAA---AAAT-AGAAATAAGAA---AAGATACGTT-AAAAACACTAAATGATTTT-CAAA
AATTGTTAG-------------------GCGATATTAATTGGATTCGGCCAACTCTAGGC
ATTCCTACCTATGCCATGTCAAATTTGTTCTCTATCCTTAGA-GGAGATCCAGACTT-AA
ATAGTAAAAGAATATTAACCCCAGAGGCAAC-TAAAGAAATTAAATTAGTGGAAG--AA-
AAAATTCAGTCAGCGCAAATAAATAGAATA------GATTCTTTAGCTCCACTCCAACTT
TTAAT-------TTTTGC-CACTGCACATTCTCCAACAGGCATCATTGTTCAAAATACTG
ATCTGGTGGAGTGGTCATTCCTTCCTCACAGT-ACAATTAAGACTTTTACATTGTACTTG
GACCAAATAGCTACATTAATTGGTCA-GACAAGATTACGAATAA-----TAAAATTGTGT
----GGTAACGACCCAGAC-AGAATAGTTGTTCCT--TTAACCAAGGAACAAGTTAAACA
AGCCTTTA--TCAATTCTGGTGCATGGCAAA--TTGGCCTTGCTGATTTTGTGG-GAATT
ATTG--ATAATCATTACCC-AAAAACAAAAATCTTCCAG-TTTTTAAAATTGACTA-TTG
GA-TCTTACCTAAAATTACCAGA-CATGAA-CCTTTAGAAAA------------------
--TGCTTTGA-CAGTAT-TTACTGATGGTTCCAGCAA-TGGAAAAGCGGCTTACACAGGG
CCAAAGGAGCGAG---TAATCAAAACT-CAA-TATCAATCAGCTCAGAGAGCAGAG-TTG
ATTG-CAGTCATTACAGTGTT-AGAAGATTTTAATCAACCTGTTAA-TATTA-T------
ATCAGATTCTGCATATGTAGTACAGGCTACAAGGGATGTTGAGACAGCTCTAATTAAATA
TA-GCATGGATGATCAGTTAAACC--AGCTGTTCAATTTG--------------------
--------------TTACAACAA-ACTGTAAG-AAAAAGGAATTTCCCATTTTATAC-TA
CTCA---TTCGAGC--ACAT--ACTAATGTACCA-GGACCTTTAACTGAAGCAAATAAAA
AAGCTGACTTACTGGTATCCTCTGCATTCA-TAAAAGCACAAGAACTTCA-TGC---TTT
GACTCATGTAAATGCAGCAG-GGTTAAAAAACAAATTTGATGTCACGTGGAAACAGGC-A
AAAAATATTGTACAACATTGTACCCAG-TGTCAAGTACTACACCTG-CCCACCCA-AGAG
GC---AGGAGTTAATCCCAGA-GGTCTGTGT-CCTAACGCAATATGGCAAATGGATGTTA
CC---CATGTACCTTCATTTGGA----------------AAATTATCATATGTTCATGTA
-ACAATTGATACTTATTCACATTTCATATGGGCAACATGCCAGACAGGAG---AAAGTAC
TTCCCATGTT---AAAAAACA-----TT--TATTATCTTGTTTTGCTGTGATAGGAGTTC
C---------------AG-AAAAAA-TTAAAACTGA--CAATGA---CCAGGTTATTGTA
GTAAAGCTT--------TCCAAAAATTCTTAAATCAGTGGAATATTAC-------ACATA
CAACAGGAATTC------------------------------------------------
-------------CTTATAATTCCCAAGGACAGG-CCATAGTTGAAAGGACTAATAGAA-
CACTCAAAACTCAGTTAGTTAAAC-------AAAAAAAA--GGGGGAGA---C-------
------------------------------------------------------------
-----------------------AGTAAG-------------------------------
------------GAGTGTACCT-----------CTCCTCAGATGCAGCTTAATCTAGCAC
TCT---------------------------------------------------------
------AT-ACTTTAAATTTTTTAAACATTTATAGAAATCAGACT--CTACTTCTGCAGA
ACAACA-TCTTACGTGT---AAAAAGAACAGTCCACATGAAGGAAAACTGATTT-GGTGG
AAAGACAACAAAAAGAGGACATGGG-AGATAGGGAAGGTGATAACCTGGGGAAGAGGTTT
TGC-TTGTGT----TTCACC---AGGAGAAAA-TC------AGCTTCCTGTTTGGATACC
CACTAGACATTT-GAAGTTCTACAATGAA-------------CCCATCAGAGACGCAAA-
-----------------------GAAAAGCGCCTCCACGGAGACGGAATCACC-------
----ACAA------------------------------TCGGGCACC-ATTGACTCGCAG
GATGAAAC-AAGTGGTGATATTAGAAAAACAGATGAA-----GTCACCACGCACCA----
--------AGAAGGCGGAGCTGCCAACCTGGGCACAGTTAAAGAAGCTGACACTGTTAGC
T-----AGAAAAA-G-CCTAGCTAG--------------
>17_38662572_gib
AGGAAATC-CAGAAAGAAAAGGAA-TAGGGTATCCTTTTTAGGAGTGGCCACTGTAGAGC
CTCCAAAACCCATTCCATTAACTT---GGAAAACAGAAAAGCTT------------GTAT
GGGTAAATCAGTGGCCACTA-CCAAAAC-AAAAGCTGGAGGCTTTACACTTATTGGCA-A
AGGAACAATTAGAAAAGGGACATATCGAGCCT--------TCATTTTCATCTTGGAATTC
TCCTGTGTTTGTAATTC--AG---AAAAAATCCGGCAGATGGC--GCATGCT----GACT
TA-AGAG-CCGTTAATGCGGTAATTCAACCCAT-GGGGCCTCTCCAACCCGGGCTGCCCT
CTACAGCCATGATCCCTAAAGACCGGCCTTTAATTATCATTGATCTAAAACATT-GC---
-----------------TTTTTTT---------------------------------ACC
ATTTCTCTGGCAAAACAGGACTTTGAAAAATTTGTTTTTACTATACCAGCCATAAATAAT
A----ACCAACCACCAGATT-----------------------------------TCAGT
GGAAAGTGTTACCTCAGGAAATGCTTCATAGTCC--AACTATTTGTCAGAC--TTTTGTA
GCTCAGGTTCTTCAACTAGTTAGAGACAA--GTT-TTCAGACTG-----TCATTCATTAT
GTTGATGACA-TTTTGTGTGCTGCAGAAACAAGAGACAAATT-AATTGACTGTTACACAT
TTCTGCAGACAGAGGTTGCAAACGCA-GACCTGACAATAGCATCTGATAAGATTCAGATC
TCTACTCCTTTTCATTATTTGGGAATGCAGGTAG-AGGAAAGAAAATTTTTAAATTC---
AAA---AAAT-AGAAATAAGAA---AAGACACATT-AAGAACATTAAATGACTTT-CAAA
AATTGCTAG-------------------GAGATATTAATTGGATTCGGCCAACTCTAGGC
ATCCCTACTTATGCCATGTCAAATTTGTTCTCTATCTTGAGA-AGGGATCCAGACTT-GA
ATAGTAAAAGAACATTAACTCCAGAGGCAAC-TAAAGAAATTGAATTAGTTGAAG--AA-
AAAATTCGGTCAGCACAAGTAAATAGAATA------GATCACTTAGCCCCACTCCAACTT
CTGAT-------TTTTGC-TACTGTACATTCTCCAACAGGCATTATTGTTCAAA------
-TCTTGTAGAGTGGTCATTCCTTCCTCACAGT-ACAATTAAGACTTTTACATTGTATTTA
GATCAAATGGCTACATTAATTTGTCA-GGCAAGACTAGGAATAG-----AAAAACTGTGT
----GGAAGTGACCCAGAT-GAAATCATTGTTCCT--TTAAACAAGGAACAGGTTAGACA
AGCCTTTA--TCAATCCTGCTGCATGGCAGA--TTGGTCTTGCTGATTTTGTGG-GAATT
ATTG--ATAATCATTACCC-AAAAACAAAAATCTTCTAG-TTTTTAAAATTGACTACTTG
GA-TTTTACCTAAAATTACCTGA-CATAAA-CCTTTAGAAAA------------------
--TGCTCTGA-CAGTGT-TTACTGATGGTTCCAGCAG-TGGAAAAGCAGCTTACACCGAG
CCAAAAGAACGAG---TCATTGAAACT-CAG-TGTAAATAAAAAAAAAGAGCAGAG-TTG
GTTG-CTGTCATTTCAGTGTT-AGAAGATTTTAATCAGCCTATTAA-CATTG-T------
TTCAGATTCTGCATATGTAGTACAGGCTACAAAGGATGTTGAGACAGCCCTAAGCAAATA
TA-GTATGGATGATCAGTTGAATC--AGCTGTTTAATTTG--------------------
--------------TTACAACAA-ACTGTAAG-AAAAAGAAATTTCCCATTTTATGT-TA
CTCA-TGTTTGAGC--ACAA--ACTAATTTACCA-GGGCCTTTAACTAAGGCAAATGAAC
AAGCTGACTTGCTGGTATCATCTGCCTTCA-TAGAAGCATAAGAACTTCA----------
------------------------------------------------------------
------------------------------------------------------------
------------------------------------------------------------
------------------------------------------------------------
---------------------------------------------------------TAC
TTCCCATGTT---AAAAGACA-----TT--TATTATCTTGTTTTGCTGTCATGGGAGTTC
C---------------AG-AAAAAA-TTAAAACAGA--TAATGGG--CCAGGATACTGTA
GTAAAGCAT--------TTCAAAAATTCTTAAATCAGTGGAAAATTAC-------ACATT
CAACAGGAATCC------------------------------------------------
-------------CTTATAATTCCCAAGGACAGG-CCATAATTGAAAGAACTAATAAAA-
CACTCAAAGCTCAATTGGTTAAAC-------AAAAAAAG--GAAAAAGA---G-------
------------------------------------------------------------
-----------------------AGTAAG-------------------------------
------------GAGTATAACA-----------CTCCCCAGATGCAACTTAATCTAGCAC
TCT---------------------------------------------------------
------AT-ACTTTAAATTTTTTAAACATTTATAGAAATCAGACC-GCTATTTCTGCAGA
ACAACA-TTTTACTGGT---AAAAAGAACAGCCCACAGGAGGGAAAACTGATTT-GGTGG
AAAGACATCAAAAATAAGGCATGGA-AAATAGGTAAGGTGATAACATGGGAGAGAGGTTT
TGC--TGTGT----TTCACC---AGGAGAAAA-TC------AGCTTCCTGTTTGGATACC
CACTAGACATTT-AAAGTTCTGCAATGAA-------------CCCATCGGAGATGCAAA-
-----------------------AAAAAGTGCCTCCACAGAGACAGAAAACCC-------
----GCAA------------------------------TTGAGCATC-ATCGACTCGCCA
CGTGAACA-AAATGGTGATATTAGAAGAACAGACGAC-----GTTGCTGTCCACCA----
--------AGGAAGCAGAGCCGCTGACCTGGGCCCAACTAAAGAAGCTGACACAGTTAGC
T-----GAAAAAA-G-CCTGAAGAA--------------
>2_10195022_gib
GAAAAATC-TACAAAGAAAAGGAA-TAGGGTATCCTTTTTAGGGGCGGCCACTGTAGAGC
CTCCTAAACCCATTCCATTAACTT---GGAAAGCAGAAAAACTG------------GTAT
GGGTAAATCGGTGGCCGCTA-CCAAAGC-AAAAACTGGAGGCTTTACACTTATTAGCA-A
AGGAACAATTAGAAAAGGGACACATTGAGCCT--------TCATTCTCACCCTGGAGTTC
TCCTGTATTTGTAATTC--AG---AAAAAGTCAGGCAAATGGC--GTATGTTAATGGACT
TA-AGAG-CCATAAACGCTGTAATTCAACCCAT-GGGGCCTCTCCAACCTGGATTGCCCT
CTCCGGCCATGATCCCAAAAGACTGGCCTTTAATTATAATTGATCTTAAGGATT-GC---
------------------TTTTTT---------------------------------ACC
ATTCCTCTGGCAGAGCAAGATTGTGAAAAATTTGCCTTTACTATACCAGCCATAAATAAT
AAAGAACCAGCCACCAGGTT-----------------------------------TCAGT
GGAAAGTATTACCTCAGGGAATGCTTAATAGTCC--AACTATTTGTCAAAC--TTTCGTA
GGTCAAGTCCTTC--CCAGTTAGAGACAA--ATT-TTCAGATTGTTATATCATTCACTAT
ATTGATGATA-TTTTATGTGCTGCAGAAACAAGAGACAAATT-AATTGACTGTTACACAT
TTCTGCAAGCAGAGGTTGCCAACGCA-GGACTAACAATAGCATTTGATAAGATCCAAACC
TCTGATCCTTTTCATTATTTGGGGATGCAAATAG-AAAATAGGAAAATT---AAGCCAC-
AAA---AAAT-AGAAATAAGAA---AAGACACATT-AAGAACACTAAATGATTTT-CAAA
AATTGTTAG-------------------GCGATATTAATTGGATTCGGCCAACTCTAGGC
ATTCCTACCTATGCCATGTCAAATTTGTTCTCTATCCTAAGA-GGAGATCCAGACTT-AA
ATAGTAAAAGAATATTAACCCCAGAGGCAAC-TAAAGAAATTAAATTAGTGGAAG--AA-
AAAATTCAGTCAGCACAAATAAATAGAATA------GATTCTTTAGCTCCACTCCAACTT
TTAAT-------TTTTGC-CACTGCACATTCTCCAACAGGCATCATTGTTCAAAATACTG
ACCTTGTGGAGTGGTCATTCCTTCCTCACAGT-ACAATTAAGACTTTTACATTGTACTTG
GACCAAATAGCTACATTAATTGGTCA-GACAAGATTACGAATAA-----TAAAATTGTGT
----GGCAACGACCCAGAC-AAAATAGTTGTTCCT--TTAACCAAGGAACAAGTTAAACA
AGCCTTTA--TCAATTCTGGTGCATGGCAAA--TTGGCCTTGCTGATTTTGTAG-GAATT
ATTG--ATAATCATTACCC-AAAATCAAAAATCTTCCAG-TTTTTAAAACTGACTACTTG
GA-TCTTACCTAAAATTACCAGA-CATGAA-CCTTTAGAAAA------------------
--TGCTCTGA-CAGTAT-TTACTGATGGTTCCAGCAA-TGGAAAAGCGGCTTACACATGG
CCAAAGGAGCGAG---TAATCAAAACT-CAA-TATCAATCAGCTCAGAGGGCAGAG-TTG
ATTG-CAGTCATTATAGTGTT-AGAAGATTTTAATCAACCTGTTAA-TATTA-T------
ATCAGATTCTGCATATGTAGTACAGGCTACAAGGGATGTTGAGACAGCTCTAATTAAATA
TA-GCATGGATGATCAGTTAAACC--AGCTGTTCAATTTG--------------------
--------------TTACAACAA-ACTGTAAG-AAAAAGGAATTTCCCATTTTATAT-TA
CTCA-TATTCGAGC--ACAT--ACTAATGTACCA-GGACCTTTAACTGAAGCAAATAAAA
AAGCTGACTTACTGGTATCCTCTGCATTCA-TAAAAGCACAAGAACTTCA-TGC---TTT
GACTCATGTAAATGCAGCAG-GGTTAAAAAACAAATTTGATGTCACGTGGAAACAGGC-A
AAAAATATTGTACAACATTGTACCCAG-TGTCAAGTACTACACCTG-CCCACCCA-AGAG
GC---AGGAGTTAATCCCAGA-GGTCTGTGT-CCTAACGCATTATGGCAAATGGATGTTA
CC---CATGTACCTTCATTTGGA----------------AAATTATCATATGTTCATGTA
-ACAGTTGATACTTATTCACATTTCATATGGGCAACATGCCAGACAGGAG---AAAGTAC
TTCCCATGTT---AAAAAACA-----TT--TATTATCTTGTTTTGCTGTGATGGGAGTTC
C---------------AG-AAAAAA-TTAAAACTGA--CAATGGA--CCAGGTTATTGTA
GTAAAGCTT--------TCCAAAAATTCTTAAATCAGTGGAATATTAC-------ACATA
CAACAGGAATTC------------------------------------------------
-------------CTTATAATTCCCAAGGACAGG-CCATAGTTGAAAGAACTAATAGAA-
CACTCAAAACTCAGTTAGTTAAAC-------AAAAAAAA--GGGGGAGA---C-------
------------------------------------------------------------
-----------------------AGTAAG-------------------------------
------------GAGTGTACCT-----------CTCCTCAGATGCAGCTTAATCTAGCAC
TCT---------------------------------------------------------
------AT-ACTTTAAATTTTTTAAGCATTTATAGAAATCAGACT-ACTACTTCTGCAGA
ACAACA-TCTTACGGGT---AAAAAGAACAGTCCACATGAAGGAAAACTGATTT-GGTGG
AAAGACAACAAAAATAGGACATGGG-AGATAGGGAAGGTGATAACCTGGGGAAGAGGTTT
TGC-TTGTGT----TTCACC---AGGAGAAAA-TC------AGCTTCCTGTTTGGATACC
CACTAGACATTT-GAAGTTCTACAATGAA-------------CCCATCGGAGATGCAAA-
-----------------------GAAAAGCGCCTCCACGGAGACGGAATCACC-------
----GCAA------------------------------TCGGGCACC-ATTGACTCGCAG
GATGAATC-AAGTGGTGATATTAGAAAAACAGATGAA-----GTCACCACGCACCA----
--------AGAAGGCGGAGCTGCCAACCTGGGCACGGTTAAAGAAGCTGACGCTGTTAGC
T-----AGAAAAA-G-CCTAGCTAG--------------
>2_6974892_gib
GAAAAATC-TACAAAGAAAAGGAA-TAGGGTATCCTTTTTAGGGGCGGCCACTGTAGAGC
CTCCTAAACCCATTCCATTAACTT---AGAAAGCAGAAAAACCG------------GTAT
AGGTAAATCAGTGGCCGCTA-CCAAAGC-AAAAACTGGAGGCTTTATACTTATTAGCA-A
AGGAACAATTAGAAAAGGGACACATTGAGCCT--------TCATTCTCACCCTGGAATTC
TCCTGTATTTGTAATTC--AG---AAAAAGTCAGGCAAATGGC--GTATGTTAATGGACT
TG-AG---CCATAAACGCTGTAATTCAACCCAT-GGGGCCTCTCCAACCTAGATTGCCCT
CTCCGGCCATGATCCCAAAAGACTGGCCTTTAATTATAATTGATCTTAAGGATT-GC---
------------------TTTTTT---------------------------------ACC
ATTCCTCTGGCAGAGCAAGATTGTGAAAATTTTGCCTTTACTATACCAGCCATAAATAAT
AAAGAACCAGCCACCAGGTT-----------------------------------TCAGT
GGAAAGTATTACCTCAAGGAATGCTTAATAGTCC--AACTATTTGTCAAAC--TTTCGTA
GGCCAAGTCCTTCAACCAGTTAGAGACAA--ATT-TTCAGATTGTTATATCATTCACTAT
ATTGATGATA-TTTTATGTGCTGCAGAAACAAGAGACAAATT-AATTGACTGTTACACAT
TTCTGCAAGCAGAGGTTGCCAACGCA-GGACTAACAATAGCATCTGATAAGATCTAAACC
TCTGATCCTTTTCATTATTTGAGAATGCAAATAG-AAAATAGAAAAATT---AAGCCAC-
AAA---AAAT-AGAAATAAGAA---AAGACACATT-AAAAACACTAAATGATTTT-CAAA
AATTGTTAG-------------------GCAATATTAATTGGATTCGGCCAACTCTAGGC
ATTCCTACCTATGCCATGTCAAATTTGTTCTCTATCCTTAGA-GGAGATCCAGACTT-AA
ATAGTAAAAGAATATTAACCCCAGAGGCAAC-TAAAGAAATTAAATTAGTGGAAG--AA-
AAAATTCAGTCAGTGCAAATAAATAGAATA------GATTCTTTAGCTCCACTCCAACTT
TTAAT-------TTTTGC-CACTGCACATTCTCCAACAGGCATCATTGTTCAAAATACTG
ATCTTGTGGAGTGGTCATTCCTTCCTCACAGT-ACAATTAAGACTTTTACATTGTACTTG
GACCAAATAGCTACATTAATTGGTCA-GACAAGATTACGAATAA-----TAAAATTGTGT
----GGTAACGACCCAGAC-AGAATAG-TGTTCCT--TTAACCAAGGAACAAGTTAAACA
AGCCTTTA--TCAATTCTGGTGCATGGCAAA--TTGGCCTTGCTGATTTTGTGG-GAATT
ATTG--ATAATCATTACCC-AAAAACAAAAATCTTCCAG-TTTTTAAAATTGACTACTTG
GA-TCTTACCTAAAATTACCAGA-CATGAA-CCTTTAGAAAA------------------
--TGCTTTGA-CAGTAT-TTACTGATGGTTCCAGCAA-TGGAAAAGCGGCTTACACAGGG
CCAAAGGAGCGAG---TAATCAAAACT-CAA-TATCAATCAGCTCAGAGAGCAGAG-TTG
ATTG-CAGTCATTACAGTGTT-AGAAGATTTTAATCAACCTGTTAA-TATTA-T------
ATCAGATTCTGCATATGTAGTACAGGCTACAAGGGATGTTGAGACAGCTCTAATTAAATA
TA-GCATGGATGATCAGTTAAACC--AGCTGTTCAATTTG--------------------
--------------TTACAACAA-ACTGTAAG-AAAAAGGAATTTCCCATTTTATAC-TA
CTCA---TTCGAGC--ACAT--ACTAATGTACCA-GGACCTTTAACTGAAGCAAATGAAA
AAGCTGACTTACTGGTATCCTCTGCATTCA-TAAAAGCACAAGAACTTCA-TGC---TTT
GACTCATGCAAATGCAGCAG-GGTTAAAAAACAAATTTGATGTCACGTGGAAACAGGC-A
AAAAATATTGTACAACATTGTACCCAG-TGTCAAGTACTACACCTG-CCCACCCA-AGAG
GC---AGGAGTTAATCCCAGA-GGTCTGTGT-CCTAACGCATTATGGCAAATGGATGTTA
CC---CATGTATCTTCATTTGGA----------------AAATTATCATATGTTCATGTA
-ACAGTTGATACTTATTCACATTTCATATGGGCAACATGCCAGACAGGAG---AAAGTAC
TTCCCATGTT---AAAAAACA-----TT--TATTATCTTGTTTTGCTGTGATGGGAGTTC
C---------------AG-AAAAAA-TTAAAACTGA--CAATGGA--CCAGGTTATTCTA
GTAAAGCTT--------TCCAAAAATTCTGAAATCAGTGGAATATTAC-------ACATA
CAACAGGAATTC------------------------------------------------
-------------CTTATAATTCCCAAGGACAGG-CCATAGTTGAAAGAACTAATAGAA-
CACTCAAAACTCAGTTAGTTAAAC------AAAAAAAAA--GGGGGAGA---C-------
------------------------------------------------------------
-----------------------AGTAAG-------------------------------
------------GAGTGTACCT-----------CTCCTCAGATGCAGCTTACTCTAGCAC
TCT---------------------------------------------------------
------AT-ACTTTAAATTTTTTAAACATTTATAGAAATCAGACT-ACTACTTCTGCAGA
ACAACA-TCTTACAGGT---AAAAAGAACAGTCCACATGAAGGAAAACTGATTT-GGTGG
AAAGACAACAAAAATAGGACATGGG-AGATAGGGAAGGTGATAACCTGGGGAAGAGGTTT
TGC-TTGTGT----TTCACC---AGGAGAAAA-TC------AGCTTCCTGTTTGGATACC
CACTAGACATTT-GAAGTTCTACAATGAA-------------CCCATCGGAGATGCAAA-
-----------------------GAAAAGCGCCTCCACGGAGACAGAATCACC-------
----ACAA------------------------------TGGGACACC-ATTGACTCGCAG
GATGAAAC-AAGTGGTGATATTAGAAAAACAGATGAA-----GTCACCACGCACCA----
--------AGAAGGCAGAGCTGCCAACCTGGGCACAGTTAAAGAAGCTGACACTGTTAGC
T-----AGAAAAA-G-CCTAGCTAG--------------
>17_23411565_gib
GAAAAATC-TACAAAGAAAAGGAA-TAGGGTATCCTTTTTAGGGGCGGCCACTGTAGAGC
CTCCTAAACCCATTCCATTAACTT---GGAAAGCAGAAAAACCG------------GTAT
GGGTAAATCAGTGGCCGCTA-CCAAAGC-AAAAACTGGAGGCTTTACACTTATTAGCA-A
AGGAACAATTAGAAAAGGGACACATTGAGCCT--------TCATTCTCACCCTGGAATTC
TCCTGTATTTGTAATTC--AG---AAAAAGTCAGGCAAATGGC--GTATGTTAATGGACT
TA-AGAG-CCATAAACGCTGTAATTCAACCCAT-GGGGCCTCTCCAACCTGGATTGCCCT
CTCCGGCCATGATCCCAAAAGACTGGCCTTTAATTATAATTGATCTTAAGGATT-GC---
------------------TTTTTT---------------------------------ACC
ATTCCTCTGGCAGAGCAAGATTGTGAAAAATTTGCCTTTACTATACCAGCCATAAATAAT
AAAGAACCAGCCACCAGGTT-----------------------------------TCGGT
GGAAAGTATTACCTCAGGGAATGCTTAATAGTCC--AACTATTTGTCAAAC--TTTCGTA
GGCCAAGTCCTTCAACCAGTTAGAGACAA--ATT-TTCAGATTGTTATATCATTCACTAT
ATTGATGATA-TTTTATGTGCTGCAGAAACAAGAGACAAATT-AATTGACTGTTACACAT
TTCTGCAAGCAGAGGTTGCCAACGCA-GGACTAACAATAGCATCTGATAAGATCCAAACC
TCTGATCCTTTTCATTATTTGGGGATGCAAATAG-AAAATAGGAAAATT---AAGCCAC-
AAA---AAAT-AGAAATAAGAA---AAGACACGTT-AAAAACACTAAATGATTTT-CAAA
AATTGTTAG-------------------GCGATATTAATTGGATTCGGCCAACTCTAGGC
ATTCCTACCTATGCCATGTCAAATTTGTTCTCTATCCTAAGA-GGAGATCCAGACTT-AA
ATAGTAAAAGAATATTAACCCCAGAGGCAAC-AAAAGAAATTAAATTAGTGGAAG--AA-
AAAATTCAGTCAGCGCAAATAAATAGAATA------GATTCTTTAGCTCCACTCCAACTT
TTAAT-------TTTTGC-CACTGCACATTCTCCAACAGGCATCATTGTTCAAAATACTG
ATCTTATGGAGTGGTCATTCCTTCCTCACAGT-ACAATTAAGACTTTTACATTGTACTTG
GACCAAATAGCTACATTAATTGGTCA-GACAAGATTACGAATAA-----TAAAATCGTGT
----GGTAATGACCCAGAC-AAAATAGTTGTTCCT--TTAACCAAGGAACAAGTTAAACA
AGCCTTTA--TCAATTCTGGTGCATGGCAAA--TTGGCCTTGCTGATTTTGTAG-GAATT
ATTG--ATAATCATTACCC-AAAATCAAAAATCTTCCAG-TTTTTAAAATTGACTACTTG
GA-TCTTACCTAAAATTACCAGA-CATGAA-CTTTTAGAAAA------------------
--TGCTCTGA-CAGTAT-TTACTGATGGTTCCAGCAA-TGGAAAAGCGGCTTACACAGGG
CCAAAGGAGCGAG---TAATCAAAACT-CAA-TATCAATCAGCTCAGAGGGCAGAG-TTG
ATTG-CAGTCATTACAGTGTT-AGAAGATTTTAATCAACCTGTTAA-TATTA-T------
ATCAGATTCTGCATATGTAGTACAGGCTACAAGGGATGTTGAGACAGCTCTAATTAAATA
TA-GCATGGATGATCAGTTAAACC--AGCTGTTCAATTTG--------------------
--------------TTACAACAA-ACTGTAAG-AAAAAGGAATTTCCCATTTTATAT-TA
CTCG-TATTCGAGC--ACAT--ACTAATGTACCA-GGACCTTTAACTGAAGCAAATGAAA
AAGCTGACTTACTGGTATCCTCTGCATTCA-TAAAAGCACAAGAACTTCA-TGC---TTT
GACTCATGCAAATGCAGCAG-GGTTAAAAAACAAATTTGATGTCACGTGGAAACAGGC-A
AAAAATATTGTACAACATTGTACCCAG-TGTCAAGTACTACACCTG-CCCACCCA-AGAG
GC---AGGAGTTAATCCCAGA-GGTCTGTGT-CCTAACGCAATATGGCAAATGGATGTTA
CC---CATGTACCTTCATTTGGA----------------AAATTATCATATGTTCATGTA
-ACAATTGATACTTATTCACATTTCATATGGGCAACATGCCAGACAGGAG---AAAGTAC
TTCCCATGTT---AAAAAACA-----TT--TATTATCTTGTTTTGCTGTGATGGGAGTTC
C---------------AG-AAAAAA-TTAAAACTGA--CGATGGA--CCAGGTTATTGCA
GTAAAGCTT--------TCCAAAAATTCTTAAATCAGTGGAATATTAC-------ACATA
CAACAGGAATTC------------------------------------------------
-------------CTTATAATTCCCAAGGACAGG-CCATAGTTGAAAGAACTAATAGGA-
CACTCAAAACTCAGTTACTTAAAC-------AAAAAAAA--GGGGGAGA---C-------
------------------------------------------------------------
-----------------------AGTAAG-------------------------------
------------GAGTGTACCT-----------CTCCTCAGATGCAGCTTAATCTAGCAC
TCT---------------------------------------------------------
------AT-ACTTTAAATTTTTTAAACATTTATAGAAATCAGACT-ACTACTTCTGCAGA
ACAACA-TCTTACGGGT---AAAAAGAACAGTCCACATGAAGGAAAACTGATTT-GGTGA
AAAGACAACAAAAATAGGACATGGG-AGATAGGGAAGGTGATAACCTGGGGAAGAGGTTT
TCC-TTGTGT----TTCACC---AGGAGAAAA-TC------AGCTTCCTGTTTGGATACC
CACTAGACATTT-GAAGTTCTACAATGAA-------------CCCATCGGAGATGCAAA-
-----------------------GAAAAGCGCCTCCACGGAGACGGAAACACC-------
----GCAA------------------------------TCGGGCACC-ATTGACTCGCAG
GATGAATC-AAGTGGTGATATTAGAAAAACAGATGAA-----GTCACCACGCACCA----
--------AGAAGGCGGAGCTGCCAACCTGGGCACAGTTAAAGAAGCTGACACTGTTAGC
T-----AGAAAAA-G-CCTAGCTAG--------------
>1-103186719_RM10
GGGAAATC-AAGAAAGAAAAGGAA-TAGGGTATCCTTTTTAGGGGCAGCCACTGTAGAGC
CTCCTAAACCCATTCTATTAACTT---GGAGAACAGAAAAACCA------------GTAT
GGGTAAATCAGTGGCCGCTA-CCAAAAC-AAAAACTGGAGGCTTTACATTTATTAGCA-A
AGGAACAATTAGAAAAAGGACACATTGAGCTT--------TCATTCTCGCCTTGGAATTC
TCCTGTGTTTGTAATTC--AG---AAAAAATCCAGCAGATGGC--GGATGTTAAGTGACT
TA-AGAG-CTGTAAATGCTGTAATTCAACTGGT-GGGGCCTCTTCAACCCGGACTGCCCT
CCCCAGCCATGATTCCAAAAGACTAGTCTTTAATTATAATTGATCTGAAGGATT-GC---
------------------TTTTTT---------------------------------ACC
ATTCCTCTGGCAGAGCAGAATTGTGAAAAATTTGCGTTTACTATACGAGCCATAAATAAT
AAAGAACTAGCCACCAGGTT-----------------------------------TCAGT
GGAAAGTGTTACCTCAGGGAACGCTTCATAGTCC--AACTATTTGTCAGAC--TTCCCTA
GGTCAAGCTCTTCAACCAGTTAGAGACAA--ATG-TTCAGATTGTTACATCATTCACTAT
ATTGATGATA-TTTTATGTGCTGCAGAAACAAGAGACAAATTAAATTGACTGTTACACAT
TTCTGCAAGCAGAGGTTGCCAACGCA-GGACTGACAAGAGCATCTGATAAGATTCAAACC
TCTACTCCTTTTCATTATTTAGGGATGCAGATAG-AAAGTAGAAAAATT---AAGCCAC-
AAA---AAAT---AAATAAGAA---AAGACACATT-AAAAGCATTAAATGACTTT-CAAA
AATTGCTAG-------------------GCAATATTAATTGGATTCGGCCAACTCTAGGC
ATTCCTACTTAGGCCATGTCAAATTTGTTCTCTATCTTAAGA-GGAGACCCAGACTT-AA
ATAATAAAAGAATATTAACCCCGGAGGCA-C-AAAAGAAATTAAATTAGTGGAAG--AA-
AAAATTCAGTCAGCACAAATAAATAGAATA------GATCCCTTAGCTCCACTCCAACTT
TTGAT-------TTTTGC-TACTGTACATTCTCCAACAGGCAGCATCGTTCAAAATACTG
ATCTTGTGGAGTGGTCGTTCCTTCCTCACAGT-ACAATTAAGACTTTTACATTGTACTTG
GATCAAATAGCTACATTAATTGGTCA-GGCAAGATTACGAATAA-----TAAAATTGTGT
----GGAAATGACCCAGAC-AAAATAGTTGTTCCT--TTAACCAAGAAACAAGCTAGACA
AGCCTTTA--TCAATTCTGGTGCATGGCAGA--TTGGTCTTGCTGATTTTGTGG-GAATT
GTTG--ATAATAATAGCCC-GAAAACAAAAATCTTCCAG-GTTTTAAAATTGACTACTTG
GA-TTTTACCTAAAATTACCAGA-CACGAA-CCTTTAGAAAA------------------
--TGCTC--------AT-TTACTGATGGTTCCAGCAATTGGAAAAGCGACTTACACAGGG
CCAAAAGAGCGAG---TAATCAAAACT-CAA-TATCAGTCTGCTCAAAGAGCAGAC-TTG
GTTG-CAGTCATTACAGTGTT-ACAAGATTTTAATCAACCTGTTAA-TATTA-T------
ATCAGATTCTGCATATGTAGTACAGGCTACAAGGGATGTTGAGATAGCTCTAATTAAATA
TA-GCATGGATGATCAGTTAAACC--AGCTGTTCAATTTA--------------------
--------------TTACAACAA-ACTGTAAG-AAGAAGGAATTTTCCATTTTATTT-TA
CTCA-TATTCAAGC--ACAC--ACTAATTTACCA-GGACCTTTAACTGAAGCAAATGAAC
AAGCTGACTTACTGGTATCCTCTGCATTCA-TAAAAGCACAAGAACTTCA-TGC---TTT
GACTCATGTAAATGCAGCAG-GATTAAAAAACAAATTTGATGTCACATGGAAACAGGC-A
AAAGTTACTGTACAACATTGCACCCAG-TGTCAAGTCCTAAACCTG-CCCACTCA-AGAC
GC---AGGAGTTAATCCCAGA-GGTCTGTGT-CCTAATGCGTTATGGCAAATGGATGTTA
CA---CATGTACCTTCATTTGTACATTTGTACATTGAACAAATTATCATGTGTTCATGTA
-ACAGTTGATACTTATTCACATTGCATATGGGCAACCTGCCAGACAGGAG---AAAGTAA
TTCCCATGTT---AAAAAACA-----TT--TATTATCTTGTTTTGCTGTCATGGGAATTC
C---------------AG-AAAAAA-TTAAAACTGA--CAATGGA--CCAGGATACTGTA
GTAAAGTTT--------TCCAAAAATTCTT-AATCAGTGGAAAATTAC-------ACATA
CTACAGGAATTC------------------------------------------------
-------------CTTATAATTCCCAAGGACAGG-CCATAGTTGAAAGAATGAATAGAA-
CACTCAAAACTCAGTTAATTAAAC-------AAAAAGAAGGGGGAGAGA---C-------
------------------------------------------------------------
-----------------------AGTAAG-------------------------------
------------GAGTGTACCA-----------CTCCTCAGATGCAACTTAATCTAACAC
TCT---------------------------------------------------------
------AT-ACTTTAAATTTTTTAAGCATTTATAGAAATCAGACT-ACTACTTCTGCAGA
A---CA-TCTTACTGGT---AAAAAGAACAGCCCACATGAAGGGAAACTGATTT-GGTGA
AAACACAATAAAAATAAGACGTGGG-AAATAGGGAAGGTGGTAACCTGGGGAAGAGGTTT
TGC-TTGTGT----TTCACC---AGGAGAAAA-TC------AGCTTTCTGTTTGGATACC
CACTAAACATTT-GAAGTTCT---------------------------------------
----------------------------GCACGTCCACGGAGACGGAAACACC-------
----GCAA------------------------------TCGAGCACC-ATTGACTCGCAA
GATGAA-A-AAGTGACAATATCAGAAGAACAGATGAA-----GTTGCCATCCACCA----
--------AGAAGGTGGAGCCGCCAACTTGGGCACAATTAAACAAGCTGACATAGTTAGC
T-----GAAAAAA-G-CCTAGTGGA--------------
>15-1426180_RM10
GGGAGATCAAGGAAAAAAAGGGAA-TAGGGTATCCTTTTTAGGGGCAGCCACTGTAGAGC
CTCCAAAACCCATTCCATTAACTT---GGAAAACAGAAAAACCT------------GTAT
GGATAAATCAGTGGCCGCTA-CCAAAAC-AAAAACTGGAGGCTTTACATTTATTAGCA-A
AGGAACAATTAGAAAAGGGACATACTGAGCCT--------TCATTTTCGCCTTGGAATCC
TCCTGTGTTTGTAATTC--AG---AAAAAATCCAGCAGATGGC--CCATGCTAACTGAAT
GA-AGAG-TTGTTAATACCGTAATTCAACCCAC-GGGGG-TCTCCAACCCGGGTTGCCCT
GTAGGGCCATGATCCCCAAAGATTGGCCTTTAATTATAATTGATCTGAAGGACT-GCTTT
TTTTTTTTTTTTTTTTTTTTTTTTTTT------------------------------ACC
ATTCTTCTGGTGAAGCAGGATTTTGAAAAATGTGCTTATACTATACCAGCCATAAATAAT
AAAAAACCAGCTACCAGGT-----------------------------------------
--------------------ATGTTAAACAGCCC--AGCTATTTGTCAGAC--TTTCATA
GTTCAAGCTCGTCATCCAGTTAGAGACAA--GTT-TTCAGACTGTTATATCATTCATTAT
GTAGATGATA-TTCTATGTGCTACAGAAATGAGAGACAAATT-GATTGACTGTTACACAT
TTCTGCAAACAGAGGTTGCCAACACA-GTACTGACAATAGCATCTAATAAGATTCAGACC
TCTACTGCTTTTCATTATTTAGGGATACAAGTAG-AAAATAGAAAAGTT---AAACCAC-
AAA---AAAT-AGAAATAAGAA---AAGACACATT-AAAAACATTAAATGACTTT-CAAA
AATTGCTAG-------------------GAGATATTAATTAGATTCTGCCAACTCTAGGC
ATTCCTACTTACACCATGTCAAATGTGTTCTGTATCTTAAGA-GGGGACCCAGACTT-AA
ATAGTAAAAGAATGTTAACCCCAGAGGCAGC-AAAAGATATTGAATTAGTTGAAG--AA-
AAAATTCGATCAGCACAAGTAAATAGAATA------GATCCCTTGGCCCCACTCCAACTT
TTGGT-------TTTTGC-TGCTACACACTCTCCAACAGGCACCACTGTTCAAAATACTG
ATCTTGTGGAGTGGTCATTCCTTCCTTACAGT-ACAATTAAGACTTTTACATTGTACTTG
GATCAAACGGCTACATTAATTGGTCG-GGCAAGACTACGAATAA-----TCTAACTGTCT
----GGAAGTGACCCAGAC-AAAATCACTGTTCCT--TTAAACAAGGAACAGGTTAGACA
AGCCTTTA--TCAATTCTGGTGCATGGCAGA--CTGGTCTTGCTGATATTGTGG-GAATT
ATTG--ACAATCATTACCC-AAAAACAAAAATCTTCCAG-TTTTTAAA----ACTACTTG
GA-TTTTACCTAAAATTACCAGA-CATAAA-CCTTTAGAAAA------------------
--TGCTCTGA-CAGTGT-TTACTGATGGTTCCAGCAA-TTGAAAAGTGACTTACACCGGG
CCAAAA-AACGAG---CCACTGAAACT-CAA-TATCACTCAGCTTAAAAAGCAGGA-TCG
GTTG-CCATCATTACAGTGTT-ACAAGATTTTAATCAGCCTATTAA-TATTG-T------
ATCAGATTCTGCATATGTAGTACAGGCTACAAGGGATATTGAGCCAGCCCTAATCAAATA
TA-GCATAGATGGTCAGTTAAACC--AGCTGTTCAGTTTA--------------------
--------------TTACAACAA-ACAGTGAG-AAAAAGAAATTTCCCATTTTATAT-TA
CTCA-TGTTTGAAC--ACAC--ACTAATTTACCA-GGGCCTTTAACTAAAGCAAATGAAC
AAGCTGACTTACTGGTGTCATCTGCATTCA-TAAAAGCACAAGAACTTCA-TGC---TTT
GACTCTTGTAGATGTGACAG-GATTAAAAAATAAATTTAATATCACATGGAAACAGGC-A
AAAAATATTGTACAATATTGCACCCAG-TGTCAAGTCCTACACCTG-CCCACTTA-GGAG
GC---AGGAGTTAATCCCAGA-AGTCTGTGT-GCTAATGCATTATGGCAAACGGATGTCA
CA---CATGTACCTTCATTTGGA----------------AAATTATCATGTGTCCATGTG
-ACAGTAGATCCTTATTCACATTTCATGTGGGCAATCTGCCGGACAGGAG---AAAGTAC
TTCCCATGTT---AAAAGACA-----TT--TATTATCTTGTTTTGCTGTCATGGGAGTTC
C---------------AG-AAAAAA-TCAAAACTGA--CAATGGG--CCAGGATACTGTA
GTAAA------------AAAAAAAAAAAAAAAATCAGTGGAAAATGAC-------ACATA
CAACAGGAATTC------------------------------------------------
-------------CCTCTAATTCCCAATGACAGG-CCATAGTTGAAAGAACTAATAGAA-
CACTGAAAACTCAATTGGTTAAAC-------AAAAAGAA--GGGGGAGA---C-------
------------------------------------------------------------
-----------------------AGTAAG-------------------------------
------------GAGTATACCA-----------CTCCTCAGATGCAACTTAATCTAGCAC
TGT---------------------------------------------------------
------CT-ACTTTAAAATTTTCAAACATTTATAGAAATCATACT-ACTACCTCTGCAGA
ACAACA-TCTTACTGAT---AAAAAGAACAGCCCACACGAAGGAAAACTGATTT-GGTGG
AAAGACAACAAAAATAAAACATGGG-AAATAGGGAAGGTGGTAACGTTGTGGAGAGGTTT
TGC-TTGTGTTTCATTCACC---AGGAGAAAT-TC------AGCTTCCTGTTTGGATACC
CGCTAGACATTT-AAAGTTCTACAATGAA-------------CCCATTGGAGATGCAAA-
-----------------------GAAGAGCACCTCTGTGGAGACGGAGACACC-------
----GCAA------------------------------TCGAGCACC--ACGGCTCCCCA
GATGAACA-GAATGGTGATATTAAAATAATAAAT--------------------------
------------------------------------------------------------
---------------------------------------
>4-126442436_RM10
AAAAAATC-AAAAAAGAAAAGGAG-TAGGGTATCCTTTTTAGGAGCGGCCACTGTAGAGC
CTCCAAAACCCATTCCATTAACTT---GGAAAACAAAAAAACCT------------GTAT
GGGTAAATCAGTGGCTGCTA-CCATAAC-AAAAGCTGGAGGCTTTACACTTATTAGCA-A
AGGAACAATTAGAAAAGGGACATATTGAGCCT--------TCATTTTCACCTTGGAATTC
TCCTGTGTTTGGAATTC--AG---AAAAAATCCGGCAGATGGC--GCATGCTAAACGACT
TATAGAG-TCGTTAATGCCATAATTCAACCCTC-GGGGGCTGTCCGACCCGAGTTACCCT
CTCTGGCCATGATCCCCAAAGATTGGCCTTTAATTATAATTGATCTGAAGGATT-GC---
------------------TTTTTT---------------------------------ACA
ATTCCTCTGGCAAAGCAGGATTTTGAAAAATTTGCTTTTACTATACCAGCCATAAATAAT
AAAGAACCAGCCACCAGGTT-----------------------------------TCAGT
GGAAAGTGTCGCCTCAGGGAAAGATCAATAGTCC--AACTACTTGTCAGAC--TTTTGTA
GCTCAAGTTCTTCAACCAGTTAGAGACACATTTT-TTCAGACTGTGATATCATTCATTAT
ATTGATGATA-TTTTGTGTGCTGCAGAAATGAGAGACAAATT-AATCGACTGTTACACAT
TTCTGCAGACAGAGGTTGCAAACGCA-GGACTGACAATAGCATCTGATAAGATTCAAACC
TCTA---CTTTCCA----TTGGAAATGCAGGTAG-AGGAAAGGAAAATT---AAACCAC-
AAA---AAAT-AGAAATAAGAA---AAGACACATT-AAAAACATTAAATGACTTT-CAAA
AATTGCTAG-------------------GAGATATTGATTGGATTCAGCCAACTCCAGGC
ATCTCTACTTATGCCATGTCAAATTTGTTCTCTCTCTTAAGA-GGGCATCCAGAATT-GA
ACAGTAAAAGAACATTAACTCCAGAGGCAAC-TAAAGAAATTGAATTAGTTGAAG--AAT
AAAATTCGGTCAGCACAAGTAAATAGAATA------GATCACTTAGCCCCACCCCAACTT
TTGAT-------TTTTGC-TACTGCACATTCTCCAACAGGCATTATTGTTCAAAACACAG
ATCTTGTGGAGTGGTCCTTCCTTCCTCATAGT-ACGATTAAGACTTTTACATTGTACTTG
GAGCAAATGGCTACATTAATTGGTCA-GGCAAGATTACGAATAA-----TAAAACTGTGT
----GGAAGTGACCCAGAT-AAAATCATTGTTCCT--TTAAACAAGGAACAGGTTAGACA
AGTCTTTA--TCAATTCTGGTGCAGGACAGA--TTGGTCTTGCTGATTTTGTGG-AAATT
ATTG--ACAATCATTAACC-AAAACCAAAAATCTTCCAG-TTTTTAAAATTGACTACTTG
GA-TTTTACCTAAAATTAC-----CATAAA-CCTTCAGAAAA------------------
--TGCTCTGA-CAGTGT-TTACTGATGGTTCCAGCAG-TGGAAAAG-GGCTTACACCAGG
CCAAAAGAACGAG---TCATTGAAACT-TAA-TATCACTTTGCTCTAAGAGCAGAG-TTG
GTTG-CTGTCATTACAGTGTT-ACAAGATTTTAATCAGCCTGTTAA-CATTG-T------
ATCAGATTCTGCAGATGTAGTACAGGCTACAAAGGATGTTGAGACAGCCCTAATCAAATA
TG-GTATAGATGATCAGTTAAACC--AGCTGTTTAATTTG--------------------
--------------TTACAACTA-ACTGTAAG-AAAAAGAAATTTCCCATTTTATAT-TA
CTCA-TATTCGAGC--ACAT--ACTAATTTACCA-GGGCCTTTAATTAAAACAAATGAAC
AAGCTGACTTGCTAGTATCATCTGCATTCA-TGGAAGCACAAGAACTTCA-TGC---CTT
GACTCATGTAAATGCAATAG-GACTAAAAAATAAATTTGGTATTATATGGAAACAGGC-A
AAAAATATTGTACAACATTGCACTCAG-TGTCAAGTCCTACACCTG-CCCACTCA-GGAG
GC---AGGAGTTAATCCCAGA-GGTGTATGT-CCTAATGCGTTATGGCAAATGGATGTCA
TA---CATGTGCCTTCATTTGGA----------------AAATTGTCATTTGTCCATGTG
-ACAGTTGATACTTATTCACATTTTGTATGGGCAACCTGCCAGACAGGAG---AAGGTAC
TTCACATGCT---AAAAGACA-----TT--TATTATCTTGTTTTGCTGTCATGGGAGTTC
C---------------AA-AAACAA-TTAAAATGGA--TAATGGG--CCAGGATACTATA
GTAAAACAT--------TTCAAAAATTCTTAAATCAATGGAAAATTAC-------ACATA
TAACAGGAATCC------------------------------------------------
-------------CCTACAATTCCCAAGGACAGG-CCGTAATTGAAAAAACTAATAGAA-
CATTCAAAGCTCAATTGGTTAAAC-------AAAAAAAG--GAAAAAGA---C-------
------------------------------------------------------------
-----------------------AGTAAG-------------------------------
------------GAGTATAACA-----------CTCCCCAGATGCAACTTAATCTAGCAT
TTT---------------------------------------------------------
------AG-ACTTTAAATTTTTTAAACATTTATAGAAATCAGACT-ATTACTTCTGCAGA
ACAACA-TTTTAGTGGT----AAAAGAACAGCCCACAAGAAGGAAAACTGATTT-GGTGG
AAAGATAACAAAAATAAGACATGGG-AAATAGGGAAGGTGATAACATGGGAGAGAGGCTT
TGC-TTGTGT----TTCACC---AGGAGAAAA-TC------AGCTTCCTGTTTGGATA-C
CACTAGACATTT-AAAGTTCTACAATGAA-------------CCCGTTGGAGATGCGAA-
-----------------------GGAAAGCGCCTCCGCGGAGACAGAAAACCT-------
----GCAA------------------------------TGGAGCATC-ATCG-CTCTCCA
GGTAAACA-AAATGGTGATATCAGAAGAACAGATGAA-----GTTGCCATCCACCA----
--------AGGAAGCGGAGCTGCCGACTTGGGCCCAGTTAAAGAAGCTGACACAGTTAGC
T-----AAAAAAA-G-CCTAAAGAA--------------
>5-487324_RM10
GAAAAATC-AAGAAAGAAAAGGAA-TAGGGCATCCTTTTTAGGGGTGGCCACTGTAGAGC
CTCCTAAACCCATTCCATTAACTT---GGAAAACAGAAAAACCG------------GTAT
GGGTAAATCAGTGGCCGCTA-CCAAAAC-AAAAACTGGAGGCTTTACATTTATTAGCA-A
AGGAACAGTTAGAAAAAGGACACATTGAGCCT--------TCATTCTTACCCTGGAATTC
TCCTGTATTTGTAATTC--AG---AAAAAATCAGGCAAATGGC--GTATGTTAATGGACT
TA-AGAG-ACATAAATGCTGTAATTCAAGCCAT-GGGGCCTCTTCAACCCAGACTGCCCT
CTCCAGCCATGATCCCAAAAGACTGGCCTTTAATTATAATTGATCTAAAGGACT-GC---
------------------TTTTTT---------------------------------ACC
ATTCCTCTGGCAGAGCAAGATTGTGAAAAATTTGCCTTTATTATACCAGCCATAAATAAT
AAAGAACCAGCCACCAGGTT-----------------------------------TCAGT
GGAAAGTACTACCTCAGGGAATGCTTAATAGTCC--AACTATTTGTCAAAC--TTTCGTA
GGTCAAGTCCTTCAACCAGTTAGAGACAA--ATT-TTCCGATTGTTGTATCATTCACTAT
ATTGATGATA-TTTTATGTGCTGCAGAAACAAGAGACAAATT-AATTGACTGTTACACAT
TTCTGCAAGCAGAGGTTGCCAACGCA-GGACTGACAATAGCATCTGATAAGATCCAAACC
TCTGCTCCTTTTCATTATTTAAGGATGCAGATAG-AAAATAGAAAAATT---AAGCCAC-
AAA---AAAT-AGAAATAAGAA---AAGACACATT-AAAAACATTAAATGACTTT-----
------------------------------------------------------------
------------------------------------------------------CTT---
------------------------------------------------------------
------------------------------------------------------------
------------------------------------------------------------
------------------------------------------------------------
------------------------------------------------------------
------------------------------------------------------------
------------------------------------------------------------
------------------------------------------------------------
------------------------------------------------------------
------------------------------------------------------------
------------------------------------------------------------
------------------------------------------------------------
------------------------------------------------------------
------------------------------------------------------------
------------------------------------------------------------
------------------------------------------------------------
------------------------------------------------------------
------------------------------------------------------------
------------------------------------------------------------
------------AATCCCAGA-GGTCTGTGT-CCTAATGCATTACAGCAAATGGATGTTA
CC---CATGTGCCTTCATTTGGA----------------AAATTATCATATGTTCATGTA
-ACAGTTGATACTTATTCACATTTCATATGGGCAACATGCCAAACAGGAG---AAAGTAC
TTCCCATGTT---AAAAAACA-----TT--TATTATCTTGTTTTGCTGTAAAGGGAGTTC
C---------------AG-AAAAAA-TTAAAACTGA--CAATGGA--CCAGGTTATTGTA
GTAAAGCTT--------TCCAAAAATTCTTAAATCAGTGGAATATTAC-------ACATA
CAACGGGAATTC------------------------------------------------
-------------CTTATAATTCCCAAGGACAGG-CCATAGTTGAAAGAACAAATAGAA-
CACTAAAAACTCAGTTAGTTAAAC-------AAAAAGAA--GGGAGAGA---C-------
------------------------------------------------------------
-----------------------AGTAAG-------------------------------
------------GAGTGCACCA-----------CTCCTCAGATGCAGCTTAATCTAGCAC
TTTAAATTTTTATACTTTAAATTTAAATTATATAAATTTAAATTATATATTATACTAAAA
ATTTAAAT-ACTTTAAATTTTTTAAACATTTATAGAAATCAGACT-ACTACTTCTGCAGA
ACAATA-TCTTACTGGT---AAAAAGAACAGTCCACATGAAGGAAAACTGATTT-GGTGG
AAAGACAACAAAAATAAGACATGGG-AAATAAGGAAGGTGATAACCTGGGGAAGAGGTTT
TGC-TTGTGT----TTCACC---AGGAGAAAA-TC------AGCTTCCTGTTTGGATACC
CACTAGACATTT-GAAGTTCTACAATGAA-------------CCCATCGGAGATGTAAA-
-----------------------GAAAAGCGCCTCCACGGAGATGGAAACACC-------
----GCAA------------------------------TCGAGCACC-ATTGACTCGCAT
GATGAACC-AAGAGGTGATACCAGA---ACAGATTAA-----GTCACCACGCACCA----
--------AGAAGGCGGAGCTGTCGACCTGGGCACAGTTAAAGAAGCTGACACCATTAGC
T-----GAAAAAA-G-CCTAGCTAG--------------
>17-31092824_RM10
GGGAAATC-AAGAAAGAAAAGGAA-TGGGGTATCCTTTTTAGGGGCGGCCACTGTAGAGC
CTCCTAAACCCATTCCATTAACTT---GGAGAACAGAAAAAACA------------GTAT
GGGTAAATCAGTGGCCGCTA-CCGAAGC-AAAAACTGGAGGCTTTACATTTATTAGCA-A
AGTAACAGTTAGAAAAGGGACACATTGAGCCT--------TCATTCTCGCCCTGGAATTC
TCCTGTGTTTGTAATTC--AG---AAAAAATCCGGCAGATGGC--GTGTGTTAACTGACT
TA-AGAG-CCATAAATGCCATAATTCAACCCAC-GGGGCCTCTTCAACCCGGATTGCCCT
GCCCAGCCATGATTCCAAAAGACTGGCCTTTAATTATAATTGATCTGAAAGATT------
-----------------TTTTTTT---------------------------------ACC
ATTCCTCTGGCAGAGCAGGATTGTGAAAAATCTGCCTTTAGTATACCAGCCACAAATAAT
AAAGAACAAGCCACCAGGTT-----------------------------------TCAGT
GGAAAGTGTCACCTCAGGGAATGCTTAATAGTCC--AACTATTTGTCGGAC--TTTCATA
GGTCAAGCTCTTCAACCAGTTGGAGACAA--ATT-TTCAGACTGTTGTATCATTCACTAT
ATTGATGATA-TTTTATGTGCTGCACAAACAAGAGACAAATT-AATTGACTGTTACACAT
TTCTGCAAGCAGAAGTTGACAACGCA-GGCCTCACAATAGCATCTGATAAGATTCAAACC
TCTACTCCTTTTCATTATTCAGGGATGCAGACAG-AAAATAGAAAAATT---AAGCCAC-
AAA---AAAT-AGAAATAAGAA---AAGACACATT-AAAAACATTAAATGACTTT-CAGA
AATTGCTAG-------------------GTGATATTAATTGGATTCGGCCAACTCTAGGC
ATTCCTACTTATGCCATGTCAAATTTGTTCTCTATCCTAAGA-GGAGACCCAGACTT-AA
ATAGTAAAAGAATATTAACCCCAGAGGCAAC-AAAAGAAATTAAATTAGTGGAAG--AA-
AAGATTCAGTCAGTGCAAATAAATAGAATA------GACCCCTTAGCCCCACTCCAACTT
TTGAT-------TTTTGC-TACTGCACATTCTCCAACAGGCATCATTATTCAAAATGCTA
ATCTTGTGGAGTGGTCATTCCTTCCTCACAGT-ACAATTAAGACTTTTACATTGTACTTG
GATCAAATAGCTACATTAATTGGTCA-GGCAAGATTACGAATAA-----TAAAATT----
----GGAAATTACCTAGAC-AAAATAGTCGTTCCT--TTAACCAAGGAACAAGTTAGACA
AGCCTTTA--TCAATTCTGGTGCATGGCAGA--TTGGTCTTGCTGATTTTGTGG-GAATG
ACTG--ATAATCATTACCC-AAAACCAAAAATCTTCCGG-TTTTTAAAATTGACTACTTG
GA-TTTTACCTAAAATTACCAGA-CATGAA-CCTTTAGAAAA------------------
--TGCTCTGA-CAGTAT-TTACTGATGGTTCCAGCAA-TGGAAAAGCAGCTTACACAGGG
TCAAATGAGCAAG---TAATCAAAACT-CAA-TATCAATCGGCTCAAATAGCAGAG-TTG
GTTG-CAGTCACTACAGTGTT-ACAAGATTTTAATCAACCTGTTAA-TATTG-T------
ATCAGATTCTGCGTATGTAGTACAGGCTACAAGGAATGTTGAGACAGCTCTAATTAAATA
TA-GCATGGATGATCAGTTAAACT--AGCTATTCAATTTA--------------------
--------------TTACAACAA-ACTGTAAG-AAAAAGGAATTTCCCATTTTATAT-TA
CTCA-TATTTGAGC--ACAC--ACTAATTTACCA-GGACCTTTAACTAAAGCAAATGAAC
AAGCTGACTTACTGGTATCCTCTGCATTCA-TAAAAGCACAAGAACTTCA-TGC---TTT
GACTCATGCAAATGCAGCAG-GATTAAAAAACAAATTTGATGTCACATGGAAACAGGC-A
AAAGATATTGTACAACATTGCACCCAG-TGTCAAGCCCTACACCTG-CCCGCTCA-AGAG
GC---AGGAGTTAATCCCAGA-GGTCTGTGC-CCTAATGCATTATGGCAAATGGATGTTA
CA---CATGTACCTTCATTTGGA----------------AGATTATCATATGTTCATGTA
-ACAGTTGATAC----TCACATTTCATATGGGCAACCTGCCAGACAGGAG---AAAGTAC
TTCCCATGTT--AAAAAAACA-----TT--TATTATCTTGTTTTGCTGTCATAGGAGTTC
C---------------AG-AAAAAA-TTAAAACTGA--CAATAGA--CCAGGATATTGTA
GTAAAGCTT--------TCCAAAAATTCTTAAATCAGTGGAAAATTAC-------ACATA
CAACAGGAATTC------------------------------------------------
-------------CCTATAATTCCCAAGGACAGG-CCATAGTTGAAAGAACTAATAGAA-
CTCTCAAAACTTGGTTAATTAAAC-------AAAAAGAA--GGGGGAGA---C-------
------------------------------------------------------------
-----------------------AGTAAC-------------------------------
------------GAGTGTACCA-----------CTCCTCAGATGCAACTTAATGTAGCAC
TCT---------------------------------------------------------
------AT-ACTTTGAATTTTCTAAACATTTATAGAAATCAGACT-ACTACTTCTGCAGA
ACA----TCTTACTGGT---AAAAACAACAGCCCACATGAAGGAAAACTGAGTT-AGTGG
AAAGACAACAAAAATAAGACATGGG-AAATAGGGAAGGTGATAACCTGGGGGAGAGGTTT
TGC-TTGTGT----TTCACC---AGGAGAAAA-TC------AGCTTCCTGT---AGAACC
CACTAGACATTC-AAAGTTCTACAATGAA-------------CCCATCGGAGATGCAAA-
-----------------------GAAAAGGGCCTCCACGGAGACGGAAACACC-------
----GCAA------------------------------TTAAGCACC-ATTGACTC-CAA
GATGAACA-AAGTGGTGATATCAGAAGAACAGATGAA-----GTCGCCACCCACCA----
--------AGAAGGCAGAGCTGCCAACCTGGGCACAATTAAAGAAGCTGACCCCGTTAGC
T-----GAAAAAA-G-CCTAGAGAA--------------
>14-6831566_RM10
GAGAAATC-AAGAAAGAAAAGGAA-TAGGGCATCCTTTTTAGGGGCGGCCACTGTAGAGC
CTCCTAAACCCATTCCATTAACTT---GGAAAACAGAAAAACCT------------GTAT
GGATAAATCAGTGGCTTATA-CCAAAAC-AAAAACTGGAGGCTTTGCGTTTATTAGCA-A
AGGAACAGTTAGAAAAGGGACTTATTGAGCCT--------TCATTCTTGCCTTGGAATTC
TCCTGTGTTTGTAATTC--AG----AAGAATCCAGCAGATGGC--GTATGTTAACTGATT
TA-AGAG-CCGTAAATGCCGTAATTCAAACCAT-GGGGCCTCTCCAACCCGGGTTGCCCT
CTCCCACCATGATCCTAAAAGACTGGCCTTTAATTATAATTTATCTGAAGGATTAGC---
------------------TTTTTT---------------------------------ACC
ATTCCTCTGGCAGAGCAGGATTTTGAAAAGTTTGCCTTTACTATACCAGCCGTAAATAAT
AAAGAATCAGCCACCAGGTT-----------------------------------TCAGT
GGAAAGTGTTACCTCAGGGATTGCTTCATAGTCC--AACTATTTGTCAGAC--TTTTGTA
GGTCAAGCTCTTCAACTAGTTAGAGACAA--GTT-TTCAGACTGTTATGTCATTCATTAT
GTTGATGATA-TTTTATGTGCTGCAGAAACGAGAGACAAATT-AATTGACTATTATACAT
TTCTGCAAGCAGAGGTTGCCGACGCA-AGACTGGCAGTAGCATCTGATAAGATTCAAACC
TCTACTCCTTTTCATTATTTAGGGATGCAGATAG-AAAATAGAAAAATT---AAGCCAC-
AAA---AAAT-AGAAATAAGAA---AAGACACATT-AAAAACATTTAATTACTTT-CAAA
AATTGCTAG-------------------GAGATATTAATTGGATTCGGCCAACTCTCTGC
ATTCCTACTTAGGCCATGTCAAATTTGTTCTCTATCTTAAGG-GGAGACCCAGACGT-AA
ATAGTAAAAGAGTATTAACCCCAGAGACAAC-AAAAGAAATTAAATTAGTGGAAG--AA-
ATAATTCAGTCAGCACAAATAAATAGAATA------GATCCCTTAGCCCCACTCCAACTT
TTGAT-------TTTTGC-TACTGCACATTCTCCAGCAGGCATCATTGTTCAAAATACTG
ATCTTGTGGAGTGGTCATTTCTTCCTCACAGT-ACAATGAAGACTTTTACATTGTATTTG
GATCAAATAGCTATATTAATTGGTCA-GGAAAGATTATGAATAA-----TAAAATTGTGT
----GGAAATGACCCAGAC-AAAATAGTTGTTCCT--TTAAACAAGGAACAAGTTAGACA
AGCCTTTA--TCAATTCTGCTGCATGGCAGA--TTGGTCTTGCTGATTTTGTGG-GAGTT
ATTG--ATAATCAGTAGGC-AAAAACAAAAATCTTCCAG-TTTTTAAAATTAACTACCTG
GA-TTTTACCTAAAATTACCAGA-CATAAA-CCTTTAGAAAA------------------
--TGCTCTGA-CAGTGT-TTACTGATGGTTCCAGCAA-TGGAAAAGCGGCTTACTCCGGG
CCAAAAGAGCGAG---TCATCAAAACT-CAA-TATCAATCGGCCCAAAGGGCAGAG-TTG
GTTG----------CAGTGTT-ACAAGATTTTAATCAACCTGTTAA-TATTG-T------
ATCAGATTCTGCATATGTAGTACAGGCTACAAGGGATGTTGAGACAGCTCTAATTAAATA
TA-GCATGGATGATGAGTTAAACC--AGCTGTTCAGTTTA--------------------
--------------TTACAACAA-ACTGTAAG-AAAAAGAAATTTCCCATTTTATAT-TA
CTCA-TATTCGAGC--ACAC--ACTAATTTACCA-GGGCCTCTAACTAAAGCAAATGAAC
AAGCTGACTTACTGGTGTCGTCTGCATTCA-TAAAAGCACAAGAACTTCA-TGC---TTT
GACTCAT--AAATGCAGCAG-GATTAAAAAACAAATTTGATGTCACATGAGAACAGGC-A
AAAGATATTGTACAACATTGCACCCAG-TGTCAAGTCCTACCCCTG-CCCACTCA-AGAG
GC---AAGAGTTAATCCCAGA-GGTCTGTGT-CCTAATGTGTTACGGCAAATGGATGTCA
CA---CATGTACCTTCATTTGGA----------------AGATTATCATGTGTCCATGCG
-ACAGTTGATAC----TCAGATTTCGTATGGGCAACCTGCCAGACAGGAG---AAGGTAC
TTCCCATGTT---AAAAAACA-----TT--TATTATCTTATTTTACTGTAATGGGAGTTC
C---------------AG-AAAACA-TTAAAACTGA--CAATGAG--GCCGGGCACGGTG
GCAAAGCTTTCCAAAAATCCAAAAATTCTTAAATCAGTGGAAAATTAC-------ACATA
CAACAGGAATTC------------------------------------------------
-------------CCTATAATTCCCAAGGACAGG-CCATAGTTGAAAGAACTAATAGAA-
CACTCAAACGTCAATTAGTTAAAC-------AAAAAGAA--GTGGGAGA---C-------
------------------------------------------------------------
-----------------------AGTAAG-------------------------------
------------GAGTGTACCA-----------CTCCCCAGATGCAACTTAATCTAGCAC
TCT---------------------------------------------------------
------AT-ACTTTAAATTTTTTAAACACTTATAGAAATCAGACT-ACTACTTCTGCAGA
ACAACG-TCTTGCTGGA---AAAAAGAACAGCCCATATGAAGGAAAACTGATTC-GGTGG
AAAGACAACAAAAATAAGACATGGG-AAATAGGGAAGGTGATAACCTGGGGAAGAGGTTT
TGA-TTGTGT----TTCACC---AGGAGAAAA-TC------AGCTTCCTGTTGGGATACC
CACTAGACATTTAAAAGTTCTACAATGGA-------------CCCATCGGAGATGCAAA-
-----------------------GAAAAGCACCTCCACAGAGACGGAAACACT-------
----GCAA------------------------------TCGAGCACC--TCGACGCGCAA
GATGGACA-AAATGGTGATGTCAGAAGAACAGACGAA-----GTCGCCATCCACCA----
--------AGAAAGTGGAGCCGCCAACTTGGGCACAATTAAAGAAGCTGACACAGTTAGC
T-----AAAAAAAAG-CCTAGAGAA--------------
>8-144717597_RM10
GAAAAATC-AGGGAAGAAAAGGAA-TAGGGTATCCTTTTTAGGGGCGGCCGCTGTAGAGC
CTCCTAAACCCATTCCATTAACTT---GGAAAACAGAAAAACCA------------GTAT
GGGTAAATCAGTGGCCGCTA-CCGAAGC-AAAAACTGGAGGCTTTACATTTATTAGCA-A
AGGAAAAATTAAAAAAAGGACACATTGAGCCT--------TCATTCTCACCCTGGAATTC
TCCTGTATTTGTAATTC--AG--AAAAAAATCAAGCAAATGGC--ATATGTTAATGGACT
TA-AGAG-CCGTAAATGCTATAATTCAACCCAT-GGGACCTCTTCAACCCGGATTGCCCT
CTCTGGCCATGATCCCAAAAGACTGGCCTTTAATTATAATTGATCTTAAGGACT-GC---
------------------TTTTTT---------------------------------ACC
ATTCCTCTGGCAGAGCAGGATTGTGAAAAATTTGTCTTTACTATACCAGCCATAAATAAT
AAAGAACCAGCCACCAGGTT-----------------------------------TCAGT
GGAAAGTACTACCTCAGGGAATGCTTCATAGTCC--AACTATTTGTCAGAC--TTTCGTA
GGTCAAGTCCTTCAACTAGTTAGAGACAA--ATT-TTCAGATTGTTATATCATTCACTAT
ATTGATGATA-TTTTATGTGCTGCAGAAACAAGAGAAAAATT-AATTGACTGTTACACAT
TTCTGCAAGCAGAGGTTGCCAACGCT-GGACTAACAATAGCATCTGATAAGATCCAAACC
TCTGCTCCTTTTCATTATTTAGGGATGCAGATAG-AAAATAGAAAAATT---AAGCCAC-
AAA---AAAT-AGAAATAAGAA---AAGATACTTT-AAAAACATTAAATGACTTT-CAAA
AATTGTTAG-------------------GCGATATTAATTGGATTCGGCCAACTCTAGGC
ATTCCTACTTATGCCATGTCAAATTTCTTCTCTATCCTAAGA-GGAGATCCAGACTT-AA
ATAGTAAAAGAATATTAACCCCAGAGGCAAC-AAAAGAAATTAAATTAGTGGAAG--AA-
AAAATGCAGTCAGCGCAAATAAGTAGAATA------GATCC-TTAGCCCCACTCCAACTT
TTGAT-------TTTTGC-TACTACACATTCTCCAACAGGCATCTTTATTCAAAATACTG
ATCTTGTGGAGTGGTCATTCCTTCCTCACAGT-ACAATTAAGACTTTTACATTATACTTG
GATCAAATAGCTACATTAATTGGTCA-GGCAAGATTGCGAATAA-----TAAACTTGTGT
----GGAAATGACCCACAC-AAAATAGTTGTTCCT--TTAACCAAGGAACAAGTTAGACA
AGCCTTTA--TCAATTCTGATGCATGGCAGA--TTGGCCTTGCTGATTTTGTGG-GAATC
ATTG--ATAATCATTACCC-AAAAACAAAAATCTTCCAG-TTTTTAAAATTGACTACTTG
GA-TTTTACCTAAAATTACCAGA-CATGAA-CCTTTAGAAAA------------------
--TGCTCTGA-CAGTAT-TTACTGATGGTTCCAGCAA-TGGAAAAGCGGCTTACACAGGA
CCAAAAGAGCGAG---TAATCAAAACT-CAG-TATCAATCAGCTCAAAGGGCAGAG-TTG
GTTG-CAGTCATTACAGTATT-ACAAGATTTTAATCAACCTGTTAA-TATTA-T------
ATCAGATTCTGCATATGTAGTACAGGCTACAAGGGATGTTGAGACAGCTCTAATTAAATA
TA-GCATGGATGATCAGTTAAACC--AGTTGTTCAATTTA--------------------
--------------TTACAACAA-ACTGTAAG-AAAAAGGAATTTCCCATTTTATAT-TA
CTCA-TATTAGAGC--ACAC--ACTAATTTACCA-GGACCTTTAACTATAGCAAATGAAC
AAGCTGACTTACTGGTATCCTCTGCATTCA-TAAAAGCACAAGAACTTCA-TGC---TTT
GACTCATGTAAATGCAGCAG-GGTTAAAAAACAAATTTGATGTCACATGGAAACAGGC-A
AAAGATATTGTACAACACTGCACCCAA-TGTTAAGTCCTACACCTG-CCCACTCA-AGAG
GC---AGGAGTTAATCCCAGA-GGTCTGTGT-CCTAATGCGTTATGGCAAATGGATGTTA
CC---CATGTACCTTCGTTTGGA----------------AAATTATCATGTGTTCATGTA
-ACAGTTGATACTTATTCACATTTCATATGGGCAGCCTGCCAGACAGGAG---AAAGTAC
TTCCCATGTT---AAAAAACA-----TT--TATTATCTTGTTTTACTGTAATGGGAGTTC
C---------------AG-AAAAAA-TTAAAACTGA--CAATGGA--CCAGGTTATTGTA
GTAAAGCTT--------TCCAAAAATTCTTAAATCAGTGGAATATTAC-------ACATA
CAACAGGAATTC------------------------------------------------
-------------CTTATAATTCCCAAGGACAGG-CCATAGTTGAAAGAACTAATAGAA-
CACTCAAAACTCAGTTAGTTAAAC-------AAAAAAAA--GGGGGAGA---C-------
------------------------------------------------------------
-----------------------AGTAAG-------------------------------
------------GAGTGTACCA-----------CTCCTCAGATGCAGCTTAATCTAGCAC
CCT---------------------------------------------------------
------AT-ACTTTAAATTTTTAAAACATTTATAGAAATCAGACT-ACTACTTTTGCAGA
ACAACA-TCTTACTGGT---AAAAAGAACAGTCCACATGAAGGAAAACTGATTT-GGTGG
AAAGACAACAAAAATAAGACATGGG-AAATAGGGAAGGTGATAACCTGGGGTAGAGGTGT
TGC-TTGTGT----TTCACC---AGGAGAAAA-TC------AGCTTCCTGTTTGGATACC
CACTAGACATTT-GAAGTTCTACAATGAA-------------CCCATCGGAGATGCAAA-
-----------------------GAAAAGCGCCTCCACGGAGACGGAAACACC-------
----ACAA-------------------------------TAGGCACC-ATTGACTCGCAT
GATGAACC-AAGAGGTGATATCAGA---ACAGATGAA-----GTCACCACGCACCA----
--------AGAAGGCAGAGCTGTCGACCGGGGCACAGTTAAAGAAGCTGACACCGTTAGC
T-----GGAAAAA-G-CCTAGCTAG--------------
>19-11641547_RM10
GAAAAATC-AAGAAAGAAAAGGAA-TAGTGTATCCTTTTTAGGGGCGGCCATTGTAGAGC
CTCCTAAACCCATTCTATTAACTT---GGATAACAGAAAAATCG------------GTAT
GGGTAAATCAGTGGCCGCTA-CTGAAAC-AAAAACTGGAGGCTTTACATTTATTAGCA-A
AGGAACAATTAGAAAAGGGACACATTGAGCCT--------TCATTCTCACCCTGGAATTC
TCCTGTATTTGTAATTC--AG---AAAAAATCAGGCAAATGGC--ATATGTTAATGGACT
TG-AGAG-CCGTAAATGCTGTAATTCAACCCAT-GGGGCCTCTTCAACCCGGATTGCCCT
CTCCGGCCATGATCCCAAAAGACTGGCCTTTAATTATAATTGATCTAAAGGACT-GC---
------------------TTTCTT---------------------------------ACC
ATTCCTCTGGCAGAGCAAGATTGTGAAAAATTTGCCTTTACTATACCAGCCATAAATAAT
AAAGAACCAGCCAACAGGTT-----------------------------------TCAGT
GGAAAGTGCTACCTCAGGGAATGCTTAATAGTCC--AACTATTTGTCAAAC--TTTCATA
GGTCAAGTCCTTCAACCAGTTAGAGACAA--ATT-TTCCGATTGTTGTATCATTCACTAT
ATTGATGATA-TTTTATGTGCTGCAGACACAAGAGACAAATG-AATTGACTGTTACACAT
TTCTGCAAGCAGAGGTTGCCAACGCA-GGACTAACAATAGCATCTGATAAGATCCAAACC
TCTGCTCCTTTTCATTATTTAGGGATGCAGATAG-AAAATAGAAAAATT---AAGCCAC-
AAA---AAAT-AGAAATAAGAA---AAGACACATT-AAAAACATTAAATGACTTT-CAGA
GATTGTTAG-------------------GTGATATTAATTGGATTCGGCCAGCGCTGGGC
ATTCCTACTTATGCCATGTCAAATTTGTTCTCTATCCTAAGA-GGAGATCCAGACTT-AA
ATAGTAAAAGAATATTAACCCCAGAGGCAAC-AAAAGAAATTAAATTAGTAGAAG--AA-
AAAATTCAGTCAGCG-AAATAAGTAGAATA------GATCCCTTAGCCCCACTCCAACTT
TTGAT-------TTTTGC-CACTGCACATTCTCCAACAGGTGTCATTATTCAAAATACTG
ATCTTGTGGAGTGGTCATTCCTTCCTCACAGT-ACAGTTAAGACTTTTACATTGTACTTG
GATCACATAGCTACATTAATTGGTCA-GACAAGATTACGAATAA-----TAAAATTGTGT
----GGTAATGACCCAGAA-AAAATAGTTGTTCCT--TTAACCAAGGAACAAGTTAGACA
AGCCTTTA--TCAATTCTGGTGCATGGCAGA--TTGGTCCTGCTGATTTTGTGG-GAATT
ATTC--ATAATCATTACCC-AAAAACAAAAATCTTCCAG-TTTTTAAAATTGACTACTTG
GA-TTTTGCCTAAAATTACCAGA-CATGAA-CCTTTAGAAAA------------------
--TGCTCTGA-CAGTAT-TTACTGATGGTTCCAGCAA-TGGAAAAGCGGCTTACACAGGG
CCAAAAGAGCGAG---TAATCAAAACT-CAA-TATCAATCGGCTCAAAGGGCAGAG-TTG
GTTG-CAGTCATTACAGTGTT-ACAAGATTTTAATCAACCTGTTAA-TATTA-T------
ATCAGCTTCTGCATATGTAGTACAGGCTACAAGGGATGTTGAGACAGCTCTAATTAAATA
TA-GCATGGATGATCAGTTAAACC--AGCTGTTCAATTTATTGATCAGTTAAACCAGCTG
TTCAATTCAATTTCTTACAACAA-ATTGTAAG-AAAAAGGAATTTTCCATTTTATAT-TA
CTCA-TATTCGAGC--ACAC--ACTAATTTACCA-GGACCTTTAACTGTAGCAAATGAAC
AAGCTGACTTAATGGTATCCTCTGCATTCA-TAAAAGCACGAGAACTTCA-TGC---TTT
GACTCATGTAAATGCAGCAG-GGTTAAAAAACAAATTTAATGTCACATGGAAATAGGC-A
AAATATATTGTAAAACATTGCACCCAG-TGTCAAGTCCTACACCTG-CCCACTCA-AGAG
GC---AGGAGTTAATCCCAGA-GGTCTGTGT-CCTAATGCATTATGGCAAATGGATGTTA
CA---CATGTACCTTCATTTGGA----------------AATTTATCATATGTTCATGTA
-ACAGTTGATACTTACTCACATTTCATATGGGCAACTTGCCAGACAGGAG---AAAGTAC
TTCCCATGTT---AAAAAACA-----TT--AATTATCTTGTTTTGCTGTAATGGGAGTTC
C---------------AG-AAAAAA-TTAAAACTGA--CAATGGA--CCAGGTTATTGTA
GTAAAGCTT--------TCCGAAAATTCTTAAATCAGTGGAAAATTAC-------ACATA
CAACAGGAATTC------------------------------------------------
-------------CTTATAATTCCCAAGGACAGG-CCATAGTTGAAAGAACTAATAGAA-
CACTCAAAACTCAGTTAGTTAAAC-------AAAAAGAA--GGGGGAGA---C-------
------------------------------------------------------------
-----------------------AGTAAG-------------------------------
------------GAGTGTACCA-----------CTCCTCAGATGCAGCTTAATCTAGCAT
TCT---------------------------------------------------------
------AT-ACTTTAAATTTTTTAAACATTTATAGAAATCAGACT-ACTACTTCTGCAGA
ACAACA--TTTACTGGT---AAAAAGAACAGTCCACATGAAGGAAAACTGATT--GGTGG
AAAGACAACAAAAATAAGACATGGG-AAATAGGGAAGGTGATAACCTGGGGAAGAGGTTT
TGC-TTGTGT----TTCACC---AGGAGAAAA-TC------AGCTTCCTGTTTGGATACC
CACTAAACATTT-GAAGTTCTACAATGAA-------------CCCATCGGAGATGCAAA-
-----------------------GAAAAG-GCCTCCACGGAGACGGAAACATC-------
----GCAA------------------------------TCGAGCACC-ATTGACTCGCAA
GATGAACC-AAGTGGTGATATCAGAAGAACAGA---------------------------
--------AGAAGGCGGAGCTGCCGACCTGGGCACAGTTAAAGAAGCTGACATCGTTAGC
T-----GGAAAAA-G-CCTAGCTAG--------------
>5-85732019_RM10
GGAAAATC-AAGAAAGAAAAGGAA-TAGGGTATCCTTTTTAGGGGTGGCCACTGTAGAGC
CTCCTAAACCCATTCCATCAACCT---GGAAAACAGAAAAACAA------------GTAT
GGGTAAATCAGTGGCCGCTA-CCGAAAC-AAAAATTGGAGGCTTTACATTTATTAGCA-A
AGGAACAGTCAGAAAAGGGACACACTGAGGCA--------TCATTTTCGCCCTGGAATTC
TCCTGTATTTGTAATTC--AG---AAAAAATCAGGCAGATGGC--GTATGTTAACCGACT
TA-AGAG-CCATAAATGCTGTAATTCAACCCAT-GGGGCCTCTTCAACCCGGATTGCCCT
CCCCAGCCACGATTCCAAAAGACTGGCCTTTAATTCTAATTGATCTGAAGGACT-GC---
------------------TTTTTT---------------------------------ACC
ATTCCTCTGGCAGAGCAGGATTGTGAAAAATTTGCTTTTACTATACCAGCCGTAAATAAT
AAAGAACCAGCCACCAGGTT-----------------------------------TCAGT
GGAAAGTGTTACCTCGGGGAATGCTTAATAGTCC--AACTATTTGTCAAAC--TTTCGTA
GGTCAAGTTCTTCAACCAGTTAGAGACAA--ATG-TTCCGATTGTTACATCATTCACTAT
ATTGATGCTA-TTTTATGTGCTGCACAAACAAGAGACAAATG-GATTGACTGTTACACAT
TTCTGCAAGCAGAGGTTGCCAACGCA-GGACTGACAAGAGCATCTGATAAGATTCAGACC
TCTACTCCTTTTCATTATTTAGGGATGCAGATAG-AAATTAGAAAATTT---AAGCCAC-
AAA---AAAT-AGAAAT--------AAGACACATT-AAAAACACTAAATGACTTT-CAGA
AATTGCTAG-------------------GCGATATTAATTGGATTCGGCCAACTCTAGGC
ATTCCTACTTATGCCATGTCAAATTTGTTCTCTATCCTAAGA-GGAAACCCAGACTT-AA
ACAGTAAAAGAATATTAACCCCAGAGGCAAC-AAAAGAAATTAAATTAGTGGAAG--AA-
AAAATTCAGTCAGTGCAAATAAGTAGAATA------GATCCCTTAGCCCCACTCCAACTT
TTGAT-------TTTTGC-TACTGCACATTCTCCAACAGGCAGCATTGTTCAAAATACTG
ATCTTGTGGAGTGGTTGTTCCTTCCTCAGAGT-ACAATTAAGACTTTTACGTTGTACTTG
GATCAAATAGCTACATTAATTGGTCA-GGCAAGATTACGAATAA-----TAAAATTGTGT
----GGAAATGACCCAGAC-AAAATAGTTGTTCCT--TTAACCAAGGAACAAGTTAGACA
AGCCTTTA--TCAGTTCTGGTGCATGGCAGA--TTGGTCTTGTTGATTTTGTGG-GAATT
ATTG--ATAATCATTACCC-AAAACCAAAAATCTTCCAG-TTTTTAAAATTGACTACTTG
GA-TTTTACCTAAAATTACCAGA-CATGAA-CCTTTAGAAAA------------------
--TGCTCTGA-CAGTAT-TTACTGATGGTTCCAGCAA-TGGAAAAGCGGCTTACACAGGG
CCAAAAGAACGAG---TAATCAAAACT-CAA-TATCAATCGAT--ATTGGGCAGAG-TTG
GTTG-CAGTCATTACAGTGTT-ACAAGATTGTAATCAACCTGTTAA-TATTG-T------
ATCAGATTCTGCATATGTAGTACAGGCTACAAGGGATGTTGAGACAGCTCTAATTAAATA
CA-GCATGGATGATCAGTTAAACC--AGCTGTTCAATTTA--------------------
--------------TTACAACAA-ACTGTAAG-AAAAAGGAATTTCCCATTTTATAT-TA
CTGG-TATTCGAGC--ACAC--ACTAATTTACCA-GGACCTTTAACTAAAGGAAATGAAC
AAGCTGACTTACTAGTATCATCTGCATTCA-TAAAAGCATAAGAACTTCA-TGT---TTT
AACTCATGTAAATGCAGCAG-GGTTAAAAAACAAATTTGATGTCACTTGGAAACAGGC-A
AAAGATATTGTACAACCCTGCACCCAA-TGTTAAGTCCTACACCTG-CCCACTCA-AGAG
GC---AGGAGTTAATCCCAGA-GGTCTGTGT-CCTAACGCATTATGGCAAATGTATGTTA
CA---CATGTACCTTCATTTGGA----------------AAATTATCATACGTTCATGAA
-ACAGTTGATACTTATTCACATTTCATACGGGCAACCTGCTAGACAGGAG---AAAGTAC
TTCCCATGTT---AAAAAACA-----TT--CATTATCTTGTTTTGCTGTAATGGGAGTTC
C---------------AG-AAAAAA-TTAAAACTGA--CAATGGA--CCAGGATATTGTA
GTAAAGCTT--------TACAAAAATTCTTAAATCAGTGGAAAATTAC-------ACACA
CAACAGGAATTC------------------------------------------------
-------------CTTCTAATTCCCAAGGACAGG-CCAT-GTTGAAAGAACTAATAGAA-
CACTCAAAACTCAGTTAATTAAAC-------AAAAAGAA--GGGGGAGA---C-------
------------------------------------------------------------
-----------------------AGTAAG-------------------------------
------------GAGTGTACCA-----------CTCCTCAGATGCAACTTAATCTAGCAC
TCT---------------------------------------------------------
------AT-ACTTTATATGTTTTAAACATTTATAGAAGTCAGACT-AGTACTTCTGTAGA
ACAACA-TCTTACTGGT---AAAAAGAACAGCCCACATGAAGGAAAACTGATTT-GGTGG
AAAGACAACAAAAATAAGACATGGG-AAATAGGGAAAGTGATAACCTGGGGAAGAGGTTT
TGC-TTGTGT----TTCACC---AGGAGAAAA-TC------AGCTTCCTGCTTGGATACC
CACTAAACATTT-GAAGTTCTACAATGAA-------------CCCATTGGAGATGCAAA-
-----------------------GAAAAGCGCCTCCACGGAGACGGAAACACC-------
----GCAA------------------------------TCGAGCACC--ATGACGCGCAA
GATGAACA-AAGTGGTAGTATCAGAAGAACAGATGAA-----GTCGCCATGTACCA----
--------AGAAGGCGGAGCCGCCAACCTGGGCACAATTAAAGAAGCTGACACAGTTAGC
T-----GGAAAAA-G-CCTAGTGAG--------------
>1-89359331_RM10
GAAAAATC-AAGAAAGAAAAGGAA-TAGGGTATCTTTTTTAGGGGCGGCCACTGTAGAGC
CTCCTAAACCCATTCCATTAACTT---GGAAAACAGAAAAACCG------------GTAT
GGGTAAATCAGTGGCCGCTA-CCGAAAC-AAAAACTGGAGGCTTTACATTTATTAGCA-A
AGGAACAATTAGAAAAGGGACACATTGAACCT--------TCATTCTCGCCCTGGAATTC
TCCTGTATTTGTAATTC--AG---AAAAAATCAGGCAAATGGC--GTATGTTAATGGATT
TA-AGAG-CCATAAATGCTGTAATTCAACCCAT-GGGGCCTCTTCAACCCGGATTGCCCT
CTCTGGCCATGATCCCAAAAGACTGGCCTTTAATTATAATTGATCTAAAGGATT-GC---
------------------TTTTTT---------------------------------ACC
ATTCCTCTGGCAGAGCAAGATTGTGAAAAATTTGCCTTTACTATACCAGCCATAAATAAT
AAAGAACCAGCCACCCGGTT-----------------------------------GCAGT
GGAAAGTACTACCTCAGGGAATGCTTAATAGTCC--AACTATTTGTCCAAC--TTTCTTA
GGTCAAGTCCTTCAACCAGTTAGAGACAA--ATG-TTCAGATTGTTATATCATTCACTAT
ATTGATGATA-TTTTATGTGCTGCAGAAACAAGTGACAAATT-AATTGACTGTTACACAT
TTCTGCAAGCAGAGGTTGCCAACGCA-GGACTAAAAATAGCATCTGATAAGATCCAAACC
TCTGCTCCTTTTCATTATTTAGGGATGCAAATAG-AAAACAGAAAAATT---AAGCCAC-
AAA---AAAT-AAAAATAAGAA---AAGACACATT-AAAAACATTAAATGACTTT-CAAA
AATTGTTAG-------------------GCGATATTAATTGGATTCGTCCAACTCTAGGC
ATTCCTACTTATGCCATGTCAAATTTGTTCTCTGTCCTAAGA-GGAGATCCAGACTT-AA
ATAGTAAAAGAATATTAACCCCAGAGGCAAC-AAAAGAAATTAAATTAGTGGAAG--AA-
AAAATTAAGTCTGCGCAAATAAGTAGAATA------GATCCCTTAGCCCCACTCCAACTT
TTAAT-------TTTTGC-TACTGCACATTCTCCAACAGGCATCATTATTCAAAATACTG
ATCTTGTGGAGTGGTCATTCCTTCCTCACAGT-ACAATTAAAACTTTTACATTGTACTTG
GATCAAATAGCTACATTAATTGGTCA-GGCAAGATTACGAAAAA-----TAAAATTGTGT
----GGTAATGATCCAGAC-AAAATAGTTGTTCCT--TTAACCAAGGAACAAGTTAAACA
AGCCTTTA--TCAATTCTGGTGCATGGCAGA--TTGGCCTTGCTGATTTTGTGG-GAATT
ATTG--ATAATCATTACCC-AAAAACAAAAATCTTCCAG-TTTTTAAAATTGACTACTTG
GA-TTTTACCTAAAATTACCAGA-CATGAA-CCTTTAGAAAA------------------
--TGCTCTGA-CAGTAT-TTACTGATGGTTTCAGCAA-TGGAAAAGCGGCTCACACAGGG
CCAAAAGTGCGAG---TAATCAAAACT-CAA-TATCAATCGAT--ATTGGGCAGAG-TTG
GTTG-CAGTCATTACAGTGTT-ACAAGATTTTAATCAACCTGTTAATAAATAATCAGATA
ATCAGATTCTGCTTATGTAGTACAGGCTACAAGGGATGTTGAGACAGCTCTAATTAAATA
TA-GCATGGATGATCAGTTAAACC--AGCTGTTCAGTTTA--------------------
--------------TTACAACAA-ACTGTAAG-AAAAAGGAATTTTGCATTTTATAT-CA
CTCA-TATTCAAGC--ACAC--ACTAATTTACCA-GGACCTTTAACTAAAGCAAATGAAC
AAGCTGACTTACTGGTATCCTCTGCATTCA-TAAAAGCACAAGAACTTCA-TGCTTTTTT
GACTCAAGTAAATGCAGCAG-GGTTAAAAAACAAATTTGATGTCACATGGAAACAGGC-A
AAAGATATTGTACAACACTGCGCCCAG-TGTCAAGTACTACACCTG-CCCACTCA-AGAG
GC---AGGAGTTAATCCCAGA-GGTCTGTGT-CCTAATGCATTATGGCAAATGGATGTTA
CC---CATGTACCTTCATTCGGA----------------AAATTATCATATGTTCATGTA
-ACAGTTGATACTTATTCACATTTCATATGGGCAACCTGCCAGACAGGAG---AAAGTAC
TTCCCATGTT---AAAAAACA-----TT--TATTATCTTGTTTTGCTGTAATGGGAGTTC
C---------------AG-AAAAAA-TTAAAACTGA--CAATGGA--CCAGGTTATTGTA
GTAAAGCTT--------TCCAAAAATTCTTAAATCAGTGGAATATTAC-------ACATA
CAACAGGAATTC------------------------------------------------
-------------CTTATAATTCCCAAGGACAGA-CCATAGTTGAAAGAACTAATAGAA-
CACTCAAAACTCAGTTAGTTAAAC--------AAAAGAA--GGGGGAGA---C-------
------------------------------------------------------------
-----------------------AGTAAG-------------------------------
------------GAGTGTACCA-----------CTCCTCAGATGCAGCTTAATCTAGCAT
TCT---------------------------------------------------------
------AT-ACTTTAAATTTTTTAAACATTTATAGAAATCAGACT-ACTACTTCTGCAGA
ACAACA-TCTTACCGGT---AAAAAGAACAGTCCACATGAAGGAAAACTGATTT-GGTGG
AAAGAAAACAAAAATAAGACATGGG-AAATAGGGAAGGTGATAACCTGTGGAAGAGGTTT
TGC-TTGTGT----TTCACC---AGGAGAAAA-TC------AGCTTCCTGTTTGGATACC
CACTAAACATTT-AAAGTTCTACAATGAA-------------CCCATCGGAGATGCAAA-
-----------------------GAAAAGCGCCTCCATGGAGACGGAAACA-C-------
----ACAA------------------------------TCGAGCACC-ATTGACTCACAT
GATGAACC-GAGTGGTGATATCAGAAGAACAGATGAA-----GTCACCATGCACCA----
--------AGAAGGCAGAGCTGCCAACCTGGACACAGTTAAAGAAGCTGACACCGTTAGC
T-----GGAAAAA-G-CCTAGCTAG--------------
>19-52141426_RM10
AAAAAATC-AAGAAAGAAAAGGAA-TAGGGTATCCTTTTTAGGGGCGGCCACTGTAGAGC
CTTCTAAACCCATTCCATTAACTA---GGAAAACAGAAAAACCC------------GTAT
GGGTAAATCAGTGGCCGCTA-CCGAAGC-AAAAACTGGAGGTTTTACATTTATTAACA-A
AGGAACAATTAGAAAAGGGACACATTGAGCCT--------TCATTCTCGCCCTGGAATTC
TCCTGTATTTGTAATTC--AGAAAAAAAAATCAGGCAAATGGC--GTATGTTAATGGACT
TA-AGAG-CCATAAATGCTGTAATTCAACCCAT-GGGGCCTCTTCAACCAGGATTGCCCT
CTCCGGCCACGATCCCAAAAGACTGGCCTTTAATTATAATTGATCTTAAGGATT-GC---
------------------TTTTTT---------------------------------ACC
GTTCCTCTGGCAGAGCAAGATTGTGAAAAATTTGCCTTTACTATACCAGCCATAAATAAT
AAAGAACCAGCCACCAGGTT-----------------------------------TCAGT
GGAAAGTATTACCTCAGGGATTGCTTAATAGTCC--AACTATTTGTCAAAC--TTTCGTA
GGTCAAGTCCTTCAACCAGTTAGAGACAA--GTT-TTCAGACTGTTATATCATTCACTAT
GTTGATGATA-TTTTGTGTGCTGCAAAAACAAGAGACAAATT-AATTGACTGTAACACAT
TTCTGCACGCAGAGGTTGCCAGTGCA-GGACTAACAATAGCATCTGATACGATCCAAACC
TCTGCTCCTTTTCATTATTTAGGGATGCAGATAGAAAAATAGAAAAATT---AAGCCAC-
AAA---AAAT-AGAAATAAGAA---AAGACCCATT-AAAAACATTGAATTACTTT-CAAA
AATTGTTAG-------------------GCGATATTAATTGGATTCGGCCAACTCTAGGC
ATTCCTACTTATGCCATGTCAAATTTGTTCTCTATCCTAAGA-GGAGATCCAGACTT-AA
ATAGTAAAAGAACATTAACCCCAGAGGCAAC-AAAAGAAATTAAATTAGTGGAAG--AA-
AAAATTCAGTCAGCGCAAATAAGTAGAATA------GATCCCTTAGCCCCCCTCCAACTT
TTGAT-------TTTTGC-TACTACACATTCTTCAACAGGCATCATTATTCAAAATACTG
ATCTTGTGGAGTGGTCATTCGTTCCTCACAGT-ACAATTAAGACTTTTACATTGTACTTG
GATCAAAGAGCTACATTAATTGGTCA-GGCAAGATTACGAATAA-----TAAAATTGTGT
----GGAAATGACCCAGAC-AAAATAGTTGTTCCT--TTAAACAGGGAACAGGTTAGACA
AGCCTTTA--TCGATTCTGGTGCATGGCAGA--TTGATCTTGCTGATTTTGTGG-GAATT
ATTG--ATAACTATTACCC-AAAAACAAAAATCTTCCAG-TTTTTAAAACTGACTACTTG
GA-TTTTACCTAAAATTACCAGA-CATGAA-CCTTTAGAAAA------------------
--TGCTCTGA-TAGTAT-TTACTGACAGTTCCAGCAA-TGGAAAAGCAGCTTACACAGCG
CCAAAAGAGCGAG---TAATCAAAACT-CAA-TCTCAATCAGCTCAAAGGGCAGAG-TTG
GTTG-CAGTCATTACAGTGTT-ACAAGATTTTAATCAACCTGTTAA-TATTA-T------
ATCAGATTCTGCATATGTAGTACAGGCTACAAGGGATGTTGAGACAGCTCTAATTAAATA
TA-GCATGGATGATCAGTTAAACC--AGCTGTTCAATTTA--------------------
--------------TTACAACAA-ACTGTAAG-AAAAAGGAATTTCCCATTTTATAT-TA
CTTA-TATTCGAGC--ACAC--ACTAATTTACCA-GGACCTTTAACTAAAGCAAATGAAC
AAGGTGACTTACTGGTATCCTCTGCATTCA-TAAAAGCCTGAGAACTTCA-TGC---TTT
GACTCATGTAAATGCAGCAG-GGTTAAAAAACAAATTTGATGTCACATGGAAACAGGC-A
AAAGATATTGTACAACACTGCACCCAG-TGTGAAGTACTACACCTG-CCCACTCA-AGAG
GC---AGGAGTTAATCCCAGA-GGTCTGCGT-CCTAATGCATTGTGGCAAATGGATGTTA
CC---CATGTACCTTCATTTGGA----------------AAATTATCATATGTTCATGTA
-ACAGTTGATACTTATTCACATTTCATATGGGCAACCTGCCAGACAGGAG---AAAGTAC
TTGCCATGTT---AAAAAACA-----TT--TATTATCTTGTTTTGCTGTAATGGGAGTTC
C---------------AA-AAAAAA-TTAAAACTGA--CAATGGA--CCAGGTTATTATA
GTAAAGCTT--------TCCAAAAATTCTTAAATCAGTGGAATATTAC-------ACATA
CAACAAGAATTC------------------------------------------------
-------------CTTATAATTCCCAAGGACAGG-CCATAGTTGAAAGAACTAATAGAA-
CACTCAAAACTCAGTTAGTTAAAC-------AAAAAGAA--GGGGGAGG---C-------
------------------------------------------------------------
-----------------------AGTAAA-------------------------------
------------GAGTGTACCA-----------CTCCTCAGATGCAGCTTAATCTAGCAC
TCT---------------------------------------------------------
------AT-ACTTTAAATTTTTTAAACATTTATAGAAATCAGACT-ACTACTTCTGCAGA
AAAACA-TCTTACTGGT---AAAAAGAACAGCCCACATGAAGGAAAACTGA-TT-GGTGG
AAAGACAACAAAAATAAGACATGGA-AAATAGGGAAGGTGATAACCTGGGGAAGAGGTTT
TGC-TTGTGT----TTCACC---AGAAGAAAA-TC------AGCTTCCTGTTTGGATACC
CACTAGACATTT-GAAGTTCTACAATGAA-------------CCCATCAGAGATGCAAA-
-----------------------GAAAAGCGCCTCCACGGAGACCGAAGCACT-------
----GCAA-------------------------------CGAGCACC-ATTGACTCGCAA
GATGAACC-AAGTGGTGATATCCGAAGAACGGATGAA-----GTCGCCACGCACCA----
--------AGAAGGCGGCGCTGCCAACCTAGGCACAGTTAAAGAAGCTGACACCGTTAGC
T-----GGAAAAA-G-CCTAGCTAG--------------
>19-38931352_RM10
AGGAAATC-AAGAAAGAAAAGGAA-TAGGGTATCCTTTTTAGGGGCGGCCACTGTAGAGC
CTCCTAAACCCATTCCATTAACTT---GGAAAACAGAAAAACCA------------GTAT
GAGTAAATCAGTGGTCACTA-CTGAAAC-AAAAATTGGAGGCTTTACATTTATTAGCA-A
AGGAACAATTAGAAAAGGGACATATTGAGCCT--------TCATTCTCCCCTTGGAATTC
TCCTGT--CTGTAATTA--AA-AAAAAAAATCCGGCAGATGGC--GTATGTTAACTGACT
TA-AGAG-CCATAAATGCCATGATTCAACCCAT-AGGTCTTCTCCAACCTGGGTTGCCCT
CTCTGGCCATGATCCCAAAAGACTGACCTTTAATTATAATTGATCTGGAGGACT-GC---
------------------TTATTT---------------------------------ACC
ATTCCTCTGGCAGAGCAGGATTGTGAAAAATTTGCCTTTACTATACCAGCCATAAATAAT
AAAGAACCAGCCACCAGGTT-----------------------------------TCAGT
GGAAAGTGTTACCTCAGGGAATAGTTAATTGTCC--AACTATTTGTCAGAC--TTTTGTA
GCTCAAGCTCTTCAACCAGTTAGAGACAA--GTT-TCCAGACTGTTACATCATTCATTAT
GTTGATGATA-CTTTATGTGCTGCAGAAACGAGAGACAAATT-AATTGACTGTTACACAT
TTCTGCAAGCAGAAGTTGCCAACGCA-GAACGGACAATAGCATCTGATAAGATTCAAACC
TCTACTCCTTTTCATTATTTAGGGATACAGATAG-AAAATAGAAAAATT---AAGCCAC-
-AA---AAAT-AGAAATAAGAA---AAGAAACGTT-AAAAACATTAAATGACTTT-CAAA
AATTGCTAG-------------------GAAATATTAATTAGATTCAACCAACTCTAGGC
ATTCCTACTTATGCCATGTCAAATTTGTTCTCTATCTTAAGA-GGAGACCCAGACTT-AA
ACAGTAAAAAAATATTAACCCCAGAGGCAGC-AAAAGAAATTAAATTAGTGGAAG--AA-
AAATTTCAGTCACCGCAAATAAATAGAATA------AATCCCTTGGCCCCACTTCAACTT
TTGAT-------TTTTGC-TACTGCACATTCTCCAACAGACATCATTGTTCAAAATACTG
ATCCTGTGGAGTGGTCATTCTTTCCTCACAGT-ACAATTAAGACTTTTACATTGTACTTG
GATCAAATAACTACATTAATTGGTCA-GGCAAGATTACGAATAA-----TAAAATTGTGT
----GGAAATGACCCAGAC-AAAATAGTTTTTCCT--TTAAATGACGAACAAGTTAGACA
AGCCTTCA--TCCATTCTGGTGCTTGGCAGA--TTGGTCTTGCTAATTTTGTGG-GAATT
ATTG--ATAATCATTACCC-AAAACCAAAAATCTTCCAG-TTTTAAAAATTGACTACTTG
GA-TTTTACCTAAAATTACCAGA-CATTAG-CCTTTAGAAAA------------------
--TGCTCTGA-CAGTGT-TTACTGA-------------TGGAAAGGCGGCTTACACAGCG
CCAAAAGAGTGAG---TCATCTAAACT-CAG-TATCAATCAGCTCAAAGAGCAGAG-TTA
GTTG-CAGTCATCACAGTGTT-ATAAGATTTTAATCAACCTATTAA-TATTG-T------
ATCAGATTCTGCATATGTAGATCAGGCTACAAGGGATGTTGAGACAGCTCTAATTAAATA
TA-GCATGGATGATCAGTTAAACC--AGCTGTTCAATTTA--------------------
--------------TTACAACAA-ACTGTAAG-AAAAAGAAATTTCCCAATTTATAT-TA
CTCA-TATTCGAGG--ACAC--ACTAATTCACTG-GGGCCTTTAACTAAAGCAAATGAAC
AAGCTGACTTACTGGTATCCTCTGCATTCA-TAAAAGCACAAGAACTTCA-TGC---TTT
GACTCATGTAAATGCAGCAG-GATTAAAAAACAAATTTGATGTCACATGGAAACAGGC-A
AAAAATATTGTACAACATTGCACCCAG-TGTCGAGTTCTATACCTG-CCCGCTCA-AGAG
GC---AGGAGTTAATCCCAGA-GGTCTGTGT-CCTAATGCGTTATGGCAAATGGATGTTA
CA---CATGTACCTTCATTTGGA----------------AGATTATCATGTGTCCATGTA
-ACAGTTGATGCTTATTCACATTTCATATGCGCAACCTGCGAGACAGGAG---AAAGTAC
TTCCCATGTT---AAAAAACA-----TT--TATTATCTTGTTTTGCCGTAATGGGAGTTC
C---------------AG-AAAAAT-TTAAAACTGA--CAATGGA--CCAGGATACTGTA
ATAAAGCTT--------TCCAAAAATTCTTAAATCAATGGAAAATTAT-------ACATA
CAACAGGAATTC------------------------------------------------
-------------CCTATAATTCCCAAGGACAGG-CCATAGTTGAAAGAACTAATAGAA-
CATTCAAAACTCAATTAGTT-----------AAAAAGAA--GGGGGAGA---C-------
------------------------------------------------------------
-----------------------AGTAAG-------------------------------
------------GAGTGTATCA-----------CTCCTCAGACGCAACTTAATCTAGCAC
TCT---------------------------------------------------------
------GT-ACTTTAAATTTTTAAAAGATTTATAGACATCAGACT-ACTACTTCTGCAGA
ACAACA-TCTTACTGGT---AAAAAGAACAGCATGCATGAAGGAAAACTGATTTGGGTGG
AAAGACA--AAAAATAAGACATGGG-AAATAGGGAAGGTGGTAATGTGGGG--GAGGTTT
TGC-TTGTGT----TTCACC---AGGAGAAAA-TC------AGCTTCCTGTTTGGATACC
CACTAGACATTT-GAAGTTCTA--------------------CCTATCAGAGATGCAAA-
-----------------------GAAAAGCGCCTGCACGGAGACGGAAACACC-------
----ACAA------------------------------TCGAGCACC-ATCGACTCACAA
GAGGAAC--AAATGGGGATGTCAGAAGAACAGATTGA----AGTTGCCATCCACCA----
--------AGAAAGCGGAGCCACCAACTTGGGCACAATTAAAGAAGCTGACACAGTTGGC
T-----AAAAAAA-G-TCTAGAGAA--------------
>4-56103378_RM10
GGGAAATC-AAGAAAGAAAAGGAG-TAGGGTATCCTTTTTAGGAGTGGCCACTGTAGAGC
CTCCAAAACCCATTCCATTAACTT---GGAAAACAGAAAAACCT------------GTAT
GGGTAAATCAGTGGTTGCTA-CCAAAAC-AAAAGCTGGAGGCTTTACACTTATTGGCA-A
AGGAACAATTAGAAAAGGGACATACTGAGCCT--------TCATTTTCGCCTTGGAAGTC
TCCTGTGTTTGCAATTC--AG---AAAAATTCCAGCAGACGGC--GCATGCTGACCGACT
TA-AGAG-CTGTTAATGCCATAATTCAACCCAT-GGAGGCTCTCTAAGCGGGATTGCCCT
CTCCGGCCATGATCCCCAAAGACTGGCCTTTCATTATTACTGATCTGAAGGATT-GC---
------------------TTTTTT---------------------------------ACC
ATTCCTCTGGAAAAACAGGATTTTGAAAAATTTGTTTTTACTATATTAGCTATAAATAAT
AAAGGACCAGCCACCAGGTG-----------------------------------TCAGT
GGAAAGTGTTGCCTCAGGGAATGCTAAATAGTCC--GACTATTTGTCAGAG--TTTTGTA
GCTCAAGCTCTTCAACCAGTTAGAGACAA--GTG-TTCAGACTGTCATATCATTCATTAT
GTTGATGATA-TTCCGTGTGCTGCAGAAACGAGAGACAAATT-AATTGACCGTTACACAT
TTCTGCAGACAGAGGTGGCAAATGCA-GGACTGACGATAACATCTGATAAGATTCAAACC
TCTGCTCCTTTCCATTACTTGGGAATACAGGTAG-AGGAAAGGAAAATT---AAACCAC-
AAA---AAAT--AATATAAGAA---AAGACACATT-AAAAACATTAAATAACTTT-CAAA
AATTGCTAA-------------------GAGATATTAATTGGATTTGGTCAACTCTACGC
ATCCCTACTTATGCCATGTCAACTTTGTTCTCTATCTTGGGAGGGGGGTCCAGAATT-GA
ATAGCAAAAGAGCATTAACTCCAGAGGCAAC-TAAAGAAATTGAATTCGTTGAAG--AA-
AAAATTCGGTCAGCAGAAGTAAATAGAATA------GATCACTTAGCCCCCCTCCAACTT
TTGAT-------TTTTGC-TACTGCACATTCTCCAACAGGCATTATTGT-----------
--CTTGTGGAGTGATC----CTTCCTCACAGT-ACGATTAAGACTTTTACATTGTACTTG
GATCAATTGGCTACATTACTTGGTCA-GGCAAGATTACGAATAG-----TAAAATTGTAT
----GGAAGTGACCCAGATAAAAATCACTGTTCCT--TTACACAAGGAACAGGTTAGACA
AGCCTTTA--TCAATTCTACTGCATGGCAGA--TTGGTCTTGCTGACTTTGTGG-GAATT
ATTG--ACATTCATTACCC-AAAAACAAAAATCTTCCAG-TTTTTAAAATTGACTACTTG
GA-TTTTACCTAAAATTACTAGA-CATAAA-CCTTTAGAAAA------------------
--TGCTCTGA-CGGTGCATTGGAAATGCACCCAGCAA-TGGAAACACGGCTTACATCAGG
CCAAAAGAACGAG---TCATTGAAATT-CAA-TGT----------------------TTG
GTTG-CTGTCATTTCAGTGTT-ACAAGATTTTAATCAGCCTATTAA-CATTG-T------
ATCAGATTCTGCATATGTAGTATAGGCTACAAAGGATGTTGAGACAGCCCTAATCAAATA
TA-----GTATGATCAGTTAAACC--AGCTGTTTAATTTG--------------------
--------------TTACAACAA-ACTGTAAG-AAAAAGAAATTTCCCATTTTATAT-TA
CTCA-TGTTCGAGC--ACAT--ACTAATTCACCA-GGGCCTTTAA----AGCAAATGAAC
AAGCTGACTTGCTGGTGTCACCTGCCTTCA-TGGAAGCACAAGAACTTCA-CGC---CCT
GACTCATGTAAATGCAACAG-GACTAAAAAATAGATTTGATATCACATTAAAACAGGC-A
AAAAACATTGTACAACATTGCACTCAG-TGTCAAGTCCTACACCTG-CCCACTCA-GGAG
GC---AGAAGTTAATCCCAGA-GGTCTATGT-CCTAATGTGCTA-GGCAAATGCATGTCA
CA---CATGTACCTTCATTTGGA----------------AAATTGTCATTTGTCCATGTG
-ACAGTTGATACTTATTCACATTTTGTATGGGCAACCTGCCAGACAGGAG---AAAGTAC
TTCCCATATT---AAAAGACA-----TT--TATTATCTTGTTTTGCTGTCATGGGAGTTC
C---------------AG-AAAAAA-TTAAAGCAGA--TAATGGG--CCAGTATACTATA
GTCAAACAT--------TTCAAAAATTCTTAAATCTGTGGAAAATTAC-------ACATA
CAATAGGAATCG------------------------------------------------
-------------CTTATAATTCCCAAGGACAGG-CCATAATTGAAAGAACTAACAGAA-
CACTCAAAGGTCAATTGGTTAAAT-------GAAAAAAG--GAAAAAGA---C-------
------------------------------------------------------------
-----------------------AGCAGG-------------------------------
------------GAGTATAACA-----------CTCCCCAGATGCAACTTAATCCAGCAC
TCT---------------------------------------------------------
------AT-ATTTTAAATTTTTTAAACATTTATAGAAATCAGACC-ACTACTTCTGCAGA
ACA----TTTTACTGGT---AAAAAGAACAGCCCACATGAAGGAAAACTGATTT-GGTGG
AAAGACATCAAAAATAAGACATGGG-AAATAGGGAAGGTGATAACATGGGGGAGAGGCTT
TGC-TTGTGT----TTCACC---AGGAGAAAA-TC------AGCTTCCTGTTTGGATGCC
CACTAGACATTC-GAAGTTCTACAATGAA-------------CCCATCGGAGATGCAAA-
-----------------------GAAAAGTGCCTCCGCGGAGACAGAAAACCC-------
----GCAA------------------------------TAGAGCATC-ATCAACTCGCCA
GGTGAACA-AAATGGTGATATCAGAAGAACA-ATGAA-----GTTGCCATCCACCA----
--------AGGAAGTGGAGCCGCCGACCTGGGGCCAACTAAAGAAGCTGACACAGTTAGC
T-----GAAAAAA-G-CCTGAAGAA--------------
>Y-1303034_RM10
GGAAAATC-AAGAAAGAAAAGGAA-TAGGGTATCCTTTTTACGGGTGGCCACTGTAGAGC
CTCCTAAACCCATTCCATTAACTT---GGAAAACAGAAAAACCG------------GTAT
GGGTAAATCAGTGGGAGTTA-CCAAAAC-AAAAACTGGAGGCTTTGCATTTATTGGCA-A
AGGAACAATAAGAAAAGGGACATACTGAGCCT--------TCATTCTTGCCTTGGAATTC
TCCTGTGTTTGTAATTC--AG---AAAAAATTTGGCAGATGGC--GCACGCTAACTGACT
TA-AGAG-CCGTAAATGCCGTAATTCAACCCAT-GGGGCCTCTTCAACCCGTGTTGCTCT
CTCCAGCCATGATCCCAAACGACTGGCCTTTAGTTTTAATTGATCTAAAGGATT-GC---
------------------TTTTTT---------------------------------ACC
ATTCCTCTGGCGAAGCAGGATTGTCAAAAATTTGCCTTTACTCTTCCAGCCATAAATAGT
AAAGAACCAGCCACCAGGTT-----------------------------------TCAGT
GGAAACTGTTACCTCAGGGAATGCTTCATAGTCC--AACTATTTGTCAGAC--TTTCATA
GGTCAAGCTCTTC----AGTTACAGACAA--GTT-TTCAGACTGTTACATCATTCATTAT
GTTGATGATA-TTTTATGTGATTCAGAAACGAGAGACAAATT-AATTGGCTGTTACATAT
TTCTGCAAGCAGAAATTACCAGCGCA-GGACTGGCAATAGCATCTGATAAAATTCAAACC
TCCACTCCTTTTCATTATTTAGGGATGCAGACAG-AAAATAGAAAAATT---AAGCC-C-
AAA---AAAT-AGAAATAAGAA---AAGACACAGT----------AAATGACTTT-CAAA
AATTGCTAG-------------------GAAATATTGATTGGATTCGGCCAATTCTAGGC
ATTCCTACTTATGCCATGTCAAATTTGTTCTCTATCCTAAGA-GGAGACCCAGCCTT-AA
ACAGTAAAAGAATATTTATCCCAGAGGCAAC-AAAAGAAGTTAAATTAG--------AA-
AAAATTCAGTCAGCACAAATAAGTAGAATA------GATCCCTTAGCCCCACTCCAACTT
TTGAT-------TTTTGC-TACTGCACATTCTCCAACAGGCATCATTGTTCAAAATACTG
A-ATTGTGGAGTGGTCATTCCTTCCTCACAGT-ACAATTAAGACTTTTACATTGTACTTA
GATCAAATAGCTGCATTAATTGGTCA-GGCAAGATTGCAAATAA-----TAAAATTGTGT
----GGAAATGACCCAGAC-AAAAGAGTTATTCCT--TTAACCAAGAAACAAGTTAGACA
AGCCTTTA--TCAATTCTGGTGCATGGCAGA--TTGGTCTTGCTGATTTTATGG-GAATT
ATTG--ATAATCATTACCC-AAAAACAAAAATCTTCCAG-TTTTTAAAATTGACTACTTG
GA-TTTTACCTAAAATTACCAGA-CATGAA-CCTTTAGAAAA------------------
--TGCTCTGA-CAGTGT-TTACTGATGGTTCCAGCAA-TGGAAAAGCGGCTTACATTGGG
CCAAAAGAGCAAG---TAATCGAAACT-CAG-TATCAGTCAGTTCAAAGAGCAGAG-TTG
GTTG-CAGTCGTTACAGTGTT-ACAAGATTTTAATCAACTTGTTAA-TATTG-T------
ATCAGATTCTGCATATGTAGTACAGGCTACAAGGGATATTGAGACAGCTCTTATTAAATA
TA-GCATGGAGGATCGGTTAAACC--AGCTGTTCAATTTA--------------------
--------------TTACAACAA-ACTGTAAG-AAAAAGGAATTTCCCATTTTATAT-TA
CTCG-TATTCGAGC--ACAC--ACTAATTTACCA-GGGAATTTAACTAAAGCAAATGAAC
AAGCTGACTTACTGGTATCCTCTGCATTCA-TAAAAGCACAAGAACTTCA-TGC---TTT
GACTCATGTAAATGCAGCAG-AGTTAAAAAACAAATCTGATGTCACATGGAAACAGGC-A
AAAAATATTGTATAACACTGCACCCAG-TGTCAAGTCCTACACCTG-CCCACTTA-AGAG
GCAGGAGGAGTTAATCCCAGA-ATTCTGTGT-CCTAATGTGTTATGGCAAATGGATGTCA
TA---CATGTACCTTCATTTGGA----------------AGATTATCATGTGTCCATGTA
-ACAGCTGATACTTATTCACATTTCATATGGGCATCCTGCCAGACAGGAG---AAAGTAC
TTCCCATGTT--AAAAAAACA-----TT--TATTATCTTGTTTTGCTGTAATGGGAGTTC
C---------------AG-AAAAAA-TCAAAATTGA--CAATGGA--CCAGGATACTGTA
GTAAAGGTT--------TCCAAAAATTCTTAAATCAGTGGAAAATTAC-------ACATA
TAACAGGAATTC------------------------------------------------
-------------TCCATAATTCCCAAGGACAGG-CCATAGTTGAAAGAACTAATAGAA-
CACTCAAAACTCAATTAGTTAAAC-------AAAAAGAA--GGGGGAGA---C-------
------------------------------------------------------------
-----------------------AGTAAG-------------------------------
------------GAGTGTACCC-----------CTCCTCGGATACAACTTAATCTAGCAC
TGT---------------------------------------------------------
------AT-ACTTTACATTTTTTAAACATTAATAGAAATCAGACT-ACTACTTGTGCAGA
ATA----TCTTACTGGT---AAAAAGAACAACCCACATGAAGAAAAACTGATTT-GGTGG
AAAGACAACAAAAATAAGACATGGG-AAATAGGGAAGGTGGTAAAGTAGGGGAGAGGTTT
TGC-TTGTGT----TTCACC---AGGAGAAAA-TC------AGTTTCCTGTTTGGATACC
CACTAAACATTT-GAAGTTTTACAATAAA-------------CCCATTGGAAATACAAA-
-----------------------GAAAAGCACCTCCATGGAGATGGAAACACC-------
----ACAA------------------------------TCAAGCACC-ACTGACTCACAA
GG-GAACA-AAGTGGTGATGTTAGAAGAACAGAGAAA------GTACCATCCACCA----
--------AGAAAGTGGAGCCACCGACTTGGGCACAATTAAAGAAGCTGACACAGTTAGC
T-----AAAAAAG-G-CCTTGAGAA--------------
>7-168448009_RM10
GGGAAATT-CAGAAAGAAAAGGAA-TATGGCATCCTTTTTAGGAGTGGCCACTGTAGAGC
CTCCAAAACCCATTCCATTAACTT---GGAAAACAGAAAAGCCT------------GTGT
GGGTAAATCAGTGGCCACTA-CCAAAAC-AAAAGCTGGAGGCTTTACATT-ATCAGCA-A
AGGAACAATTAGAAAAGGGATGTACTGAGCCT--------TCATTTTCACCTTGGAATTC
TCCTGTGTTTATATTTC--AG---AAAAAATCTGGCAGACGGC--ACATACTAACTGACT
TA-AGAG-TCGTTAATGCAGTAATTCAACCTAC-GGGGCCTCTCCAACCTGGGCTGCCCT
CTCCGGCCATGATCCCCAAAGATTGGCCTTTAATTATAATTGATTTAAAGGATT-GC---
-----------------TTTTTTT---------------------------------ACC
ATTCGTCTGGAAAAACAGGATTTTGAAAAATTTGCTTTTACTATACCAGCCATAAATAAT
AAAGAACCAGCCACCAGGTT-----------------------------------TCAGT
GGAAAGTCTTGCCTCAGGGAATGCTTCATAGTCC--AACTATTTGTCAGAC--TTTTGCA
GCTCAAGCTCTTCAGCCAGTTAGAGGCGG--GTT-TTCAGACTGTTACATCATTCATTGT
GTTGATGATA-TTTTGTGTGCTGCGGAAATGAGAGACACATT-AATTGACTGTTACACAT
TTCTGTAGACAGAGGTTGCAAATGCA-GGCCTGACAATAGCATCTGATAAGATTCAAACC
TCCGCTCCTTTCCATTGCTTGGGAATGCAGGCAG-AGGAAAGAAAAATT---AAACCAC-
AAA---AAAT-AGAAATAAGAA---AAGACACATT-AAAAACATTAAGTGACTTT-CAAA
AATTGCTAG-------------------GAGATACTACTTGGATTTGGCCAACTGTAGGC
ACCCCTACTTATGCCATGTCAAACTTGTTCTCTATCTTGAGA-GGAGATCCGGACTC-GA
ATAGTAAAAGAACATTAACTCCAGAGGCATC-TAAAGAAATTGAATTAGTTGAAG--AA-
AAAATTTGGTCTGCACAAGTAAATA-----------GATCACTTAGCTCCACTCTAACTT
TTGAT-------TTTTGC-TACTGTAAATTCTTCAACAGGTATTATTGTTCAAAACACAG
ATCTTGTGGAGTGGTCCTTCCTTCCTCACAGT-ACAATTAAGACTTTTACATTGTACTTA
GATCAAATGGCTACATTAATTGGTCA-GACAACACTACGAATAG-----TAAAATTGTGT
----GGAAGTGACCCAGATAAAAATCATTGTTTCT--TTAAATAAGGAACAGGTTAGACA
AGCCTTTA--TCAATTCTGCTGCATGGCAGA--TTGGTCTTACTGATTTTGTGG-GAATT
ATTG--ACAATCATTACCC-AAAACCAAAAATCTTCCAG-TTTTTAAAATTGTCTACTTG
GA-TTTTACCTAAAATTACCAGA-CATAAA-CCTTTAGAAAA------------------
--TGCTCTGA-CGGTGT-TTACTGATGGTTCCAGCAA-TGGAAAAGCTGCTTACACCGGG
CCAAAAGAACAGG---TCACTGAAACT-CAA-GATCACTCAGCTCAAAGAGCAGAG-TTG
GTTG-CTGTCATTTCAGTGTT-ACAAGATTTTAATCAGCCTATTAA-CATTG-T------
TTCATATTCTGCATATGTAGTACAGGCTACAAAGGATGTCGAGACAGCCCTAATCAAATA
CA-GTATGGATGATCAGTTAAATC--AGTTGCTTAATCCG--------------------
--------------TTACAAAAA-ACTGTAAG-AAAAAGAAATTTCTCATTTTATAT-TA
CTGA-TATTTGAGT--ACAT--ACTAATTTACCA-GGGCCTTTAACTAAGGCAAATGAAC
AAGCTGACTTGCTAGTATCATCTGCCTTCA-TGGAAGCACAAGAACTTCA-TGC---CCT
GACTCATGTAAATGCAACAG-GATTAAAAAATAAATTTGATATCACATGGAAACAGGC-A
AAAAATATTGTACAACACTGTCCTCAG-TGTCAAGTGCTACACCTG-CCCACTCA-GGAG
GT---AGGAGTTAATCCCAGA-GGTCTATGT-CCTAATGCGTTATGGCAAATGGATGTCA
CA---CATGTACCTTCATTTGCA----------------AAACTGTCATTTGTCCATGTG
-ACAGTTGATACTTATTCACATTTCATATGGGCAACCTGCCAGACAGGAG---AAAGTAA
TTCCCATGTT---AAAAGACA-----CA--TATTATCTTGTTTTGCTGTCATGGGAGTTC
C---------------AG-AAAAAA-TTAAAACAGA--TAATGGG--CCAGGATACTGTA
ATAAAGCAT--------TTCAAAAATTCTTAAATCAGTGGAAAATTAC--------CATA
CAA---GAATCC------------------------------------------------
-------------CTTATAATTCCCAAGGATAGG-CCATAGTTGAAAGAAGTAATAGAA-
CATTCAAAGCTCAATTGGTTAAAC-------AAAAAAAG--GAAAAAAAGGCCGGGCGCG
GTGGCTCAAGCCTGTAATCCCAGCACTTTGGGAGGCCGAGACGGGCGGATCACGAGGTCA
GGAGATCGAGACCATCAAAAAAGAGTAAG-------------------------------
------------GAGTATAACA-----------CTCCCCAGATGCAACTTAATCTAGCAC
TCT---------------------------------------------------------
------GC-ACTTTAAATTTTTTAAACATTTATAGAAATCAGACC-ACTACTTCTGCAGA
ACA----TTTTACAGGT---ACAAAGAACAGCCCACATGAGGGAAAACTGATCT-GGTGG
AAAGACATCAA-AATAAGACATGGG-AAATAGGGAAGGTGATAACATGGGGGAGAGGTTT
TGC-TTGTGT----TTCACC---AGGAGAAAA-TC------AGCTTCCTGTTTGGATACC
C-CTAGACATTT-AAAGTTCTATAATGAA-------------CCCATCGGAGATGCAAA-
-----------------------GAAAAGTGCCTCCGCAGAGACGGAAAACCT-------
----GCAA------------------------------TCGAGCATC-ATCAACTCACCA
GGTGAACA-AAATGGTGATATCAGAAGAACAGATGAA-----GTTGCCATCCACCA----
--------AGAAAGTGGAGCTGCTGACCTGGGCCCAACTAAAGAAGCTGACACAGTTAGC
T-----GAAAAAA-G-CCTGATGAA--------------
>5-81905720_RM10
GGAAAATC-CAGAAAGAAAAGGAA-TAGGGTATCCTTTATAGGAGTGGCCACTGTAGAGC
CTCCAAAACCCATTCCATTAAGTT---GGAAAACAGAAAAGCCT------------GTGT
GGGTAAATCAGTGGCCACTA-CGAAAAC-AAACGCTGGAGGCTTTACACTTATTGGCA-A
AGGAACGGTTAGAAAAGGGACGTATTGAGCCT--------TCATTTTTGCCTTGGAATTT
TCCTGTGTTTGTAATTC--AG--AAAAAAATCTGGCAGATGGC--GCATGCTAACTAACT
TA-AGAG-CCGTTAATGCGGTAATTGAACCCAT-GGGGTCTCTCCAACCTGGGCTGCCCT
CTCCGGCCATGATCACTAAAGATTGGCCTTTAATTATAATAGATCTAAAGGATT-GC---
------------------TTTTTT---------------------------------ACC
ATTCCTCTGGAAAAACAGGATTTTGAAAAATTTGCTTTTACTATACCACCTGTAAATAAT
AAAAAAACAGCCACCAGATT-----------------------------------TCAGT
GGAAAGTGTTGCCTCAGGGAATGCTTAATAGTCC--AACTATTGGTCAGAC--TTTTGCA
GCTCAGGTTCTTCAACCAGTTAGAGACAA--GTT-TTCAGACTGTTATATCATTCATTAT
GTTGATAATA-TTTTGTGTGCTGCAGAAACAAGAGACAAATT-AATTGACTGTTACACAT
TTCTACAGACAGAGGTTGCAAACACA-GGCCCGACAATAGCATGTGATAAGATTTAGACC
TCCACTCCTTTTCATTATTTGGACATGCAGGTAG--AGAAAAAAAAATT---AAACTAC-
AAA---AAAT-AAAAA-AAGAA---AAGATACATT-AAAAACATTAAATGGCTTT-CAAA
AATTGCTAT-------------------GAGATATTAATTGGATTTGGCCAACACTAGGC
ATCCCTACTTATGCCATGTCAAATTTGTTCTTTATCTTGAGA-GAGGATCTGGACTT-AA
ATAGTAAAAGAACATTAACTCCAGAGGCAAC-TAAAGAAGTTAAATTAGTTGAAG--AA-
AAAATTTGGTCAACACAAGTAAATAAAATA------GATCATTTAGCCCCACTCCAACTT
TTGAT-------TTTTGC-CACTGTACATTCTCTAACAGGCATTATTGTTCAAAGTACAG
ATCTTGTGGAGTGGTCATTCCTTCTTCACAGT-TCAATTAAGACTTTTACATTGTACTTA
CAAGAAATGACTATAGTAATTGGTCA-GGCAAGACTATGAATAG-----TAAAACTGTGT
----GGAAGTAACCCAGAT-AAAATCATTGTTCCT--TTAAACAAGGAACAGGTTAGAAA
AGCCTTTA--TCAATTCTGCTACATGGCAGA--TTGGTCTTGCTGATTTTGTGG---ATT
ATTG--ATAATCATTACCC-AAAAACAAA-ATCTTCCAG-TTTTTAAAATTGACCACTTG
GATTTTTACCTAAACTTACCAGA-CAAAAA-CCTTCAAAAAAAAAAAAAAATGCTCTGAT
GGTGCTCTGA-TGGTGT-TTACTGATGGT--CAGCCA-TGGAAAAGCAGCTTACACCGGG
CCAAAAGAATGAG---TCATTAAAACT-CAA-TATCACTCAGCTCAAAGAGCAGAG-GTG
GTTG-CTGTCATTTCAGTATT---------------------------------------
-TCAGATTCTACATATGTAGTACAGGCTACAAAGGATGTTGAGACAGCCCTAATCAAATA
TT-GTATGGATGATCAGTTAAATC--AGCTGTTTAATTTG--------------------
--------------TTACAATAA-ACTGTAAG-AAAAAGAAGTTTCCCATTTTATAT-TA
CTCA-TATTCAAGC--ACAT--ATTAATTCACCA-GGGCCTTTAACTAAGGCAAATGAAC
AAGCTGACTTGCTAGTATCATCTGTCTTCA-TAGCAGCACGAGAACTTCA-TAT---CCT
GACTCATGTAAATGCAACAG-GACTAAAAAATAAATTTGATATTACATCAAAACACCC-A
AAAAATATTGTACAACATTGCACTGAG-TGTCAAGTCCTACACATG-CCCACTTA-GGAG
GC---AGGAGTTAATCCCAGA-GGTTTATGT-CCTAATGCATTATGGCAAATGGATGTCA
CG---CATGTACCTTCATTTGGA----------------AAATTGTTATTTGTCCATGTG
-ACAGTTGATACTTATTCACATTTCATATGGGCCACCTGCCAGACAAGAG---AAAGTAC
TTTGCGTGTT---AAAAGACA-----TT--TATTATCTTGTTTTGCTGTCATGGGAGTTC
C------------------AAAAAAATTAAAACAAC--TAATGGG--CCAGAATACTGTA
GTGAAGCAT--------TTCAAAAATTCTTAAATCAGTGGAAAATTAC-------ACATA
CAACAGGAATCC------------------------------------------------
-------------CTTATAATTCCCAAGGACGGA-CCATAATTAAAAGAACTAATAGAA-
CACTCAAAGCTCAATTGGTTAAAC--------AAAAAAG--CAAAAAGA---C-------
------------------------------------------------------------
-----------------------AGTAAG-------------------------------
------------GAGTGTAACA-----------CTCCCCAGATGCAACTTAATCTAGCAC
TCT---------------------------------------------------------
------AT-ACTTTAATTTTTTTTAATATTTGTAGAAATCAGACC-ACTACTTCTGCAGA
ACAACA-TTTTACTGGT---AAAAAGAACAGCCCACATGAGGGAAAACTGATTT-GGTGG
AAAGACATAAAAAATAAGACATGAG-AAATAGTTAAGGTTATAACATGGGGAAGAGGTTT
TTC-TTGTGT----TTCACC---AGGAGAAAA-TC------AGCTTTCTGTTTGGATACC
CACTAGACATTT-AAGGTTCTACAATAAG-------------TGCATCAGAGGTGCAAA-
-----------------------GAAAATTGCCTCCACGGAGGCAGAAA-ACC-------
----ACAA------------------------------TTGAGCATC-ATCGACTTGCCA
G-TAAACA-AAATGGTGATATCGGAAGAACAGACAAA-----GTTGCCATCAACCA----
--------AGAAAGTGGAGCCGCTGACCTGGGCCCAGCTAAAGAAACTGACACAGTTAGC
T-----GAAAAAA-G-CCTGAAAAA--------------
>4-142618666_RM10
CGGAAATC-AAGAAAGAAAAGGAA-TAGGGTGTCCTTTTTAGGGGCAGCCACTGTAGAGC
CTCCTAAACCCATTCCATTAACTT---GGAAAACAGAAAAACCA------------GTAT
GGGTAAATCAGTGGCCACTA-CCTAAAC-AAAAACTGGAGGCTTTGCATTTATTAG---A
AGGAACAATTAGAAAAGGGACATATTGAGCCT--------TTATTCTCGCCTTGGAATTC
TCCCGTGTTTGTAATTC--AG---AAAAAATCCGGCCGATGGCTTATATGTTAACTGACT
TA-AGAG-CCGTCAATGCCGTAATTCAACCCAT-GGGACCTCTCCAACCCGGACTGCCCT
CTCTGGCCATGACCCCAAAAGACTGGCCTCTAATTATAATTGATCTGAAGGATT-GC---
------------------TTTTTT---------------------------------ACC
ATTCCTCTGGCAGAGCAGGATTGTGAAAAATTTGCCTTTACTATACCAGTCATAAATAAT
AAAGAACCAGCCACCAGGTT-----------------------------------TCAGT
GGAAAGTGTTATCTCAGGAAATGCTTCATAGTCC--AACTATTTGTCAGAC--TTTTGTA
GGTCAAGCTCTTCAACCAGTTAGAGACAA--ATT-TTCAAACTGTTATATCATTCAGTAT
GTTGATA----TTTTATGTGCTTCAGAAAC--GAGACAAATT-AATTGACTGTTACACAT
TTCTGCAAGCAGAGGTTGCCAAAGCA-GGCCTGACAATAGCATCTGATAAGATTCAAACC
TCTACTCCTTTTCATTATTTAGGGATACAAATAG-AAAATAGAAGAATT---AAGCCAC-
AAA---AAAT-AGAAATAAGAA---GAGACACATT-AAAAACATTAAATGACTTT-CAAA
AATTGCTAG-------------------GAGATATTAATTGAATTCGGCCAACTCTAGGG
ATTCCTACTTATGCCATGTCAAATTTGTTCTCTATCCTAAGA-GGAGACCCAGACTT-AA
ATAGTAAAAGAATAGTAACCGCAGAGGCAAC-AAAAGAAATTAAATTAGTGGAAGAAAA-
AAAATTTAGTTAGTGCAAATAAATAGAATA------GATCCCTTAGCTCCAGTCCAACTT
TTGAT-------TTTTGC-TACTGCACATTCTCCAACAGGCATCATTGTTCAAAATACTG
ATCTTGTGGAGTGGTCATTTCTTCCTCACAGT-ACAATTAAGACTTTTACATTGTACTTG
GATCAGATAGCTACATTAATTGGTCA-GGCAAGATTACGAATAA-----TAAAATTGTGT
----GGAAATGACCCAGAC-AAAATAGTTGTTCCT--TTAAACAAGGAACAAGTTAGACA
AGCCTTTA--TCAATTCTGGTGCATGGCAGA--TTGATCTTGCTAACTTTGTGG-GAATT
ATTG--ATAATCATTACCC-AAAAATAAAAATCTTCCAG-TTTTTAAAATTGACTACTTG
GA-TTTTACCTAAAATTGCCAGA-CATAAA-CCTTTAGAAAA------------------
--TGCTCTCA-CAGTAT-TTACCGATGGTTCCAGCAA-TGGAAAAGCGGCTTACACGGGG
CCAAAAGAGCGAGTAATAATCAAAACT-CAA-TGTCAATTGGCTCAAAGAGCAGAG-TTG
GCTG-CAGTCATTACAGTGTT-ACAAGATTTTAATCAACCTATTAA-TATTG-T------
ATCAGATTCTGCATATGTAGTACAGGCTACAAGGGATGTTGAGACAGCTCTAATTAAATA
TA-GCATGGATGATCAGTTAAACC--AGCTGTTCAATTTA--------------------
--------------TTACAACAA-ACTGTAAG-AAAAAGAAATTTACCATTTTATAT-TA
CTCA-TATTCGAGC--ACAC--ACTAATTTACCA-GGGCCTTTAACTAAAGCAAATGAAC
AAGCTGACTTACTGGTATCCTCTGCATTCA-TAAAAGCACAAGAACTTCA-TGC---TTT
GACTCAAGTAAATGCAGCAG-GATTGAAAAACAAATTTGATGTCACATGGAAACAGCC-A
AAAGATATTGTACAACACTGCACCCAG-TGTCAAGTCCTACACCTG-CCCACTCA-AGAG
GC---AGGAGTTAATCCCAGA-GGTCTGTGT-CTTAATGCG-TATGGCAAATGGATGTCA
CG---CATGTACCTTCATTTGGA----------------AGATTATCATATGCTCATGTA
-ACAATTGATACTTATTCACATTTCATATGGGCAATCTGCCAGACGGGAA---AAAGTAT
TTCCCATGTT---AAAAAACA-----TT--TATTATCTTGTTTTGCTGTCATGGGAGTTC
C---------------AG-AAAAAA-TTAAAACTGA--CAATGGA--CCAGGATACTGTA
GTGAAGCTT--------TCCAAGAATTCTTAAATCAGTGGAAAATTACACATACAACATA
CAACAGGAATTC------------------------------------------------
-------------CCTATAATTCCCAAGGACAGG-CCATAGTTGAAAGAACTAATAGAA-
CACTCAGAACTCAATTAGTTAAAC-------AAAAAGAA--GGGGGAGA---C-------
------------------------------------------------------------
-----------------------AGTAAG-------------------------------
------------GAGTGTACCA-----------CCCCTCAGATACAACTTAATCTAGCAC
TCT---------------------------------------------------------
------AT-ACCTTAAATTTTTTAAACATTTATAGAAATCAGACT-ACTACTTCTGCAGA
ACAACA-TCTTACTGGT---AAAAATAACAGTCCATATGAAGGAAAACTGGTTT-GGTGG
A---ACAACAAAAATAAGACATGGA-AAATAGGGAAGGTGGTAACATGGGGGAGAGGTTT
TGC-TTGTGT----TTCACC---AGGAGAAAA-TC------AGTTTCCTGTTTGGATACC
CACAAGACATTT-GAAGTTCTACAATGAA-------------CCCATTGGAGATGCAAA-
-----------------------GAAAAGTGCTGCCACGGAGACAGAAACACC-------
----ACAA-------------------------------CGAGCATC-ATCGACTCACAA
GATGAGCA-AAATGGTGATGTCAGAAGAACAAATGAA-----ATTGCCATCCATCA----
--------AGAAGGCGGAGCCGCCAACTTGGGCACAATTAAAGAAGCTGACACAGTTAGC
T-----AAAAAAC-G-CCTAGAGAA--------------
>8-144402014_RM10
GGAAAATC-AAGAAAGAAAAAGAA-TAGAGCATC-TTTTTAGGGGCGGCCACTGTAGAGC
CTCCTAAACCCATTCCATTAACTT---GGAAAACAGAGAAACCA------------GTAT
GGGTAAATCAGTGGCCGCTA-CAAAAAC-AAAACCTGGAGGCTTTACATTTATTAGCA-A
AGGAACAATTAGAAAAGGGACACATTGAGCCT--------TCATTCTCGCCCTGGAATTC
TCCTGTGTTTGTAATTC--AG---AAAAAGTCCAGCAGATGGC--GTATGTTAACTGACT
TA-AGAG-CCGTAAATGCCCTAATTCAACCCAT-GGGGCGTCTCCAACCCGGGTTGCCCT
CCCAGGCCATGATCCCAAAAGACAGGCCTTTAATTATAATTGATCTGAAGGACT-GC---
------------------TTTTTT---------------------------------ACC
ATTCCTCTGGCAGAGCAGGATTGTGAAAAATTTGCCTTTACTATCCCAGCCATAAATAAT
AAAGAACCAGCCACTAGGTT-----------------------------------TCAGT
GGAAAGTACTACCTCAGGGAATGCTTCATAGTCC--AACTATTTGTCAGAC--TTTCGTA
GGTCAAGTCCTTCAACTAGTTAGAGACAA--AAT-TTCAGATTGTTATATCATTCATTAT
ATTGATGATA-TTTTATGTGCTGCAGAAACAAGAGAAAAATT-AATTGACTGTTACACAT
TTCTGCAAGCAGAGGTTGCCAACGCT-GGACTAACAATAGCATCTGATAAGATCCAAACC
TCTGCTCCTTTTCATTATTTAGGGATGCAGATAG-AAAATAGAAAAATT---AAGCCAC-
AAA---AAAT-AGAAATAAGAA---AAGACACATT-AAAAACATTAAATGACTTT-TAGA
AATTGGTAG-------------------GAGATATTAATTGGATTTGGCCAACTGTAGGC
ATTCCTACTCATGCCATGTCAAATTTGTTCTCCATCTTAAGA-GGAGACCCAGACTT-AA
ATAGCAAAAGAATACTAACCCCAGAGGCAAC-AAAGGAAATTAAATTAGTGGAAG--AA-
AAAATTCAGTCAGCGCAAATAAATAGAATA------GATTCCTTAGCCACACTCCAACTT
TTGAT-------TTTTGC-TACTGCACATTCTCCAACAGGCATCATTGTCCAAAATACTG
ATCTTGTGGAGTGGTGGTTCCTTCCTCACAGT-ACAATGAAGACTTTTACATTGTACTTG
GATCAAATAGCTACATTAATTGGTCA-GGCAAGATTGCGAATAA-----TAAACTTGTGT
----GGAAATGACCCACAC-AAAATAGTTGTTCCT--TTAACCAAGGAACAAGTTATACA
AGCCTTTA--TCAATTCTGATGCATGGCAGA--TTGGTCTTGCTGATTTTGTGG-GAATT
ATTG--ATAATCATTACCC-CAAAACAAAAATCTTCCAG-TTTTTAAAATTGACTACTTG
GA-TTTTACCTAAAATTACCAGA-CATGAA-CCTTTAGAAAA------------------
--TGCTCTGA-CAGTAT-TTACTGATGGTTCCAGCAA-TGGAAAAGCGGCTTACACAGGG
CCAAAAGAGTGAG---TCATCAAAACT-CAA-TATCAATCAGCCCAAAGAGCAGAG-TTA
GTTG-CAGTCATTACAATGTT-ACAAGATTTTAATCAACCTGTTAA-TGTTG-C------
ATCAAATTCTGCATATGTAGTACAGGCTACAAGGGATGTTGAGACAGCTCTAATTAAATA
TA-GCATGGATGATCAGTTAAACC--AGCTGTTCAATTTA--------------------
--------------TTACAACAA-ACTGTAAG-AAAACGAAATTTCCCATTTTATAT-TA
CTCA-TATTTGAGC--ACAC--ACTAATTTACCA-GGGCCTTTAACTAAAGCAAATGAAC
AAGCTGACTTACTGGTATCCTCTGCATTCA-TAAAAGCACAAGAACTTCA-TGC---TTT
GACTCATGTAAATGCAGCAG-GGGTAAAAAACAAATTTGATATCACATGGAAACAGGC-A
AAAGATATTGTACAACACTGCACCCAA-TGTTAAGTCCTACACCTG-CCCACTTA-AGAG
GCAGGAGGAGTTAATCCCAGA-GGTCTGTGT-CCTAACGCATTATGGCAAATGGATGTTA
CA---CATGTACCTTCATTTGGA----------------AAATTATCATGTGTTCATGTA
-ACAGTTGATACTTATTCACATTTCATATGGGCAACCTGCCAGACAGGAG---AAAGTAC
TTCCCATGTT---AAAAAACA-----TT--TATTATCTTGTTTTGCTGTCATGGGAGTTC
C---------------AG-AAAAAA-TTAAAACTGA--CAATGGA--CCAGGATACTGTA
GTAAAGCTT--------TCCAAAAATTCTTAAATCAGTGGAAAATTAC-------ACATA
CAACAGGAATTCAGGCACCGCGCCCGGCCGAATTCCTCATTTTTATAAATTATAATTTAT
AAATTCCCAAGGACTTATAATTCCCAAGGACAGG-CCATAGTTGAAAGAACTAATAGAA-
CACTCAAAACTCAGTTAGTTAAAC-------AAAAAGAA--GGGGGAGA---C-------
------------------------------------------------------------
-----------------------AGTAAG-------------------------------
------------GAGTGTACCA-----------CTCCTCAGATGCAACTTAATCTAGCAC
CCT---------------------------------------------------------
------AT-ACTTTAAATTTTTTAAACATTTATAGAAATCAGACT-ACTACTTTTGCAGA
ACAACA-TCTTACTGGT---AAAAAGAACAGCCCACATAAAGGAACACTGATTT-GGTGG
AAAGACAACAAAAATAAGACATGGC-AAACA--GAAGGTGGTAACCTGGGGAAGAGGTTT
TGC-TTGTGT----TTCACC-------AAAAATTCTGGTGAAGCTTCCTGTTTGGATACC
CAGGAGACATTT-GAAGTT-TACAGTGAA-------------CCCATCGGAGATGCAAA-
-----------------------GAAAAGCACCTCCATGGAGATGGAAACACT-------
----GCAA------------------------------TCGAGCACC-ATCAACTCACA-
GATGAACA-AAATGGTAATGGCAGAAGAACAGACG-------------------------
------------------------------------------------------------
---------------------------------------
>X-70801763_RM10
GGGAAATC-AAGAAAGAAAAGGAA-TAGGATATCTTTTTTAGGGGCGGCCACTGTAGAGC
CTCCTAAACCCATTCCATTAACTT---GGAAAACAGAAAAACCA------------GTAT
GGGTAAATCAGTGACCGCTA-CCAAAACAAAAAACTGGAGGCTTTACATTTATTAGCA-A
AGAAAGAACTAGAAAAGGGACATATTGAGCCT--------TCATTCTCGCCTTGGAATTC
TCCTGTGTTTGTAATTC--AG---AAAAAGTCCGGCAGATGGC--ATATGTTAACTGACT
TA-AGAG-CCGTAAATGTCGTAATTGAACATAT-GGGGCCTCTCCAACCTGGGTTGCCCT
CCCTGGCCATGATCCCAAAAGACTGGCCTTTAATTATAATTGATCTGAAGCACT-GCTTT
TTTTTTTTTTTTTTTTTTTTTTTT---------------------------------ACC
ATTCTTCTGGCGGAGCAGGATTGTGAAAAATTTGCCTTTACTACACCAGCCATAAATTA-
AAAGAACCAGCTACCAGGTT-----------------------------------TCAGT
GGAAAGTGTTACCTCAAGGAATGCTTAATAGTCC--AACTATTTGTCAGAC--TTTCACA
GGTCAAGCTCTTCAACCAGTTAGAGACAA--ATG-TTCAGACTGTTATATCATTCACTAT
GTAGATGATA-TTTTATGTGCTGCAGAAACAAGAGACAAATG-AATTGACTGTTACACAT
TTCTGCAAGCAGAGGTTGCCAACACA-GGACTGACAATAGCATCTGATAAGATTCAAACC
TCTACTCCTTTTCATTATTTAGGGATGCAGATAG-AAAATAGAAAAATT---AAGCCAC-
AAA---AAAT-AGAAATAAGAA---AAGACACATT-AAAAACATTAAGTGACTTTCCAAA
AATTGCTAG-------------------GAGATATTAATTGGATTTGGCCAACTCTAGGC
ATTCCTACTTATGCCATATCAAATTTGTTCTCTATCTTAAGA-GGAGACCCAGACTT-AA
ATAGTAAAAGAATATTAACACCAGAGGCAAC-AAAAGAAATTTAATTAGTGGAAG--AA-
AAAATTAAGCCAGCACAAATAAATA-----------GATCCCTTAGCCCCACTCCAACTT
TTGAT-------TTTTGC-TACTGCACATTCTGCAACAGGCATCATTGTTCAAAATACTG
ATCTTGTGGAGTGGTCATTCCTTCCTCACAGT-ACAATTAAGACTTTTACATTGTACTTG
GATCAAATAGCTACATTAATTGGTCA-GGCAAGATTACGAATAA-----TAAAATTGTGT
----GGAAATGACCCAGAC-AAAATAGTTGTTCCT--TTAAACAAGGAACAAGGTAGACA
AGCCTTTA--TCAATTCTGGTGCATGGCAGA--TTGGTCTTGCTGATTTTGTGG-GAATT
ACTG--ATAATCATTACCC-AAAAACAAAAATCTTCCAG-TTTTAAAAATTGACTACTTG
GA-TTTTACCTAAAATTACCAGA-CATGAACCCTTTAGAAAA------------------
--TACTCTGA-CAGTAT-TTACTGATGGTTCCAGCAA-TGGAAAAGCGACTTACACAGGG
CCAAAAGTGCGAG---TAATCAAAACT-CAA-TATCATTTGGCTCAAAGAGCAGAG-TTG
GTTG-CAGTCATTACAGTGTT-ACAAGATTTTAATCAATCTATTAA-TATTG-T------
ATCAGATTCTGCATATGTAGTACAGGCTACAAGGGATGTTGAGACAGCTCTAATCAAACA
TA-GTATGGATGATCAGTTAAACC--AGCTGTTTAATTTG--------------------
--------------TTACAACAA-ACTGTAAG-AAAAAGGAATTTCCCATTTTACAT-TA
CTCA-TATTTGAGC--ACAC--ACTAATTTACCA-GGGCCTTTAACTAAAGCAAATGAAC
AAGCTGACTTACTGGTATCATCTGCATTCA-TAAAAGCACAAGAACTTCA-TGC---TTT
GACTCATGTAAATGCAGCAG-GATTAAAAAGCAAATTTGATGTCATATGGAAACAGGC-A
AAAACTATTGTACAACATTGCACCCAG-TGTCAAGTCCTACAACTG-CCCACTCA-AGAG
GT---AGGAGTGAATCCCAGA-GGTCTGTGT-CCTAATGCGTTACGGCAAATGGATGTCA
CA---CATGTACCTTCATTTGGA----------------AGATTATCATATGTTCATGTA
-ACAGTTGATACTTATTCACACTTCATATGGGCAACCTGCCAGACAGGAG---AAAGTAC
TTCCCATGTT---AAAAAACA-----TT--TATTATCTTGTTTTGCTGTCATGGGAGTTC
C---------------AG-AAAAAA-TTAAAACTGA--CAATGGA--CCAGAATACTGTA
GTAAAGCTT--------TCCAAAAGTTCTTAAATCAGTGGAAAATTAC-------ACATA
CAACAGGAATTC------------------------------------------------
-------------CCTATAATTCCCAAAGACAGG-CCATAGTTGAAAAAACTAATAGAA-
CACTCAAAACTCAATTAGTTAAAC-------AAAAAGAA--GGGGGAGA---C-------
------------------------------------------------------------
-----------------------AGTAAG-------------------------------
------------GAGTGTACCA-----------CTCCTCAGATGCAACTTAATCTAGCAC
TCT---------------------------------------------------------
------AT-ACTTTAAATTTTTTAAACATTTACAGAAATCAGACT-ACTACTTCTTCAGA
ACAACA-TCTTACTGGT---AAAAAGAACAGCCCACATGAAGGAAAACTGATTT-GGTGA
AAAGACAACAAAAATAAGACATGGG-AAACAGGGAAGGTGGCAATGTGGGGGAGAGGTTT
TGC-TTGTGT----TTCACC---AGGAGAAAA-TC------AGCTTCCTGTTTGAATACC
CACTAGACATTT-GAAGTTCTACAATGAA-------------CCCATCAGAGATTGAAA-
-----------------------GAAAAGCGCCTCCACGGAG-CAGAAACACC-------
----ACAA------------------------------TCGAGCACC-ATCGACTCACAA
GATGAACA-AGATGGTGATGTCAGAAGAACAGATAAA-----GTTGCCATCCACCA----
--------AGAAAGTAGAGCTGCTGACTTGGGCACAATTAAAAAAGCTGACACAGTTAGC
T-----AAAAAAA-G-CCTAGAGAA--------------
>2-153989612_RM10
GGAAAATC-AAGAAAGAAAAGGAA-TAGGGTATCGTTTTTAGGGGCGGCCACTGTAGAGC
CTCCTAAACCCATTCCATTAACTT---GGAAAACAGAAAAACCG------------GTAT
GGGTAAATCAGTGGCCGCTA-CCGAAAC-AAAAACTGGAGGCTTTACGTTTATTAGCA-A
AGGAACAATTAGAAAAGGGACACATTGAGCCT--------TCAGTCTTGCCCTGGAATTC
TCCTGTATTTGTAATTC--AG---AAAAAATCAGGCAAATGGT--GTGTGTCAATGGACT
TA-AGAG-CCATAAATGCTGTAATTCAACCCAT-GGGGCCTCTCCAACCCAAGTTGCCCT
CCCCGGCCATGATTCCAAAAGACTGGCCTTTAATTATAATTGATCTAAAGGATT-GC---
------------------TTTTTT---------------------------------ACC
ATTCCTCTGGTAGAGCAGGATTGTGAAAACTTTGCCTTTACTATACCAGCCGTAAATAAT
AAAGAACCAGCCACCAGGTT-----------------------------------TCAGT
GGAAAGTGTTACCTCAGGGAGTGCTTAATAGTCC--AACTATTTGTCAAAC--TTTTGTA
GGTCAAGTCCTTCAAACAGTTAGAGACAA--ATT-TTCAGATTGCTATATCATTCACTAT
ATTGATGATA-TTTTATGTGCTACAGAAACAAGAGACAAATG-AATTGACTGTTACACTT
TTCTGCAAGCAGAGGTTGCCAACGCA-GGACTAACAATAGCATCTGATAAGATTCAAACC
TCTACTCCTTTTCATTATTTAAGGATGCAGATAT-AAAATAGAAAAATT---AAACCAC-
AAA---AAAT-AGAAGTAAGAA---AAGACACATT-AAAAACATCAAATGACTTT-CAGA
AATTGTTAG-------------------GCGATATTAATTGGATTTGGCCAACTCTAGGC
ATTCCTACTTATGCCATGTCAAATTTATTCTCTATCCTAAGA-GGAGACCCAGACTT-AA
ATAGTAAAATAATATTAACCTCAGAGGCAAC-AAAATAAATTAAATTAGTGGAAG--AA-
AAAATTCAGTCAGCACAAATAAGTAGAATA------GATCCCTTAGCCCCACTCCAACTT
TTGAT-------TTTTGC-TACTGCACATTCTCCAACAGGCATCATTGTTCAAAATACTG
ATCTTGTGGAGTGATCATTCCTTCCTCACAGT-ACAATTAAGACTTTTACATTGTACTTG
GATCAAATAGCTACATTAATTGGTCA-GGCAAGATTACGAATAA-----TAAAATTGTGT
----GGTAATGACCCAGAC-AAAATAGTTGTTCCT--TTAACCAAGGAATAAGTTAGACA
AGCCTTTA--TCAATTCTGGTGCATGGCAGA--TTGGTCTTGCTGATTTTATGG-GAATT
ATTG--ATAATCATTACCC-AAAAACAAAAATCTTCCAG-TTTTTAAAATTGACTACTTG
GA-TTTTACCTAAAATTACCAGA-CATGAA-CCTTTAGAAAA------------------
--TGCTCTGA-CAGTAT-TTACTGATGGTTCCAGGAA-TGGAAAAGCGGCTTACACAGGG
CCAAAAGAGCGAG---TAATCAAAACT-CAA-TATCAATCGGCTCAAAGGGCAGAG-TTG
GTTG-CAGTCATTACAGTGTT-ACAAGATTTTAATCAACCTGTTAA-TATTG-T------
ATCAGATTCTGCATATGTAGTACAGGCTACAAGGGATGTTGAGACAGCTCTAATTAAATA
TA-GCATGGATGCTCAGTTAAACC--AGCTGTTCAATTTA--------------------
--------------TTACAACAA-ACTATAAG-AAAAAGGAATTTCACATTTTATAT-TA
CTCA-TATTCGAGC--ATAC--ACTAATTTACCA-GGACCTTTAACTAAAGCAAATGAAC
AAGCTGACTTATTGGTATCCTCTGCATTCA-TAAAAGCACAAGAACTTCA-TGC---TTT
GACTCATGTAAATGCAGCAA-GGTTAAA----AAATTTGATATCACACGGAAACAGGC-A
AAAGATATTGTACAACATTGCACCCAG-TGTCAAGTACTACACCTG-CCCACTCA-AGAG
GC---AGAAGTTAATCCCAGA-GGTCTGTGT-CCTAATGCATTATGGCAAATGGATGTTA
CA---CATGTACCTTCATTTGGA----------------AAATTGTCATATGTTCATGTA
-ACAGTTGATACTTATTCACATTTCATATGGGCAATCTGCCAGACAGGAG---AAAGTAC
TTCCCATGTT---AAAAAACA-----TG--TATTATCTTTTTTTGCTGTAACGGGAATTC
C---------------AG-AAAAAA-TTAAAACTGA--CAATGGA--CCAGGATATTGTA
GTAAAGCAT--------TCCAGAAATTCTTAAATCAGTGGAAAATTAC-------ACATA
CAACAGGAATTC------------------------------------------------
-------------CTTATAATTCCCAAGGACAGG-CCATAGTTGAAAGAACTAATAGAA-
CACTCAAAACTCAGTTAGTTGAAC-------AAAAAGAA--GGGGGAGA---C-------
------------------------------------------------------------
-----------------------AGTAAG-------------------------------
------------GAGTGTACCT-----------CTCGTCAGATGCAACTTAATCTAGCAC
TCT---------------------------------------------------------
------AT-ACTCTAAATTTTTTAAACATTTATAGAAATCAAACT-ACTACTTCTTCAGA
ACAACA-TCTTACTGGT---AAAAAGAACAGTCCACATGAAGGAAAACTGATTT-GGTGG
AAAGACAACAAAAATAAGACATGGG-AAATAGGGAAGGTGATAACCTGGGGAAGAGGTTT
CGC-TTGTGT----TTCACC---AGGAGAAAA-TC------AGCTTCCTGTTTGGATACC
CACTAGACATTT-GAAGTTCTACAATGAA-------------CCCATTGGAGATGCAAA-
-----------------------GAAAAGCACCTCCAAGGAGATGAAAACACT-------
----GCAA------------------------------TCGAGCA-C-ATTGACTCACAA
GATGAACCAAAGTGGTGATATCAGAAGAACAGATGAA-----GTTGCCATGCACCA----
--------AGAAGGCAGAGCTGCCAACCTGGGC--------AGAAACTAAAATAACTTGC
T-----ATACAAT-T-AGTCACAAA--------------
>9-536760_RM10
GAAAAATC-AAGAAAGAAAAGGAA-TAGGGTATCCTTTTTAGGGGCGGCCACTGTAACGC
CTCCTAAACCCATTCCATTAACTT---GGAAGACAGAAAAACCG------------GTAT
GGGTAAATCAGTGGCCGCTA-CCGAAGC-AAAAACTGGAGGCTTTACATTCATTAGCA-A
AGGAACAATTTAAAAAAGGACACATTGAGCTT--------TCATTCTCACCCTGGAATTC
TCCCGTATTTGTAATTC--AG---AAAAAATCAGGAAAATGGC--GTATGTTAATGGACT
TA-AGAG-CCGTAAATGCTGTAATTCAACCCAT-GGGGCCTCTTCAACCCGGATTGCCCT
CTCCGGCCATGATCCCAAAAGACTGGCCTTTAATTATAATTGATCTTAAGGATT-GC---
------------------TTTTTT---------------------------------ACC
ATTCCTCTGGCAGAGCAAGATTGTGAAAAATTTGCCTTTACTATACCAGCCATAAATAAT
AAAGAACCAGCCACCAGGTT-----------------------------------TCAGT
GGAAAGTATTACCTCAGGGATTGCTTAATAGTCC--AACTATTTGTCAAAC--TTTCGTA
GGTCAAGTCCTTCAACCAGTTAGAGACAA--ATT-TTCAGATTGTTATATCATTCACTAC
ATTGATGATA-TTTTATGTGCTGCAGAAACAAGAGAAAAATT-AATTGACTGTTACACAT
TTCTGCAAGCAGAGGTTGCCAACGCA-GGACTAACAATAGCATCGGATAAGATCCAAACC
TCTGCTCCTTTTCATTATTTAGGGATGCAGATAG-AAAATAGAAAAATT---AAGCCAC-
AAA---AAAT-AGAAAATAGAA---AAGATACATT-AAAAACATTAAATGACTTT-CAAA
AA-TGTTAG-------------------GCGATATTAATTGGATTCGGCCAACTCTAGGC
-TTCCTACTTATGCCATGTC-AATTTGTTCTCTATCCTAA-A-GGAGAACCAGACTTAAA
ATAGTAAAAGAATATTAACCCCAGAGGCA---CAAAGAAATTAAATTAGTGGAAG--AA-
AAAATTCAGTCAGCGCAAATAAGCAGAATA------GATCCTTTAGCCCCACTCCAACTT
TTGAT-------TTTTGC-TACTGCACATTCTCCAACAGGCATCATCATTCAAAACACTG
ATCTTGTGGAGTGGTCATTTCTTTCTCACAGT-ACAATTAAGACTTTTACATTGTACTTG
GATCAAATAGCTACATTAATTGGTCAGGGCAAGATTACGAATAA-----TAAAATTGTGT
----GGTAATGACCCAGAC-AAAATAGTTGTTCCT--TTAACCAAGGAACAAGATAGGCA
AGCCTTTA--TCAATTCTGGTGCATGGCAGA--TTGGCCTTCCTGATTTTGTGG-GAGTT
ATTG--ATAATCATTACCC-AAAAACAAAAATCTTCCAG--TTTTAAAATTGACTACTTG
GA-TTTTACCTAAAATTACCAGA-CATGAG-CCTTTAGAAAA------------------
--TGC-CTGA-CAGTAT-TTACTGATGGTTCCAGCAA-TGGAAAAGCGGCTTAC-CAGGA
CCAAAAGAGCGAG---TAATCAAAACTCCAG-TATCAATCAGCTCAAAGGGCAGAG-TTG
G-TG-CAGTCATTACAGTATT-ACAAGATTTTAATCAACCTGTTAA-TATTACT------
ATCAGATTCTGCATATGTAATACAGGCTACAAGGGATGTTGAGACAGCTCTAATTAAATA
TA-GCATGGATGATCAGTTAAACCCAAGTTGTTCAATTTA--------------------
--------------TTACAACAA-ACTGTAAGCAAAAAGGAATTTCCCATTTTATAT-TA
CTCA-TATTCGAGC--ACAC--ACTAATTTGCCAGGGACCTTTAACTATAGCAAATGAAC
AA-CTGACTTACTGGTATCCTCTGCATTCA-TAAAAGCACAAGAACTTCA-TGC---TTT
GACTCATGTAAATGCAGCAG-GGTT-AAAAACAAATTTGATGTCACATGGAAACAGGC-A
AAAGATATTGTACAACATTGCA-CCAG-TGTCAAGTACTACACCTGCCCCACTCA-AGAG
GC---AGGAGTGAATCCCAGA-GGTCTGTGT-CCTAATGCATTAT-GCAAATGGATGTTA
CC-CCAATGTACCTTCATTTGGA----------------AAATTATCATATGTTCATGTA
-ACAGTTAATACTTATTCACATTTCATATGGGCAACATGCCAGACAGGAG---AAAGTAC
TTCCCATGTT---AAAAAACA-----TG--TATTATCTTGTTTTACTGTAATGGGAGTTT
C---------------AG-AAAAAA-TTAAAACTGA--CAATGGA--CCAGGTTATTGTA
GTAAAGCTT--------TCCAAAAATTCTTAAATCAGTGGAATATTAC-------ACATA
CAACAGGAATTC------------------------------------------------
-------------CTTATAATTCCCAAGGACAGG-CCATAGTTGAAAGAACTAATAGAA-
CACTCAAAACTCAGTTAGTTAAAC-------AAAAAAAA--GGGGGAGA---C-------
------------------------------------------------------------
-----------------------AGTAAG-------------------------------
------------GAGTGTACCA-----------CTCCTCAGATGCAGCTTAATCTAGCAC
TCT---------------------------------------------------------
------AT-ACTTTAAATTTTTAAAACATTTATAGAAATCAGACT-ACTACTTCTGCAGA
ACAACA-TCTTACTGGT---AAAAAGAACAGTCCACATGAAGGAAAACTGATTT-GGTGG
AAAGACAACAAAAATAAGACATGGG-AAATAGGGAAGGTGATAACCTGGGGTAGAGGTTT
TGC-TTGTGT----TTCACC---AGGAGAAAA-TC------AGCTTCCTGTTTGGATACC
CACTAGACATTT-GAAGTTCTACAATGAA-------------CCCATCGGAGATGCAAA-
-----------------------GAAAAGCGCCTCCACGGAGACAGAAACACC-------
----GCAA------------------------------TCGAGCCC--ATTGACTCGCAT
GATGAACC-AAGTGATGATATCAGAAGAACAAATGAA-----GTCACCACGCACCG----
--------AGAAGGCGGAGCTGCCGACCTGGGCACAGTTAAAGAAGCTGACACCGTTAGC
T-----GGAAAAA-G-CCTAGCTAG--------------
>11-111501531_RM10
GAAAAATC-AAGAAAGAAAAGGAA-TAGGGTATCCTTTTTAGGGGCGGCCACTGTAGCGC
CTCCTAAACCCATTCCATTAACTT---GGAAAACAGAAAAACCG------------GTAT
GGGTAAATCAGTGGCCGCTA-CCGAAGC-AAAAACTGGAGGCTTTACATTCATTAGCA-A
AGGAACAATTAAAAAAAGGACACATTGAGCCT--------TCATTCTCACCCTGGAATTC
TCCTGTATTTGTAATAC--AG---AAAAAATCAGGCAAATGGC--GTATGTTAATGGACT
TA-AGAG-CCGTAAATGCTGTAATTCAACCCAT-GGGGCCTCTTCAACCCGGAATGCCCT
CTCCGGCCATGATCCCAAAAGACTGGCCTTTAATTATAATTGATCTTAAGGATT-GC---
------------------TTTTTT---------------------------------ACC
ATTCCTCTGGCAGAGCAAGATTGTGAAAAATTTGCCTTTACTATACCAGCCATAAATAAT
AAAGAACCAGCCACCAGGTT------------------------------------CAGT
GGAAAGTACTACCTCAGGGAATGCTTAATAGTCC--AACTATTTGTCAAAC--TTTCGTA
GGTCAAGTCCTTCAACCAGTTAGAGACAA--ATT-TTCAGATTGTTATATCATTCACTAT
ATTGATGATA-TTTTATGTGCTGCAGAAACAAGAGAAAAATT-AATTGACTGTTACACAT
TTCTGCAAGCAGAGGTTGCCAACGCA-GGACTAACAATAGCATCGGATAAGATCCAAACC
TCTGCTCCTTTTCATTATTTAGGGATGCAGATAG-AAAATAGAAAAATT---AAGCCAC-
AAA---AAAT-AGAAATAAGAA---AAGATACTTT-AAAAACATTAAATGACTTT-CAAA
AATTGTTAG-------------------GCGATATTAATTGGATTCGGCCAACTCTAGGC
ATTCCTACTTATGCCATGTCAAATTTGTTCTCTATCCTAAGA-GGAGATCCAGACTT-AA
ATAGTAAAAGAATATTAACCCCAGAGGCAAC-AAAAGAAATTAAATTAGTGGAAG--AA-
AAAATTCAGTCAGCGCAAATAAATAGGATA------GATCCTTTAGCCCCACTCCAACTT
TTGAT-------TTTTGC-TACTACACATTCTCCAACAGGCATCATTATTCAAAACACTG
ATCTTGTGGAGTGGTCATTTCTTTCTCACAGT-ACAATTAAGACTTTTACATTGTACTTG
GATCAAATAGCTACATTAATTGGTCA-GGCAAGATTACGGATAA-----TAAAATTGTGT
----GGTAATGACCCAGAC-AAAATAGTTGTTCCT--TTAACCAAGGAACAAGTTAGGCA
AGCCTTTA--TCAATTCTGGTGCATGGCAGA--TTGGCCTTGCTAATTTTGTGG-GAGTT
ATTG--ATAATCATTACCC-AAAAACAAAAATCTTCCAG-TTTTTAAAATTGACTACTTG
GA-TTTTACCTAAAATTACCAGA-CATGAG-CCTTTAGAAAA------------------
--TGCTCTGA-CAGTAT-TTACTGATGGTTCCAGCAA-TGGAAAAGCGGCTTACACAGGA
CCAAAAGAGCGAG---TAATCAAAACT-CAG-TATCAATCAGCTCAAAGAGCAGAG-TTG
GTTG-CAGTCATTACAGTGTT-ACAAGATTTTAATCAACCTGTTAA-TATTA-T------
ATCAGATTCTGCATATGTAGTACAGGCTACAAGGGATGTTGAGACAGCTCTAATTAAATA
TA-GCATGGATGATCAGTTAAACC--AGTTGTTTAATTTA--------------------
--------------TTACAACAA-ACTGTAAG-AAAAAGAAATTTCCCATTTTATAT-TA
CTCA-TATTCGAGC--ACAC--ACTAATTTGCCA-GGACCTTTAACTATAGCAAATGAAC
AAGCTGACTTACTGGTATCCTCTGCATTCA-TAAAAGCACAAGAACTTCA-TGC---TTT
GACTCATGTAAATGCAGCAG-GGTTAAAAAACAAATTTGATGTCACATGGAAACAGGC-A
AAAGATATTGTACAACATTGCACCCAG-TGTCAAGTACTACACCTA-CCCACTCA-AGAG
GC---AGGAGTGAATCCCAGA-GGTCTGTGT-CCTAATGCATTATGGCAAATGGATGTTA
CC---CATGTACCTTCATTTGGA----------------AAATTATCATATGTTCATGTA
-ACAGTTGATACTTATTCACATTTCATATGGGCAACATGCCAGACAGGAG---AAAGTAC
TTCCCATGTT---AAAAAACA-----TT--TATTATCTTGTTTTGCTGTAATGGGAGTTC
C---------------AG-AAAAAA-TTAAAACTGA--CAATGGA--CCAGGTTATTGTA
GTAAAGCTT--------TCCAAAAATTCTTAAATCAGTGGAATATTAC-------ACATA
CAACAGGAATTC------------------------------------------------
-------------CTTATAATTCCCAAGGACAGG-CCATAGTTGAAAGAACTAATAGAA-
CACTCAAAACTCAGTTAGTTAAAC-------AAAAAAAA--GGGGGAGA---C-------
------------------------------------------------------------
-----------------------AGTAAG-------------------------------
------------GAGTATACCA-----------CTCCTCAGATGCAGCTTAATCTAGCAC
TCT---------------------------------------------------------
------AT-ACTTTAAATTTTTTAAACATTTATAGAAATCAGACT-ACTACTTCTGCAGA
ACAACA-TCTTACTGGT---AAAAAGAACAGTCCACATGAAGGAAAACTGATTT-GGTGG
AAAGACAACAAAAATAAGACATGGG-AAATAGGGAAGGTGATAACCTGGGGAAGAGGTTT
TGC-TTGTGT----TTCACC---AGGAGCAAA-TC------AGCTTCCTGTTTGGATACC
CACTAAACATTT-GAAGTTCTACAATGAA-------------CCCATCGGAGATGCAAA-
-----------------------GAAAAGCGCCTCCACGGAGACAGAAACACC-------
----GCAA------------------------------TCGA-CACC-ATTGACTCGCAT
GATGAACC-AAGTGATGATATCAGAAGAACAGATGAA-----GTCACCACGCACCA----
--------AGAAGGCGGAGCTGCCGACCTGGGCACAGTTAAAGAAGCTGACACCGTTAGC
T-----GGAAAAA-G-CCTAGCTAG--------------
>16-60303645_RM10
GAAAAATC-AAGAAAGAAAAGGAA-TAGGGTATCCTTTTTAGGGGCGGCCACTGTAGCGC
CTCCTAAACCCATTCCATTAACTT---GGAAAACAGAAAAACCG------------GTAT
GGGTAAATCAGTGGCCGCTA-CCGAAGC-AAAAACTGGAGGCTTTACATTCATTAGCA-A
AGGAACAATTAAAAAAAGGACACATTGAGCCT--------TCATTCTCACCCTGGAATTC
TCCTGTATTTGTAATTC--AG----AAAAATCAGGCAAATGGC--GTATGTTAATGGACT
TA-AGAG-CCGTAAATGCTGTAATTCAACCCAT-GGGGCCTCTTCAACCCGGATTGCCCT
CTCCGGCCATGATCCCAAAAGACTGGCCTTTAATTATAATTGATCTTAAGGATT-GC---
------------------TTTTTT---------------------------------ACC
ATTCCTCTGGCAGAGCAAGATTGTGAAAAATTTGCCTTTACTATACCAGCCATAAATAAT
AAAGAACCAGCCACCAGGTT-----------------------------------TCAGT
GGAAAGTACTACCTCAGGGAATGCTTAATAGTCC--AACTATTTGTCAAAC--TTTCGTA
GGTCAAGTCCTTCAACCAGTTAGAGACAA--ATT-TTCCGATTGTTATATCATTCACTAT
ATTGATGATA-TTTTATGTGCTGCAGAAACAAGAGAAAAATT-AATTGACTGTTACACAT
TTCTGCAAGCAGAGGTTGCCAACGCA-GGACTAACAATAGCATCGGATAAGATCCAAACC
TCTGCTCCTTTTCATTATTTAGGGATGCAGATAG-AAAATAGAAAAATT---AAGCCAC-
AAA---AAAT-AGAAATAAGAA---AAGATACTTT-AAAAACATTAAATGACTTT-CAAA
AATTGTTAG-------------------GCGATATTAATTGGATTCGGCCAACTCTAGGC
ATTCCTACTTATGCCATGTCAAACTTGTTCTCTATCCTAAGA-GGAGATCCAGACTT-AA
ATAGTAAAAGAATATTAACCCCAGAGGCAAC-AAAAGAAATTAAATTAGTGGAAG--AA-
AAAATTCAGTCAGCGCAAATAAATAGGATA------GATCCTTTAGCCCCACTCCAACTT
TTGAT-------TTTTGC-TACTACACATTCTCCAACAGGCATCATTATTCAAAACACTG
ATCTTGTGGAGTGGTCATTTCTTTCTCACAGT-ACAATTAAGACTTTTACATTGTACTTG
GATCAAATAGCTACATTAATTGGTCA-GGCAAGACTACGGATAA-----TAAAATTGTGT
----GGTAATGACCCAGAC-AAAATAGTTGTTCCT--TTAACCAAGGAACAAGTTAGGCA
AGCCTTTA--TCAATTCTGGTGCATGGCAGA--TCGGCCTTGCTAATTTTGTGG-GAGTT
ATTG--ATAATCATTACCC-AAGAACAAAAATCTTCCAG-TTTTTAAAATTGACTACTTG
GA-TTTTACCTAAAATCACCAGA-CATGAG-CCTTTAGAAAA------------------
--TGCTCTGA-CAGTAT-TTACTGATGGTTCCAGCAA-TGGAAAAGCGGCTTACACAGGA
CCAAAAGAGCGAG---TAATCAAAACT-CAG-TATCAATCAGCTCAAAGAGCAGAG-TTG
GTTG-CAGTCATTACAGTGTT-ACAAGATTTTAATCAACCTGTTAA-TATTA-T------
ATCAGATTCTGCATATGTAGTACAGGCTACAAGGGATGTTGAGACAGCTCTAATTAAATA
TA-GCATGGATGATCAGTTAAACC--AGTTGTTTAATTTA--------------------
--------------TTACAACAA-ACTGTAAG-AAAAAGGAATTTCCCATTTTATAT-TA
CTCA-TATTCGAGC--ACAC--ACTAATTTGCCA-GGACCTTTAACTATAGCAAATGAAC
AAGCTGACTTACTGGTATCCTCTGCATTCA-TAAAAGCACAAGAACTTCA-TGC---TTT
GACTCATGTAAATGCAGCAG-GGTTAAAAAACAAATTTGATGTCACATGGAAACAGGC-A
AAAGATATTGTGCGACATTGCACCCAG-TGTCAAGTACTACACCTG-CCCACTCA-AGAG
GC---AGGAGTGAATCCCAGA-GGTCTGTGT-CCTAATGCATTATGGCAAATGGATGTTA
CC---CATGTACCTTCATTTGGA----------------AAATTATCATATGTTCATGTA
-ACAGTTGATACTTATTCACATTTCATATGGGCAACATGCCAGACAGGAG---AAAGTAC
TTCCCATGTT---AAAAAACA-----TT--TATTATCTTGTTTTGCTGTAATGGGAGTTC
C---------------AG-AAAAAA-TTAAAACTGA--CAATGGA--CCAGGTTATTGTA
GTAAAGCTT--------TCCAAAAATTCTTAAATCAGTGGAATATTAC-------ACATA
CAACAGGAATTC------------------------------------------------
-------------CTTATAATTCCCAAGGACAGG-CCATAGTTGAAAGAACTAATAGAA-
CACTCAAAACTCAATTAATTAAAC-------AAAAAAAA--GGGGGAGA---C-------
------------------------------------------------------------
-----------------------AGTAAG-------------------------------
------------GAGTGTACCA-----------CTCCTCAGATGCAGCTTAATCTAGCAC
TTT---------------------------------------------------------
------AT-ACTTTAAATTTTTTAAACATTTATAGAAATCAGACT-ACTACTTCTGCAGA
ACAACA-TCTTACTGGT---AAAAAGAACAGTCCACATGAAGGAAAACTGATTT-GGTGG
AAAGACAACAAAAATAAGACATGGG-AAATAGGGAAGGTGATAACCTGGGGAAGAGGTTT
TGC-TTGTGT----TTCACC---AGGAGAAAA-TC------AGCTTCCTGTTTGGATACC
CACTAAACATTT-GAAGTTCTACAATGAA-------------CCCATCGGAGATGCAAA-
-----------------------GAAAAGCGCCTCCACGGAGACAGAAACACC-------
----GCAA------------------------------TCGA-CACC-ATTGACTCGCAT
GATGAACC-AAGTGATGATATCAGAAGAACAGATGAA-----GTCACCACGCACCA----
--------AGAAGGCGGAGCTGCCGACCTGGGCACAGTTAAAGAAGCTGACACCGTTAGC
T-----GGAAAAA-G-CCTAGCTAG--------------
>4-99660999_RM10
GAAAAATC-AAGAAAGA-AAGGAA-TAGGGTATCCTTTTTAGGGGCGGCCACTGTAGCGC
CTCCTAAACCCATTCCATTAACTT---GGAAAACAGAAAAACCG------------GTAT
GGGTAAATCAGTGGCCGCTA-CCGAAGC-AAAAACTGGAGGCTTTACATTCATTAGCA-A
AGGAACAATTTAAAAAAGGACACATTGAGCCT--------TCATTCTCACCCTGGAATTC
TCCTGTATTTGTAATAC--AG---AAAAAATCAGGCAAATGGC--GTATGTTAATGGACT
TA-AGAG-CCGTAAATGCTGTAATTCAACCCAT-GGGGCCTCTTCAACCCGGATTGCCCT
CTCCGGCCATGATCCCAAAAGACTGGCCTTTAATTATAATTGATCTTAAGGATT-GC---
------------------TTTTTT---------------------------------ACC
ATTCCTCTGGCAGAGCAAGATTGTGAAAAATTTGCCTTTACTATACCAGCCATAAATAAT
AAAGAACCAGCCACCAGGTT-----------------------------------TCAGT
GGAAAGTACTACCTCAGGGAATGCTTAATAGTCC--AACTATTTGTCAAAC--TTTCGTA
GGTCAAGTCCTTCAACCAGTTAGAGACAA--AT--TTCCGATTGTTATATCATTCACTAT
ATTGATGATA-TTTTATGTGCTGCAGAAACAAGAGAAAAATT-AATTGACTGTTACACAT
TTCTGCAAGCAGAGGTTGCCAACGCA-GGACTAACAATAGCATCGGATAAGATCCAAACC
TCTGCTCCTTTTCATTATTTAGGGATGCAGATAG--AAATAGAAAAATT---AAGCCAC-
-AA---AAAT-AGAAATAAGAA---AAGATACTTT-AAAAACATTAAATGACTTT-CAAA
AATTGTTAG-------------------GCGATATTAATTGGATTCGGCCAACTCTAGGC
ATTCCTACTTATGCCATGTCAAACTTGTTCTCTATCCTAAGA-GGAGATCCAGACTT-AA
ATAGTAAAAGAATATTAACCCCAGAGGCAAC-AAAAGAAATTAAATTAGTGGAAG--AA-
AAAATTCAGTCAGCGCAAATAAATAGGATA------GATCCTTTAGCCCCACTCCAACTT
TTGAT-------TTTTGC-TACTACACATTCTCCAACAGGCATCATTATTCAAAACACTG
ATCTCGTGGAGTGGTCATTTCTTTCTCACAGT-ACAATTAAGACTTTTACATTGTACTTG
GATCAAATAGCTACATTAATTGGTCA-GGCAAGACTACGGATAA-----TAAAATTGTGT
----GGTAATGACCCAGAC-AAAATAGTTGTTCCT--TTAACCAAGGAACAAGTTAGGCA
AGCCTTTA--TCAATTCTGGTGCATGGCAGA--TTGGCCTTGCTAATTTTGTGG-GAGTT
ATTG--ATAATCATTACCC-AAGAACAAAAATCTTCCAG-TTTTTAAAATTGACTACTTG
GA-TTTTACCTAAAATCACCAGA-CATGAG-CCTTTAGAAAA------------------
--TGCTCTGA-CAGTAT-TTACTGATGGTTCCAGCAA-TGGAAAAGCGGCTTACACAGGA
CCAAAAGAGCGAG---TAATCAAAACT-CAG-TATCAATCAGCTCAAAGAGCAGAG-TTG
GTTG-CAGTCATTACAGTGTT-ACAAGATTTTAATCAACCTGTTAA-TATTA-T------
ATCAGATTCTGCATATGTAGTACAGGCTACAAGGGATGTTGAGACAGCTCTAATTAAATA
TA-GCATGGATGATCAGTTAAACC--AGTTGTTTAATTTA--------------------
--------------TTACAACAA-ACTGTAAG-AAAAAGGAATTTCCCATTTTATAT-TA
CTCA-TATTCGAGC--ACAC--ACTAATTTGCCA-GGACCTTTAACTATAGCAAATGAAC
AAGCTGACTTACTGGTATCCTCTGCATTCA-TAAAAGCACAAGAACTTCA-TGC---TTT
GACTCATGTAAATGCAGCAG-GGTTAAAAAACAAATTTGATGTCACATGGAAACAGGC-A
AAAGATATTGTGCGACATTGCACCCAG-TGTCAAGTACTACACCTG-CCCACTCA-AGAG
GC---AGGAGTGAATCCCAGA-GGTCTGTGT-CCTAATGCATTATGGCAAATGGATGTTA
CC---CATGTACCTTCATTTGGA----------------AAATTATCATATGTTCATGTA
-ACAGTTGATACTTATTCACATTTCATATGGGCAACATGCCAGACAGGAG---AAAGTAC
TTCCCATGTT---AAAAAACA-----TT--TATTATCTTGTTTTGCTGTAATGGGAGTTC
C---------------AG-AAAAAA-TTAAAACTGA--CAATGGA--CCAGGTTATTGTA
GTAAAGCTT--------TCCAAAAATTCTTAAATCAGTGGAATATTAC-------ACATA
CAACAGGAATTC------------------------------------------------
-------------CTTATAATTCCCAAGGACAGG-CCATAGTTGAAAGAACTAATAGAA-
CACTCAAAACTCAGTTAGTTAAAC-------AAAAAAAA--GGGGGAGA---C-------
------------------------------------------------------------
-----------------------AGTAAG-------------------------------
------------GAGTATACCA-----------CTCCTCAGATGCAGCTTAATCTAGCAC
TCT---------------------------------------------------------
------AT-ACTTTAAATTTTTTAAACATTTATAGAAATCAGACT-ACTACTTCTGCAGA
ACAACA-TCTTACTGGT---AAAAAGAACAGTCCACATGAAGGAAAACTGATTT-GGTGG
AAAGACAACAAAAATAAGACATGGG-AAATAGGGAAGGTGATAACCTGGGGAAGAGGTTT
TGC-TTGTGT----TTCACC---AGGAGCAAA-TC------AGCTTCCTGTTTGGATACC
CACTAAACATTT-GAAGTTCTACAATGAA-------------CCCATCGGAGATGCAAA-
------------------------GAAAGCGCCTCCACGGAGACAGAAACACC-------
----GCAA------------------------------TCAAGCAC--ATTGACTCGCAT
GATGAACC-AAGTGATGATATCAGAAGAACAGATGAA-----GTCACCACGCACCA----
--------AGAAGGCGGAGCTGCCGACCTGGGCACAGTTAAAGAAGCTGACACCGTTAGC
T-----GGAAAAA-G-CCTAGCTAG--------------
>Un_NW_021160711v1-13949_RM10
GAAAAATC-AAGAAAGAAAAGGAA-TAGGGTATCCTTTTTAGGGGCGGCCACTGTAGCGC
CTCCTAAACCCATTCCATTAACTT---GGAAAACAGAAAAACCG------------GTAT
GGGTAAATCAGTGGCCGCTA-CCGAAGC-AAAAACTGGAGGCTTTACATTCATTAGCA-A
AGGAACAATTA-AAAAAGGACACATTGAGCCT--------TCATTCTCACCCTGGAATTC
TCCTGTATTTGTAATTC--AG---AAAAAATCAGGCAAATGGC--GTATGTTAATGGACT
TA-AGAG-CCGTAAATGCTGTAATTCAACCCAT-GGGGCCTCTTCAACCCGGATTGCCCT
CTCCGGCCATGATCCCAAAAGACTGGCCTTTAATTATAATTGATCTTAAGGATT-GC---
------------------TTTTTT---------------------------------ACC
ATTCCTCTGGCAGAGCAAGATTGTGAAAAATTTGCCTTTACTATACCAGCCATAAATAAT
AAAGAACCAGCCA-CAGGTT-----------------------------------TCAGT
GGA---TATTACCTCAGGGGATGCTTAATAGTC---AACTATTTGTCA-AC--TTTCGTA
GGTCAAGTCCTTCAACTGATTAGAGACAA--ATT-TTCAGATTGTTATATCATTCACTA-
ATTGATGATA-TTTTATGTGCTGCAGAAA-AAGAGA-AAATT-AATTGACTGTTA-ACAT
TTCTGCAAGCAGAGGTTGCCAACGCATGGACTAACAAT-GCATCTGATAAGATCCAAACC
TCTGCTCCTTTTCATTATTTAGGGATGCAGATAG-ATAATAGAAAAATT---AG--CAC-
--A---AAAT-AGAAATAAGAA---AAGATACATTTAAAAACATTAAATGACTTT-CA-A
AATTGTTAG------------------CGCGATATTAATTGGATTCGGCCAACTCTA-GC
ATTCCTACTTATGCCATGTCAAATTTGTTCTC--TTCTAGGA---GAATCCAGACTTCAA
ATAGTA-AAGAATATTAACCCAGAAGGCAA--AAAGAAATTTAAATTAGTGGAG---AA-
AAAATTCAGTCAGCGCAAATAAGTAGAATA------GATCC-TTAGCCCCA--CCAACTT
TTGAT------ATTTTGCGTACTGCACATTCT-CAACAGGCTATCATATTCAAAATACTG
ATCTTGTGGAGTGGTCATTCTTTCCTCAACGTAACAATTAAGA--TTTACATTGTACTTG
GATCAAATAGCTACATTAATTGGTCA-GGC-AGATTGTAACGAAATGACTAAAATATTGT
TACGGGTAAAGAAAAGTACAACAATACGTGTTCTTGATTAACCAAGGAACAAAGTTAA-A
AGCCTTTACGTCATTCCTGG-GCATGATGAGATCTTGCCTTGCTGATTTTCTGGTGGGTT
ACTGCAATACTCATTACCG-CAAAACAAACACTCTCCAG-TCTTAAAAATTGACTACTTG
GA-TTTTACCTAAAATTACCAGACCATGAA--CTTTAGAAAT------------------
--GCCTCTGACCAGTAT-TTACTGATGGTT-CAGCAA-TGGAAAAGCGGCTTACACAGGA
CCAA--GAGCGAG---TAATCAAAACT-CAG-TATCAATCAGCCTCAAGGGCAGAG-TTG
GTG--CAGTCATTACAGTATT-ACAAGATTTTAATCAA-CTGTTA--TATTCAT------
ATCAGATTCTGCATATGTA-TACAGGCCTACAAGGATGTTGAGAC-GCTCTAATTAAATA
TAGCCATGGATGATCAGTTAACC---AGTTGTTCA-TTTA--------------------
--------------TTACAACAA-ACTGTAAG--AAAAGGAATTTC-CATTTTATATCTA
TCCATTATTCAGAC--ACAC---CTATTTTACCA-GGA-CTTTAACTATAGCAAAATGAA
CAGCTGACTTACTGGTATCCTCTGCATTCATTAAAAGCACAAGAACTTCA-TGC---TTT
GACTCATGTA-ATGCAGCAGAGGTTAAAA---CAATTTGATGTCACATGGAAACAGGC--
AAAAGTATTGTACAACACTGCACCCAGATGTCAAGTACTACACCTG-CCCACTCA-AGAG
C----AGGAGTGAATCCCAGA-GGTCTGTGT-CCTAATGCATTATGGCAAATGGATGTTA
CC---CATGTACCTTCATTTGGA----------------AAATTATCATATGTTCATGTA
-ACAGTTGATACTTATTCACATTTCATATGGGCAACATGCCAGACAGGAG---AAAGTAC
TTCCCATGTT---AAAAAACA-----TT--TATTATCTTGTTTTGCTGTAATGGGAGTTC
C---------------AG-AAAAAA-TTAAAACTGA--CAATGGA--CCAGGTTATTGTA
GTAAAGCTT--------TCCAAAAATTCTTAAATCAGTGGAATATTAC-------ACATA
CAACAGGAATTC------------------------------------------------
-------------CTTATAATTCCCAAGGACAGG-CCATAGTTGAAAGAACTAATAGAA-
CACTCAAAACTCAGTTAGTTAAAC--------AAAAAAA--GGGGGAGA---C-------
------------------------------------------------------------
-----------------------AGTAAG-------------------------------
------------GAGTATACCA-----------CTCCTCAGATGCAGCTTAATCTAGCAC
TCT---------------------------------------------------------
------AT-ACTTTAAATTTTTTAAACATTTATAGAAATCAGACT-ACTACTTCTGCAGA
ACAACA-TCTTACTGGT---AAAAAGAACAGTCCACATGAAGGAAAACTGATTT-GGTGG
AAAGACAACAAAAATAAGACATGGG-AAATAGGGAAGGTGATAACCTGGGGAAGAGGTTT
TGC-TTGTGT----TTCACC---AGGAGAAAA-TC------AGCTTCCTGTTTGGATACC
CACTAAACATTT-GAAGTTCTACAATGAA-------------CCCATCGGAGATGCAAA-
-----------------------GAAAAGCGCCTCCACGGAGACGGAAACACC-------
----GCAA------------------------------TCGAGCACC-ATTGACTCGCAT
GATAACC--AAGTGATGATATCAGAAGAACAGATGAA-----GTCACCACGCACCA----
--------AGAAGGCGGAGCTGCCGACCTGGGCACAGTTAAAGAAGCTGACACCGTTAGC
T-----GGAAAAA-G-CCTAGCTAG--------------
>Un_NW_021161853v1-4120_RM10
GAAAAATC-AAGAAAGAAAAGGAA-TAGGGTATCCTTTTTAGGGGCGGCCACTGTAGCGC
CTCCTAAACCCATTCCATTAACTT---GGAAAACAGAAAAACCG------------GTAT
GGGTAAATCAGTGGCCGCTA-CCGAAGC-AAAAACTGGAGGCTTTACATTCATTAGCA-A
AGGAACAATTTAAAAAAGGACACATTGAGCCT--------TCATTCTCACCCTGGAATTC
TCCTGTATTTGTAATAC--AG---AAAAAATCAGGCAAATGGC--GTATGTTAATGGACT
TA-AGAG-CCGTAAATGCTGTAATTCAACCCAT-GGGGCCTCTTCAACCCGGATTGCCCT
CTCCGGCCATGATCCCAAAAGACTGGCCTTTAATTATAATTGATCTTAAGGATT-GC---
------------------TTTTTT---------------------------------ACC
ATTCCTCTGGCAGAGCAAGATTGTGAAAAATTTGCCTTTACTATACCAGCCATAAATAAT
AAAGAACCAGCCACCAGGTT-----------------------------------TCAGT
GGAAAGTACTACCTCAGGGAATGCTTAATAGTCC--AACTATTTGTCAAAC--TTTCGTA
GGTCAAGTCCTTCAACCAGTTAGAGACAA--ATT-TTCCGATTGTTATATCATTCACTAT
ATTGATGATA-TTTTATGTGCTGCAGAAACAAGAGAAAAATT-AATTGACTGTTACACAT
TTCTGCAAGCAGAGGTTGCCAACGCA-GGACTAACAATAGCATCGGATAAGATCCAAACC
TCTGCTCCTTTTCATTATTTAGGGATGCAGATAG-AAAATAGAAAAATT---AAGCCAC-
AAA---AAAT-AGAAATAAGAA---AAGATACTTT-AAAAACATTAAATGACTTT-CAAA
AATTGTTAG-------------------GCGATATTAATTGGATTCGGCCAACTCTAGGC
ATTCCTACTTATGCCATGTCAAATTTGTTCTCTATCCTAAGA-GGAGATCCAGACTT-AA
ATAGTAAAAGAATATTAACCCCAGAGGCAAC-AAAAGAAATTAAATTAGTGGAAG--AA-
AAAATTCAGTCAGCGCAAATAAATAGGATA------GATCCTTTAGCCCCACTCCAACTT
TTGAT-------TTTTGC-TACTACACATTCTCCAACAGGCATCATTATTCAAAACACTG
ATCTTGTGGAGTGGTCATTTCTTTCTCACAGT-ACAATTAAGACTTTTACATTGTACTTG
GATCAAATAGCTACATTAATTGGTCA-GGCAAGATTACGGATAA-----TAAAATTGTGT
----GGTAATGACCCAGAC--AAATAGTTGTTCCT--TTAACCAAGGAACAAGTTAGGCA
AGCCTTTA--TCAATTCTGGTGCATGGCAGA--TCGGCCTTGCTAATTTTGTGG-GAGTT
ATTG--ATAATCATTACCC-AAGAACAAAAATCTTCCAG-TTTTTAAAATTGACTACTTG
GA-TTTTACCTAAAATCACCAGA-CATGAG-CCTTTAGAAAA------------------
--TGCTCTGA-CAGTAT-TTACTGATGGTTCCAGCAA-TGGAAAAGCGGCTTACACAGGA
CCAAAAGAGCGAG---TAATCAAAACT-CAG-TATCAATCAGCTCAAAGAGCAGAG-TTG
GTTG-CAGTCATTACAGTGTT-ACAAGATTTTAATCAACCTGTTAA-TATTA-T------
ATCAGATTCTGCATATGTAGTACAGGCTACAAGGGATGTTGAGACAGCTCTAATTAAATA
TA-GCATGGATGATCAGTTAAACC--AGTTGTTTAATTTA--------------------
--------------TTACAACAA-ACTGTAAG-AAAAAGGAATTTCCCATTTTATAT-TA
CTCA-TATTCGAGC--ACAC--ACTAATTTGCCA-GGACCTTTAACTATAGCAAATGAAC
AAGCTGACTTACTGGTATCCTCTGCATTCA-TAAAAGCACAAGAACTTCA-TGC---TTT
GACTCATGTAAATGCAGCAG-GGTTAAAAAACAAATTTGATGTCACATGGAAACAGGC-A
AAAGATATTGTACGACATTGCACCCAG-TGTCAAGTACTACACCTG-CCCACTCA-AGAG
GC---AGGAGTGAATCCCAGA-GGTCTGTGT-CCTAATGCATTATGGCAAATGGATGTTA
CC---CATGTACCTTCATTTGGA----------------AAATTATCATATGTTCATGTA
-ACAGTTGATACTTATTCACATTTCATATGGGCAACATGCCAGACAGGAG---AAAGTAC
TTCCCATGTT---AAAAAACA-----TT--TATTATCTTGTTTTGCTGTAATGGGAGTTC
C---------------AG-AAAAAA-TTAAAACTGA--CAATGGA--CCAGGTTATTGTA
GTAAAGCTT--------TCCAAAAATTCTTAAATCAGTGGAATATTAC-------ACATA
CAACAGGAATTC------------------------------------------------
-------------CTTATAATTCCCAAGGACAGG-CCATAGTTGAAAGAACTAATAGAA-
CACTCAAAACTCAGTTAGTTAAAC--------AAAAAAA--GGGGGAGA---C-------
------------------------------------------------------------
-----------------------AGTAAG-------------------------------
------------GAGTATACCA-----------CTCCTCAGATGCAGCTTAATCTAGCAC
TCT---------------------------------------------------------
------AT-ACTTTAAATTTTTTAAACATTTATAGAAATCAGACT-ACTACTTCTGCAGA
ACAACA-TCTTACTGGT---AAAAAGAACAGTCCACATGAAGGAAAACTGATTT-GGTGG
AAAGACAACAAAAATAAGACATGGG-AAATAGGGAAGGTGATAACCTGGGGAAGAGGTTT
TGC-TTGTGT----TTCACC---AGGAGAAAA-TC------AGCTTCCTGTTTGGATACC
CACTAAACATTT-GAAGTTCTACAATGAA-------------CCCATCGGAGATGCAAA-
-----------------------GAAAAGCGCCTCCACGGAGACAGAAACACC-------
----GCAA------------------------------TCGAG-ACC-ATTGACTCGCAT
GATGAACC-AAGTGATGATATCAGAAGAACAGATGAA-----GTCACCACGCACCA----
--------AGAAGGCGGAGCTGCCGACCTGGGCACAGTTAAAGAAGCTGACACCGTTAGC
T-----GGAAAAA-G-CCTAGCTAG--------------
>9-134082576_RM10
GGGAAATC-AAGAAAGAAAAGGAA-TAGGGTATCCTTTTTAGGGGCAGCCATTGTAGAGC
CTCCAAAATCCATTCCATTAACTT---GGAAAACAGAAAAACCT------------GTGT
GGGTGAATCAGTGGCCGCTA-CCAAAAC-AAAAACTGGAGGCTTTACACTTATTAGCA-A
AGGAACAATTAGAAAAAGGACATATTGAGCCT--------TCATTTTTGCCTTGGAATTC
TCCTGTGTTTGTAATGC--AG---AAGAAATCTGGCAGATGGT--GTATGCTAACTGACT
TC-AGAG-CTGTTAATGCCATAATTCA-CCCAT-GGGGGCTCTCCAGCCCAGGTTGC---
------CCATGATCCTCAAGGATTGGCCTTTAATTATAATTGATCTGAAGGATT-GC---
------------------TTTTTT---------------------------------ACC
ATTCCTCTGGCGAAACAGGA----------TTTGCTTTTACTATACCAGCCATAAATAAT
A----ACCAGCCACCAGGTT-----------------------------------TCAGT
GGAAAGTGTTGCCTCAGGGAATGCTTAATAGTCC--AACTATTTGTCAGAC--TTTTGTA
GGTCAAGCTCTTC----AGTTAGAGACAA--GTT-TTCAGACTGTT-----ATTCATTAT
GTTGATGATA-TTTTGTGTGCTGCAGAAACGAGAGACAAATT-AATTGACTGTCACACAT
TTCTGCAAAC-GAAGTTGCCAACGCA-GGACTGACAGTAGCATCTGATAAGATTCAAGCC
TCTACTCCTTTTCATTACTTGGGAATGCAGGTAG-AGGAAAGGAAAATT---AAACCAC-
AAA---AAAT-AGAAATAAGAA---GAGACACATT-ACAAACATTAAATGACGTT-CAAA
AGTTGCTAG-------------------GAGATATTAATTGGATTCAACCAACTCTAGGC
ATTCCTACTTATGCCATGTCAAATTTTTTCTCTA----AAGA-GGGGATGCAGACTT-AA
ATAGTAAAAGAACATTAACTCCAGAGGCAAC-CAAAGAAATTGAATTAGTTGAAG--AA-
AAAATTTGGTCAGCACAAGTAAATATAATA------GATCCCTTGGCCCCACTCCAACTT
TTGATTTTTGATTTTTGC-TACTGCACATTCTCCAACAGGCATCATTGTTCAAAATAAAG
ATCTTGCGGAGTGGTCATTCCTTCCTCACAGT-AC----AAGACTTTTACATTGTACATG
GATCAAATGGCTACATTAATTGGTCA-GGCAAGATTACGAATAA-----TAAAATTGTGT
----GGGAGTGACACAGAC-AAAATCATTGTTCCT--TTAAACAAGGAACAGTTTAGACA
AGCCTTTA--TCAATTCTGGTACATGGCAGA--TTGGTCTTGCTGATTTTGTGG-GAACT
ATTG--ACAATCATTACCT-AAAAACAAAAATCTTCCAG-TTTTTAAAATTGACTACATG
GA-TTTTACCTAAAATTAACAAA-CATGAA-GCTTTAGAAAA------------------
--TGCT--GA-TGGTGT-TTACTGATGGTTCCAGCAA-TGGAAAAGTGGCTTACACCAGG
CCAAAAGACTGAG---TTATCGAAACT-CAA-TATCACTCAGCTCAAAGAGCAGAG-TTG
GTTG-CCATCATTACAGTGTT-ACATGATTTTAATTAG-CTATTAA-CATTG-T------
ATCAGATTCTGCATATGTAGTACAGGCTACAAAGGATGTTGAGACAGCCCTAATCAAATA
CA-GTATGGATGATCAGTTAAACC--AGCTATTCAACTTA--------------------
--------------TTACAACAA-ACTATAAG-AAAAAGAAGTTTCCCATTTTATAT-TT
CTCA-TATTCGAGC--ACAT--ACTAATTTACCA-GGGCCTTTAA----AGCACATGAAC
AGGCCGACTTGCTGGTATCCTCTGCATTCG-TAAAAGCACGAGAACTTCA-TGC---CTT
GACTCATGTAAATGTAACAT-GATTAAAAAATAAATTTGATATTACATGGAAATAGGC-A
AAAAATATTGTACAGCATTGCACCCAG-TGTCAAGTTCTACACCTG-CCCACTCA-AGAG
GC---AGGAGTTAATCCCAGA-GGCCTATGT-CCTAATGCATTATGGCAAATGGATGTCA
TG---CATGTACCTTCATTTGGA----------------AAATTGTCATTTGTCCATGTG
-ACAGTTGATACTTACTCACATTTCATATGGGCAACCTGCCAGAGAGGAG---AAAGTAC
TTCCCATGTT---AAAAGACG-----TT--TATTATCTTGTTTTGCTGTCATGGGAATTC
C---------------AG-AAAAAA-TTAAAACGGA--CAATGGG--CCAGGGTACTGTA
GTAAAGCAT--------TCCAAAAATTCTTAAATCAGTGGAAAATTAC-------ACATA
CAACAGGAATTC------------------------------------------------
-------------CTTATAATTCCCAAGGACAGG-CCATAGTTGAAAGAACTAATAGAA-
CATGCAAAACTCAATTGGTTAAAC-------AAAGAAAA--GGGGGAGA---C-------
------------------------------------------------------------
-----------------------AGTAAG-------------------------------
------------GAGTATAACA-----------CTCCCCAGATGCAACTTAATCTAGCAT
TCA---------------------------------------------------------
------AT-ACTTTAAATTTTTTAAA-----ACAGAAATCAGACC-ACTACCTCAGCAGA
ACAACA-TCTTACTGGT---AAAAAGAACAGCCCACATGAAGGAAAACTGATTT-TGTGG
AAAGACAACAAAAATAAAACATGGG-AAATAGAGAAGGTGATAACGTGGGGGAGAGGTTT
TGC-TTGCGT----TTCACC---AGGGGAAAA-TC------AG-TTCCTGTTTGGATACC
CACTAGACATTT-AAAGTTCTGTAATGAA-------------CCCATCAGAGATGCAAA-
-----------------------GAAAA-CACCTCCGTGGAGACCGAAACACC-------
----GCAA------------------------------TCGAGCACC-ATCGACTTGCCA
GGTTAACA-AAATGGTGATATCAGAAGAACAG-TGAA-----GTGGCCATCCACCA----
--------AGAAGTTGGAGCCGCCGACTTGGGCACAATTAAAGAAGCGGACACAGCT---
------GAAAAAA-G-CCTGGGAA---------------
>16-18308503_RM10
GAAAAATC-AAGAAAGAAAAGGAA-TAGGGTATCCTTTTTAGGGGCGGCCACTGTAGCGC
CTCCTAAACCCATTCCATTAACTT---GGAAAACAGAAAAACCG------------GTAT
GGGTAAATCAGTGGCCGCTA-CCGAAGC-AAAAACTGGAGGCTTTACATTCATTAGCA-A
AGGAACAATTA-AAAAAGGACACATTGAGCCT--------TCATTCTCACCCTGGAATTC
TCCTGTATTTGTAATTC--AG---AAAAAATCAGGCAAATGGC--GTATGTTAATGGACT
TA-AGAG-CCGTAAATGCTGTAATTCAACCCAT-GGGGCCTCTTCAACCCGGATTGCCCT
CTCCGGCCATGATCCCAAAAGACTGGCCTTTAATTATAATTGATCTTAAGGATT-GC---
------------------TTTTTT---------------------------------ACC
ATTCCTCTGGCAGAGCAAGATTGTGAAAAATTTGCCTTTACTATACCAGCCATAAATAAT
AAAGAACCAGCCACCAGGTT-----------------------------------TCAGT
GGAAAGTACTACCTCAGGGAATGCTTAATAGTCC--AACTATTTGTCAAAC--TTTCGTA
GGTCAAGTCCTTCAACCAGTTAGAGACAA--ATT-TTCAGATTGTTATATCATTCACTAT
ATTGATGATA-TTTTATGTGCTGCAGAAACAAGAGAAAAATT-AATTGACTGTTACACAT
TTCTGCAAGCAGAGGTTGCCAACGCA-GGACTAACAATAGCATCGGATAAGATCCAAACC
TCTGCTCCTTTTCATTATTTAGGGATGCAGATAG-AAAGTAGAAAAATT---AAGCCAC-
AAA---AAAT-AGAAATAAGAA---AAGATACTTT-AAAAACTTTAAATGACTTT-CAAA
AATTGTTAG-------------------GCGATATTAATTGGATTCGGCCAACTCTAGGC
ATTCCTACTTATGCCATGTCAAATTTGTTCTCTATCCTAAGA-GGAGATCCAGACTT-AA
ATAGTAAAAGAATATTAACCCCAGAGGCAAC-AAAAGAAATTAAATTAGTGGAAG--AA-
AAAATTCAGTCAGCGCAAATAAATAGGATA------GATCCTTTAGCCCCACTCCAACTT
TTGAT-------TTTTGC-TACTACACATTCTCCAACAGGCATCATTATTCAAAACACTG
ATCTTGTGGAGTGGTCATTTCTTTCTCACAGT-ACAATTAAGACTTTTACATTGTACTTG
GATCAAATAGCTACATTAATTGGTCA-GGCAAGACTACGGATAA-----TAAAATTGTGT
----GGTAATGACCCAGAC-AAAATAGTTGTTCCT--TTAACCAAGGAACAAGTTAGGCA
AGCCTTTA--TCAATTCTGGTGCATGGCAGA--TTGGCCTTGCTAATTTTGTGG-GAGTT
ATTG--ATAATCATTACCC-AAAAACAAAAATCTTCCAG-TTTTTAAAATTGACTACTTG
GA-TTTTACCTAAAATTACCAGA-CATGAG-CCTTTAGAAAA------------------
--TGCTCTGA-CAGTAT-TTACTGATGGTTCCAGCAA-TGGAAAAGCGGCTTACACAGGA
CCAAAAGAGCGAG---TAATCAAAACT-CAG-TATCAATCAGCTCAAAGAGCAGAG-TTG
GTTG-CAGTCATTACAGTGTT-ACAAGATTTTAATCAACCTGTTAA-TATTA-T------
ATCAGATTCTGCATATGTAGTACAGGCTACAAGGGATGTTGAAACAGCTCTAATTAAATA
TA-GCATGGATGATCAGTTAAACC--AGTTGTTTAATTTA--------------------
--------------TTACAACAA-ACTGTAAG-AAAAAGAAATTTCCCATTTTATAT-TA
CTCA-TATTCGAGC--ACAC--ACTAATTTGCCA-GGACCTTTAACTATAGCAAATGAAC
AAGCTGACTTACTGGTATCCTCTGCATTCA-TAAAAGCACAAGAACTTCA-TGC---TTT
GACTCATGTAAATGCAGCAG-GGTT-AAAAACAAATTTGATGTCACATGGAAACAGGC-A
AAAGATATTGTACAACATTGCACCCAG-TGTCAAGTACTACACCTA-CCCACTCA-AGAG
GC---AGGAGTGAATCCCAGA-GGTCTGTGT-CCTAATGCATTATGGCAAATGGATGTTA
CC---CATGTACCTTCATTTGGA----------------AAATTATCATATGTTCATGTA
-ACAGTTGATACTTATTCACATTTCATATGGGCAACATGCCAGACAGGAG---AAAGTAC
TTCCCATGTT---AAAAAACA-----TT--TATTATCTTGTTTTGCTGTAATGGGAGTTC
C---------------AG-AAAAAA-TTAAAACTGA--CAATGGA--CCAGGTTATTGTA
GTAAAGCTT--------TCCAAAAATTCTTAAATCAGTGGAATATTAC-------ACATA
CAACAGGAATTC------------------------------------------------
-------------CTTATAATTCCCAAGGACAGG-CCATAGTTGAAAGAACTAATAGAA-
CACTCAAAACTCAGTTAGTTAAAC-------AAAAAAAA--GGGGGAGA---C-------
------------------------------------------------------------
-----------------------AGTAAG-------------------------------
------------GAGTATACCA-----------CTCCTCAGATGCAGCTTAATCTAGCAC
TCT---------------------------------------------------------
------AT-ACTTTAAATTTTTTAAACATTTATAGAAATCAGACT-ACTACTTCTGCAGA
ACAACA-TCTTACTGGT---AAAAAGAACAGTCCACATGAAGGAAAACTGATTT-GGTGG
AAAGACAACAAAAATAAGACATGGG-AAATAGGGAAGGTGATAACCTGGGGAAGAGGTTT
TGC-TTGTGT----TTCACC---AGGAGAAAA-TC------GGCTTCCTGTTTGGATACC
CACTA-ACATTT-GAAGTTCTACAATGAA-------------CCCATCGGAGATGCAAA-
-----------------------GAAAAGCGCCTCCACGGAGACGGAAACACC-------
----GCAA------------------------------TCGAGCCC--ATTGACTCGCAT
GATGAACC-AAGTGATGATATCAGAAGAACAGATGAA-----GTCACCACGCACCG----
--------AGAAGGCGGAGCTGCCGACCTGGGCACAGTTAAAGAAGCTGACACCGTTAGC
T-----GGAAAAA-G-CCTAGCTAG--------------
>3-57697480_RM10
GAAAAATC-AAGAAAGAAAAGGAA-TAGGGTATCCTTTTTAGGGGCGGCCACTGTAGCGC
CTCCTAAACCCATTCCATTAACTT---GGAAAACAGAAAAACCG------------GTAT
GGGTAAATCAGTGGCCGCTA-CCGAAGC-AAAAACTGGAGGCTTTACATTCATTAGCA-A
AGGAACAATTAAAAAAAGGACACATTGAGCCT--------TCATTCTCACCCTGGAATTC
TCCTGTATTTGTAATTC--AG---AAAAAATCAGGCAAATGGC--GTATGTTAATGGACT
TA-AGAG-CCGTAAATGCTGTAATTCAACCCAT-GGGGCCTCTTCAACCCGGATTGCCCT
CTCCGGCCATGATCCCAAAAGACTGGCCTTTAATTATAATTGATCTTAAGGATT-GC---
------------------TTTTTT---------------------------------ACC
ATTCCTCTGGCAGAGCAAGATTGTGAAAAATTTGCCTTTACTATACCAGCCATAAATAAT
AAAGAACCAGCCACCAGGTT-----------------------------------TCAGT
GGAAAGTACTACCTCAGGGAATGCTTAATAGTCC--AACTATTTGTCAAAC--TTTCGTA
GGTCAAGTCCTTCAACCAGTTAGAGACAA--ATT-TTCAGATTGTTATATCATTCACTAT
ATTGATGATA--TTTATGTGCTGCAGAAACAAGAGAAAAATT-AATTGACTGTTACACAT
TTCTGCAAGCAGAGGTTGCCAACGCA-GGACTAACAATAGCATCGGATAAGATCCAAACC
TCTGCTCCTTT-CATTATTTAGGGATGCAGATAG-AAAATAGAAAAATT---AAGCCAC-
AAA---AAAT-AGAAATAAGAA---AAGATACTTT-AAAAACATTAAATGACTTT-CAAA
AATTGTTAG-------------------GCGATATTAATTGGATTCGGCCAACTCTAGGC
ATTCCTACTTATGCCATGTCAAATTTGTTCTCTATCCTAAGA-GGAGATCCAGACTT-AA
ATAGTAAAAGAATATTAACCCCAGAGGCAAC-AAAAGAAATTAAATTAGTGGAAG--AA-
AAAATTCAGTCAGCGCAAATAAATAGGATA------GATCCTTTAGCCCCACTCCAACTT
TTGAT-------TTTTGC-TACTACACATTCTCCAACAGGCATCATTATTCAAAACACTG
ATCTCGTGGAGTGGTCATTTCTTTCTCACAGT-ACAATTAAGACTTTTACATTGTACTTG
GATCAAATAGCTACATTAATTGGTCA-GGCAAGACTACGGATAA-----TAAAATTGTGT
----GGTAATGACCCAGAC-AAAATAGTTGTTCCT--TTAACCAAGGAACAAGTTAGGCA
AGCCTTTA--TCAATTCTGGTGCATGGCAGA--TTGGCCTTGCTAATTTTGTGG-GAGTT
ATTG--ATAATCATTACCC-AAAAACAAAAATCTTCCAG-TTTTTAAAATTGACTACTTG
GA-TTTTACCTAAAATTACCAGA-CATGAG-CCTTTAGAAAA------------------
--TGCTCTGA-CAGTAT-TTACTGATGGTTCCAGCAA-TGGAAAAGCGGCTTACACAGGA
CCAAAAGAGCGAG---TAATCAAAACT-CAG-TATCAATCAGCTCAAAGAGCAGAG-TTG
GTTG-CAGTCATTACAGTGTT-ACAAGATTTTAATCAACCTGTTAA-TATTA-T------
ATCAGATTCTGCATATGTAGTACAGGCTACAAGGGATGTTGAGACAGCTCTAATTAAATA
TA-GCATGGATGATCAGTTAAACC--AGTTGTTTAATTTA--------------------
--------------TTACAACAA-ACTGTAAG-AAAAAGAAATTTCCCATTTTATAT-TA
CTCA-TATTCGAGC--ACAC--ACTAATTTGCCA-GGACCTTTAACTATAGCAAATGAAC
AAGCTGACTTACTGGTATCCTCTGCATTCA-TAAAAGCACAAGAACTTCA-TGC---TTT
GACTCATGTAAATGCAGCAG-GGTTAAAAAACAAATTTGATGTCACATGGAAACAGGC-A
AAAGATATTGTACAACATTGCACCCAG-TGTCAAGTACTACACCTG-CCCACTCA-AGAG
GC---AGGAGTGAATCCCAGA-GGTCTGTGT-CCTAATGCATTATGGCAAATGGATGTTA
CC---CATGTACCTTCATTTGGA----------------AAATTATCATATGTTCATGTA
-ACAGTTGATACTTATTCACATTTCATATGGGCAACATGCCAGACAGGAG---AAAGTAC
TTCCCATGTT---AAAAAACA-----TT--TATTATCTTGTTTTGCTGTAATGGGAGTTC
C---------------AG-AAAAAA-TTAAAACTGA--CAATGGA--CCAGGTTATTGTA
GTAAAGCTT--------TCCAAAAATTCTTAAATCAGTGGAATATTAC-------ACATA
CAACAGGAATTC------------------------------------------------
-------------CTTATAATTCCCAAGGACAGG-CCATAGTTGAAAGAACTAATAGAA-
CACTCAAAACTCAGTTAGTTAAAC-------AAAAAAAA--GGGGGAGA---C-------
------------------------------------------------------------
-----------------------AGTAAG-------------------------------
------------GAGTATACCA-----------CTCCTCAGATGCAGCTTAATCTAGCAC
TCT---------------------------------------------------------
------AT-ACTTTAAATTTTTTAAACATTTATAGAAATCAGACT-ACTACTTCTGCAGA
ACAACA-TCTTACTGGT---AAAAAGAACAGTCCACATGAAGGAAAACTGATTT-GGTGG
AAAGACAACAAAAATAAGACATGGG-AAATAGGGAAGGTGATAACCTGGGGAAGAGGTTT
TGC-TTGTGT----TTCACC---AGGAGAAAA-TC------AGCTTCCTGTTTGGATACC
CACTAGACATTT-GAAGTTCTACAATGAA-------------CCCATCGGAGATGCAAA-
-----------------------GCAAAGCGCCTCCACGGAGACAGAAACACC-------
----GCAG------------------------------TCGAG-ACC-ATTGACTCGCAT
GATGAACC-AAGTGATGATATCAGAAGAACAAATGAA-----GTCACCACGCACCG----
--------AGAAGGCGGAGCTGCCGACCTGGGCACAGTTAAAGAAGCTGACACCGTTAGC
T-----GGAAAAA-G-CCTAGCTAG--------------
>10-69302515_RM10
------------------------------------------------------------
------------------------------------------------------------
------------------------------------------------------------
------------------------------------------------------------
------------------------------------------------------------
------------------------------------------------------------
------------------------------------------------------------
------------------------------------------------------------
------------------------------------------------------------
------------------------------------------------------------
------------------------------------------------------------
------------------------------------------------------------
------------------------------------------------------------
------------------------------------------------------------
-----------------------GATGCAGGTAA-AAAATAGAAAAATT---AAACCAC-
AAA---AAAT-AGAAATAAGAA---AAGACACATT-AAAAACATTAAATGACTTT-CAGA
AATTGCTAG-------------------GAGATATTAATTAAATTCGGCCAACTCTAGTC
ATTCCTACTTACGCCATGTCAAATTTGTTCTCTATCTTAAGA-GGGGACCCGGACTT-AA
ATAGTAAAAGAATATTAACCGCAGAGGCAGC-AAATGAAATTGAATTAGTTGAAG--AA-
AAAATTCAGTCAGCACAAGTAAATAGAATA------GATCCCTTGGCCCCACTCCAACTG
TTGAT-------TTTTGC-TACTGCACATTCTCCGACAGGCATCATTGTTCAAAACACTG
ACCTTGTGGAGTGCTCCCTTCTTCCTCACGGT-ACAATTAAGACTTTCACATTGTACTTG
GATCAAATAGCTACATTAATTGGTCA-GGCAAGATTATGAATAA-----TAAACTTGTGT
----GGAAGTGACCCAGAC-AAAATCATTATTCCT--TTAAACAAGGAACAGGTTAGACA
AGCCTTCG--TCAATTCTTGTATGTGGCAGA--CTGGTCTTGCTGATTTTGTGG-GAATT
ATTG--CCAATCATTACCC-AAAAACAAAAACCTTCCAT-TTTTAAAAATTGACTACTTG
GA-TTTTACCTAAAATTACCAGA-CATTAAACCTTTAGAAAA------------------
-GTGCTCTGA-CAGTGT-TTACTGATGGTTCCAGCAA-TGAAAAAGTGGCTTATACTGGG
CCAAAAGAACAAG---TCATTGAAATT-CAA-TATCACTCGGCTCAAAGAGCAGAG-TTG
GTTA-CAGCCATTACAGTGT--ACAAGATTTTAATCAGCCTATTAA-TATTG-T------
GTCAGATTCTGCATATATAGTACGGGCTACAAGGGATGTTGCGACAGCCCTAATCAAATA
CA-GTATGGATGATCAGTTAAACC--AGCTGTTCAATTTA--------------------
--------------TTACAACAA-ACTGTGAG-AAAAAGAAATTTCCTATTTTATGT-TA
CTCA-TATTCGAGC--ACAC--ACTAATTTACCA-GGGCCTTTAACTAAAGCAAATGAAC
AAGCTGACTTACTGGTATCCTCTGCATTCA-TAAAAGCACAAGAACTTCA-TGC---TTT
GACTCATGTAAATGCGGCAG-GATTAAAAAATAAATTTGATATCATATGGAAATAGGA-A
AAATATATTGTACAACATTGCACCCAG-TGTCAAGTTCTACACCTG-CCCACTCA-AGAG
GC---AAGAGTTAATTACAGA-GGTCTAGGT-CCTAATGCGTTATGGCAAATGGATGTCG
CA---CATGTACCTTCATTTGGA----------------AAATTATCATTTGTCCATGTG
-ACAGTTGATACTTATTCACATTTCATATGGGCA-------AGACAGGAG---AAAGTAT
TTCCCATGTT---AAAAGACA-----TT--TATTATCTTGTTTTGCTCTCATGGGTGTTC
C---------------AG-AAAAAA-TTAAAACTGA--CAATTGG--CCAGGATACTGTA
GTAAAATAT--------TCCAAAAATTCTTAAATCAGTGGAAAATTAC-------ACATA
CAACAGGAATTC------------------------------------------------
-------------CCTATAATTCCCAAGGACAGG-CCATAGTTGAAAGAACTAACAGAA-
CACTCAAAACTCAATTGATTAAAC------AAAAAAGAA--GGGGGAGA---C-------
------------------------------------------------------------
-----------------------AGTAAG-------------------------------
------------GAGTATACCA-----------CTCCTCAGATGAAACTTAATCTAGCAC
TCT---------------------------------------------------------
------AT-ACTTTAAATTTTTTAAACATTTATAGAAATTAGACT-ACTACCTCTGCAAA
ACAACA-TCTTACTGGT---AAAAAGAACAGCCCAGATGAAGGAAAACTAATTT-GGTGG
AAAGACAACAAAAATAAAACATGGG-AAATAGGGAAGGTGGTAACATGGGGGAGAGGTTT
TGC-TTGTGT----TTCACC---AGGGGTAAA-TC------AGCTTCCTGTTTAGATACC
GACTAGACATTT-AAAGTTCTACAATGAA-------------CCCATCGGAGATGCAAA-
-----------------------GAAAAGCGTCTCCGCAGAGACGGAGACACC-------
----GCAA------------------------------TCGAGCCC--ATCGACTTGCCA
GACGAACA-AAATGGTGATATCAGAAGAACAGACAAA-----GTTGCCATCCACCA----
-------AGAAAAACAGA---ACCGGGCCGGGCGC-------------------------
---------------------------------------
>13-17763395_RM10
GAAAAATC-AAGAAAGAAAAGGAA-TAGGGTATCCTTTTTAGGGGCGGCTACTGTAGAGC
CTCCTAAATCCATTCCATTAACTT---GAAAAACAGAAAAACCG------------GTAT
GGGTAAATCAGTGGCCGCTA-CCGAGAC-AAAAACTGGAGGCTTTACATTTATTAGCA-A
TGGAACAATAAGAAAAGGGATACATTGATCCT--------TCATTCTCGCCCTGGAAATC
TCCTGTATTTGTAATTC--AG---AAAAAATCCGGCAAATGGC--CTATGTTAACGGACT
TA-AGAGTCCATAAATGCCGTAATTCAACCCAT-GGGGCTTATTCAACCCGGATTGCGCT
CTCTGGCCATGATTCCAAAAGACTGGCCTTTAGTTATAATTGATCTAAAGGATT-TC---
---------------TTTTTTTTT---------------------------------ACC
ATTTCTCTGGCAGAGCAAGATTGTGAAAAATTTGCCTTTACTATACCAGCCATAAATAAT
AAAGAACCAGCCACCAGGTT-----------------------------------TCAGT
GGAAAGTATTACCTCAGGGAATGCTTCATAGTCC--AACTATTTGTCAAAC--TTCCATA
GGTCAAGTCCTTCAAGCAGTTAGAGACAA--ATT-TTCAGATTGTTATATCATTCACTAT
ATTGATGATA-TTTTATGTGGTGCAGAAACAAGAGACAAATT-AATTGACTGTTACACAT
TTCTGCAAGCAGAGTTTGCCAATGCA-GGACTAACAATAGCATCTGAGAAGATTCAAACC
TCTATTCCTTTTCATTTTTTAGGGATGTAGATCA-AAAATAGAAAAATT---AAGCCAC-
AAA---AAAT-AGAAATAAGAA---AAGACACATT-AAAAACATTAAATGACTTT-CAGA
AATTGTTAG-------------------GTGATATTAATTGGATTCGGCCAACTCTAGGC
ATTCCTACTTATGCCATGTCGAATTTGTTCTCTATCCTAAGT-GGAGACCCAGACTT-AA
ATAGTAAAAGAATATTAACTCCAGAGGCAAC-AAAAGAAATTAAATTAGTGGAAG--AA-
AAAATTCAGTCAGCGCAAATAAGTAGAATA------GATCCGTTAGCCCCACTCCAACTT
TTGAT-------TTTTGC-TACTGCATATTCTCCAACAGGCATCATTATTCAAAACACCG
ATCTTGTGGAGTGGTCATTTCTTCCTCACAGT-ACAATTAAGACTTTTACATTGTACTTG
GATCAAATAGCTACATTAATTGGTCA-GGCAAGATTACGGATAA-----TAAAATTGTGT
----GGTAATGACCCAGAC-AAAATAGTTGTTCCT--TTAACCAAGGAACAAGTTAGGCA
AGCGTTTA--TCAATTCTGGTGCATGGCAGA--TTGGCCTTGCTGATTTTGTGG-GAGTT
ATTG--ATAATCATTACCC-AAAAACAAAAATCTTCCAG-TTTTTAAAATTGACTACTTG
GA-TTTTACCTAAAATTACCAGA-CATGAG-CCTTTAGAAAA------------------
--TGCTCTGA-CAGTAT-TTACTGATGGTTCCAGCAA-TGGAAAAGTGGCTTACACAGGA
CCAAAATAGCGAG---TAATCAAAACT-CAG-TATCAATCAGCTCAAAGAGCAGAG-TTG
GTTG-CAGTCATTACAGTGTT-ACAAGATTTTAATCAATCTGTTAA-TATTA-T------
ATCAGATTCTGCATATGTAGTACAGGCTACAAGGGATGTTGAGACAGCTCTAATTAAATA
TA-GCATGGATGATCAGTTAAACC--AGTTGTTCAATTTA--------------------
--------------TTACAACAA-ACTGTAAG-AAAAAGGAATTTCCCATTTTACAT-TA
CTCA-TATTCGAGC--ACAC--ACTAATTTGCCA-GGACCTTTAACTATAGCAAATGAAC
AAGCTGACTTACTGGTAT------------------------------------------
------------TGCAGCAG-GGTTAAAAAACAAATTTGATGTCACATGGAAACAGGC-A
AAAGATATTGTACAACATTGCACCCAG-TGTCAGGTACTACACCTG-CCCACTCA-AGAG
GC---AGGAGTGAATCCCAGA-GGTCTGTGT-CCTAATGCATTATGGCAAATGGATGTTA
CC---CATGTACCTTCATTTGGA----------------AAATTATCATATGTTCATGTA
-ACAGTTGATACTTATTCACATTTCATATGGGCAACATGCCAGACAGGAG---AAAGTAC
TTCCCATGTT---AAAAAACA-----TT--TATTATCTTGTTTTGCTGTAATGGGAGTTC
C---------------AG-AAAAAA-TTAAAACTGA--CAATGGA--CCAGGTTATT---
GTAAAGCTT--------TCCAAAAATTCTTAAATCAGTGGAATATTAC-------ACATA
CAATAGGAATTC------------------------------------------------
-------------CTTATAATTCCCAAGGACAGG-CCATAGTTGAAAGAACTAATAGAA-
CACTCAAAACTCTGTTAGTTAAAC-------AAAAAAAA--GGGGGAGA---C-------
------------------------------------------------------------
-----------------------AGTAAG-------------------------------
------------GAGCGTACCA-----------CTCCTCAGATGCAGCTTAATCTAGCAC
TCT---------------------------------------------------------
------AT-ACTTTAAATTTTTTAAACATTTATAGAAATCAGACT-ACTACTTCTGCAGA
ACAACA-TCTTACTGGT---AAAAAGAACAGTCCACATGAAGGAAAACTGATTT-GGTGG
AAAGACAACAAAAATAAGACATGGG-AAATAGGGAAGGTGATAACCTGGGGAAGAGGTTT
TGC-TTGTGT----TTCACC---AGGAGAAAA-TC------AGCTTCCTGTTTGGATACC
CACTAGACATTT-GAAGTTCTACAATGAG-------------CCCATCGGAGATGCAAA-
-----------------------GAAAAGCGCCTCCACGGAGACAGAAACACC-------
----GCAA------------------------------TCGAGCACC-ATTGACTCGCAT
GATGAACC-AAGTGATGATATCAGAAGAACA-ATGAA-----GTCACCACGCACCG----
--------AGAAGGCGGAGCTGCCGACCTGGGCACAGTTAAAGAAGCTGACACCGTTAGC
T-----GGAAAAA-G-CCTAGCTAG--------------
>3-57268373_RM10
GAGAAATC-AAGAAAGAAAAGGAA-TAGGGTATGCTTTTTAGGAGTAGCCACTGTAGAGC
CTCCAAAACCCATTCCATTAACTT----------AGAAAAACCT------------GTAT
AGGTAAATCAGTGGCCGCTA-CCAAAAC-AAAAGCTGGAGGCTTTACACTTATTGGCA-A
AAGAACAATTAGAAAAGGAACATATTGAGCCT--------TCATTTTCGCCTTGGAATTC
TCCTGTGTTTGTAATTC--AG---AAAAAATCCAGCAGATGGC--TCAGGCTAACTGACT
CA-AGAG-CCCTCAATGCTGTAATTCAACCTAT-GGGGGCTCTCCGACCCGGGTTGCCCT
CTCCGGCCATTATCGCCAAAGATTGGCCTTTAATTATAATTGATCT-GAGCATT-GC---
---------TTTTTTTTTTTTTTT---------------------------------ATC
ATTTATCTG-CAAAACAGGATTTTGAAAAATTAGTTTTTGCTGTACCAGCCATAAATAAT
AAAGAACAAGCTACCAGGTT-----------------------------------TCAGA
GGAAAGTGTTGCCTCAGGGAATGCTTAATAGTCC--GACTATTTGTCAGAC--TTTTGTA
ACTCAAGCACTTCAACCAGTTAGAGACAA--GTT-TTTAGACTGTCATATCATTCCTTAT
GTTGATGTTA-TTTTGTGTACTGCAGAAACGAAAAACAAATT-AATTGACTGTTACACAT
TTCTGCAGACAGAGGTTACAAACGCA-GGACTGACAATAGCATCTGATAAGATTCAAACC
TCTACTCCTTTCCATTACTTGGGAATGCAGGTAG-AAGAAAGAAAAATT---AAACCAC-
AAA---AAAT-AGAAATAAGAA---AAGACACATT-AAAAACATTAAATGACTTT-CAAA
AATTGCTAG-------------------GAGATATTACCTGGATTCGGACAACTCTAGGC
ATCTCTACTTATGCCATGTCAAATTTGTTCTCTATCTTGAGA-AGGGATCCAGAATT-GA
ATAGTAAAAGAACATTAACTCCAGATGCAAC-TAAAGAAATTGAATTAATTGAAG--AA-
AAAATTCGGTCAGCACAAGTAAATAGAATA------GATCACTTAGCCCCACTCCAACTT
TTGAT-------TTTTGC-TACTGCACATTCTCCAACAGGCATTATTGTTCAAAATACAG
ATCTTGTGGAGTGATCTTTCCTTCCTCACAGT-ACGATTAAGACTTTTACATTGTACTTG
GATCAAATGGCTACATTAATTGGTCA-GGCAAGATTACGAATAA-----TAAAATTGTGT
----GGAAGTGACCCAGATAAAAATCGTTGTTCCT--TTAAACAAGGAACAGGTTAGACA
AGCCTTTA--TCAATTCTGCTGCATGGCAGA--TTGGCCTTGCTGATTTTGTGG-GAAGT
ATTG--ATAATCATTACCC-AAAAACAAAAATCTTCCAG-TTTTTAAAATTGACTACTTG
GA-TTTTACCTAAAATTACCAGA-CATAAC-CCTTTAAAAAA------------------
--TGCTCTGA-TAGTGT-TTACTGATGGTTCCAGCAA-TGGAAAAGCCGCTTACACTGGG
CCAAAAAAAGGAG---TCATTGAAACT-CAA-TATCACTCAGCTCAAAGAGCAGAG-TTG
GTTGCCCGTCATTTCAGTGTT-ACAAGATTTTAATCAGCCTATTAA-CTTTG-T------
ATCAGATTCTGCATATGTAGTACAGGCTACAAAGGATGTTGAGACAGCCCTAATCAAATA
TA-GTATGGATGATCAGTTAAATC--AGCTGTTTAATTTG--------------------
--------------TTACAACAA-ACTGTAAG-AAAAAGAAATTTCCCATTTCATAT-TA
CTCA-TATTCGAGC--ACAT--ACTAATTTACCA-GGGCCTTTAACTAAAGCAAATGAAC
AAGCTGACTTGCTAGAATCATATGCATTCA-TAGAAGCACAAGAACTTCA-TGC---CTT
GACACATGTAAATGCAATAG-GACTAAAAAATAAATTTGCTATCACATGGAAACAGGC-A
AAAAATATTGTACCACGTTGCACCCAG-TGTCAAGTCCTACACCTG-CCCATTCA-GGAG
GC---AGGAGTTAATCCCAGA-GGTCTGTGT-CCTAATGCGTTATGGAAAATGGATGTCA
CA---CATGTACCTTCATTTGGA----------------AAATTGTCATTTGTCCAT-TG
-ACAGTTGATACTTATTCACATTTTGTATGGGCAACCTGCCAGTCGGGAG---AAAGTAC
TTCCCATGTT---AAAAGACA-----TC--TGTTATCTTGTTTTGCTGTCATGGGAGTTC
----------------AA-AAAATA-TTAAAACAGA--TAATGGG--CCAGGATAGTGTA
GTAAAACAT--------TTCAAAAATTCTTAAATCAGTGGAAAATTAC-------ACATA
CAACATGAATCT------------------------------------------------
-------------CCTATAATTCCCAAGGACAGG-CCATAATTGAAAGAACTAATAGAA-
CACTCAAAGCTCAGGTGGTGAAAC-------AAAAAAAG--GAAAAAGA---C-------
------------------------------------------------------------
-----------------------AGTAAG-------------------------------
------------GAGTGTAACA-----------CTCTCCAGATGCAACTTAATTTAGCAC
TCC---------------------------------------------------------
------AT-ACTTTAAATTTTTTAAACATTTATAGAAATCAGACC-ACTACTTCTGCAGA
GCAACA-TTTTACTGGT-AAAAAAAAAAAGGACCACATGAAGGAAAACTGATTT-GGTGG
AAAGACAACAAAAATAAGACATGAG-AAATAGAGAAAGTGATAACATAGTGGAGAGGCTT
TGC-CTGTGT----TTCACC---AGGAGAAAA-TC------AACTTCCTGTTTGGATACC
TACTAGACATTT-AAAGTTCTACAATGAA-------------CCCATCGGAGATGCACA-
-----------------------GAGAATCGCCTCTGCGGAGACAGAAAACCC-------
----ACAA-------------------------------TGAGCATC-ATCAACTTGCCA
GATAAACA-AAATGGTGATATCAGAAGAACAGATAAA-----GTTGCCATCCACCG----
--------AGAAAGCAGAGCCGCCGACCTGGGCCCAATTAAAGAAGCTGACACGGTTAGC
T-----GAAAAAA-G-CCTGAAGAA--------------
>14-1690984_RM10
--------------------------------------------CCCGCCGC--------
------------------------------------------------------------
--GTCAAACAGTGGCCACTC-CCTAAGG-AAAATTTGGGGGCACTACATAAAATAGTTAA
AAAAACTATTTAAAAAAGGACATGTTTCACCC--------ACTTTCTCTCCTTAGAATTC
TCCAGTGTTTGTAATTC--AG---AAAAAATCCGGCAGATGGC--GCAGGCTAACTGACT
TA-AGAG-CCGTTAATGCTGTAATTCAATCCAT-GGCATCTCTGGAGCCCAGGCTGCCCT
CTCCGACCGTGATCCCCAAAGACTGGCCTCTAATTATCATTAATCTGCAGGACT-GC---
------------------TTCTTT---------------------------------ACC
ATTCCTCTGGCAAAACAGGATTTTGAAAAATTTGCTTTTACTATATCAGCCATAAATAAT
AAAGAACCAGCCACCAGGTT-----------------------------------TCAGT
GGAAAGTCCTGCCTCAGGGAACGCTTAAGAGTCC--AACTATTTGTCAGAC--TTTTGTA
GCTCAAGCTCTTCAGCCAGTTAGAGACAA--GTT-TTCAGACTGTTACATCGTTCATTGT
GTTGATGATA-TTTTGTGTGCTGCAGCAATGAGAGACAAATT-AATTGACCGTCACACAT
TTCTGCAGACAGAGGTTGCAAACACA-GGACTGACAGTAGCATCTGATAAGATTCAGACC
TTGACTCCTTTTCATTATTTGAGAATGCAGGTAG-AGGAAAGGAAAATT---AAACCAC-
AAA---AAAT-AAAAA-AAGAA---AAGACACATT-AAAAACATTAAATAACTTT-CAAA
AATTGCTAG-------------------GAGATATAAATTGGATTTGGCCACCTCTAGGC
ACCCCTAGTTATGCCGTGTCAAATTTGTTCTCTATCTTGAGA-GGGGATCCACAATC-GA
ATAGTAAAAGAACATTAACTCCTGAGGCAAC-AAAAGAAATTGAATTAGCTGAAG--AA-
AAAATTTGGTCAGCACAAGTAAATAGAATA------GATCACTTAGCCCCACTCCAACTT
TTGAT-------TTTTGC-TACTGCACGTTCTCCAACAGGCATTATTGTTCAAAACACAG
ATCTTGTGGAGTGGTCCTTCCTTCCTCACAGT-ACGATTAAGACTTTTACATTGTACTTG
TATCAGATGGCTATATTTATCGGTCA-GGCAAGATTACAAATAG-----TAAAATTGTCT
----GGAAGTGACCCTGAT-AAAATCATTGTTCCT--TTAAACAAGGAACAGATTAGACA
AGCCTTTA--CCACTTCTGGTGCAGGGCAGA--CTGGTCTTGCTGATTTTGTGG-GAATT
ATTG--ACAATCATTACCCAAAAAACAAAAATCTTCCAG-TTTTTAAAGCTGACTACTTG
GA-TTTTACCTAAAATTACCAGA-CATAAA-CCTTTAGAAAA------------------
--TGCTCTGG-TGGTGT-TTACTGATGGTTCCAGCAA-GGGAAAAGCAGTTTACGCCGGG
CCAAAA-AATAAG---TCATTGAAACT-CCA-TATCACTCAGCTCAAAGAGCAGAG-TTG
GTTG-CTGTCATTTTAGTGTT-ACAAGATTTTAATCAGCCTATTAA-CATTG-T------
GTCAGATTCTGCATATGTAGTACAGGCTACAAAGGATGTTGAGACAGCCCTAATCAAATA
TA-GTATGGATGATCAGTTAAACC--AGCGGTTTAATTTG--------------------
--------------TTACAACAA-ACTGTAAG-AAAAAGAAATTTCTCATTTTATAT-TA
CTGT-TATTTGAGC--ACAT--ACTAATTTACCA-GGGCCTTTAACTAAAGTAAATGAAC
AAGCTGACTTGCTAGTATCATCTGCATTCA-TGGAAGCACAAGAACTTCA-TGC---CCT
GACTCATGTAAATGCAACAG-GATTAAAAAATAAATTTGATATCACATGGAAACAGGC-A
AAAAATATTGTACAACGTTGCACCCAC-TGTCAAGTCCTACACCTG-CCCACTGA-GGAG
GC---AGGAGTTAATCCCAGA-GGTCTACGT-CCTAATGAGTTATGTCACA---------
-----CATGTACCTTCATTTGGA----------------AAATTGTCATTTGTCCATGTG
-ACAGTTGATACTTATTCCCATTTCATATGGGCAACCTGCCAGACAGGAG---AAAGTAC
TTCCCATGTT---CAAAGACA-----TT--TATTATCTTGTTTTGCAGTCATGGGAGTTC
C---------------AG-AAAAAA-TTAAAACAGA--TAATGGG--CCAGGATACTGTA
GTAAATCCTT-------TAAAAAAATTCTTAAGTCAGTGGAAAATTAC-------ACACA
CAACAGGAATCT------------------------------------------------
-------------CTTATAATTCTCAAGGACAGG-CCACAATGGAAAGAACTAATAGAA-
CACTCAAAGCTCAATTGGTGAAAC-------AAAAAAAG--GAAAAAGA---C-------
------------------------------------------------------------
-----------------------AGTAAG-------------------------------
------------GAGTATAACA-----------CTCCCCAGATGCAACTTAATCTAGCAT
TCT---------------------------------------------------------
------AC-ACTTTAAATTTTTTTAACATTTATGAAAATCAGACC-ACTACTTCTGCAGA
ACAACA-TTTTACTGGT---AAAAAGAACAGCCGACGTGAAGGAAAACTGATTT-GGTAG
AAAGACAGC---AGTAGAACGTGCG-AAATAGAGAAGGGGATAACGTGGGGGAGAGGCTC
TGC-TTGTGT----TTCACC---AGAAGAAAA-TC------AGCGTCCAGTTTGGGTACC
TA-----------TAACTT-----------------------------------------
------------------------------------------------------------
------------------------------------------------------------
----------------------------ACAGAAGAA-----GTTGCCATCCACCA----
--------AGAAAGCGGAG---------------------------CTGACACAGTTAGC
T-----GAAAAAA-G-CCTGAAGAA--------------
>6-173407568_RM10
------------------------------------------------------------
----------------------CT--------------------------------GTAT
GGGTCAAACAGTGGCCGCTC-CCTAAG--AAAAGTTGGGGGCGCTACATAAAATAGT--A
AAAAACTATTTTAAAAAGGACATGTTTCATCC--------ACTTTCTCTCTTTAGAATTC
TCCTGTGTTTGTAATTC--AG---AAAAAATCAGGCAGATGGC--GCAGGCTAACTGACT
TG-GGAG-TCATTAATGTGGTAATTCAACCTAT-GGTGCCTCTCCAACCCCGACTGCTCT
CTCCAGCCATGATCCCCAAAGATTGGCCTTTAATTATAACTGATTTAAAGGATT-GT---
------------------TTTTTT---------------------------------ACC
ATTCCTCTGGCGGAGCAGGACTGTGAAAAATTTGCTTTTACTATACCAGCCATAAATAAC
AAAGAATGAGCCACCAGGTT-----------------------------------TCAGT
GGAAAGTGTTGTCTCAGGCAATGCTTAATAGTCC--AACTATTTGTCAGAC--TTTTGTA
GCTCAGGTTCTTCAACCAGTTAGAGACAA--GTT-TTCAGACTGTTATATCATTCATTGT
GTTGATGATA-TTTTGTGTGCTGCAAAAACAAGAGACAAATT-AATTGACTGTTACACAT
TTCTGCAGATAGAGGTTGCAAACGCA-GGCCTGACAATAGCATGTGATAAGATTCAGACA
TCCACTCCTTT-CAGTATTTGGGAATGCAGGTAG-AGGAAAGAAAACTT---AAACCACA
AAA---AAAT-AGAAATAAGAC---AAGACACATT-AAGAACATTAAATGACTTT-CAAA
AATTGCTAG-------------------GAGATATTAATTGGATTTGGCCAACTCTAGGC
ATCCCTACTTATGCCATGTCAAATTTGTTCTCTGTCTTGAGA-GGGGATCCAGACTT-GA
ACAGTAAAAGAACATTAAATCCAGAGGCAAC-TAAAGAAATTGAATTAGCTGAAG--AA-
AAAATTTGGTCAGCACAAGTAAATAGAATA------GATCATTTAGCCCCACTCCAACTT
TTGAT-------TTTTGC-TACTGTACATTCTCCAACAAGCATTATTGTTCAAAATATAG
ATCTTGTGGAGTGGTCATTCCTTCCTCACAGT-ATAATTAAGACTTTCACATTGTATTTA
GATCAAATGGCTACATTAATTGGTCA-GGCAAGACTACGAACTG-----TAAAACTGTGT
----GGAAGTGACCCAGAT-AAAATCATTGTTCCT--TTAAACAAAGAACAGGTTAGACA
AGCCTTTA--TCAATTCTGCTGCATGGCAGA--TTGGTCTTGCTGATTTTGTGG-GAATT
ATTA--ATAATCATTACCC-AAAAACAAAAATCATCCAG-TTTTTAAAATTAACTACTTG
GA-TTTTACCTAAAATTACCAGA-CTTAAA-CCTTTAGAAAA------------------
--TGCTCTGA-CGGTGT-TTACTGATGGTTCCAGCAA-TGAAAAAGCAGCTGACACTGGG
CCAAAAGAACGAG---TCATTGAAACT-CAG-TATCACTCAGCTCAAAGAGCAGAG-TTG
GTTG-CTGTCATTTCAGCGTT-ACAAGATTTTAATCAGCCTATTAA-CACTG-T------
TTCAGATTCTGCATATGTAGTACAGGCTACAAAGGATGTTGAGACAGCCCTAATCAAATA
TA-GTATGGATGATCAGTTAAATC--AGCTGTTTAATTAG--------------------
--------------TTACAACAA-ACTCCAAG-AAAAAGAAATTTCCCATTTTATAT-TA
CTCA-TATTCGAGC--ACAT--ACTAATTTACCA-GGGCCTTTAACTAAGGCAAATGAAC
AAGATGACTTGCTAGTATCATCTGCCTTCA-TGGAAGCACAAGAACTTCA-TGC---CCT
GACTCATGTAAATGCAACAG-GCCTAAAAAATAAATTGGATATCACATGTAAACAGGC-A
AAAAATATTGTACAACACTGTAGTCAG-TGTGAAGTCCTACACCTG-CCCACTCA-GGTG
GC---AGGAGTTAATCCCAGA-GGTCTATGC-CCTAATGCGTTATGGCAAATGGATGTCA
CA---CATGTACCTTCATTTGGA----------------AAATTGTCATTTGTCCATGTG
-ACGGTTGATACTTATTCACATTTCATGTGGACAATCTGCCAGACAGAAA---AAGATAC
TTCCCATGTT---AAAAGACA-----TT--TATTAACTTGTTTTGCTGTCATGGGAGTTC
C---------------AG-AAAAAA-TTAAAACAGA--TAATGGG--CCAGGATACTGCA
GTAAAGCAT--------TTCAAAAATTCTTAAATCAGTGAAAAATTAC-------ACATA
CAACAGCAATCT------------------------------------------------
-------------CTTATAATTCCCAAGGACAGG-CCATAATTGAAAGAACTAATAGAA-
TACTCAAAGCTCAATTGGTTAAAC-------AAAAAAGG--GAAAAAGA---G-------
------------------------------------------------------------
-----------------------AGTAAG-------------------------------
------------GAGTATAACA-----------CTCCCCAGATGCAACTTAATCTAGCAC
TCT---------------------------------------------------------
------AT-ACTTTAAATTTTTTAAACATTTATAGAACTCAGACC-ACTACTTCTGCAGA
ACAACATTTTTACAGGT---AAAAAGAACAGCCCACATGAGGGAAAACTGATTT-GGTGA
AAGGACATCAAAAATAAGACATAAG-AAATAGGTAAGGTGATAATATGGGGGAGAGGTTT
GGC-TTGTAT----TTCACC---AGCAGAAAA-TC------AGCTTCCAGTCTGGATACC
TA----------------------------------------------------------
------------------------------------------------------------
--------------------------------------------------TGACTT----
----------------------------ACAGAAGAA-----GTTGCTATCCACCA----
--------AGGAAGCGGAGCCGCCAACCTGGGCCCAACTGAAGAACCTGACATGGTTAGC
G-----AAAAAAG---CCTGAAGAA--------------
>7-167866285_RM10
------------------------------------------------------------
----------------------CT--------------------------------GTCT
GGGTCAAACAGTGGCTGCTC-CCTGAGG-AAAAGTTGGGGGTGCTACATAAAATAGTT-A
AAAAACTATTTTAAAAAGGACATATTTCACCC--------ACTTTCTCTCTTTAGAATTC
TCCAGTGTTTGTAATTC--AG---AAAAAATCCGGCAGATGGC--GCATGCTGACTGACT
TA-AGAG-CCGTTAATGGGGTAATTCAACCCAT-GGGGGCTCTCCAACCCCGTCTGCCCT
CTCCGGCCATGATTCCCAAAGACTGGCCTTTAATTAAAATTGCTCTGAAGGATC-GC---
------------------TTTTTT---------------------------------ATC
ATTCCTCTGGCAAAACAGGATTTTGAAAAATTTGCTTTTACTATACCAGCCATAAATAAT
AAAGAACCAGCCACCAGGTT-----------------------------------TTAGT
GGAAAGTCTCGCCTCAGGGAATGCTTCATAGTCC--AACTATTTGTCAGAC--TTTTGCA
GCTCAAGTTCTTCAGCGAGTTAGAGACAA--GTT-TTCAGACTGTTACATCATTCATTAT
GTTGATGATA-TTTTGTGTGCTGCGGAAACGAGAGACAAATT-AATTGACTGTTACACAT
TTCTGTAGACAGAGGTTGCAAACCCG-GGACTGACAATAGCATCTGGTAAGATTCAAACC
TCTGCTCCTTTCCATTACTTGGGAATGCAGGCAG-AGGAAAGAAAAATT---AAACCAC-
AAA---AAAT-AGAAATAAGAA---AAGACACATT-AAAAACATTAAATGACTTT-CAAA
AATTGCTAG-------------------GAGATGTTAATTGGATTTGGCCAAATCTAGGC
ATCCCTACTTATGCCATGTCAAATTTGTTCTCTATCTTGAGG-GGGGATCCAGAATT-GA
CTAGTAAAATCACATTAACTCCAGAGGCAAC-TAAAGCAACTGAATTAGTTGAAG--AAA
AAAATTCGGTCTGCACAAGTAAATAGAATA------GATCACTTAGCCCCACTCCAACTT
TTGAT-------TTTTGC-TACTGCACATTCTCCAACAGGCATTATTGTTCAAAACACAG
ATCTTGTGGAGTGGTCCTTCCTTCCTCATGGT-ACGATTAGGACTTTTACATTGTACTTG
GATCAAATGGCTACATTAATTA-----GGCAAGATTATGAATAA-----TAAAGTTGTGT
----GGAAGTGACCCAGAT-AAAATCATTGTTCCT--TTAAGCAAGGAACAGCTTAGACA
AGCCTCTA--TCAATTCTGCTGCATGGCAGA--TTGGTCTTGCTGATTTTGTGG-GAATT
ATTG--ACAATCATTACCC-AAAACCAAAAATCTTCCAA-TTTTAAAAATTGAGTACTTG
GA-TTTTACCTAAAATTACCAGA-CATAAA-CCTTTAGAAAA------------------
--TGCTCTGA-CAGTGT-TTACTGATGGTTCCAGCAA-TAGAAAAGTGGCTTACACTGGG
CCAAAAGAACGAG---TCATTGAAACT-CAA-TATCACTCAACTCAAAGAGCAGAG-TTG
GTTG-CTGTCATTTCAGTGTT-ACAATATTTTAATCAGCCTATTAA-CATTG-T------
TTCATATTCTGCATGTGTAGTACAAGCTACAAAGGATGTCGAGACAGCCCTAATCAAATA
TA-GTATGGATGATCAGTTAAACC--AGCTGTTTAATTTG--------------------
--------------TTACAAAAA-CCTGTAAG-AAAAAGAAATTTCCCATTTTATGT-TA
GTCA-TATTCGAGG--ACAT--ACTAATTTACCA-GGGCCTTTAACGAAAGCAAACGAAC
AAGCTAACTTGCTAGTGTTGTCTGCATTCA-TAGAAGCACAAGAACTTTA-TGC---CTT
GACTCATGTAAATGCAACAG-GACTGAAAAATAAATTTGATATCACGTGGATACAGGC-A
AAAAATATTGTACAACATTGCAGTCAT-TGTCAAGTCCTACACCTG-CCCACTCA-GGAG
GC---AGGAGTTAATCCCAGA-GTTCTATGT-CCTAATGCATTATGGCAAATGAATGTCA
TA---CATGTACCTTCATTTGGA----------------ACATTGTCATTTGTCCATGTG
-ACAGTTGATACTTATTCACATTTTGTATGGGCAACCTGCCAGACGGGAG---AAAGTAC
TTCCCATGTT---AAAAGACA-----TT--TATTATCTTGTTCTGCTGTCATGGGAGTTA
C---------------AG-AAAAAA-TTAAAACTGA--TAATGGG--CCAGGATACTGTA
GCAAAACAT--------TTCAAAAATTCTTAAATCAGTGGAAAATTAC-------ACATA
CACCAGGACTCC------------------------------------------------
-------------CCTATAATTCCCAAAGACAGG-CCATAATTGAAAGAACTAATAGAA-
CACTCAAAGCTCAATTCGTGAAAC-------AAAAAAAG--GAAAAAGA---G-------
------------------------------------------------------------
-----------------------AGTAAA-------------------------------
------------GAGTATAACA-----------CTCCCCAGATGCAACTTAATCTAGCAT
TCT---------------------------------------------------------
------TT-TTTTTAAATTTTTTAAACATTTATAGAAATCAGACC-ACTACTTCTGCAGA
ACAACA-CTTTACTGGT---AAAAAGAACAGCCCACATGAGGGAAAACTGATTT-GGTGG
AAAGACAACAAAAGTAAGTCATGGG-AAATAGGGAAGGTGATAACATGGGGGAGAGGTTT
TGC-TTGTAT----TTCACC---AGGAAAAAA-CC------AGCTTCC-ATTTAGGTACC
TAC----AACTT------------------------------------------------
------------------------------------------------------------
------------------------------------------------------------
----------------------------ACAGAAGAA-----GTGGCCATCCACCA----
--------AGGAAGCAAAGCCGCCGACCTGAGACCAAATAAAGTTGCTGACACAGTTAGC
T-----AGAAAAG---CCTGAAAAA--------------
>3-53919281_RM10
------------------------------------------------------------
----------------------CT--------------------------------GTCT
GGGTCATGCAGTGGTCGCTC-CCTAAGA-AAAAGTTGGGGGCGCTACATAAAATAGTC--
AAAAACTATTTTAAAAAGGAAATGTTTCACCT-------ATTTTTCTCTCCTTAGAATTC
TCCAGTGTTTGTAATTC--AA---AAAATATCCGGCAGAAGGC--GCATGCTGACCGACT
TA-AGAG-CCGTTAATGCCATCATTCAACCCAT-GGGGGCTCTGCAACCTGGACTGCCCT
CTTCGCCCATGATCCCCAAAGATTGGCCTTTAATTATAATTGATCTAAAGGTTT-GC---
------------------TTTTTT---------------------------------ACC
ATTCCTCTGGCAAAATAGGATTTTGAAAAATTTGCTTTTACTATACCAGCCATAAAAAAT
AAAGAACCAGCCACCAGGAT-----------------------------------TCAGT
GAAAAGTGTTGCCTCAGGAAATGCTTAATATTCC--GACTATTTGTCAGAC--TTTTCTA
GCTCAAGCTCTTCAACCAGTTAGAGGCAA--GTT-TTCAGACTGTTATATCATTCATTAT
GTTGATGATA-TTTTGTGTGCTACAAAAACAAAAGACAAATT-AATTGACTGTTACACAT
TTCTACAGACAGAGGTTACAAATACA-GGACTGACAATAGCATCTGATAAGATTCAGACC
CCTACTCCCTTTCATTATTTGGAAATACAGGTAA-AGGAAAGGAAAATT---AAACCACA
AAA---AAATAAAAAATAAAAATACAAAACACATT-AAAAACATTGAATGACTTT-CAAA
AATTGCTAG-------------------GAGATATTAATTGGATTTGGCCAACTC-AGGC
ATCCCTACTTATGCCATGTCAAATTTGTTCTCTATCTTGCAA-GGGGATCCAACATT-AA
ATAGTAAAAGAACATTAACTCCAGAGGCAAC-TAAAAAAATTAAATTAGTTAAA---AA-
AAAATTATGTCAGCACAAGTAAATAAAATA------GATCACTTAGCCCCACTCCAACTT
TTGAT-------TTTTGC-TACTACACATTCTCCAACAGACATTATTGTTCAAAATACAG
ATCTTGTGGAGTGGTCATTCCTTCCTCACAGT-ACAATTAAGACTTTTACATTGTATTTA
GATCAAATGGCTACATTAATTGGTCG-GGCAAGATTATAGATAG-----TAAAATTGTAT
----GGAAGTGA-CCAGAT-AAAATCATTGTTCCT--TTAAACAAGGAACAGGTTAAACG
AGCCTTTA--TCAATTCTGGTACTTGACAGA--TTGATCTTACTAATTTTGTGG-AAATT
ATTG--ATAATCATTACCC-AAAACCAAAAATCTTCCAG-TTTTTAAAATTGACTACTTG
GG-TTTTACATAAAATTACCAGA-CATAAA-CCTTTAAAAAG------------------
--TGCTCTGA-TGGTGT-TTACTGACGGTTCTAGCAA-TGGAAAAGTGGCTTACACCAAG
CCAAAAGAATGAG---TCATTGAAATT-TAA-TGTCACTCAACTGAAAGAGCAGAG-TTG
GTTG-CTGTCATTTCAGTGTT-ACAAGATTTTAATCAGCCTATTAA-CACTG-T------
ATCAGATTCTG-ATATGTAGTACAGGCTACAAAGGATATTGAGACAGCCCTAATCAAATA
TA-GTATGGATGATCAGTTAAACC--AGCTGTCTAATTTG--------------------
--------------TTACAACAA-ACTGTAA--AAAAAGAAATTTCCCATTTTATAT-TA
TTGA-TATTCGAGG--ACAT--ACTAATTTACCA-GGGCCTTTAACTAAAACA----ACC
AAGCTGACATGCTAGTATCATCTGCCTTCA-TAAAAGCACAAGAACTTCA-TGC----TT
AACTAATGTAAATACAACAG-GACTAAAAAATATATTTGATACCACATAGAAACAGGCAA
AAAAATATTGTACAATATTGCACTCAG-TGTCAAGTCCTACACCTG-CCCACTCA-AAAG
GC---AGGAGTTAATCCCAGA-GGTCTATGT-CCTAATACGTTATGGCAAATGGATGTCA
CA---CATGTACCTTCATTTGAA----------------AAACTGTCATTTGTCCATGTG
-ACAGTTGATACTTATTCACATTTTGTATGAACAACCTGCTAGACAAAAAAACAAAGTAC
TTCCTATGTT---AAAAAACA-----TT--TATTATCTTGTTTTACTATCATAGAAGTTC
C---------------AA-AAAAAATTTAAAACAGA--TAATGGG--CAGGCATACTGTA
GTAAAACAT--------TTCAAAAATTCCTAAATCAGTGAAAAATTAC-------ACATA
CAACAGGAATCC------------------------------------------------
-------------CTTATAATTCCCAAGGACAGG-CTATAATTAAAAGAACTAATAGAA-
CACTCAAAGCTCAATTAGTTAAAC-------AAACAAAA-------AAA-----------
------------------------------------------------------------
-----------------------AATAG--------------------------------
------------GAATATAACA-----------CTCCCCAAGTAAAACTTAATCTAGCAC
TCT---------------------------------------------------------
------AT-ACTTTAAATTTTTTAAACATTGACAAAAATCAGACC-ACTACTTCTGCAAA
ACAACA-TTTTACTGA----AAATAAAACA----AAACAAAACAAAACTGATTT-GGTGA
AAAAACAACAAAAATAAGACATAAA-AAATGAAAAAGTTAATAACATGGGGAAGAGGCTT
TAC-TTGTGT----TTCGCT---GGAAAAAAA-TC------AGCTTCCTGTATGAATACC
CACTAGACATTT-----ATCTACAATAAA-------------CCCATCAAAGCTGCAAAA
AACAAACAAACAAACAAACAAACAAAAAAACCCTCTGCAAAAACGAAAA-ACC-------
----ACAA------------------------------TCAAGCATC-ATCAACTTGCCA
AGTAAACA-AAATTGCAATATCAAAAAAACAGATAAA-----GCTACCATCCACCA----
--------AAAAAGTGGAACCGCCGACCTGGGGTCAACTAAAGAAGCTGACACAGTTAGC
T--AAAAAAAAAAAG-CCTAAAAAA--------------
>2-128199_RM10
------------------------------------------------------------
----------------------CT--------------------------------GTCT
GGGTCAAAGAGTGGCTGCTT-CCTAAGG-AAAAGTTGGGGACGCTACATGAAATGGTT--
---AACTATTTTAAAAAGGACATGCTTCACCC--------CCTTTCTCTCTTTAGAATTC
TCCAGTGTTTGTAATTC--AG---AAAAAGTCCGGTAGATGGC--GCATGCTGACTGACT
TA-AGAG-CCGTTAACGCGGTAATTCAACCCAT-GGGG-CTCTCCGACCCGGGCTGCCCT
CTCCAGCCATGATCCCCAAAGATTGGCCCTTAATTATAATTGATCTGAAGAATT-GC---
------------------TTTTTT---------------------------------ACC
ATTCCTCTGGCAAAACAGGATTTTGAAAAATTTGCTTTTACTATACCGGCCATAAATGAT
AAAGAACCAGCCACCAGGTT-----------------------------------TCAGT
GGAAAGTGTTGCCTCAGGGAATACTTAAGAGCCC--AGCTATTTGTCAGAC--TTTTGCA
GCTCAAGTTCTTCAGCCAGTTAGAGACGG--GTT-TTCAGACTGTTACATCATTCGTTAT
GTTGGTGATA-TTTTGTGTGCTGCAGCAACGAGAGACAAATT-AATTGACTGTTACACAT
TTCTGCAGACAGAGGGTGCAAACCCG-GGACTGACAATAGCATCTGGTAAGATTCAGACC
TCCACTCCTTTTCATTACTTGGGAATGCAGGTAG-AGGAAAGGAAAATT---AAACCAC-
AAA---AAAT-AAAAATAAGAA---AAGACATATT-AAAAACATTAAATGACTTC-CGAA
AATTGCCAG-------------------GAGATATTAATTGGATTCAGCCAACTGTAGGC
ATCCCTACTTATGCCATGTCAAATTTGTTCTCTATCTTGAGA-GGGGATCCACAATT-GA
ATAGTAAAAGAACATTAACTCCAGAGGCAAC-TAAAGAAATTGAATTAGTTGAAG--AA-
AAAATTCGGTCAGCAAAAGTAAATAGAATA------GATCACTTGGCCCCACTTCAACTT
TTGA--------TTTTTC-TACTGTACATTCTCCAACAGGTATCATTGTTCAAAATACAG
ATCTTGTGGAGTGGTCGTTCCTTCCTCACAGT-ACAATTAAGACTTCTACATTGTACTTA
GATCAAATGGCTACATTAATTGGTCA-GGCAAGACTACGAGTAG-----TAAAATTGTGT
----GGAAGTGACCCAGAT-AAAATCATTGTTCCT--TTAAACAAGGAACAGGTTAGACA
AGCCTCTA--TCAATTCTGCTGCATGGCAGA--CTGGTCTTGCTGATTTTGTGG-AAATT
ATTG--ATAATCATTACCC-AAGAACAAAAATCTTCCAG-TTTTTAAAGTGGGCTACTTG
GA-TTTTACCTAAAATTACCAGA-CAAAAA-CCTTTAGAAAA------------------
--TGCTCTGA-CGGTGT-TTACTGATGGTTCCAGCAA-TGGAAAAGTGGCTTACACTGGG
CGAAAAGAAGGAG---TCATTGAAACT-CAA-TATCACTCAGCTCAAAGAGCAGAG-TTG
GTTG-CTGTCATTTCAGTGTT-ACAAGATTTTAATCAGCCTATTAA-CACTG-T------
TTCAGATTCTGCATATGTAGTACAGGTTATAAAGGATGTTGAGACAGCCCTAATCAAATA
TA-GTATGGATGATCAGTTGAATC--AGCTATTTAATTTG--------------------
--------------TTACAACAA-ACTGTAAG-AAAAAGAAATTTCCCATTTTACAT-TA
CTCA-TATTTGAGT--ATGT--ACTAATTTACCA-GGGTCTTTAACTAAAGCAAATGAAC
AAGCTGACTTGCTAGTATCATCTGCCTTCA-TGGAAGCACAAGAACTTCA-AGC---CCT
GACTCATGTAAATGCAACAG-GATTAAAAAGTAAATTGGATATCACATGGAAACAGGC-A
AAAACTATTGTACAACATTGCACCCAC-TGTCAAGTCCTACACCTG-CCCACTCA-GGAG
GC---AGGAGTTAATCCCAGA-GGTTTATGT-CCTAATGCGTTATGGTAAATGGATGTCA
TG---CATGTACCTTCATTTGGA----------------AAATTGTCAGTTGTCCCTGTG
-ATGGTTGATACTTATTCACATTTCATACAGGCAACCTGCCAGACAGGGG---CAAGTAC
TTCCCATGTT--AAAAAGACG-----TT--TATTATCTTGTTTTGCTATCATGGGAGTTC
C---------------AG-AAAAAC-TTAAAACAAA--TAATGGG--CC----------A
GTAAATCAT--------TTCAAACATTCTTAAATTAGTGGAAAACTAC-------ACATA
AAACAGGAATCC------------------------------------------------
-------------CTTATAATTCCCAAGGACAGG-CCATAATTGAAAGAACTAATAGAA-
CACTCAAAGCTCAATTGGTTAAAT-------AAAAAAAA-GGAAAAAGA---G-------
------------------------------------------------------------
-----------------------AGTAAG-------------------------------
------------GAGTATAACA-----------CTCCCCAGATGCAACTTACTCTAGCAC
TCT---------------------------------------------------------
------AT-ACTTTAAATGTTTTAAACATTTATGGAAATCAGACC-ACTAC---TGCAGA
ACAACA-TTTTACTGGT----AAAAGAACAGCCCACATGAAGGAAAACCACTTT-GGTGA
AAAGACAATAAAAATAAAACATGAG-AAATAGGGAAGGTAATAATGTGGGGGAGAGGCTT
TGC-TTGTGT----TTCACC---AGGAGAAAA-TC------AGCTTCCAGTTTGGGTACC
TAC----AACTT------------------------------------------ACAAA-
------------------------------------------------------------
----AGAA----------------------------------------------------
------------------------------------------GTTACCATCCACCA----
--------AGAAAGCGGAGCCACCGACCTGGGCCCAACTAAAGAAGCTGACACAGTTAGC
T-----GAAAGAA---GCCGAAGAA--------------
>19-19455166_RM10
GAAAAATC-AAGAAAGAAAAGGAA-TAGGGTATCCTTTTTAGGGGTGGCCACTGTAGCGC
CTCCTAAACCCATTCCATTAACTT---GGAAAACAGAAAAACCG------------GTAT
GGGTAAATCAGTGGCTTCTA-CCGAAGC-AAAAACTGGAGGCTTTACATTTATTAGCA-A
AGGAACAATTAAAAAAAGGACACATTGAGCCT--------TCATTCTCACCCTGGAATTC
TCCTGTATTTGTAATTC--AG---AAAAAATCAGGCAAATGGC--GTATGTTAATGGACT
TA-AGAG-CCATAAATACTGTAATTCAACCCAT-GGGGCCTCTTCAACCCGGATTGCCCT
CTCCGGCCATGATCCCAAAAGACTGGCCTTTAATTATTATTGATCTTAAGGATT-GC---
----------TTTTTTTTTTTTTT---------------------------------ACC
ATTCCTCTGGCAGAGCAAGATTGTGAAAAATTTGCCTTTACTATACCAGCCATAAATAAT
AAAGAACCAGCCACCAGGTT-----------------------------------TCAGT
GGAAAGTATTACCTCAGGGAATGCTTAATAGTCC--AACTATTTGTCAAAC--TTTCTTA
GGTCAAGTCCTTCAACCAGTTAGAGACAA--ATT-TTCAGATTCTTATATCATTCACTAT
ATTGATGATA-TTTTATGGGCTGCAGAAACAAGAGAAACATT-AATTGACTGTTACACAT
TTCTGCAAGCCGAGGTTGCCAACGCA-GGACTAACAATAGCATCTGATAAGATCCAAACC
TCTGCTCCTTTTCATTATTTAGGGATGCAGATAG-AAAATAGAAAAATT---AAGCCACA
AAA---AAAT-AGAAATAAGAA---AAGATACATT-AAAAACATTAAATGACTTT-CAAA
AATTGCTAG-------------------GCGATATTAACTGGATTCGGCCAACTCTAGGC
ATTCCTACTTATGCCATGTCAAATTTGTTCTCTATCCTAAGA-GGAGATCCACACTT-AA
ATAGTAAAAGAATATTAACCCCAGAGGCAAC-AAAAGAAATTAAATTAGTGGAAG--AA-
AAAATTCAGTCAGCGCAAATAAGTAGAATA------GATCCTTTAGCCCCACTCCAACTT
TTGAT-------TTTTGC-TACTGCACATTCTCCAACAGGCATCATTATTCAAAACACTG
ATCTTCTGGAGTGGTCATTCCTTCCTCACAGT-ACAATTAAGACTTTTACATTGTACTTG
GATCAAATAGCTACATTAATTGGTCA-GGCAAGATTACGAATAA-----TAAAATTGTGT
----GGTAATGACCCAGAC-AAAATAGTTGTTCCT--TTAACCAAGGAACAAGTTAGACA
AGCCTTTA--TCAATTCTGGTGCATGGCAGA--TTGGTCTTGCTGATTTTGTGG-GAATC
ATTG--ATAATCATTACCC-AAAAACAAAAATCTTCCAG-TTTTTAAAATTGACTACTTG
GA-TTTTACCTAAAATTACCAGA-CATGAA-CCTTTAGAAAA------------------
--TGCTCTGA-CAGTAT-TTACTGATGGTTCCAGCAA-TGGAAAAGCGGCTTACACAGGA
TCAAAAGAGCGAG---TAATCAAAACT-CAA-TATCAATCAGCTCAAAGGGCAGAG-TTG
GTTG-CGGTCATTACAGTGTT-ACAAGATTTTAATCAACCTGTTAA-TATTA-T------
ATCAGATTCTGCATATGTAGTACAGACTACAAGGGATGTTGAGACAGCTCTAATTAAATA
TA-GCATGAATGATCAGTTAAACC--AGTTGTTCAATTTA--------------------
--------------TTACAACAA-ACTGTAAG-AAAAAGGAATTTCCCATTTTATAT-TA
CTCA-TATTAGAGCACACACACACTAATTTACCA-GGACCTTTAACTATAGCAAATGAAC
GAGCTGACTTACTGGTATCCTCTGCATTCT-TAAAAGCACAAGAACTTCA-TGC---TTT
GACTCATGTAAATGCAGCAG-GGTTAAAAAACAAATTTGATGTCACATGGAAACAGGC-A
AAAGATATTGTACAACATTGCACCCAG-CGTCAAGTATTACACCTG-CCCACTCA-AGAG
GC---AGGAGTTAATCCCAGA-GGTCTGTGT-CCTAATGCATTATGGCAAATGGATGTTA
CC---CATGTACCTTCATTTGGA----------------AAATTATCATATGTTCATGTA
-ACAGTTGATACTTATTCACATTTCATATGGGCAACATGCCAGACAGGAG---AAAGTAC
TTCCCATGTT---AAAAAACA-----TT--TATTATCTTGTTTTGCTGTAATGGGAGTTC
C---------------AG-AAAAAA-TTAAAACTGA--CAATGGA--CCAGGTTATTGTA
GTAAAGCTT--------TCCAAAAATTCTTAAATCAGTGGAATATTAC-------ACATA
CAACAGGAATTC------------------------------------------------
-------------CTTATAATTCCCAAGGACAGG-CCATAGTTGAAAGAACTAATAGAA-
CACTCAAAACTCAGTTAGTTAAAC-------AAAAAAAA--GGGGGAGA---C-------
------------------------------------------------------------
-----------------------ATTAAG-------------------------------
------------GAGTGTACCA-----------CTCCTCAGATGCAGCTTAATCTAGCAC
TCT---------------------------------------------------------
------AT-ACTTTAAATTTTTTAAACATTTATAGAAATCAGACT-ACTACTTCTGCAGA
ACAACA-TCTTACTGGT---AAAAAGAACAGTCCACATGAAGGAAAACTGATTT-GGTGG
AAAGACAACAAAAATAAGACATGGG-AAATAGGGAAGGTGATAACCTGGGGAAGAGGTTT
TGC-TTGTGT----TTCACC---AGGAGAAAA-TC------AGCTTCCTGTTTGGATACC
CACTAGACATTT-GAAGTTCTACAATGAA-------------CCCATCGGAGATGCAAA-
-----------------------GAAAAGCACCTCCACGGAGACGGAA-CACT-------
----GCAA------------------------------TCGAGCACC-ATTGACTCGCAT
GATGAACC-AAGTGATGATATCAGAAGAACAGATGAA-----GTCACCACGCACCA----
--------AGAAGGTGGAGCTGCCGACCTGGGCACAGTTAAAGAAGCTGACACCGTTAGC
T-----GGAAAAA-A-CCTAGCTAG--------------
>5-50825197_RM10
------------------------------------------------------------
------------------------------------------------------------
------------------------------------------------------------
------------------------------------------------------------
------------------------------------------------------------
------------------------------------------------------------
------------------------------------------------------------
------------------------------------------------------------
------------------------------------------------------------
------------------------------------------------------------
------------------------------------------------------------
------------------------------------------------------------
------------------------------------------------------------
------------------------------------------------------------
------------------------------------------------------------
------------------------------------------------------------
------------------------------------------------------------
------------------------------------------------------------
------------------------------------------------------------
------------------------------------------------------------
------------------------------------------------------------
------------------------------------------------------------
------------------------------------------------------------
------------------------------------------------------------
------------------------------------------------------------
------------------------------------------------------------
------------------------------------------------------------
------------------------------------------------------------
-------------------TCAAAACT-CAG-TATCAATCGGCTCAAAGGGCAGAG-TTG
GTTG-CAGTCATTA-AGTGTT-ACAAGATTTTAATCAACCTGTTAA-TATTG-T------
ATCAGATTCTGCATATGTAGTACAGGCTACAAGGGATGCTGAGACAGCTCTAATTAAATA
CA-GCATGGATGATCAGTTAAACC--AGCTGTTCAATTTA--------------------
--------------TTACAACAA-ACTGTAAG-AAAAAGGAATTTCCTATTTTATAT-TA
CTCA-TATTCGAGC--ATAC--ACTAATTTACCA-GGACCTTTAACTAAAGCAAATGAAC
AAGTTGACTTACTGGTATCCTCTGCATTCA-TAAAAGCACAAGAACTTCA-TGG---TTT
GACTCATGTAAATGCAGCAG-GGTTAAAAAACAAATTTGATATCACACGGAAACAGGC-A
AAAGATATTGTACAACA----ACCCAG-TGTAAAGTACTATACCTG-CCCACTCA-AGAG
GC---AGGAGTTAATCCCAGA-GGTCTGTGT-CCTAATGCATTATGGCAAATGGATGTTA
CA---CATGTACCTT-ATTTGGA----------------AAATTATCATATGTTCATGTA
-ACAGTTGATACTTATTCACATTTCATATGGGCAACCTGCCAGACAGGAG---AAAGTAC
TTCCCATGTT--AAAAAAACA-----TT--CATTATCTTGTTTTGCTGTAATGGGAGTTC
C---------------AA-AAAAAA-TTAAAACTGA--CAATGGA--CCAGGATATTGTA
GTAAAGCTG--------TCCAAAAATTCTTAAATCAGTGGAAAATTAC-------ACACA
CAACAGGAATTC------------------------------------------------
-------------CTTCTAATTCCCAAGGGCAGG-CCATAGTTGAAAGAACTAATAGAA-
CACTCAAAACTCAGTTAATTAAAC-------AAAAAGAA--GGGGGAGA---C-------
------------------------------------------------------------
-----------------------AGTAAG-------------------------------
------------GAGTGTACCA-----------CTCCTCAGATGCAACTTAATCTAGCAC
TCT---------------------------------------------------------
------AT-ACTTTAAATTTTTTAAACATTTATAGAAATCAGACT-ACTACTTCTGCTGA
ACAACA-TCTTACTGGC---AAAAAGAACAGCCCACATGAAGGAAAACTGATTT-GGTGG
AAAGATAACAAAAATAAGACATGGGAAAATAGGGAAGGTGATAACCTAGGGAAGAGGTTT
TGC-TTGTGT----TTCACC---AGGAGGAAA-TC------AGCTTCCTGTTTGGAAACC
CACTAAACATTT-GAAGTTCTACAATGAA-------------CCCATCGGAGATGGAAA-
-----------------------GAAAAGCGCCTCCACGGAGACGGAAACACC-------
----GCAA------------------------------TCGAGCACC-ATTCACTCGCAA
GATGAA-C-AAGTGGTGATATCAGAAGAAAAGATG-------------------------
------------------------------------------------------------
---------------------------------------
>2-156742531_RM10
GAAAACTC-AAGAAAGAAAAGGAA-TAGGGTATCCTTTTTAGGGGCGGCCACTGTAGAGC
CTCCTAAACCCATTCCATTAACTT---GGAAAACAGAAAAACCG------------GTAT
GGGTAAATCAGTGGCTGCTA-CTGAAAC-AAAAACTGGAGGCTTTACATTTATTAGCA-A
AGGAACAATTAGAAAAGGGACACACTGAGCCT--------TCATTCTTGCCCTGGAATTC
TCCTGCATTTGTAATTC--AG---AAAAAATCAGGCAAATGGC-------ATAACGGACT
TA-AGAG-CCATAAATGCTGTAATTCAACCCAT-GGGGCCTCTCCAACCCAAGTTGCCCT
CCGCGGCCATGATTCCAAAAGACTGGCCTTTAATTATAATTGACCTAAAGGATT-GC---
------------------TTTTTT---------------------------------ACC
ATTCCTCTGGCAGAGCAGGATTGTGAAAACTTTGCCTTTACTATACCAGCCGTAAATAAT
AAGGAACTAGCCACCAGGTT-----------------------------------TCAGT
GGAAAGTGTTACCTCAGGGAATGCTTCACAGTCC--AACTATCTGTCAGAC--TTTTGTA
GGTCAAGTCCTTCAAACAGTTAGAGACAA--ATT-TTCAGATTGTTATATCATTCACTAT
ATTGATGATA-TTTTATGTGCTACAGAAAC---AGACAAATG-AATTGACTGTTACACTT
TTCTGCAAGCAGAGGTTGCCAACGCA-GGACTAACAATAGCATCTGATAAGATTCAAACC
TCTACTCCTTTTCATTATTTAGGGATGCAGATAG-AAAATAAAAAAATT---AAGTCAC-
AAA---AAAT-AGAAGTAAGAA---AAGACACATT-AAAAACATTAAATGACTTT-CAGA
AATTGTTAG-------------------GCGATATTAATTGGATTCGGCCAACTCTAGGC
ATTCCTATTTATGCCATGTCAAATTTGTTCTCTATCCTAAGA-GGAGACCCAGACTT-AA
ATAGTAAAAGAATATTAACCCCAGAGGCAACAAAAAAAAATTAAATTAGTGGAAG--AA-
AAACTTCAGTCAGCGCAAATAAGTAAAATA---------------GCCCCATTCCAACTT
TTGAT-------TTTTGC-TACTGCACATTCTCCAACAGGCATCATTGTTCAAAATACTG
ATCTTGTGGAGTGGTCATTCCTTCCTCACAGT-ACAATTAAGACTTTTACATTGTACTTG
GATCAAATAGCTACATTAATTGGTCA-GGCAAAATTATAAATAA-----TAAAATTCTGT
----GGTAATGACCTAGAC-AAAATAGTTGTTCCT--TTAACCAAGGAACAAATTAGACA
AGCCTTTA--TCAATTCTGGTGCATGGCAGA--TTGGTCTTGCTGATTTTGTGG-GAATT
ATTG--CTAATCATTACCC-AAAACCAAAAATCTT-CAG-TTTTTAAAATTGACTACTTG
GA-TTTTACCTAAAATTACCAGA-CATGAA-CCTTTAGAAAA------------------
--TGCTCTGA-CAGTAT-TTACTGATGGTTCCAGCAA-TGGAAAAGTGGCTTACACAGGG
CCAAAAGAGCAAG---TAATCAAAACT-CAA-TATCAATCGGCTAAAAGGGCAGAG-TTG
GTTG-CAGTCATTACAGTGTT-ACAAGATTTTAATCAACCTGTTAA-TATTG-T------
ATCAGATTCTGCAAATGTAGTACAGGCTACAAGGGATGTTGAGACAGCACTAATTAAATA
TA-GCATGGATGCTCAGTTAAACC--AGCTGTTCAATTTA--------------------
--------------TTACAACAA-ACTGTAAG-AAAAAGGAATTTCCCGTTTTATAT-TA
CTCA-TATTCGAGC--ACAC--ACTAATTTACCA-GGACCTTTAACTAAAACAAATGAAC
AAACTGACTTACTGGTATCCTCTGCATTCA-TAAAAGCACAAGAACTTCA-TGC---TTT
GACTCATGTAAATGCAGCAG-GGTTAAAAAACAAATTTGATGTCACATGGAAACAGGC-A
AAAGATACTGTACAACATTGCACCCAG-TGTCAAGTACTACACCTG-CCCACTAA-AGAG
GC---AGGAGTTAATCTCAGA-GGTCTGTGT-CCTAACGCATTATGGCAAATGGATGTCA
CA---CATGTACCTTCATTTGGA----------------AAATAATCATATGTTCATGTA
-ACAGTTGATACTTATTCACATTTCATATGGGCAACCTGCCAGACAGGAG---AAAGTAC
TTCCCATGTT---AAAAAGCA-----TT--TATTATCTTGTTTTGCTGTAATGGGAGTTC
C---------------AG-AAAAAA-TTAAAACTGA--CAATGGA--CCAGGATATTGTA
GTAAAGCTT--------CCCAAAAATTCTTAAATCACTGAAAAATTAC-------ACATA
TAACAGGAATTC------------------------------------------------
-------------CTTATAATTCCCAAAGACAGG-CCATAGTTGAAAGAACTAATAGAA-
CACTCAAAACTCAGTTAGTTAAAC-------AAAAAGAA--GGGGGAGA---C-------
------------------------------------------------------------
-----------------------AATAAG-------------------------------
------------GAGTATACCA-----------CTCCTCAGATGCAACTTAATCTAGCAC
TCT---------------------------------------------------------
------AT-ACTTTAATTTTTTTAAACATTTATAGAAATCAGACT-ACTACTTCTGCAGA
GCAACA-TCTTACTGGT---AAAAAGAACAGTCCACATGAAGGAAAACTGATTT-GGTGG
AAAGATAACAAAAATAAGACATGGG-AAATAAGGAAGGTGATAACATGGGGAAGAGGTTT
TGC-TTGTGT----TTCACC---AGAAGAAAA-TC------AGCTTCCTGTTTGGATACC
CACTAGACATTT-GAAGTTCTACAATGAA-------------CCCATCAGAGATGCAAA-
-----------------------GAAAAGCGCCTCCACGGAGTCGGAAACACC-------
----GCAA------------------------------TCGAGCACC-ATTGATTTGCA-
GATGAACA-AAGTGGTGATATCAGAAGAACAGATG-------------------------
------------------------------------------------------------
---------------------------------------
>11-68823164_RM10
GAAAAATC-AAG-----AAAGGAA-TAGGGTATCCTTTTTAGGGGCGGCCACTGTAGAGC
CGCCTAAACCCATTCCATTAACTT---GGAAAACAGAAAAACCG------------GTAT
GGGTAAATCAGTGGCCGCTA-CTGAAAC-AAAAACTGGAGGCTTTACATTTATTAGCA-A
AGGAACAATTAGAAAAGGGACACATTGAGCCT--------TCATTCTCGCCCTGAAATTC
TCCTGTATTTGTAATTC--AG---AAAAAATCAGGCAAATGGC--ATATGTTAATGGACT
TA-AGAG-CCGTAAATGCCGTAATTCAACCCAC-GGGGCCTCTTCAACCCGGACTGCCCT
CTCCGGCCATGATCCCAAAAGACTGGCCTTTAATTATAATTGATCTTAAGGATT-GC---
------------------TTTTTT---------------------------------ACC
ATTCCTCTGGCAGAGCAGGATTGTGAAAAATTTGCCTTTACTATACCAGCCATAAAAAAT
AAAGAACCAGCCACCAGGTT-----------------------------------TCAGT
GGAAAGTATTACCTCAGGGAATGCTTAATAGTCC--AACTATTTGTCATAC--TTTTGTA
GGTCAAGTCCTTCAACCAGTTAGAGACAA--ATTGTTCAGATTGTTCTATCGTTCACTAT
ATTCATGCTA-TTTTATGTGCTGCAGAAACAAGAGACAAATT-AATTGACTGTTACACAT
TTCTGCAAGCAGAGGTTGCCAACGCA-GGACTAACAATAGCATCTGATAAGATCCAAACC
TCTACTCCTTTTCATTATTTAGGGATGCAGATAG-AAAATAGAAAAATT---AAGCCAC-
AAA---AAAT-AGAAATAAGAA---AAGACACATT-AAAAACATTAAATGACTTT-CAGA
AATTGTTAG-------------------GCGATATTAATTGGATTCGGCCAACTCTAGGC
ATTCCTACTTATGCCATGTCAAATTTGTTCTCTATCCTTAGA-GGAGACCCAGACTT-AA
ATAGTAAAAGAATATTAACCCCAGAGGCAAC-AAAAGAAATTAAATTAGTGGAAG--AA-
AAAATTCAGTCAGCGCAAATAAGTAGAATA------GATTCCTTAGCCCCACTCCAACTT
TTGAT-------TTTTGC-TACTGCACATTCTCCAACAGGCATCATTGTTCAAAATACTG
ATCTTGTGGAGTGGTCATTCCTTCCTCACAGT-ACAATTAAGACTTTTACATTGTACTTG
GATGAAATAGCTACATTAATTGGTCA-GGCAAGATTACAAATAA-----TAAAATTGTGT
----GGTAATGACCCAGAC-AAAATAGTTGTTCCC--TTAACCAAGGAACAAGTTAGACA
AGCCTTTA--TCAATTCTGGTGCATAGCAGA--TTGGTCTTGCTGATTTTGTGG-GAATT
ATTG--ATAATCATTACCC-AAAAACAAAAATCTTCCAG-TTTTTAAAATTGACTACTTG
GA-TTTTACCTAAAATTATCAGA-CATGAA-CCTCTAGAAAA------------------
--TGCTCTGA-CAGTAT-TTACTGATGGTTCCAGCAA-TGGAAAAGCAGCTTACACAGGG
CCAAAAGAGCGAG---TAATCAAAACT-CAA-TATCAATCGGCTCAAAGGGCAGAG-TTG
GTTG-CAGTCATTACAGTGTT-ACAAGATTTTAAGCAACCTGTTAA-TATTA-T------
ATCAGATTCTGCATATGTAGTACAGGCTACAAGGGATGTTGAGACAGCTCTAATTAAATA
TA-GCACGGATGATCAGTTAAACC--AGCTGTTCAATTTA--------------------
--------------CTACAACAA-ACTGTAAG-AAAAAGGAATTTCCCATTTTATAT-TA
CTCA-TATTCGAGC--ACAC--ACTAATTTACCA-GGACCTTTAACTAAAGCAAATGAAC
AAGCTGACTTACTGGTATCCTCTGCATTCA-TAAAAGCACAAGAACTTCA-TGC---TTT
GACTCATGTAAATGCAGCAG-GGTTAAAAAACAAATTTAATGTCACATGGAAACAGGC-A
AAAGATATAGTACAACATTGCACCCAG-TGTCAAGTACTACACCTG-CCCACTCA-AGAG
GC---AGGAGTTAATCCCAGA-GGTCTGTGT-CCTAATGCATTATGGCAAATGGATGTTA
CA---CATGTACCTTCATTTGGA----------------AAATTATCATATGTTCATGTA
-ACAGTTGATACTTATTCACATTTCATATGGGCAGCCTGCCAGACAGGAG---AAAGTAC
TTCCCATGTT---AAAAAACA-----CT--TATTATCTTGCTTTGCTGTAATGGGAGTTC
C---------------AG-AAAAAA-TTAAAACTGA--CAATGGA--CCAAGATATTGTA
GTAAAGCTT--------TCCAAAAATTCTTAAATCAGGGGAAAATTAC-------ACATA
CAACAGGAATTC------------------------------------------------
-------------CTTATAATTCCCAAGGACAGG-CCATAGTTGAAAGAACTAATAGAA-
CACTCAAAACTCAGTTAGTTAAAC-------AAAAAGAA--GGGGGAGA---C-------
------------------------------------------------------------
-----------------------AGTAAG-------------------------------
------------GAGTGTACCA-----------CTCCTCAGATGCAGCTTAATCTAGCAC
TCT---------------------------------------------------------
------AT-ACTTTAAATTTTTTAAACATTTATAGAAATCAGACT-ACAACTTCTGCAGA
ACAACA-TCTTACTGGT---AAAAAGAACAGTCCACATGAAGGAAAACTGATCT-AGTGG
AAAGACAACAAAAATAAGACATGGG-AAATAGGGAAGGTGATAACCTGGGGAAGAGGTTT
TGC-TTGTGT----TTCACC---AGGAGAAAA-TC------AGCTTCCTGTTTGGATACC
CACTAGACATTT-GAAGTTCTACAAAGAA-------------CCCATCGGAGATGCAAA-
-----------------------GAAAAGTGCCTACACGGAGATGG--------------
------------------------------------------------------------
------------------------------------------------------------
------------------------------------------------------------
---------------------------------------
>Y-4397664_RM10
GAAAAATC-AAGAAAGAAAAGGAA-TAGGGTATCCTTTTTAAGGGCGGCCACTGTAGCGC
CTCCTAAACCCATTCCATTAACTT---GGAAGACAGAAAAACTG------------GTAT
GGGTAAATCAGTGGCCGCTA-CTGAAGG-AAAAACTGGAGGCTTTACATTCATTAGCA-A
AGGAACAATTAAAAAAGGGACACATTGAGCTT--------TCATTCTCACACTGGAATTC
TCCTGTATTTGTAATTC--AG---AAAAAATCAGGAAAATGGC--GTATGTTAATGGACT
TA-AGAA-CCGTAAATGCTGTAATTCAACCCAT-GGGGCCTCTTCAACCTGGATTGCCCT
CTCCGGCCACGATCCCAAAAGACTGGCCTTTAATTATAATTGATCTTAAGGATT-GC---
------------------TTTTTT---------------------------------ACC
ATTCCTCTGGCAGAGCAAGATTGTGAAAAATTTGCCTTTACTATACCAGCCATAAATAAT
AAAGAACCAGCCACCAGGTT-----------------------------------TCAGT
GGAAAGTACTACCTCAGGGAATGCTTAATAGTCCAAAACTATTTGTCAAAC--TTTCGTA
GGTCAAGTCCTTCAACCAGTTAGAGACAA--GTT-TTCAGATTGTTATATCATTCACTAT
ATTGATGATA-TTTTATGTGCTGCAGAAACAAGAGAAAAATT-AATTGACTGTTACACAT
TTCTGCAAGCAGAGGTTACCAACGCA-GGACTAACAATAGCATCGGATAAGATCCAAACC
TCTGCTCCTTTTCATTATTTAGGGATGCAGATAG-AAAATAGAAAAATT---AAGCCAC-
AAA---AAAT-AGAAATAAGAA---AAGATACACT-AAAAACATTAAATGACTTT-CAAA
AATTGTTAG-------------------GCGATATTAATTGGATTCGGCCAACTCTAGGC
ATTCCTACTTATGCCATGTCAAGTTTGTTCTCTATCCTAAGA-GGAGATCCAGACTT-AA
ATAGTAAATGAATATTAACCCCAGAGGCAAT-AAAAGAAATTAAATTAGTGGAAG--AA-
AAAATTCAGTCAGCGCAAATAAGTAGGATA------GATCCTTTAGCCCCACTCCGACTT
TTGAT-------TTTTGC-TACTGCACATTCTCCAACAGACATCATTATTCAAAACACTG
ATCTTGTGGAGTGGTCATTTCTTTCTCACAGT-ACAATTAAGACTTTTACATTGTACTTG
GATCAAATAGCTACATTAATTGGTCA-GGCAAGATTACGAATAA-----TAAAATTGTGT
----GGTAATGACCCAGAC-AAAATAGTTGTTCCT--TTAACCAAGGAACAAGTTAGGCA
AGCCTTTA--TCAATTCTGGTGCATGGCAGA--TTGGCCTTGCTGATTTTGTGG-GAATC
ATTG--ATAATCATTACCC-AAAAACAAAAATCTTCCAG-TTTTTAAAATTGACTACTTG
GA-TTTTACCTAAAATTACCAGA-CATGAG-CCTTTAGAAAA------------------
--TGCTCTGA-CAGTAT-TTACTGATGGTTCCAGCAA-TGGAAAAGCGGCTTACACAGGA
CCAAAAGAGCGAG---TAATCAATACC-CAA-TATCAATCAGCTCAAAGGGCAGAG-TTG
GTTG-CAGTCATTACAGTGTT-ACAAGATTTTAATCAACCTGTTAA-TATTA-T------
ATCAGATTCTGCATATGTAGTACAGGCTACAAGGGATGTTGAGACAGCTCTAATTAAATA
TA-GCATGGATGATCAGTTAAACC--AGTTGTTCAATTTA--------------------
--------------TTACAACAA-ACTGTAAG-AAAAAGGAATTTCCCATTTTATAT-TA
CTCA-TATTCGAGC--ACAC--AATAATTTGCCA-GGACCTTTAACTATAGCAAATGAAC
AAGCTGACTTACTGGTATCCTCTGCATTCA-TAAAAGCACAAGAACTTCA-TGC---TTT
GACTCATGTAAATGCAGCAG-GGTTAAAAAACAAATTTGATGTCACATGGAAACAGGC-A
AAAGATATTGTACAACATTGCACCCAG-TGTCAAGTACTACACCTG-CCCACTCA-AGAG
GC---AGGAGTGAATCCCAGA-GGTCTGTGT-CCTAATGCATTATGGCAAATGGATGTTA
CC---CATGTACCTTCATTTGGA----------------AAATTATCATAAGTTCATGTA
-ACAGTTGATACTTATTCACATTTCATATGGGCAACATGCCAGACAGGAG---AAAGTAC
TTCCCATGTT---AAAAAACA-----TT--TATTATCTTGTTTTGCTGTAATGGGAGTTC
C---------------AG-AAAAAA-TTAAAACTGA--CAATGGA--CCAGGTTATTGCA
GTAAAGCTT--------TCCAAAAATTCTTAAATCAGTGGAATATTAC-------ACATA
CAACAGGAATTC------------------------------------------------
-------------CTTATAATTCCCAAGGACAGG-CCATAGTTGAAAGAACTAATAGAA-
CACTCAAAACTCA----GTTAAAC------AAAAAAAAA--GGGGGAGA---C-------
------------------------------------------------------------
-----------------------AGTAAG-------------------------------
------------GAGTGTACCA-----------CTCCTCAGTGCTAGCTTAATCTAGCAC
TCT---------------------------------------------------------
------AT-ACTTTAAATTTTTTAAACATTTATAGAAATCAGACT-ACTACTTCTGCAGA
ACAACA-TCTTACTGGT---AAAAAGAACAGTCCACATGAAGGAAAACTGATTT-GGTGG
AAAGACAACAAAAATAAGACATGGG-AAATAGGGAAGGTGATAACCTGGGGAAGAAGTTT
TGC-TTGTGT----TTCACC---AGGAGAAAA-TC------AGCTTCCTGTTTGGATACC
CACTAGACATTT-GAAGTTCTACAATGAA-------------CCCATCAGGGATGCAAA-
-----------------------GAAAAGCGCCTCCACGGAGACGGAAACACC-------
----GCAA------------------------------TCGA-CACC-ATTGAC------
------------------------------------------------------------
------------------------------------------------------------
---------------------------------------
>19-42111581_RM10
GAAAAATC-AAGAAAGAAAAGGAA-TAGGGTATCCTTTTTAGGGGCGGCCACTGTAGCGC
CTCCTAAACCCATTCCATTAACTT---GGAAAACAGAAAAACCG------------GTAT
GGGTAAATCAGTGGCCGCTA-CCGAAGC-AAAAACTGGAGGCTTTACATTCATTAGCA-A
AGGAACAATTAAAAAAAGGACACATTGAGCCT--------TCATTCTCACCCTGGAATTC
TCCTGTATTTGTAATTC--AG---AAAAAATCAGGCAAATGGC--GTATGTTAATGGACT
TA-AGAG-CCGTAAATGCTGTAATTCAACCCAT-GGGGCCTCTTCAACCCGGATTGCCCT
CTCCGGCCATGATCCCAAAAGACTGGCCTTTAATTATAATTGATCTTAAGGATT-GC---
------------------TTTTTT---------------------------------ACC
ATTCCTCTGGCAGAGCAAGATTGTGAAAAATTTGTCTTTACTATACCAGCCATAAATAAT
AAAGAACCAGCCACCAGGTT-----------------------------------CCAGT
GGAAAGTACTACCTCAGGGAATGCTTAATAGTCC--AACTATTTGTCAAAC--TTTCGTA
GGTCAAGTCCTTCAACCAGTTAGAGACAA--GTT-TTCAGATTGTTATATCATTCACTAT
ATTGATGATA-TTTTATGTGCTGCAGAAACAAGAGAAAAATT-AATTGACTGTTACACAT
TTCTGCAAGCAGAGGTTGCCAACGCA-GGACTAACAATAGCATCGGATAAGATCCAAACC
TCTGCTCCTTTTCATTATTTAGGGATGCAGATAG-AAAATAGAAAAATT---AAGCCAC-
AAA---AAAT-AGAAATAAGAA---AAGATACTTT-AAAAACATTAAATGACTTT-CAAA
AATTGTTAG-------------------GCGATATTAATTGGATTCGGCCAACTCTAAGC
ATTCCTACTTATGCCATGTCAAATTTGTTCTCTATCCTAAGA-GGAGATCCAGACTT-AA
ATAGTAAAAGAATATTAACCCCAGAGGCAAC-AAAAGAAATTAAATTAGTGGAAG--AA-
AAAATTCAGTCAGCGCAAATAAATAGGATA------GATCCTTTAGCCCCACTCCAACTT
TTGAT-------TTTTGC-TACTACACATTCTCCAACAGGCATCATTATTCAAAACACTG
ATCTCGTGGAGTGGTCATTTCTTTCTCACAGT-ACAATTAAGACTTTTACATTGTACTTG
GATCAAATAACTACATTAATTGGTCA-GGCAAGACTACGGATAA-----TAAAATTATGT
----GGTAATGACCCAAAC-AAAATAGTTGTTCCT--TTAACCAAGGAACAAGTTAGGCA
AGCCTTTA--TCAATTCTGGTGCATGGCAGA--TTGGCCTTGCTAATTTTGTGG-GAGTT
ATTG--ATAATCATTACCC-AAAAACAAAAATCTTCCAG-TTTTTAAAATTGACTACTTG
GA-TTTTACCTAAAATTACCAGA-CATGAG-CCTTTAGAAAA------------------
--TGCTCTGA-CAGTAT-TTACTGATGGTTCCAACAA-TGGAAAAGCGGCTTACACAGGA
CCAAAAGAGCGAG---TAATCAAAACT-CAG-TATCAATCAGCTCAAAGAGCAGAG-TTG
GTTG-CAGTCATTACAGTGTT-ACAAGATTTTAATCAACCTGTTAA-TATTA-T------
ATCAGATTCTACATATGTAGTACAGGCTACAAGGGATGTTGAGACAGCTCTAATTAAATA
TA-GCATGGATGATCAGTTAAACC--AGTTGTTTAATTTA--------------------
--------------TTACAACAA-ACTGTAAG-AAAAAAAAATTTCCCATTTTATAT-TA
CTCA-TATTCGAGC--ACAC--ACTAATTTGCCA-GGACCTTTAACTATAGCAAATGAAC
AAGCTGACTTACTGGTATCCTCTGCATTCA-TAAAAGCACAAGAACTTCA-TGC---TTT
GACTCATGTAAATGCAGTAG-GGTTAAAAAACAAATTTGATGTCACATGGAAACAGGC-A
AAAGATATTGTACAACATTGCACCCAG-TGTCAAGTACTACACCTA-CCCACTCA-AGAG
GC---AGGAGTGAATCCCAGA-GGTCTGTGT-CCTAATGCATTATGGCAAATGGATATTA
CC---CATGTACCTTCATTTAGA----------------AAATTATCATATGTTCATGTA
-ACAGTTGATACTTATTCACATTTCATATGGGCAACATGCCAGACAGGAG---AAAGTAC
TTCCCATGTT---AAAAAACA-----TT--TATTATCTTGTTTTGCTGTAATAGGAGTTC
C---------------AG-AAAAAA-TTAAAACTGA--CAATGGA--CCAAGTTATTGTA
GTAAAGCTT--------TCCAAAAATTCTTAAATCAGTGGAATATTAC-------ACATA
CAACAGGAATTC------------------------------------------------
-------------CTTATAATTCCCAAGGACAGG-CCATAGTTAAAAGAACTAATAGAA-
CACTCAAAACTCAGTTAGTTAAAC-------AAAAAAAA--GGGGGAGA---C-------
------------------------------------------------------------
-----------------------AGTAAG-------------------------------
------------GAGTGTACCA-----------CTCCTCAGATGCAGCTTAATCTAGCAC
TCT---------------------------------------------------------
------AT-ACTTTAAATTTTTTAAACATTTATAGAAATCAGACT-ACTACTTCTGCAGA
ACAACA-TCTTACTGGT---AAAAAGAACAGTCCACATGAAGGAAAACTGATTT-GGTGG
AAAGACAACAAAAATAAGACATGGG-AAATAGGGAAGGTGATAACCTGGGGAAGAGGTTT
TGC-TTGTGT----TTCACC---AGGAGAAAA-TC------AGCTTCCTGTTTGGATACC
CACTAAACATTT-GAAGTTCTACAATGAA-------------CCCATCGGAGATGCAAA-
-----------------------GAAAAGCGCCTCCACGGAGACGGAAACACC-------
----GCAA------------------------------TCG-GCACC-ATTGAC------
------------------------------------------------------------
------------------------------------------------------------
---------------------------------------
>7-169513234_RM10
GAAAAATC-AAGAAAGAAAAGGAA-TAGGGTATCCTTTTTAGGGGCGGCCACTGTAGCGC
CTCCTAAACCCATTCCATTAACTT---GGAAAACAGAAAAACCG------------GTAT
GGGTAAATCAGTGGCCGCTA-CCGAAGC-AAAAACTGGAGGCTTTACATTCATTAGCA-A
AGGAACAATTAAAAAAAGGACACATTGAGCCT--------TCATTCTCACCCTGGAATTC
TCCTGTATTTGTAATTC--AG---AAAAAATCAGGCAAATGGC--GTATGTTAATGGACT
TA-AGAG-CCGTAAATGCTGTAATTCAACCCAT-GGGGCCTCTTCAACCCGGATTGCCCT
CTCCGGCCATGATCCCAAAAGACTGGCCTTTAATTATAATTGATCTTAAGGATT-GC---
------------------TTTTTT---------------------------------ACC
ATTCCTCTGGCAGAGCAAGATTGTGAAAAATTTGCCTTTACTATACCAGCCATAAATAAT
AAAGAACCAGCCACCAGGTT-----------------------------------TCAGT
GGAAAGTACTACCTCAGGGAATGCTTAATAGTCC--AACTATTTGTCAAAC--TTTCGTA
AGTCAAGTCCTTCAACCAGTTAGAGACAA--ATT-TTCAGATTGTTATATCATTCACTAT
ATTGATGATA-TTTTATGGGCTGCAGAAACAAGAGAAAAATT-AATTGACTGTTACACAT
TTCTGCAAGCAGAGGTTGCCAACGCA-GGACTAACAATAGCATCGGATAAGATCCAAACC
TCTGCTCCTTTTCATTATTTAGGGATGCAGATAG-AAAATAGAAAAATT---AAGCCAC-
AAA---AAAT-AGAAATAAGAA---AAGATACTTT-AAAAACATTAAATGACTTT-CAAA
AATTGTTAG-------------------GCGATATTAATTGGATTCGGCCAACTCTAGGC
ATTCCTACTTATGCCATGTCAAATTTGTTCTCTATCCTAAGA-GGAGATCCAGACTT-AA
ATAGTAAAAGAATATTAACCCCAGAGGCAAC-AAAAGAAATTAAATTAGTGGAAG--AA-
AAAATTCAGTCAGCGCAAATAAATAGGATA------GATCCTTTAGCCCCACTCCAACTT
TTGAT-------TTTTGC-TACTACACATTCTCCAACAGGCATCATTATTCAAAACACTG
ATCTTGTGGAGTGGTCATTTCTTTCTCACAGT-ACAATTAAGACTTTTACATTGTACTTG
GATCAAATAGCTACATTAATTGGTCA-GGCAAGATTACGGATAA-----TAAAATTGTGT
----GGTAATGACCCAGAC-AAAATAGTTGTTCCT--TTAACCAAGGAACAAGTTAGGCA
AGCCTTTA--TCAATTCTGGTGCATGGCAGA--TTGGCCTTGCTAATTTTGTGG-GAGTT
ATTG--ATAATCATTACCC-AAAAACAAAAATCTTCCAG-TTTTTAAAATTGACTACTTG
GA-TTTTACCTAAAATTACCAGA-CATGAG-CCTTTAGAAAA------------------
--TGCTCTGA-CAGTAT-TTACTGATGGTTCCAGCAA-TGGAAAAGCGGCTTACACAGGA
CCAAAAGAGCGAG---TAATCAAAACT-CAG-TATCAATCAGCTCAAAGAGCAGAG-TTG
GTTG-CAGTCATTACAGTGTT-ACAAGATTTTAATCAACCTGTTAA-TATTA-T------
ATCAGATTCTGCATATGTAGTACAGGCTACGAGGGATGTTGAGACAGCTCTAATTAAATA
TA-GCATGGATGATCAGTTAAACC--AGTTGTTTAATTTA--------------------
--------------TTACAACAA-ACTGTAAG-AAAAAGAAATTTCCCATTTTATAT-TA
CTCA-TATTCGAGC--ACAC--ACTAATTTGCCA-GGACCTTTAACTATAGCAAATGAAC
AAGCTGACTTACTGGTATCCTCTGCATTCA-TAAAAGCACAAGAACTTCA-TGC---TTT
GACTCATGTAAATGCAGCAG-GGTTAAAAAACAAATTTGATGTCACATGGAAACAGGC-A
AAAGATATTGTATGACATTGCACCCAG-TGTCAAGTACTACACCTG-CCCACTCA-AGAG
GC---AGGAGTGAATCCCAGA-GGTCTGTGT-CCTAATGCATTATGGCAAATGGATGTTA
CC---CATGTACCTTCATTTGGA----------------AAATTATCATATGTTCATGTA
-ACAGTTGATACTTATTCACATTTCATATGGGCAACATGCCAGACAGGAG---AAAGTAC
TTCCCATGTT---AAAAAACA-----TT--TATTATCTTGTTTTGCTGTAATGGGAGTTC
C---------------AG-AAAAAA-TTAAAACTGA--CAATGGA--CCAGGTTATTGTA
GTAAAGCTT--------TCCAAAAATTCTTAAATCAGTGGAATATTAC-------ACATA
CAACAGGAATTC------------------------------------------------
-------------CTTATAATTC-CAAGGACAGG-CCATAGTTGAAAGAACTAATAGAA-
CACTCAAAACTCA-TTAATTAAAC-------AAAAAAAA--GGGGGAGA---C-------
------------------------------------------------------------
-----------------------AGTAAG-------------------------------
------------GAGTGTACCA-----------CTCCTCAGATGCAGCTTAATCTAGCAC
TCT---------------------------------------------------------
------AT-ACTTTAAATTTTTTAAACATTTATAGAAATCAGACT-ACTACTTCTGCAGA
ACAACA-TCTTACTGGT---AAAAAGAACAGTCCACATGAAGGAAAACTGATTT-GGTGG
AAAGACAACAAAAATAAGACATGGG-AAATAGGGAAGGTGATAACCT-GGGAAGAGGTTT
TGC-TTGTGT----TTCACC---AGGAGCAAA-TC------AGCTTCCTGTTTGGATACC
CACTAAACATTT-GAAGTTCTACAATGAA-------------CCCATCGGAGATGCAAA-
-----------------------GAAAAGCGCCTCCACGGAGACGGAAACACC-------
----GCAA------------------------------TCGAGCCC--ATTGAC------
------------------------------------------------------------
------------------------------------------------------------
---------------------------------------
>14-360110_RM10
GAAAAATC-AAGAAAGAAAAGGAA-TAGGGTATCCTTTTTAGGGGCGGCCACTGTAGCGC
CTCCTAAACCCATTCCATTAACTT---GGAAAACAGAAAAACCG------------GTAT
GGGTAAATCAGTGGCCGCTA-CCGAAGC-AAAAACTGGAGGCTTTACATTCATTAGCA-A
AGGAACAGTTAGAAAAAGGACACATTGAGCCT--------TCATTCTCACCCTGGAATTC
TCCTGTATTTGTAATTC--AG---AAAAAATCAGGCAAATGGC--GTATGTTAATAGACT
TA-AGAG-CCGTAAATGCTGTAATTCAACCCAT-GGGGCCTCTTCAACCCGGATTGCCCT
CTCCGGCCATGATCCCAAAAGACTGGCCTTTAATTATAATTGATCTTAAGGATT-GC---
------------------TTTTTT---------------------------------ACC
ATTCCTCTGGCAGAGCAAGATTGTGAAAAATTTGCCTTTATTATACCAGCCATAAATAAT
AAAGAACCAGCCACCAGGTT-----------------------------------TCAGT
GGAAAGTACTACCTCAGGGAATGCTTAATAGTCCAAAACTATTTGTCAAAC--TTTCGTA
GGTCAAGTCCTTCAACCAGTTAGAGACAA--ATT-TTCCGATTGTTATATCATTCACTAT
ATTGATGATA-TTTTATGTGCTGCAGAAACAAGAGAAAAATT-AATTGACTGTTACACAT
TTCTGCAAGCAGAGGTTGCCAACGCA-GGACTAACAATAGCATCGGATAAGATCCAAACC
TCTGCTCCTTTTCATTATTTAGGGATGCAGATAG-AAAATAGAAAAATT---AAGCCAC-
AAA---AAAT-AGAAATAAGAA---AAGATACTTT-AAAAACATTAAATGACTTT-CAAA
AATTGTTAG-------------------GCGATATTAATTGGATTCGGCCAACTCTAGGC
ATTCCTACTTATGCCATGTCAAATTTGTTCTCTATCCTAAGA-GGAGATCCAGACTT-AA
ATAGTAAAAGAATATTAACCCCAGAGGCAAC-AAAAGAAATTAAATTAGTGGAAG--AA-
AAAATTCAGTCAGCGCAAATAAATAGGATA------GATCCTTTAGCCCCACTCCAACTT
TTGAT-------TTTTGC-TACTGCACATTCTCCAACAGGCATCATTATTCAAAACACTG
ATCTTGTGGAGTGGTCATTTCTTTCTCACAGT-ACAATTAAGACTTTTACATTGTACTTG
GATCAAATAGCTACATTAATTGGTCA-GGCAAGACTACGGATAA-----TAAAATTGTGT
----GGTAATGACCCAGAC-AAAATAGTTGTTCCT--TTAACCAAGGAACAAGTTAGGCA
AGCCTTTA--TCAATTCTGGTGCATGGCAGA--TTGGCCTTGCTAATTTTGTGG-GAGTT
ATTG--ATAATCATTACCC-AAAAACAAAAATCTTCCAG-TTTTTAAAATTGACTACTTG
GA-TTTTACCTAAAATTACCAGA-CATGAG-CCTTTAGAAAA------------------
--TGCTCTGA-CAGTAT-TTACTGATGGTTCCAGCAA-TGGAAAAGCGGCTTACACAGGA
CCAAAAGAGCGAG---TAATCAAAACT-CAG-TATCAATCAGCTCAAAGAGCAGAG-TTG
GTTG-CAGTCATTACAGTGTT-ACAAGATTTTAATCAACCTGTTAA-TATTA-T------
ATCAGATTCTGCATATGTAGTACAGGCTACAAGGGATGTTGAGACAGCTCTAATTAAATA
TA-GCATGGATAATCAGTTAAACC--AGTTGTTTAATTTA--------------------
--------------TTACAACAA-ACTGTAAG-AAAAAGGAATTTCTCATTTTATAT-TA
CTCA-TATTCGAGC--ACAC--ACTAATTTGCCA-GGACCTTTAACTATAGCAAATGAAC
AAGCTGACTTACTGGTATCCTCTGCATTCA-TAAAAGCACAAGAACTTCA-TGC---TTT
GACTCATGTAAATGCAGCAG-GGTTAAAAAACAAATTTGATGTCACATGGAAACAGGC-A
AAAGATATTGTACAACATTGCACCCAG-TGTCAAGTACTACACCTG-CCCACTCA-AGAG
GC---AGGAGTGAATCCCAGA-GGTCTGTGT-CCTGATGCATTATGGCAAATGGATGTTA
CC---CATGTACCTTCATTTGGA----------------AAATTATCATATGTTCATGTA
-ACAGTTGATACTTATTCACATTTCATATGGGCAACATGCCAGACAGGAG---AAAGTAC
TTCCCATGTT---AAAAAACA-----TT--TATTATCTTGTTTTGCTGTAATGGGAGTTC
C---------------AG-AAAAAA-TTAAAACTGA--CAATGGA--CCAGGTTATTGTA
GTAAAGCTT--------TCCAAAAATTCTTAAATCAGTGGAATATTAC-------ACATA
CAACAGGAATTC------------------------------------------------
-------------CTTATAATTCCCAAAGACAGG-CCATAGTTGAAAGAACTAATAGAA-
CACTTAAAACTCAGTTAGTTAAAC-------AAAAAAAA--GGGGGAGA---C-------
------------------------------------------------------------
-----------------------AGTAAG-------------------------------
------------GAGTGTACCACTCCTCAGATGCTCCTCAGATGCAGCTTAATCTAGCAC
TCT---------------------------------------------------------
------AT-ACTTTAAATTTTTTAAACATTTATAGAAATCAGACT-ACTACTTCTGCAGA
ACAACA-TCTTACTGGT---AAAAAGAACAGTCCACATGAAGGAAAACTGATTT-GGTGG
AAAGACAACAAAAATAAGACATGGG-AAATAGGGAAGGTGATAACCTGGGGAAGAGGTTT
TGC-TTGTGT----TTCACC---AGGAGAAAA-TC------AGCTTCCTGTTTGGATACC
CACTAAACATTT-GAAGTTCTACAATGAA-------------CCCATCGGAGATGCAAA-
-----------------------GAAAAGCGCCTCCACGGAGACGGAA-CACC-------
----GCAA------------------------------TCGAGCACC-ATTGAC------
------------------------------------------------------------
------------------------------------------------------------
---------------------------------------
>3-118629381_RM10
GAAAAATC-AAGAAAGAAAAGGAA-TAGGGTATCCTTTTTAGGGGCGGCCACTGTAGCGC
CTCCTAAACCCATTCCATTAACTT---GGAAAACAGAAAAACCG------------GTAT
GGGTAAATCAGTGGCCGCTA-CCGAAGC-AAAAACTGGAGGCTTTACATTCATTAGCA-A
AGGAACAATTAAAAAAAGGACACATTGAGCCT--------TCATTCTCACCCTGGAATTC
TCCTGTATTTGTAATTC--AG---AAAAAATCAGGCAAATGGC--GTATGTTAATGGACT
TA-AGAG-CCGTAAATGCTGTAATTCAACCCAT-GGGGCCTCTTCAACCCGGATTGCCCT
CTCCGGCCATGATCCCAAAAGACTGGCCTTTAATTATAATTGATCTTAAGGATT-GC---
------------------TTTTTT---------------------------------ACC
ATTCCTCTGGCAGAGCAAGATTGTGAAAAATTTGCCTTTACTATACCAGCCATAAATAAT
AAAGAACCAGCCACCAGGTT-----------------------------------CCAGT
GGAAAGTACTACCTCAGGGAATGCTTAATAGTCC--AACTATTTGTCAAAC--TTTCGTA
GGTCAAGTCCTTCAACCAGTTAGAGACAA--ATT-TTCAGATTGTTATATCATTCACTAT
ATTGATGATA-TTTTATGTGCTGCAGAAACAAGAGAAAAATT-AATTGACTGTTACACAT
TTCTGCAAGCAGAGGTTGCCAACGCA-GGACTAACAATAGCATCGGATAAGATCCAAACC
TCTGCTCCTTTTCATTATTTAGGGATGCAGATAG-AAAATAGAAAAATT---AAGCCAC-
AAA---AAAT-AGAAATAAGAA---AAGATACTTT-AAAAACATTAAATGACTTT-CAAA
AATTGTTAG-------------------GCGATATTAATTGGATTCGGCCAACTCTAGGC
ATTCCTACTTATGCCATGTCAAATTTGTTCTCTATCCTAAGA-GGAGATCCAGACTT-AA
ATAGTAAAAGAATATTAACCCCAGAGGCAAC-AAAAGAAATTAAATTAGTGGAAG--AA-
AAAATTCAGTCAGCGCAAATAAATAGGATA------GATCCTTTAGCCCCACTCCAACTT
TTGAT-------TTTTGC-TACTACACATTCTCCAACAGGCATCATTATTCAAAACACTG
ATCTTGTGGAGTGGTCATTTCTTTCTCACAGT-ACAATTAAGACTTTTACATTGTACTTA
GATCAAATAGCTACATTAATTGGTCA-GGCAAGATTACGGATAA-----TAAAATTGTGT
----GGTAATGACCCAGAC-AAAATAGTTGTTCCT--TTAACCAAGGAACAAGTTAGGCA
AGCCTTTA--TCAATTCTGGTGCATGGCAGA--TTGGCCTTGCTAATTTTGTGG-GAGTT
ATTG--ATAATCATTACCC-AAAAACAAAAATCTTCCAG-TTTTTAAAATTGACTACTTG
GA-TTTTACCTAAAATTACCAGA-CATGAG-CCTTTAGAAAA------------------
--TGCTCTGA-CAGTAT-TTACTGATGGTTCCAGCAA-TGGAAAAGCGGCTTACACAGGA
CCAAAAGAGCGAG---TAATCAAAACT-CAG-TATCAATCAGCTCAAAGAGCAGAG-TTG
GTTG-CAGTCATTACAGTGTT-ACAAGATTTTAATCAACCTGTTAA-TATTA-T------
ATCAGATTCTGCATATGTAGTACAGGCTACAAGGGATGTTGAGACAGCTCTAATTAAATA
TA-GCATGGATGATCAGTTAAACC--AGTTGTTTAATTTA--------------------
--------------TTACAACAA-ACTGTAAG-AAAAAGGAATTTCTCATTTTATAT-TA
CTCA-TATTCGAGC--ACAC--ACTAATTTGCCA-GGACCTTTAACTATAGCAAATGAAC
AAGCTGACTTACTGGTATCCTCTGCATTCA-TAAAAGCACAAGAACTTCA-TGC---TTT
GACTCATGTAAATGCAGCAG-GGTTAAAAAACAAATTTGATGTCACATGGAAACAGGC-A
AAAGATATTGTACAACATTGCACCCAG-TGTCAAGTACTACACCTA-CCCACTCA-AGAG
GC---AGGAGTGAATCCCAGA-GGTCTGTGT-CCTAATGCATTATGGCAAATGGATGTTA
CC---CATGTACCTTCATTTGGA----------------AAATTATCATATGTTCATGTA
-ACAGTTGATACTTATTCACATTTCATATGGGCAACATGCCAGACAGGAG---AAAGTAC
TTCCCATGTT---AAAAAACA-----TT--TATTATCTTGTTTTGCTGTAATGGGAGTTC
C---------------AG-AAAAAA-TTAAAACTGA--CAATGGA--CCAGGTTATTGTA
GTAAAGCTT--------TCCAAAAATTCTTAAATCAGTGGAATATTAC-------ACATA
CAACAGGAATTC------------------------------------------------
-------------CTTATAATTCCCAAGGACAGG-CCATAGTTGAAAGAACTAATAGAA-
CACTCAAAACTCAGTTAGTTAAAC-------AAAAAAAA--GGGGGAGA---C-------
------------------------------------------------------------
-----------------------AGTAAG-------------------------------
------------GAGTATACCA-----------CTCCTCAGATGCAGCTTAATCTAGCAC
TCT---------------------------------------------------------
------AT-ACTTTAAATTTTTTAAACATTTATAGAAATCAGACT-ACTACTTCTGCAGA
ACAACA-TCTTACTGGT---AAAAAGAACAGTCCACATGAAGGAAAACTGATTT-GGTGG
AAAGACAACAAAAATAAGACATGGG-AAATAGGGAAGGTGATAACCTGGGGAAGAGGTTT
TGC-TTGTGT----TTCACC---AGGAGAAAA-TC------AGCTTCCTGTTTGGATACC
CACTAAACATTT-GAAGTTCTACAATGAA-------------CCCATCGGAGATGCAAA-
-----------------------GAAAAGCGCCTCCACGGAGACGGAAACACC-------
----GCAA------------------------------TCG-GCACC-ATTGAC------
------------------------------------------------------------
------------------------------------------------------------
---------------------------------------
>4-119635325_RM10
GAAAAATC-AAGAAAGAAAAGGAA-TAGGGTATCCTTTTTAGGGGCGGCCACTGTAGCGC
CTCCTAAACCCATTCCATTAACTT---GGAAAACAGAAAAACCG------------GTAT
GGGTAAATCAGTGGCCGCTA-CCGAAGC-AAAAACTGGAGGCTTTACATTCATTAGCA-A
AGGAACAATTTAAAAAAGGACACATTGAGCCT--------TCATTCTCACCCTGGAATTC
TCCTGTATTTGTAATAC--AG---AAAAAATCAGGCAAATGGC--GTATGTTAATGGACT
TA-AGAG-CCGTAAATGCTGTAATTCAACCCAT-GGGGCCTCTTCAACCCGGATTGCCCT
CTCCGGCCATGATCCCAAAAGACTGGCCTTTAATTATAATTGATCTTAAGGATT-GC---
------------------TTTTTT---------------------------------ACC
ATTCCTCTGGCAGAGCAAGATTGTGAAAAATTTGCCTTTACTATACCAGCCATAAATAAT
AAAGAACCAGCCACCAGGTT-----------------------------------CCAGT
GGAAAGTACTACCTCAGGGAATGCTTAATAGTCC--AACTATTTGTCAAAC--TTTCGTA
GGTCAAGTCCTTCAACCAGTTAGAGACAA--ATT-TTCCGATTGTTATATCATTCACTAT
ATTGATGATA-TTTTATGTGCTGCAGAAACAAGAGAAAAATT-AATTGACTGTTACACAT
TTCTGCAAGCAGAGGTTGCCAACGCA-GGACTAACAATAGCATCAGATAAGATCCAAACC
TCTGCTCCTTTTCATTATTTAGGGATGCAGATAG-AAAATAGAAAAATT---AAGCCAC-
AAA---AAAT-AGAAATAAGAA---AAGATACTTT-AAAAACATTAAATGACTTT-CAAA
AATTGTTAG-------------------GCGATATTAATTGGATTCGGCCAACTCTAGGC
ATTCCTACTTATGCCATGTCAAATTTGTTCTCTATCCTAAGA-GGAGATCCAGACTT-AA
ATAGTAAAAGAATATTAACCCCAGAGGCAAC-AAAAGAAATTAAATTAGTGGAAG--AA-
AAAATTCAGTCAGCGCAAATAAATAGGATA------GATCCTTTAGCCCCACTCCAACTT
TTGAT-------TTTTGC-TACTACACATTCTCCAACAGGCATCATTATTCAAAACACTG
ATCTTGTGGAGTGGTCATTTCTTTCTCACAGT-ACAATTAAGACTTTTACATTGTACTTG
GATCAAATAGCTACATTAATTGGTCA-GGCAAGACTACGGATAA-----TAAAATTGTGT
----GGTAATGACCCAGAC-AAAATAGTTGTTCCT--TTAACCAAGGAACAAGTTAGGCA
AGCCTTTA--TCAATTCTGGTGCATGGCAGA--TCGGCCTTGCTAATTTTGTGG-GAGTT
ATTG--ATAATCATTACCC-AAAAACAAAAATCTTCCAG-TTTTTAAAATTGACTACTTG
GA-TTTTACCTAAAATTACCAGA-CATGAG-CCTTTAGAAAA------------------
--TGCTCTGA-CAGTAT-TTACTGATGGTTCCAGCAA-TGGAAAAGCGGCTTACACAGGA
CCAAAAGAGCGAG---TAATCAAAACT-CAG-TATCAATCAGCTCAAAGAGCAGAG-TTG
GTTG-CAGTCATTACAGTGTT-ACAAGATTTTAATCAACCTGTTAA-TATTA-T------
ATCAGATTCTGCATATGTAGTACAGGCTACAAGGGATGTTGAGACAGCTCTAATTAAATA
TA-GCATGGATGATCAGTTAAACC--AGTTGTTTAATTTA--------------------
--------------TTACAACAA-ACTGTAAG-AAAAAGAAATTTCCCATTTTATAT-TA
CTCA-TATTCGAGC--ACAC--ACTAATTTGCCA-GGACCTTTAACTATAGCAAATGAAC
AAGCTGACTTACTGGTATCCTCTGCATTCA-TAAAAGCACAAGAACTTCA-TGC---TTT
GACTCATGTAAATGCAGCAG-GGTTAAAAAACAAATTTGATGTCACATGGAAACAGGC-A
AAAGATATTGTACAACATTGCACCCAG-TGTCAAGTACTACACCTA-CCCACTCA-AGAG
GC---AGGAGTGAATCCCAGA-GGTCTGTGT-CCTAATGCATTATGGCAAATGGATGTTA
CC---CATGTACCTTCATTTGGA----------------AAATTATCATATGTTCATGTA
-ACAGTTGATACTTATTCACATTTCATATGGGCAACATGCCAGACAGGAG---AAAGTAC
TTCCCATGTT---AAAAAACA-----TT--TATTATCTTGTTTTGCTGTAATGGGAGTTC
C---------------AG-AAAAAA-TTAAAACTGA--CAATGGA--CCAGGTTATTGTA
GTAAAGCTT--------TCCAAAAATTCTTAAATCAGTGGAATATTAC-------ACATA
CAACAGGAATTC------------------------------------------------
-------------CTTATAATTCCCAAGGACAGG-CCATAGTTGAAAGAACTAATAGAA-
CACTCAAAACTCAATTAATTAAAC-------AAAAAAAA--GGGGGAGA---C-------
------------------------------------------------------------
-----------------------AGTAAG-------------------------------
------------GAGTATACCA-----------CTCCTCAGATGCAGCTTAATCTAGCAC
TCT---------------------------------------------------------
------AT-ACTTTAAATTTTTTAAACATTTATAGAAATCAGACT-ACTACTTCTGCAGA
ACAACA-TCTTACTGGT---AAAAAGAACAGTCCACATGAAGGAAAACTGATTT-GGTGG
AAAGACAACAAAAATAAGACATGGG-AAATAGGGAAGGTGATAACCTGGGGAAGAGGTTT
TGC-TTGTGT----TTCACC---AGGAGAAAA-TC------AGCTTCCTGTTTGGATACC
CACTAAACATTT-GAAGTTCTACAATGAA-------------CCCATCGGAGATGCAAA-
-----------------------GAAAAGCGCCTCCACGGAGACGAAAACACC-------
----GCAA------------------------------TCG-GCACC-ATTGAC------
------------------------------------------------------------
------------------------------------------------------------
---------------------------------------
>18-38612209_RM8
GAAAAATC-AAGAAAGAAAAGGAA-TAGGGTATCCTTTTTAGGGGCGGCCACTGTAGCGC
CTCCTAAACCCATTCCATTAACTT---GGAAAACAGAAAAACCG------------GTAT
GGGTAAATCAGTGGCCGCTA-CCGAAGC-AAAAACTGGAGGCTTTACATTCATTAGCA-A
AGGAACAATTTAAAAAAGGACACATTGAGCCT--------TCATTCTCACCCTGGAATTC
TCCTGTATTTGTAATAC--AG---AAAAAATCAGGCAAATGGC--GTATGTTAATGGACT
TA-AGAG-CCGTAAATGCTGTAATTCAACCCAT-GGGGCCTCTTCAACCCGGATTGCCCT
CTCCGGCCATGATCCCAAAAGACTGGCCTTTAATTATAATTGATCTTAAGGATT-GC---
------------------TTTTTT---------------------------------ACC
ATTCCTCTGGCAGAGCAAGATTGTGAAAAATTTGCCTTTACTATACCAGCCATAAATAAT
AAAGAACCAGCCACCAGGTT-----------------------------------TCAGT
GGAAAGTACTACCTCAGGGAATGCTTAATAGTCC--AACTATTTGTCAAAC--TTTCGTA
GGTCAAGTCCTTCAACCAGTTAGAGACAA--ATT-TTCCGATTGTTGTATCATTCACTAT
ATTGATGATA-TTTTATGTGCTGCAGAAACAAGAGAAAAATT-AATTGACTGTTACACAT
TTCTGCAAGCAGAGGTTGCCAACGCA-GGACTAACAATAGCATCGGATAAGATCCAAACC
TCTGCTCCTTTTCATTATTTAGGGATGCAGATAG-AAAATAGAAAAATT---AAGCCAC-
AAA---AAAT-AGAAATAAGAA---AAGATACTTT-AAAAACATTAAATGACTTT-CAAA
AATTGTTAG-------------------GCGATATTAATTGGATTCGGCCAACTCTAGGC
ATTCCTACTTATGCCATGTCAAACTTGTTCTCTATCCTAAGA-GGAGATCCAGACTT-AA
ATAGTAAAAGAATATTAACCCCAGAGGCAAC-AAAAGAAATTAAATTAGTGGAAG--AA-
AAAATTCAGTCAGCGCAAATAAATAGGATA------GATCCTTTAGCCCCACTCCAACTT
TTGAT-------TTTTGC-TACTACACATTCTCCAACAGGCATCATTATTCAAAACACTG
ATCTCGTGGAGTGGTCATTTCTTTCTCACAGT-ACAATTAAGACTTTTACATTGTACTTG
GATCAAATAGCTACATTAATTGGTCA-GGCAAGACTACGGATAA-----TAAAATTGTGT
----GGTAATGACCCAGAC-AAAATAGTTGTTCCT--TTAACCAAGGAACAAGTTAGGCA
AGCCTTTA--TCAATTCTGGTGCATGGCAGA--TCGGCCTTGCTAATTTTGTGG-GAGTT
ATTG--ATAATCATTACCC-AAAAACAAAAATCTTCCAG-TTTTTAAAATTGACTACTTG
GA-TTTTACCTAAAATTACCAGA-CATGAG-CCTTTAGAAAA------------------
--TGCTCTGA-CAGTAT-TTACTGATGGTTCCAGCAA-TGGAAAAGCGGCTTACACAGGA
CCAAAAGAGCGAG---TAATCAAAACT-CAG-TATCAATCAGCTCAAAG---AGAG-TTG
GTTG-CAGTCATTACAGTGTT-ACAAGATTTTAATCAACCTGTTAA-TATTA-T------
ATCAGATTCTGCATATGTAGTACAGGCTACAAGGGATGTTGAGACAGCTCTAATTAAATA
TA-GCATGGATGATCAGTTAAACC--AGTTGTTTAATTTA--------------------
--------------TTACAACAA-ACTGTAAG-AAAAAGGAATTTCCCATTTTATAT-TA
CTCA-TATTCGAGC--ACAC--ACTAATTTGCCA-GGACCTTTAACTATAGCAAATGAAC
AAGCTGACTTACTGGTATCCTCTGCATTCA-TAAAAGCACAAGAACTTCA-TGC---TTT
GACTCATGTAAATGCAGCAG-GGTTAAAAAACAAATTTGATGTCACATGGAAACAGGC-A
AAAGATATTGTACAACATTGCACCCAG-TGTCAAGTACTACACCTG-CCCACTCA-AGAG
GC---AGGAGTGAATCCCAGA-GGTCTGTGT-CCTAATGCATTATGGCAAATGGATGTTA
CC---CATGTACCTTCATTTGGA----------------AAATTATCATATGTTCATGTA
-ACAGTTGATACTTATTCACATTTCATATGGGCAACATGCCAGACAGGAG---AAAGTAC
TTCCCATGTT---AAAAAACA-----TT--TATTATCTTGTTTTGCTGTAATGGGAGTTC
C---------------AG-AAAAAA-TTAAAACTGA--CAATGGA--CCAGGTTATTGTA
GTAAAGCTT--------TCCAAAAATTCTTAAATCAGTGGAATATTAC-------ACATA
CAACAGGAATTC------------------------------------------------
-------------CTTATAATTCCCAAGGACAGG-CCATAGTTGAAAGAACTAATAGAA-
CACTCAAAACTCAGTTAGTTAAAC-------AAAAAAAA--GGGGGAGA---C-------
------------------------------------------------------------
-----------------------AGTAAG-------------------------------
------------GAGTGTACCA-----------CTCCTCAGATGCAGCTTAATCTAGCAC
TCT---------------------------------------------------------
------AT-ACTTTAAATTTTTTAAACATTTATAGAAATCAGACT-ACTACTTCTGCAGA
ACAACA-TCTTACTGGT---AAAAAGAACAGTCCACATGAAGGAAAACTGATTT-GGTGG
AAAGACAACAAAAATAAGACATGGG-AAATAGGGAAGGTGATAACCTGGGGAAGAGGTTT
TGC-TTGTGT----TTCACC---AGGAGAAAA-TC------AGCTTCCTGTTTGGATACC
CACTAAACATTT-GAAGTTCTACAATGAA-------------CCCATCGGAGATGCAAA-
-----------------------GAAAAGCGCCTCCACGGAGACGGAAACACC-------
----GCAA------------------------------TCGAGCCC--ATTGAC------
------------------------------------------------------------
------------------------------------------------------------
---------------------------------------
>X-149369113_RM10
GAAAAATC-AAGAAAGAAAAGGAA-TAGGGTATCCTTTTTAGGGGCGGCCACTGTAGCGC
CTCCTAAACCCATTCCATTAACTT---GGAAAACAGAAAAACCG------------GTAT
GGGTAAATCAGTGGCCGCTA-CCGAAGC-AAAAACTGGAGGCTTTACATTCATTAGCA-A
AGGAACAATTTAAAAAAGGACACATTGAGCCT--------TCATTCTCACCCTGGAATTC
TCCTGTATTTGTAATTC--AG---AAAAAATCAGGCAAATGGC--GTATGTTAATGGACT
TA-AGAG-CCGTAAATGCTGTAATTCAACCCAT-GGGGCCTCTTCAACCCGGATTGCCCT
CTCCGGCCATGATCCCAAAAGACTGGCCTTTAATTATAACTGATCTTAAGGATT-GC---
------------------TTTTTT---------------------------------ACC
ATTCCACTGGCAGAGCAAGATTGTGAAAAATTTGCCTTTACTATACCAGCCATAAATAAT
AAAGAACCAGCCACCAGGTT-----------------------------------TCAGT
GGAAAGTACTACCTCAGGGAATGCTTCATAGTCC--AACTATTTGTCAGAC--TTTCGTA
GGTCAAGTCCTTCAACCAGTTAGAGACAA--GTT-TTCCGATTGTTGTATCATTCACTAT
ATTGATGATA-TTTTATGTGCTGCAGAAACAAGAGA-AAATT-AATTGACTGTTACACAT
TTCTGCAAGCAGAGGTTGCCAACGCA-GGACTAACAATAGCATCGGATAAGATCCAAACC
TCTGCTCCTTTTCATTATTTAGGGATGCAGATAG-AAAATAGAAAAATT---AAGCCAC-
AAA---AAAT-AGAAATAAGAA---AAGATACTTT-AAAAACATTAAATGACTTT-CAAA
AATTGTTAG-------------------GCGATATTAATTGGATTCGGCCAACTCTAGGC
ATTCCTACTTATGCCATGTCAAATTTGTTCTCTATCCTAAGA-GGAGATCCAGACTT-AA
ATAGTAAAAGAATATTAACCCCAGAGGCAAC-AAAAGAAATTAAATTAGTGGAAG--AA-
AAAATTCAGTCAGCGCAAATAAATAGGATA------GATCCTTTAGCCCCACTCCAACTT
TTGAT-------TTTTGC-TACTGCACATTCTCCAACAGGCATCATTATTCAAAACACTG
ATCTTGTGGAGTGGTCATTTCTTTCTCACAGT-ACAATTAAGACTTTTACATTGTACTTG
GATCAAATAGCTACATTAATTGGTCA-GGCAAGATTACGGATAA-----TAAAATTGTGT
----GGTAATGACCCAGAC-AAAATAGTTGTTCCT--TTAACCAAGGAACAAGTTAGGCA
AGCCTTTA--TCAATTCTGGTGCATGGCAGA--TTGGCCTTGCTAATTTTGTGG-GAGTT
ATTG--ATAATCATTACCC-AAGAACAAAAATCTTCCAG-TTTTTAAAATTGACTACTTG
GA-TTTTACCTAAAATCACCAGA-CATGAG-CCTTTAGAAAA------------------
--TGCTCTGA-CAGTAT-TTACTGATGGTTCCAGCAA-TGGAAAAGCGGCTTACACAGGA
CCAAAAGAGCGAG---TAATCAAAACT-CAG-TATCAATCAGCTCAAAGAGCAGAG-TTG
GTTG-CAGTCATTACAGTGTT-ACAAGATTTTAATCAACCTGTTAATTATTA-T------
ATCAGATTCTGCATATGTAGTACAGGCTACAAGGGATGTTGAGACAGCTCTAATTAAATA
TAGGCATGGATGATCAGTTAAACC--AGTTGTTTATTTTT--------------------
--------------ATTCAACAA--CTGTAAG-AAAAAGGAATTTCCATTTTTATAT-TA
CTCA-TATTCGAGCA-ACACTAACTAATTTGCCA-GGA-CTTTAACTATGCAAAATGAAC
AAGCTGACTTACTGGTATCCTCTGCATTA--TAAAAGCACAAGAACTTCATTGC---TTT
GACT-ATGTAAATGCAGCAGTGGTTAAAAAACAAATTTGATGTCACATGGAAAAGCAGCA
AAAGATATTGTGC-ACATTGCACCCAG-TGTCAAGTACTACACCTG-CCCACTCATAGAG
GCA--AGGAGTGAATCCCAGAGGGTCTGTGTCCCTAATGCATTATGGCA-ATGGATGTTA
CCGGTCATGTACCTTCATTTGGA------------------AATATAATATGTTAATGTA
-ACAGTTGATACTTATTCACATTTCATATGGGCAACATGCCAGACAGAGA---AAAGTAC
TTCCCATGTT---AAAAAACA-----TTTATATTATCTTG-TTTGCTGTATATGGAGTTC
C---------------AG-AAAAA--TTAAAACTGGACAAATGGGACCCAGGTTATTGTA
GTAAAGCTT--------TCCAAAAATTCTTAAATCAGTGGAATATTAC-------ACATA
CAACAGGAATTC------------------------------------------------
-------------CTTATA--TTCCAAGGACAGGACCATAGTTGAAAGAACTAATAGAAC
CACTCAAAACTCAGTTAGTTAAAC------AAAAAAGAG--GGCGGAGAAGTA-------
------------------------------------------------------------
-----------------------AGTAAG-------------------------------
------------GAGTGTAACA------------TCCTCAGATGCAGCTTAATCTAGCA-
TCT---------------------------------------------------------
------ATAACTTTAAATTTTTTAAACATTTATAGAAATCAGACTAACTACTTCTGCAGA
ACAACA-TCTTACTGGG---AAAAAGAACAGTCCACATGAAGGAAAACTGATTT-GGTGG
AAAAACAACAAAAATAAGACATGGG-AAATAGGGAAGGTGATAACCTGGGGAAGAGGTTT
TGCTTTGTGT----TTCACC---AGGAGCAAA-TC------AGCTTCCTGTTTGGATACC
CACTAAACATTT-GAAGTTCTACAATGAA-------------CCCATCGGAGATGCAAA-
-----------------------GAAAAGCGCCTCCACGGAGAC-GAAACACC-------
---GGCAA------------------------------TCGAGCACCAATTGAC------
------------------------------------------------------------
------------------------------------------------------------
---------------------------------------
>9-41587351_RM10
GAAAAATC-AAGAAAGAAAAGGAA-TAGGATATCATTTTTAGGGGCGGCCGCTGTAGAGC
CTCCTAAACCCATTCCATTAACTT---GGAAAACAGAAAAACCG------------GTAT
GGGTAACTCAGTGGCCGCTA-CCGAAGC-AAAAACTGGAGGCTTTACATTTATTAGCA-A
AGGAACAATTAAAATAGCGACACATTGAGCCT--------TCATTCTCACCCTGGAATTC
TCCTGTATTTGTAATTC--AG---AAAAAATCAGGCAAATGGC--ATATGTTAATGGACT
TA-AGAG-CCGTAAATGCTGTAATTCAACCCAT-GGGGCCTCTTCAACCCGGATTGCCCT
CTCCGGCCATGATCCCAAAAGACTGGCCTTTAATTATAATTGATCTTAAGGATT-GC---
------------------TTTTTT---------------------------------ACC
ATTCCTCTGGCAGAGCAAGATTGTGAAAAATTTGCCTTTACTATACCAGCCATAAATAAT
AAAGAACCAGCCACCAGGTT-----------------------------------TCAGT
GGAAAGTACTACCTCAGGGAATGCTTAATAGTCC--AACTATTTGTCAAAC--TTTCATA
GGTCAAGTCCTTCAACCAGTTAGAGACAA--ATT-TTCAGATTGTTATATCATTCACTAT
ATTGATGATA-TTTTATGTGCTGCAGAAACAAGAGACAAATT-AATTGACTGTTACACAT
TTCTGCAAGCAGAGGTTGCCAACGCT-GGACTAACAATAGCATCTGATAAGATCCAAACC
TCTGCTCCTTTTCATTATTTAGGGATGCAGATAG-AAAATAGAAAAATT---AAGCCAC-
AAA---AAAT-AGAAATAAGAA---AAGATACTTT-AAAAACATTAAATGACTTT-CAAA
AATTGTTGG-------------------GAGATATTAATTGGATTCGGCCAACTCTAGGC
ATTCCTACTTATGCCATGTTAAATTTGTTCTCTATCCTAAGA-GGAGAACCAGACTT-AA
ATAGTAAAAGAATATTAACCCCAGAGGCAAC-AAAATAAATTAAATTAGTGGAAG--AA-
AAAATTCAGTCAGCGCAAATAAGTAGAATA------GATCCCTTAGCCCCACTCCAACTT
TTGAT-------TTTTAC-TACTGCACATTCTCCAACAGGCATCATTATTCAAAACACTG
ATCTTGTGGAGTGGTCATTTCTTCCTCACAGT-ACAGTTAAGACTTTTACATTGTACTTG
GATCAAATAGCTACATTAATTGGTCA-GGCAAGATTACGAATAA-----TAAAATTGTGT
----GGTAATGACCAAGAC-AAAATAGTTATTCCT--TTAACCAAGGAACAAGTTAGACA
AGCCTTTA--TCAATTCTGGTGCATGGCAGA--TTGGCCTTGCTGATTTTGTGG-GAATC
ATTG--ATAATCATTACCC-AAAAACAAA-ATCTTCCAG-TTTTTAAAATTGACTACTTG
GA-TTTTACCTAAAATTACCAGA-CATGAA-CCTTTAAAAAA------------------
--TGCTCTGA-CAATAT-TTACTGATGGTTCCAGCAA-TGGAAAAGCGGCTTACACAGGA
CCAAAAGAGCGAG---TAATCAAAACT-CAA-TATCAATCAGCTCAAAGGGCAGAG-TTG
GTTG-CAGTCATTACAGTGCT-ACAAGATTTTGATCAACCTGTTAA-TATTA-T------
ATCAGATTCTGCATATGTAGTACAGGCTACAAGGGATGTTGAGACAGCTCTAATTAAATA
TA-CCATGGATGATCAGTTAAACC--AGTTGTTCAATTTA--------------------
--------------TTACAACAA-ACTCTAAG-AAAAAGGAATTTCCCATTTTATAT-TA
CTCA-TATTAGAGC--ACAC--ACTAATTTACCA-GGACCTTTAACTATAGCAAATGAAC
AAGCTGACTTACTGGTATCCTCTGCATTCA-TAAAAGCACAAGAACTTCC-TGC---TTT
GACTCATGTAAATGCAGTAG-GGTTAAAAAACAAATTTGATGTCACATGGAAACAGGC-A
AAAGATATTGTACAACATTGCACCCAA-TGTCAAGTACTACACCTG-CCCACCCA-AGAG
GC---AGGAGTTAATCCCAGA-GGTCTGTGT-ACTAATGCATTATGGCAAATGGATGTTA
CC---CATGTACCTTCGTTTGGA----------------AAATTATCATATGTTCATGTA
-ACAGTTGATACTTATTCACATTTCATATGGGCAACATGCCAGACAGGAG---AAAGTAC
TTCCCATGTT---AAAAAACA-----TT--TATTATCTTGTTTTGCTGTAATGGGAGTTC
C---------------AG-AAAAAA-TTAAAACTGA--CAATGGA--CCAGGTTATTGTA
GTAAAGCTT--------TCCAAAAATTCTTAAATCAGTGTAATATTAC-------ACATA
CAACAGGAATTC------------------------------------------------
-------------CTTATAATTCGCAAGGACAGG-CCATAGTTGAAAGAACTAATAGAA-
CACTCAAAACTCAGTTAGTTAAAC-------AAAAAAAA--GGGGGAGA---C-------
------------------------------------------------------------
-----------------------AGTAAG-------------------------------
------------GAGTGTACCA-----------CTCCTCAGATGCAGCTTAATCTAGCAC
TCT---------------------------------------------------------
------AT-ACTTTAAATTTTTTAAACATTTATAGAAATCAGACT-ACTACTTCTGCAGA
ACAACA-TCTTACTGGT---AAAAAGAACAGTCCACATGAAGGAAAACTGATTT-GGTGG
AAAGACAACAAAAATAAGACATGGG-AAATAGGGAAGGTGATAACCTGGGGAAGAGGTTT
TCC-TTGTGT----TTCACC---AGGAGAAAA-TA------AGCTTCCTGTTTGGATACC
CACTAAACATTT-GAAGTTCTACAATGAAGTTCTACAATGGGTTCATTGTAGATGCAAA-
-----------------------GAAAAGCGCCTCCACGGAGACAGAA-CATC-------
----ACAA------------------------------TGGAGCACC-ATTGAC------
------------------------------------------------------------
------------------------------------------------------------
---------------------------------------
>7-125627095_RM10
GAAAAATC-AAGAAAGAAAAGGAA-TAGGGTATCCTTT-TAGGGGCGGCCACTGTAGCGC
CTCCTAAACCCATTCCATTAACTT---GGAAAACAGAAAAACCG------------GTAT
GGGTAAATCAGTGGCCGCTA-CCGAAGC-AAAAACTGGAGGCTTTACATTCATTAGCA-A
AGGAACAATTAAAAAAAGGACACATTGAGCCT--------TCATTCTCACCCTGGAATTC
TCCTGTATTTGTAATTC--AG---AAAAAATCAGGCAAATGGC--GTATGTTAATGGACT
TA-AGAG-CCGTAAATGCTGTAATTCAACCCAT-GGGGCCTCTTCAACCCGGATTGCCCT
CTCCGGCCATGATCCCAAAAGACTGGCCTTTAATTATAATTGATCTTAAGGATT-GC---
------------------TTTTTT---------------------------------ACC
ATTCCTCTAGCAGAGCAAGATTGTGAAAATTTTGCCTTTACTATACCAGCCATAAATAAT
AAAGAACCAGCCACCAGGTT-----------------------------------CCAGT
GGAAAGTACTACCTCAGGGAATGCTTAATAGTCC--AACTATTTGTCAAAC--TTTCGTA
AGTCAAGTCCTTCAACCAGTTAGAGACAA--ATT-TTCAGATTGTTATATCATTCACTAT
ATTGATGATA-TTTTATGGGCTGCAGAAACAAGAGAAAAATT-AATTGACTGTTACACAT
TTCTGCAAGCAGAGGTTGCCAACGCA-GGACTAACAATAGCATCGGATAAGATCCAAACC
TCTGCTCCTTTTCATTATTTAGGGATGCAGATAG-AAAATAGAAAAATT---AAGCCAC-
AAA---AAAT-AGAAATAAGAA---AAGATACTTT-AAAAACATTAAATGACTTT-CAAA
AATTGTTAG-------------------GCGATATTAATTGGATTCGGCCAACTCTAGGC
ATTCCTACTTATGCCATGTCAAATTTGTTCTCTATCCTAAGA-GGAGATCCAGACTT-AA
ATAGTAAAAGAATATTAACCCCAGAGGCAAC-AAAAGAAATTAAATTAGTGGAAG--AA-
AAAATTCAGTCAGCGCAAATAAATAGGATA------GATCCTTTAGCCCCACTCCAACTT
TTGAT-------TTTTGC-TACTACACATTCTCCAACAGGCATCATTATTCAAAACACTG
ATCTTGTGGAGTGGTCATTTCTTTCTCACAGT-ACAATTAAGACTTTTACATTGTACTTA
GATCAAATAGCTACATTAATTGGTCA-GGCAAGATTACGGATAA-----TAAAATTGTGT
----GGTAATGACCCAGAC-AAAATAGTTGTTCCT--TTAACCAAGGAACAAGTTAGGCA
AGCCTTTA--TCAATTCTGGTGCATGGCAGA--TCGGCCTTGCTAATTTTGTGG-GAGTT
ATTG--ATAATCATTACCC-AAGAACAAAAATCTTCCAG-TTTTTAAAATTGACTACTTG
GA-TTTTACCTAAAATCACCAGA-CATGAG-CCTTTAGAAAA------------------
--TGCTCTGA-CAGTAT-TTACTGATGGTTCCAGCAA-TGGAAAAGCGGCTTACACAGGA
CCAAAAGAGCGAG---TAATCAAAACT-CAG-TATCAATCAGCTCAAAGAGCAGAG-TTG
GTTG-CAGTCATTACAGTGTT-ACAAGATTTTAATCAACCTGTTAA-TATTA-T------
ATCAGATTCTGCATATGTAGTACAGGCTACAAGGGATGTTGAGACAGCTCTAATTAAATA
TA-GCATGGATGATCAGTTAAACC--AGTTGTTTAATTTA--------------------
--------------TTACAACAA-ACTGTAAG-AAAAAGGAATTTCCCATTTTATAT-TA
CTCA-TATTCGAGC--ACAC--ACTAATTTGCCA-GGACCTTTAACTATAGCAAATGAAC
AAGCTGACTTACTGGTATCCTCTGCATTCA-TAAAAGCACAAGAACTTCA-TGC---TTT
GACTCATGTAAATGCAGCAG-GGTTAAAAAACAAATTTGATGTCACATGGAAACAGGC-A
AAAGATATTGTACAACATTGCACCCAG-TGTCAAGTACTACACCTA-CCCACTCA-AGAG
GC---AGGAGTGAATCCCAGA-GGTCTGTGT-CCTAATGCATTATGGCAAATGGATGTTA
CC---CATGTACCTTCATTTGGA----------------AAATTATCATATGTTCATGTA
-ACAGTTGATACTTATTCACATTTCATATGGGCAACATGCCAGACAGGAG---AAAGTAC
TTCCCATGTT---AAAAAACA-----TT--TATTATCTTGTTTTGCTGTAATGGGAGTTC
C---------------AG-AAAAAA-TTAAAACTGA--CAATGGA--CCAGGTTATTGTA
GTAAAGCTT--------TCCAAAAATTCTTAAATCAGTGGAATATTAC-------ACATA
CAACAGGAATTC------------------------------------------------
-------------CTTATAATTCCCAAGGACAGG-CCATAGTTGAAAGAACTAATAGAA-
CACTCAAAACTCAGTTAGTTAAAC-------AAAAAAAA--GGGGGAGA---C-------
------------------------------------------------------------
-----------------------AGTAAG-------------------------------
------------GAGTGTACCA-----------CTCCTCAGATGCAGCTTAATCTAGCAC
TCT---------------------------------------------------------
------AT-ACTTTAAATTTTTTAAACATTTATAGAAATCAGACT-ACTACTTCTGCAGA
ACAACA-TCTTACTGGT---AAAAAGAACAGTCCACATGAAGGAAAACTGATTT-GGTGG
AAAGACAACAAAAATAAGACATGGG-AAATAAGGAAGGTGATAACCTGGGGAAGAGGTTT
TGC-TTGTGT----TTCACC---AGGAGAAAA-TC------AGCTTCCTGTTTGGATACC
CACTAAACATTT-GAAGTTCTACAATGAA-------------CCCATCAGAGATGCAAA-
-----------------------GAAAAGCGCCTCCACGGAGACGGAAACACC-------
----GCAA------------------------------TCGA-CACC-ATTGAC------
------------------------------------------------------------
------------------------------------------------------------
---------------------------------------
>15-44821048_RM10
GAAAAATC-AAGAAAGAAAAGGAA-TAGGGTATCCTTTTTAGG-GCGGCCACTGTAGCGC
CTCCTAAACCCATTCCATTAACTT---GGAAAACAGAAAAACCG------------GTAT
GGGTAAATCAGTGGCCGCTA-CCGAAGC-AAAAACTGGAGGCTTTACATTCATTAGCA-A
AGGAACAATTAAAAAAAGGACACATTGAGCCT--------TCATTCTCACCCTGGAATTC
TCCTGTATTTGTAATTC--AG---AAAAAATCAGGCAAATGGC--GTATGTTAATGGACT
TA-AGAG-CCGTAAATGCTGTAATTCAACCCAT-GGGGCCTCTTCAACCCGGATTGCCCT
CTCCGGCCATGATCCCAAAAGACTGGCCTTTAATTATAATTGATCTTAAGGATT-GC---
------------------TTTTTT---------------------------------ACC
ATTCCTCTGGCAGAGCAAGATTGTGAAAAATTTGCCTTTACTATACCAGCCATAAATAAT
AAAGAACCAGCCACCAGGTT-----------------------------------TCAGT
GGAAAGTACTACCTCAGG-AATGCTTAATAGTCC--AACTATTTGTCAAAC--TTTCGTA
GGTCAAGTCCTTCAACCAGTTAGAGACAA--ATT-TTCAGATTGTTATATCATTCACTAT
ATTGATGATA-TTTTATGTGCTGCAGAAACAAGTGACAAATT-AATTGACTGTTACACAT
TTCTGCAAGCAGAGGTTGCCAACGCA-GGACTAACAATAGCATCGGATAAGATCCAAACC
TCTGCTCCTTTTCATTATTTAGGGATGCAGATAG-AAAATAGAAAAATT---AAGCCAC-
AAA---AAAT-AGAAATAAGAA---AAGATACTTT-AAAAACATTAAATGACTTT-CAAA
AATTGTTAG-------------------GCGATATTAATTGGATTCGGCCAACTCTAGGC
ATTCCTACTTATGCCATGTCAAACTTGTTCTCTATCCTAAGA-GGAGATCCAGACTT-AA
ATAGTAAAAGAATATTAACCCCAGAGGCAAC-AAAAGAAATTAAATTAGTGGAAG--AA-
AAAATTCAGTCGGCGCAAATAAATAGGATA------GATCCTTTAGCCCCACTCCAACTT
TTGAT-------TTTTGC-TACTACACATTCTCCAACAGGCATCATTATTCAAAACACTG
ATCTTGTGGAGTGGTCATTTCTTTCTCACAGT-ACAATTAAGACTTTTACATTGTACTTG
GATCAAATAGCTACATTAATTGGTCA-GGCAAGACTACGGATAA-----TAAAATTGTGT
----GGTAATGACCCAGAC-AAAATAGTTGTTCCT--TTAACCAAGGAACAAGTTAGGCA
AGCCTTTA--TCAATTCTGGTGCATGGCAGA--TCGGCCTTGCTAATTTTGTGG-GAGTT
ATTG--ATAATCATTACCC-AAAAACAAAAATCTTCCAG-TTTTTAAAATTGACTACTTG
GA-TTTTACCTAAAATTACCAGA-CATGAG-CCTTTAGAAAA------------------
--TGCTCTGA-CAGTAT-TTACTGATGGTTCCAGCAA-TGGAAAAGCGGCTTACACAGGA
CCAAAAGAGCGAG---TAATCAAAACT-CAG-TATCAATCAGCTCAAAGAGCAGAG-TTG
GTTG-CAGTCATTACAGTGTT-ACAAGATTTTAATCAACCTGTTAA-TATTA-T------
ATCAGATTCTGCATATGTAGTACAGGCTACAAGGGATGTTGAGACAGCTCTAATTAAATA
TA-GCATGGATGATCAGTTAAACC--AGTTGTTTAATTTA--------------------
--------------TTACAACAA-ACTGTAAG-AAAAAGAAATTTCCCATTTTATAT-TA
CTCA-TATTCGAGC--ACAC--ACTAATTTGCCA-GGACCTTTAACTATAGCAAATGAAC
AAGCTGACTTACTGGTATCCTCTGCATTCA-TAAAAGCACAAGAACTTCA-TGC---TTT
GACTCATGTAAATGCAGCAG-GGTTAAAAAACAAATTTGATGTCACATGGAAACAGGC-A
AAAGATATTGTACAACATTGCACCCAG-TGTCAAGTACTACACCTA-CCCACTCA-AGAG
GC---AGGAGTGAATCCCAGA-GGTCTGTGT-CCTAATGCATTATGGCAAATGGATGTTA
CC---CATGTACCTTCATTTGGA----------------AAATTATCATATGTTCATGTA
-ACAGTTGATACTTATTCACATTTCATATGGGCAACATGCCAGACAGGAG---AAAGTAC
TTCCCATGTT---AAAAAACA-----TT--TATTATCTTGTTTTGCTGTAATGGGAGTTC
C---------------AG-AAAAAA-TTAAAACTGA--CAATGGA--CCAGGTTATTGTA
GTAAAGCTT--------TCCAAAAATTCTTAAATCAGTGGAATATTAC-------ACATA
CAACAGGAATTC------------------------------------------------
-------------CTTATAATTCCCAAGGACAGG-CCATAGTTGAAAGAACTAATAGAA-
CACTCAAAACTCAATTAATTAAAC-------AAAAAAAA--GGGGGAGA---C-------
------------------------------------------------------------
-----------------------AGTAAG-------------------------------
------------GAGTATACCA-----------CTCCTCAGATGCAGCTTAATCTAGCAC
TCT---------------------------------------------------------
------AT-ACTTTAAATTTTTTAAACATTTATAGAAATCAGACT-ACTACTTCTGCAGA
ACAACA-TCTTACTGGT---AAAAAGAACAGTCCACATGAAGGAAAACTGATTT-GGTGG
AAAGACAACAAAAATAAGACATGGG-AAATAGGGAAGGTGATAACCTGGGGAAGAGGTTT
TGC-TTGTGT----TTCACC---AGGAGAAAA-TC------AGCTTCCTGTTTGGATACC
CACTAAACATTT-GAAGTTCTACAATGAA-------------CCCATCGGAGATGCAAA-
-----------------------GAAAAGCGCCTCCACGGAGACGAAAACACC-------
----GCAA------------------------------TCGAG-ACC-ATTGAC------
------------------------------------------------------------
------------------------------------------------------------
---------------------------------------
>X-3424153_RM10
GAAAAATC-AAGAAAGAAAAGGAA-TAGGGTATCCTTTTTAGGGGCGGCCACTGTAGCGC
CTCCTAAACCCATTCCATTAACTT---GGAAAACAGAAAAACCG------------GTAT
GGGTAAATCAGTGGCCGCTA-CCGAAGC-AAAAACTGGAGGCTTTACATTCATTAGCA-A
AGGAACAATTTAAAAAAGGACACATTGAGCCT--------TCATTCTCACCCTGGAATTC
TCCTGTATTTGTAATAC--AG---AAAAAATCAGGCAAATGGC--GTATGTTAATGGACT
TA-AGAG-CCGTAAATGCTGTAATTCAACCCAT-GGGGCCTCTTCAACCCGGATTGCCCT
CTCCGGCCATGATCCCAAAAGACTGGCCTTTAATTATAACTGATCTTAAGGATT-GC---
------------------TTTTTT---------------------------------ACC
ATTCCACTGGCAGAGCAAGATTGTGAAAAATTTGCCTTTACTATACCAGCCATAAATAAT
AAAGAACCAGCCACCAGGTT-----------------------------------TCAGT
GGAAAGTACTACCTCAGGGAATGCTTCATAGTCC--AACTATTTGTCAGAC--TTTCGTA
GGTCAAGTCCTTCAACCAGTTAGAGACAA--GTT-TTCCGATTGTTGTATCATTCACTAT
ATTGATGATA-TTTTATGTGCTGCAGAAACAAGAGAAAAATT-AATTGACTGTTACACAT
TTCTGCAAGCAGAGGTTGCCAACGCA-GGACTAACAATAGCATCGGATAAGATCCAAACC
TCTGCTCCTTTTCATTATTTAGGGATGCAGATAG-AAAATAGAAAAATT---AAGCCAC-
AAA---AAAT-AGAAATAAGAA---AAGATACTTT-AAAAACATTAAATGACTTT-CAAA
AATTGTTAG-------------------GCGATATTAATTGGATTCGGCCAACTCTAGGC
ATTCCTACTTATGCCATGTCAAATTTGTTCTCTATCCTAAGA-GGAGATCCAGACTT-AA
ATAGTAAAAGAATATTAACCCCAGAGGCAAC-AAAAGAAATTAAATTAGTGGAAG--AA-
AAAATTCAGTCAGCGCAAATAAATAGGATA------GATCCTTTAGCCCCACTCCAACTT
TTGAT-------TTTTGC-TACTGCACATTCTCCAACAGGCATCATTATTCAAAACACTG
ATCTTGTGGAGTGGTCATTTCTTTCTCACAGT-ACAATTAAGACTTTTACATTGTACTTG
GATCAAATAGCTACATTAATTGGTCA-GGCAAGATTACGGATAA-----TAAAATTGTGT
----GGTAATGACCCAGAC-AAAATAGTTGTTCCT--TTAACCAAGGAACAAGTTAGGCA
AGCCTTTA--TCAATTCTGGTGCATGGCAGA--TTGGCCTTGCTAATTTTGTGG-GAGTT
ATTG--ATAATCATTACCC-AAGAACAAAAATCTTCCAG-TTTTTAAAATTGACTACTTG
GA-TTTTACCTAAAATCACCAGA-CATGAG-CCTTTAGAAAA------------------
--TGCTCTGA-CAGTAT-TTACTGATGGTTCCAGCAA-TGGAAAAGCGGCTTACACAGGA
CCAAAAGAGCGAG---TAATCAAAACT-CAG-TATCAATCAGCTCAAAGAGCAGAG-TTG
GTTG-CAGTCATTACAGTGTT-ACAAGATTTTAATCAACCTGTTAA-TATTA-T------
ATCAGATTCTGCATATGTAGTACAGGCTACAAGGGATGTTGAGACAGCTCTAATTAAATA
TA-GCATGGATGATCAGTTAAACC--AGTTGTTTAATTTA--------------------
--------------TTACAACAA-ACTGTAAG-AAAAAGGAATTTCCCATTTTATAT-TA
CTCA-TATTCGAGC--ACAC--ACTAATTTGCCA-GGACCTTTAACTATAGCAAATGAAC
AAGCTGACTTACTGGTATCCTCTGCATTCA-TAAAAGCACAAGAACTTCA-TGC---TTT
GACTCATGTAAATGCAGCAG-GGTTAAAAAACAAATTTGATGTCACATGGAAACAGGC-A
AAAGATATTGTGCGACATTGCACCCAG-TGTCAAGTACTACACCTG-CCCACTCA-AGAG
GC---AGGAGTGAATCCCAGA-GGTCTGTGT-CCTAATGCATTATGGCAAATGGATGTTA
CC---CATGTACCTTCATTTGGA----------------AAATTATCATATGTTCATGTA
-ACAGTTGATACTTATTCACATTTCATATGGGCAACATGCCAGACAGGAG---AAAGTAC
TTCCCATGTT---AAAAAACA-----TT--TATTATCTTGTTTTGCTGTAATGGGAGTTC
C---------------AG-AAAAAA-TTAAAACTGA--CAATGGA--CCAGGTTATTGTA
GTAAAGCTT--------TCCAAAAATTCTTAAATCAGTGGAATATTAC-------ACATA
CAACAGGAATTC------------------------------------------------
-------------CTTATAATTCCCAAGGACAGG-CCATAGTTGAAAGAACTAATAGAA-
CACTCAAAACTCAGTTAGTTAAAC-------AAAAAAAA--GGGGGAGA---C-------
------------------------------------------------------------
-----------------------AGTAAG-------------------------------
------------GAGTGTACCA-----------CTCCTCAGATGCAGCTTAATCTAGCAC
TCT---------------------------------------------------------
------AT-ACTTTAAATTTTTTAAACATTTATAGAAATCAGACT-ACTACTTCTGCAGA
ACAACA-TCTTACTGGT---AAAAAGAACAGTCCACATGAAGGAAAACTGATTT-GGTGG
AAAGACAACAAAAATAAGACATGGG-AAATAGGGAAGGTGATAACCTGGGGAAGAGGTTT
TGC-TTGTGT----TTCACC---AGGAGCAAA-TC------AGCTTCCTGTTTGGATACC
CACTAAACATTT-GAAGTTCTACAATGAA-------------CCCATCGGAGATGCAAA-
-----------------------GAAAAGCGCCTCCACGGAGACGGAAACACC-------
----GCAA------------------------------TCG-GCACC-ATTGAC------
------------------------------------------------------------
------------------------------------------------------------
---------------------------------------
>14-335347_RM10
GAAAAATC-AAGAAAGAAAAGGAA-TAGGGTATCCTTTTTAGGGGCGGCCACTGTAGCGC
CTCCTAAACCCATTCCATTAACTT---GGAAAACAGAAAAACCG------------GTAT
GGGTAAATCAGTGGCCGCTA-CCGAAGC-AAAAACTGGAGGCTTTACATTCATTAGCA-A
AGGAACAATTTAAAAAAGGACACATTGAGCCT--------TCATTCTCACCCTGGAATTC
TCCTGTATTTGTAATAC--AG---AAAAAATCAGGCAAATGGC--GTATGTTAATGGACT
TA-AGAG-CCGTAAATGCTGTAATTCAACCCAT-GGGGCCTCTTCAACCCGGATTGCCCT
CTCCGGCCATGATCCCAAAAGACTGGCCTTTAATTATAATTGATCTTAAGGATT-GC---
------------------TTTTTT---------------------------------ACC
ATTCCTCTGGCAGAGCAAGATTGTGAAAAATTTGCCTTTACTATACCAGCCATAAATAAT
AAAGAACCAGCCACCAGGTT-----------------------------------TCAGT
GGAAAGTACTACCTCAGGGAATGCTTAATAGTCC--AACTATTTGTCAAAC--TTTCGTA
GGTCAAGTCCTTCAACCAGTTAGAGACAA--ATT-TTCCGATTGTTATATCATTCACTAT
ATTGATGATA-TTTTATGTGCTGCAGAAACAAGAGAAAAATT-AATTGACTGTTACACAT
TTCTGCAAGCAGAGGTTGCCAACGCA-GGACTAACAATAGCATCGGATAAGATCCAAACC
TCTGCTCCTTTTCATTATTTAGGGATGCAGATAG-AAAATAGAAAAATT---AAGCCAC-
AAA---AAAT-AGAAATAAGAA---AAGATACTTT-AAAAACATTAAATGACTTT-CAAA
AATTGTTAG-------------------GCGATATTAATTGGATTCGGCCAACTCTAGGC
ATTCCTACTTATGCCATGTCAAACTTGTTCTCTATCCTAAGA-GGAGATCCAGACTT-AA
ATAGTAAAAGAATATTAACCCCAGAGGCAAC-AAAAGAAATTAAATTAGTGGAAG--AA-
AAAATTCAGTCAGCGCAAATAAATAGGATA------GATCCTTTAGCCCCACTCCAACTT
TTGAT-------TTTTGC-TACTACACATTCTCCAACAGGCATCATTATTCAAAACACTG
ATCTTGTGGAGTGGTCATTTCTTTCTCACAGT-ACAATTAAGAC-TTTACATTGTACTTG
GATCAAATAGCTACATTAATTGGTCA-GGCAAGATTACGGATAA-----TAAAATTGTGT
----GGTAATGACCCAGAC-AAAATAGTTGTTCCT--TTAACCAAGGAACAAGTTAGGCA
AGCCTTTA--TCAATTCTGGTGCATGGCAGA--TTGGCCTTGCTAATTTTGTGG-GAGTT
ATTG--ATAATCATTACCC-AAGAACAAAAATCTTCCAG-TTTTTAAAATTGACTACTTG
GA-TTTTACCTAAAATCACCAGA-CATGAG-CCTTTAGAAAA------------------
--TGCTCTGA-CAGTAT-TTACTGATGGTTCCAGCAA-TGGAAAAGCGGCTTACACAGGA
CCAAAAGAGCGAG---TAATCAAAACT-CAG-TATCAATCAGCTCAAAGAGCAGAG-TTG
GTTG-CAGTCATTACAGTGTT-ACAAGATTTTAATCAACCTGTTAA-TATTA-T------
ATCAGATTCTGCATATGTAGTACAGGCTACAAGGGATGTTGAGACAGCTCTAATTAAATA
TA-GCATGGATGATCAGTTAAACC--AGTTGTTTAATTTA--------------------
--------------TTACAACAA-ACTGTAAG-AAAAAGGAATTTCCCA-TTTATAT-TA
CTCA-TATTCGAGC--ACAC--ACTAATTTGCCA-GGACCTTTAACTATAGCAAATGAAC
AAGCTGACTTACTGGTATCCTCTGCATTCA-TAAAAGCACAAGAACTTCA-TGC---TTT
GACTCATGTAAATGCAGCAG-GGTTAAAAAACAAATTTGATGTCACATGGAAACAGGC-A
AAAGATATTGTACGACATTGCACCCAG-TGTCAAGTACTACACCTG-CCCACTCA-AGAG
GC---AGGAGTGAATCCCAGA-GGTCTGTGT-CCTAATGCATTATGGCAAATGGATGTTA
CC---CATGTACCTTCATTTGGA----------------AAATTATCATATGTTCATGTA
-ACAGTTGATACTTATTCACATTTCATATGGGCAACATGCCAGACAGGAG---AAAGTAC
TTCCCATGTT---AAAAAACA-----TT--TATTATCTTGTTTTGCTGTAATGGGAGTTC
C---------------AG-AAAAAA-TTAAAACTGA--CAATGGA--CCAGGTTATTGTA
GTAAAGCTT--------TCCAAAAATTCTTAAATCAGTGGAATATTAC-------ACATA
CAACAGGAATTC------------------------------------------------
-------------CTTATAATTCCCAAGGACAGG-CCATAGTTGAAAGAACTAATAGAA-
CACTCAAAACTCAATTAATTAAAC------AAAAAAAAA--GGGGGAGA---C-------
------------------------------------------------------------
-----------------------AGTAAG-------------------------------
------------GAGTGTACCA-----------CTCCTCAGATGCAGCTTAATCTAGCAC
TCT---------------------------------------------------------
------AT-ACTTTAAATTTTTTAAACATTTATAGAAATCAGACT-ACTACTTCTGCAGA
ACAACA-TCTTACTGGT---AAAAAGAACAGTCCACATGAAGGAAAACTGATTT-GGTGG
AAAAACAACAAAAATAAGACATGGG-AAATAGGGAAGGTGATAACCTGGGGAAGAGGTTT
TGC-TTGTGT----TTCACC---AGGAGCAAA-TC------AGCTTCCTGTTTGGATACC
CACTAAACATTT-GAAGTTCTACAATGAA-------------CCCATCAGAGATGCAAA-
-----------------------GAAAAGCGCCTCCACGGAGACGGAAACACC-------
----GCAA------------------------------TCGA-CACC-ATTGAC------
------------------------------------------------------------
------------------------------------------------------------
---------------------------------------
>16-22671660_RM10
------------------------------------------------------------
------------------------------------------------------------
------------------------------------------------------------
------------------------------------------------------------
------------------------------------------------------------
------------------------------------------------------------
------------------------------------------------------------
------------------------------------------------------------
------------------------------------------------------------
------------------------------------------------------------
------------------------------------------------------------
------------------------------------------------------------
------------------------------------------------------------
------------------------------------------------------------
------------------------------------------------------------
------------------------------------------------------------
------------------------------------------------------------
------------------------------------------------------------
------------------------------------------------------------
------------------------------------------------------------
------------------------------------------------------------
------------------------------------------------------------
------------------------------------------------------------
------------------------------------------------------------
------------------------------------------------------------
------------------------------------------------------------
-------------------------------CCTTTAGAAAA------------------
--TGCTCTGA-CAGTAT-TTACTGATGGTTCCAGCAA-TGGAAAAGCAGCTTACACAGGG
CCAAAAGAGTGAG---TAATCAAAACT-CAG-TATCAATCAGCTCAAAGGGCAGAGATTG
GTTG-CAGTCATTACAGTGTT-ACAAGATTTTAATCAACCTGTTAA-TATTA-T------
ATCAGATTCTGCATATGTAGTACAGGCTACAAGGGATGTTGAGACAGCTCTAATTAAATA
TA-GCATGGATGATCAGTTAAACT--AGTTGTTCAATTTA--------------------
--------------TTACAACAA-ACTGTAAG-AAAAAGGAATTTCCCATTTTATAT-TA
CTCA-TATTCAAGC--ACAC--ACTAATTTACCA-GGACCTTTAACTATAGCAAATGAAC
AAGCTGACTTACTGGTATCCTCTGCATTCT-TAAAAGCACAAGAACTTCA-TGC---TTT
GACTCACGTAAATGCAGCAG-GGTTAAAAAATAAATTTGATGTCACATGGAAACAGGC-A
AAATATATTGTACAACATTGCACCCAG-TGTCAAGTACTACACCTG-CCCACTCA-AGAG
GC---AGGAGTTAATCCCAGA-GGTCTGTGT-CCTAATGCATTATGGCAAATGGATGTTA
CC---CATGTACCTTCATTTGGA----------------AAATTATCATATGTTCATGTA
-ACAGTTGATACTTATTCACATTTCATATGGGCAACATGCCAGACAGGAG---AAAGTTC
TTCCCATGTT---AAAAAACA-----TT--TATTATCTTGTTTTACTGTAATGGGAGTTC
C---------------AG-AAAAAT-TTAAAACTGA--CAATAGA--CCAGGTTATTGTA
GTAAAGCTT--------TCCAAAAATTCTTAAATCAGTGGAATATTAC-------ACATA
CAACAGGAATTC------------------------------------------------
-------------CTTATAATTCCCAAGGACAGG-CCATAGTTGAAAGAACTAATAGAA-
CACTCAAAACTCAGTTAGTTAAAC--------AAAAAAA--GGGGGAGA---C-------
------------------------------------------------------------
-----------------------AGTAAG-------------------------------
------------GAGTGTACCA-----------CTCCTCAGATGCAGCTTAATCTAGCAC
TCT---------------------------------------------------------
------AT-AGTTTAAATTTTTAAAACATTTATAGAAATCAGACT-ACTACTTCTGCAGA
ACAACA-TCTTACTGGT---AAAAAGAACAGTCCACATGAAGGAAAACTGATTT-GGTGG
AAAGACAACAAAAATAAGACATGGG-AAATAGGGAAGGTGATAACCTGGGGAAGAGGTTT
TGC-TTGTGT----TTCACC---AGGAGAAAA-TC------AGCTTCCTATTTGGATACC
CACTAAACATTT-GAAGTTCTACAATGAA-------------CCCATCAGAGATGCAAA-
-----------------------GGAAAGCACCTCCACAGAGACGGAAACACC-------
----GCTA------------------------------TTGAGCACC-ATTGAC------
------------------------------------------------------------
------------------------------------------------------------
---------------------------------------
>8-108561428_RM10
GAAAAATC-AAGAAAGAAAAGGAA-TAGGGTATCCTTTTTAGGGGCGGCCACTGTAGCGC
CTCCTAAACCCATTCCATTAACTT---GGAAAACAGAAAAACCG------------GTAT
GGGTAAATCAGTGGCCGCTA-CCGAAGC-AAAAACTGGAGGCTTTACATTCATTAGCA-A
AGGAACAATT-AAAAAAGGACACATTGAGCCT--------TCATTCTCACCCTGGAATTC
TCCTGTATTTGTAATAC--AG---AAAAAATCAGGCAAATGGC--GTATGTTAATGGACT
TA-AGAG-CCGTAAATGCTGTAATTCAACCCAT-GGGGCCTCTTCAACCCGGAATGCCCT
CTCCGACCATGATCCCAAAAGACTGGCCTTTAATTATAATTGATCTTAAGGATT-GC---
------------------TTTTTT---------------------------------ACC
ATTCCTCTGGCAGAGCAAGATTGTGAAAAATTTGCCTTTACTATACCAGCCATAAATAAT
AAAGAACCAGCCACCAGGTT-----------------------------------CCAGT
GGAAAGTACTACCTCAGGGAATGCTTAATAGTCC--AACTATTTGTCAAAC--TTTCGTA
GGTCAAGTCCTTCAACCAGTTAGAGACAA--ATT-TTCCGATTGTTATATCATTCACTAT
ATTGATGATA-TTTTATGTGCTGCAGAAACAAGAGAAAAATT-AATTGACTGTTACACAT
TTCTGCAAGCAGAGGTTGCCAACGCA-GGACTAACAATAGCATCGGATAAGATCCAAACC
TCTGCTCCTTTTCATTATTTAGGGATGCAGATAG-AAAATAGAAAAATT---AAGCCAC-
AAA---AAAT-AGAAATAAGAA---AAGATACTTT-AAAAACATTAAATGACTTT-CAAA
AATTGTTAG-------------------GCGATATTAATTGGATTCGGCCAACTCTAGGC
ATTCCTACTTATGCCATGTCAAACTTGTTCTCTATCCTAAGA-GGAGATCCAGACTT-AA
ATAGTAAAAGAATATTAACCCCAGAGGCAAC-AAAAGAAATTAAATTAGTGGAAG---A-
AAAATTCAGTCAGCGCAAATAAATAGGATA------GATCCTTTAGCCCCACTCCAACTT
TTGAT-------TTTTGC-TACTACACATTCTCCAACAGGCATCATTATTCAAAACACTG
ATCTTGTGGAGTGGTCATTTCTTTCTCACAGT-ACAATTAAGACTTTTACATTTTACTTG
GATCAAATAGCTACATTAATTGGTCA-GGCAAGATTACGGATAA-----TAAAATTGTGT
----GGTAATGACCCAGAC-AAAATAGTTGTTCCT--TTAACCAAGGAACAAGTTAGGCA
AGCCTTTA--TCAATTCTGGTGCATGGCAGA--TTGGCCTTGCTAATTTTGTGG-GAGTT
ATTG--ATAATCATTACCC--AAAACAAAAATCTTCCAG-TTTTTAAAATTGACTACTTG
GA-TTTTACCTAAAATCACCAGA-CATGAG-CCTTTAGAAAA------------------
--TGCTCTGA-CAGTAT-TTACTGATGGTTCCAGCAA-TGGAAAAGCGGCTTACACAGGA
CCAAAAGAGCGAG---TAATCAAAACT-CAC-TATCAATCAGCTCAAAGAGCAGAG-TTG
GTTG-CAGTCATTACAGTGTT-ACAAGATTTTAATCAACCTGTTAA-TATTA-T------
ATCAGATTCTGCATATGTAGTACAGGCTACAAGGGATGTTGAGACAGCTCTAATTAAATA
TA-GCATGGATGATCAGTTAAACC--AGTTGTTTAATTTA--------------------
--------------TTACAACAA-ACTGTAAG-AAAAAGGAATTTCCCATTTTATAT-TA
CTCA-TATTCGAGC--ACAC--ACTAATTTGCCA-GGACCTTTAACTATAGCAAATGAAC
AAGCTGACTTACTGGTATCCTCTGCATTCA-TAAAAGCACAAGAACTTCA-TGC---TTT
GACTCATGTAAATGCAGCAG-GGTTAAAAAACAAATTTGATGTCACATGGAAACAGGC-A
AAAGATATTGTACGACATTGCACCCAG-TGTCAAGTACTACACCTG-CCCACTCA-AGAG
GC---AGGAGTGAATCCCAGA-GGTCTGTGT-CCTAATGCATTATGGCAAATGGATGTTA
CC---CATGTACCTTCATTTGGA----------------AAATTATCATATGTTCATGTA
-ACAGTTGATACTTATTCACATTTCATATGGGCAACATGCCAGACAGGAG---AAAGTAC
TTCCCATGTT---AAAAAACA-----TT--TATTATCTTGTTTTGCTGTAATGGGAGTTC
C---------------AG-AAAAAA-TTAAAACTGA--CAATGGA--CCAGGTTATTGTA
GTAAAGCTT--------TCCAAAAATTCTTAAATCAGTGGAATATTAC-------ACATA
CAACAGGAATTC------------------------------------------------
-------------CTTATAATTCCCAAGGACAGG-CCATAGTTGAAAGAACTAATAGAA-
CACTCGAAACTCAGTTAGTTAAAC-------AAAAAAAA--GGGGGAGA---C-------
------------------------------------------------------------
-----------------------AGTAAG-------------------------------
------------GAGTGTACCA-----------CTCCTCAGATGCAGCTTAATCTAGCAC
TTT---------------------------------------------------------
------AT-ACTTTAAATTTTTTAAACATTTATAGAAATCAGACT-ACTGCTTCTGCAGA
ACAACA-TCTTACTGGT---AAAAAGAACAGTCCACATGAAGGAAAACTGATTT-GGTGG
AAAGACAACAAAAATAAGACATGGG-AAATAGGGAAGGTGATAACCTGGGGAAGAGGTTT
TGC-TTGTGT----TTCACC---AGGAGCAAA-TC------AGCTTCCTGTTTGGATACC
CACTAAACATTT-GAAGTTCTACAATGAA-------------CCCATCAGAGATGCAAA-
-----------------------GAAAAGCGCCTCCACGGAGA--GGAGCACCATTGACT
AACGACAA------------------------------TCGAGCACC-ATTGAC------
------------------------------------------------------------
------------------------------------------------------------
---------------------------------------
>7-164761528_RM10
GAAAAATC-AAGAAAGAAAAGGAA-TAGGGTATCCTTTTTAGGGGCGGCCACTGTAGCGC
CTCCTAAACCCATTCCATTAACTT---GGAAAACAGAAAAACCG------------GTAT
GGGTAAATCAGTGGCCGCTA-CCGAAGC-AAAAACTGGAGGCTTTACATTCATTAGCA-A
AGGAACAATTAAAAAAAGGACACATTGAGCCT--------TCATTCTCACCCTGGAATTC
TCCTGTATTTGTAATAC--AG---AAAAAATCAGGCAAATGGC--GTATGTTAATGGACT
TA-AGAG-CCGTAAATGCTGTAATTCAATCCAT-GGGGCCTCTTCAACCCGGAATGCCCT
CTCCGACCATGATCCCAAAAGACTGGCCTTTAATTATAATTGATCTTAAGGATT-GC---
------------------TTTTTT---------------------------------ACC
ATTCCTCTGGCAGAGCAAGATTGTGAAAAATTTGCCTTTACTATACCAGCCATAAATAAT
AAAGAACCAGC-ACCAGGTT-----------------------------------CCAGT
GGAAAGTACTACCTCAGGGAATGCTTAATAGTCC--AACTATTTGTCAAAC--TTTCGTA
GGTCAAGTCCTTCAACCAGTTAGAGACAA--ATT-TTCCGATTGTTATATCATTCACTAT
ATTGATGATA-TTTTATGTGCTGCAGAAACAAGAGA-AAATT-AATTGACTGTTACACAT
TTCTGCAAGCAGAGGTTGCCAACGCA-GGACTAACAATAGCATCGGATAAGATCCAAACC
TCTGCTCCTTTTCATTATTTAGGGATGCAGATAG-AAAGTAGAAAAATT---AAGCCAC-
AAA---AAAT-AGAAATAAGAA---AAGATACTTTAAAAAACTTTAAATGACTTT-CAAA
AATTGTTAG-------------------GCGATATTAATTGGATTCGGCCAACTCTAGGC
ATTCCTACTTATGCCATGTCAAATTTGTTCTCTATCCTAAGA-GGAGATCCAGACTT-AA
ATAGTAAAAGAATATTAACCCCAGAGGCAAC-AAAAGAAATTAAATTAGTGGAAG--AA-
AAAATTCAGTCAGCGCAAATAAATAGGATA------GATCCTTTAGCCCCACTCCAACTT
TTGAT-------TTTTGC-TACTACACATTCTCCAACAGGCATCATTATTCAAAACACTG
ATCTTGTGGAGTGGTCATTTCTTTCTCACAGT-ACAATTAAGACTTTTACATTTTACTTG
GATCAAATAGCTACATTAATTGGTCA-GGCAAGATTACGGATAA-----TAAAATTGTGT
----GGTAATGACCCAGAC-AAAATAGTTGTTCCT--TTAACCAAGGAACAAGTTAGGCA
AGCCTTTA--TCAATTCTGGTGCATGGCAGA--TTGGCCTTGCTAATTTTGTGG-GAGTT
ATTG--ATAATCATTACCC-AAAAACAAAAATCTTCCAG-TTTTTAAAATTGACTACTTG
GA-TTTTACCTAAAATTACCAGA-CATGAG-CCTTTAGAAAA------------------
--TGCTCTGA-CAGTAT-TTACTGATGGTTCCAGCAA-TGGAAAAGCGGCTTACACAGGA
CCAAAAGAGCGAG---TAATCAAAACT-CAG-TATCAATCAGCTCAAAGAGCAGAG-TTG
GTTG-CAGTCATTACAGTGTT-ACAAGATTTTAATCAACCTGTTAA-TATTA-T------
ATCAGATTCTGCATATGTAGTACAGGCTACAAGGGATGTTGAGACAGCTCTAATTAAATA
TA-GCATGGATGATCAGTTAAACC--AGTTGTTTAATTTA--------------------
--------------TTACAACAA-ACTGTAAG-AAAAAGGAATTTCCCATTTTATAT-TA
CTCA-TATTCGAGC--ACAC--ACTAATTTGCCA-GGACCTTTAACTATAGCAAATGAAC
AAGCTGACTTACTGGTATCCTCTGCATTCA-TAAAAGCACAAGAACTTCA-TGC---TTT
GACTCATGTAAATGCAGCAG-GGTTAAAAAACAAATTTGATGTCACATGGAAACAGGC-A
AAAGATATTGTGCGACATTGCACCCAG-TGTCAAGTACTACACCTG-CCCACTCA-AGAG
GC---AGGAGTGAATCCCAGA-GGTCTGTGT-CCTAATGCATTATGGCAAATGGATGTTA
CC---CATGTACCTTCATTTGGA----------------AAATTATCATATGTTCATGTA
-ACAGTTGATACTTATTCACATTTCATATGGGCAACATGCCAGACAGGAG---AAAGTAC
TTCCCATGTT---AAAAAACA-----TT--TATTATCTTGTTTTGCTGTAATGGGAGTTC
C---------------AG-AAAAAA-TTAAAACTGA--CAATGGA--CCAGGTTATTGTA
GTAAAGCTT--------TCCAAAAATTCTTAAATCAGTGGAATATTAC-------ACATA
CAACAGGAATTC------------------------------------------------
-------------CTTATAATTCCCAAGGACAGG-CCATAGTTGAAAGAACTAATAGAA-
CACTCAAAACTCAGTTAGTTAAAC-------AAAACAAA--GGGGGAGA---C-------
------------------------------------------------------------
-----------------------AGTAAG-------------------------------
------------GAGTATACCA-----------CTCCTCAGATGCAGCTTAATCTAGCAC
TCT---------------------------------------------------------
------AT-ACTTTAAATTTTTTAAACATTTATAGAAATCAGACT-ACTACTTCTGCAGA
ACAACA-TCTTACTGGT---AAAAAGAACAGTCCACATGAAGGAAAACTGATTT-GGTGG
AAAGACAACAAAAATAAGACATGGG-AAATAGGGAAGGTGATAACCTGGGGAAGAGGTTT
TGC-TTGTGT----TTCACC---AGGAGAAAA-TC------AGCTTCCTGTTTGGATACC
CACTAAACATTT-GAAGTTCTACAATGAA-------------CCCATCAGAGATGCAAA-
-----------------------GAAAAGCGCCTCCACGGAGA--GGAGCACCATTGACT
AACAACAA------------------------------TCGAGCACC-ATTGAC------
------------------------------------------------------------
------------------------------------------------------------
---------------------------------------
>16-7266373_RM10
GAAAAATC-AAGAAAGAAAAGGAA-TAGGGTATCCTTTTTAGGGGCGGCCACTGTAGCGC
CTCCTAAACCCATTCCATTAACTT---GGAAAAC-GAAAAACCG------------GTAT
GGGTAAATCAGTGGCCGCTA-CCGAAGC-AAAAACTGGAGGCTTTACATTCATTAGCA-A
AGGAACAATTTAAAAAAGGACACATTGAGCCT--------TCATTCTCACCCTGGAATTC
TCCTGTATTTGTAATAC--AG---AAAAAATCAGGCAAATGGC--GTATGTTAATGGACT
TA-AGAG-CCGTAAATGCTGTAATTCAACCCAT-GGGGCCTCTTCAACCCGGATTGCCCT
CTCCGGCCATGATCCCAAAAGACTGGCCTTTAATTATAATTGATCTTAAGGATT-GC---
------------------TTTTTT---------------------------------ACC
ATTCCTCTGGCAGAGCAAGATTGTGAAAAATTTGCCTTTACTATACCAGCCATAAATAAT
AAAGAACCAGCCACCAGGTT-----------------------------------CCAGT
GGAAAGTACTACCTCAGGGAATGCTTAATAGTCC--AACTATTTGTCAAAC--TTTCGTA
GGTCAAGTCCTTCAACCAGTTAGAGACAA--ATT-TTCAGATTGTTGTATCATTCACTAT
ATTGATGATA-TTTTATGTGCTGCAGAAACAAGAGAAAAATT-AATTGACTGTTACACAT
TTCTGCAAGCAGAGGTTGCCATCGCA-GGACTAACAATAGCATCAGATAAGATCCAAACC
TCTGCTCCTTTTCATTATTTAGGGATGCAGATAG-AAAATAGAAAAATT---AAGCCAC-
AAA---AAAT-AGAAATAAGAA---AAGATACTTT-AAAAACATTAAATGACTTT-CAAA
AATTGTTAG-------------------GCGATATTAATTGGATTCGGCCAACTCTAGGC
ATTCCTACTTATGCCATGTCAAATTTGTTCTCTATCCTAAGA-GGAGATCCAGACTT-AA
ATAGTAAAAGAATATTAACCCCAGAGGCAAC-AAAAGAAATTAAATTAGTGGAAG--AA-
AAAATTCAGTCAGCGCAAATAAATAGGATA------GATCCTTTAGCCCCACTCCAACTT
TTGAT-------TTTTGC-TACTACACATTCTCCAACAGGCATCATTATTCAAAACACTG
ATCTTGTGGAGTGGTCATTTCTTTCTCACAGT-ACAATTAAGACTTTTACATTGTACTTG
GATCAAATAGCTACATTAATTGGTCA-GGCAAGATTACGGATAA-----TAAAATTGTGT
----GGTAATGACCCAGAC-AAAATAGTTGTTCCT--TTAACCAAGGAACAAGTTAGGCA
AGCCTTTA--TCAATTCTGGTGCATGGCAGA--TTGGCCTTGCTAATTTTGTGG-GAGTT
ATTG--ATAATCATTACCC-AAGAACAAAAATCTTCCAG-TTTTTAAAATTGACTACTTG
GA-TTTTACCTAAAATCACCAGA-CATGAG-CCTTTAGAAAA------------------
--TGCTCTGA-CAGTAT-TTACTGATGGTTCCAGCAA-TGGAAAAGCGGCTTACACAGGA
CCAAAAGAGCGAG---TAATCAAAACT-CAG-TATCAATCAGCTCAAAGAGCAGAG-TTG
GTTG-CAGTCATTACAGTGTT-ACAAGATTTTAATCAACCTGTTAA-TATTA-T------
ATCAGATTCTGCATATGTAGTACAGGCTACAAGGGATGTTGAGACAGCTCTAATTAAATA
TA-GCATGGATGATCAGTTAAACC--AGTTGTTTAATTTA--------------------
--------------TTACAACAA-ACTGTAAG-AAAAAGAAATTTCCCATTTTATAT-TA
CTCA-TATTCGAGC--ACAC--ACTAATTTGCCA-GGACCTTTAACTATAGCAAATGAAC
AAGCTGACTTACTGGTATCCTCTGCATTCA-TAAAAGCACAAGAACTTCA-TGC---TTT
GACTCATGTAAATGCAGCAG-GGTTAAAAAACAAATTTGATGTCACATGGAAACAGGC-A
AAAGATATTGTACAACATTGCACCCAG-TGTCAAGTACTACACCTA-CCCACTCA-AGAG
GC---AGGAGTGAATCCCAGA-GGTCTGTGT-CCTAATGCATTATGGCAAATGGATGTTA
CC---CATGTACCTTCATTTGGA----------------AAATTATCATATGTTCATGTA
-ACAGTTGATACTTATTCACATTTCATATGGGCAACATGCCAGACAGGAG---AAAGTAC
TTCCCATGCT---AAAAAACA-----TT--TATTATCTTGTTTTGCTGTAATGGGAGTTC
C---------------AG-AAAAAA-TTAAAACTGA--CAATGGA--CCAGGTTATTGTA
GTAAAGCTT--------TCCAAAAATTCTTAAATCAGTGGAATATTAC-------ACATA
CAACAGGAATTC------------------------------------------------
-------------CTTATAATTCTCATGGACAGG-CCATAGTTGAAAGAACTAATAGAA-
CACTTAAAACTCAGTTAGTTAAAC-------AAAAAAAA--GGGGGAGA---C-------
------------------------------------------------------------
-----------------------AGTAAG-------------------------------
------------GAGTGTACCA-----------CTCCTCAGATGCAGCTTAATCTAGCAC
TCT---------------------------------------------------------
------AT-ACTTTAAATTTTTTAAACATTTATAGAAATCAGACT-ACTACTTCTGCAGA
ACAACA-TCTTACTGGT----AAAAGAACAGTCCACATGAAGGAAAACTGATTT-GGTGG
AAAGACAACAAAAATAAGACACGG--AAATAGGGAAGGTGATAACCTGGGGAAGAGGTTT
TGC-TTGTGT----TTCACC---AGGAGCAAA-TC------AGCTTCCTGTTTGGATACC
CACTAAACATTT-GAAGTTCTACAATGAA-------------CCCATCAGAGATGCAAA-
-----------------------GAAAAGCGCCTCCACGGAGACGGAAACACC-------
----GCAA------------------------------TCGAGCCC--ATTGAC------
------------------------------------------------------------
------------------------------------------------------------
---------------------------------------
>20-2853942_RM10
GAAAAATC-AAGAAAGAAAAGGAA-TAGGGTATCCTTTTTAGGGGCGGCCACTGTAGCGC
CTCCTAAACCCATTCCATTAACTT---GGAAAACAGAAAAACCG------------GTAT
GGGTAAATCAGTGGCCGCTA-CCGAAGC-AAAAACTGGAGGCTTTACATTCATTAGCA-A
AGGAACAATTTAAAAAAGGACACATTGAGCCT--------TCATTCTCACCCTGGAATTC
TCCTGTATTTGTAATAC--AG---AAAAAATCAGGCAAATGGC--GTATGTTAATGGACT
TA-AGAG-CCGTAAATGCTGTAATTCAACCCAT-GGGGCCTCTTCAACCCGGATTGCCCT
CTCCGGCCATGATCCCAAAAGACTGGCCTTTAATTATAATTGATCTTAAGGATT-GC---
------------------TTTTTT---------------------------------ACC
ATTCCTCTGGCAGAGCAAGATTGTGAAAAATTTGCCTTTACTATACCAGCCATAAATAAT
AAAGAACCAGCCACCAGGTT-----------------------------------CCAGT
GGAAAGTACTACCTCAGGGAATGCTTAATAGTCC--AACTATTTGTCAAAC--TTTCGTA
GGTCAAGTCCTTCAACCAGTTAGAGACAA--ATT-TTCAGATTGTTATATCATTCACTAT
ATTGATGATA-TTTTATGTGCTGCAGAAACAAGAGAAAAATT-AATTGACTGTTACACAT
TTCTGCAAGCAGAGGTTGCCAACGCA-GGACTAACAATAGCATCGGATAAGATCCAAACC
TCTGCTCCTTTTCATTATTTAGGGATGCAGATAG-AAAGTAGAAAAATT---AAGCCAC-
AAA---AAAT-AGAAATAAGAA---AAGATACTTT-AAAAACTTTAAATGACTTT-CAAA
AATTGTTAG-------------------GCGATATTAATTGGATTCGGCCAACTCTAGGC
ATTCCTACTTATGCCATGTCAAATTTGTTCTCTATCCTAAGA-GGAGATCCAGACTT-AA
ATAGTAAAAGAATATTAACCCCAGAGGCAAC-AAAAGAAATTAAATTAGTGGAAG--AA-
AAAATTCAGTCAGCGCAAATAAATAGGATA------GATCCTTTAGCCCCACTCCAACTT
TTGAT-------TTTTGC-TACTACACATTCTCCAACAGGCATCATTATTCAAAACACTG
ATCTTGTGGAGTGGTCATTTCTTTCTCACAGT-ACAATTAAGACTTTTACATTGTACTTG
GATCAAATAGCTACATTAATTGGTCA-GGCAAGATTACGGATAA-----TAAAATTGTGT
----GGTAATGACCCAGAC-AAAATAGTTGTTCCT--TTAACCAAGGAACAAGTTAGGCA
AGCCTTTA--TCAATTCTGGTGCATGGCAGA--TTGGCCTTGCTAATTTTGTGG-GAGTT
ATTG--ATAATCATTACCC-AAAAACAAAAATCTTCCAG-TTTTTAAAATTGACTACTTG
GA-TTTTACCTAAAATCACCAGA-CATGAG-CCTTTAGAAAA------------------
--TGCTCTGA-CAGTAT-TTACTGATGGTTCCAGCAA-TGGAAAAGCGGCTTACACAGGA
CCAAAAGAGCGAG---TAATCAAAACT-CAG-TATCAATCAGCTCAAAGAGCAGAG-TTG
GTTG-CAGTCATTACAGTGTT-ACAAGATTTTAATCAACCTGTTAA-TATTA-T------
ATCAGATTCTGCATATGTAGTACAGGCTACAAGGGATGTTGAGACAGCTCTAATTAAATA
TA-GCATGGATGATCAGTTAAACC--AGTTGTTTAATTTA--------------------
--------------TTACAACAA-ACTGTAAG-AAAAAGAAATTTCCCATTTTATAT-TA
CTCA-TATTCGAGC--ACAC--ACTAATTTGCCA-GGACCTTTAACTATAGCAAATGAAC
AAGCTGACTTACTGGTATCCTCTGCATTCA-TAAAAGCACAAGAACTTCA-TGC---TTT
GACTCATGTAAATGCAGCAG-GGTTAAAAAACAAATTTGATGTCACATGGAAACAGGC-A
AAAGATATTGTACAACATTGCACCCAG-TGTCAAGTACTACACCTG-CCCACTCA-AGAG
GC---AGGAGTGAATCCCAGA-GGTCTGTGT-CCTAATGCATTATGGCAAATGGATGTTA
CC---CATGTACCTTCATTTGGA----------------AAATTATCATATGTTCATGTA
-ACAGTTGATACTTATTCACATTTCATATGGGCAACATGCCAGACAGGAG---AAAGTAC
TTCCCATGTT---AAAAAACA-----TT--TATTATCTTGTTTTGCTGTAATGGGAGTTC
C---------------AG-AAAAAA-TTAAAACTGA--CAATGGA--CCAGGTTATTGTA
GTAAAGCTT--------TCCAAAAATTCTTAAATCAGTGGAATATTAC-------ACATA
CAACAGGAATTC------------------------------------------------
-------------CTTATAATTCCCAAGGACAGG-CCATAGTTGAAAGAACTAATAGAA-
CACTCAAAACTCAGTTAGTTAAAC-------AAAAAAAA--GGGGGAGA---C-------
------------------------------------------------------------
-----------------------AGTAAG-------------------------------
------------GAGTATACCA-----------CTCCTCAGATGCAGCTTAATCTAGCAC
TCT---------------------------------------------------------
------AT-ACTTTAAATTTTTTAAACATTTATAGAAATCAGACT-ACTACTTCTGCAGA
ACAACA-TCTTACTGGT---AAAAAGAACAGTCCACATGAAGGAAAACTGATTT-GGTGG
AAAGACAACAAAAATAAGACATGGG-AAATAGGGAAGGTGATAACCTGGGGAAGAGGTTT
TGC-TTGTGT----TTCACC---AGGAGAAAA-TC------AGCTTCCTGTTTGGATACC
CACTAAACATTT-GAAGTTCTACAATGAA-------------CCCATTGGAGATGCAAA-
-----------------------GAAAAGCGCCTCCACGGAGACGGAAACACC-------
----GCAA------------------------------TCG-GCACC-ATTGAC------
------------------------------------------------------------
------------------------------------------------------------
---------------------------------------
>1-179656575_RM10
GAAAAATC-AAGAAAGAAAAGGAA-TAGGGTATCCTTTTTAGGGGCGGCCACTGTAGCGC
CTCCTAAACCCATTCCATTAACTT---GGAAAACAGAAAAACCG------------GTAT
GGGTAAATCAGTGGCCGCTA-CCGAAGC-AAAAACTGGAGGCTTTACATTCATTAGCA-A
AGGAACAATTA-AAAAAGGACACATTGAGCCT--------TCATTCTCACCCTGGAATTC
TCCTGTATTTGTAATTC--AG---AAAAAATCAGGCAAATGGC--GTATGTTAATGGACT
TA-AGAG-CCGTAAATGCTGTAATTCAACCCAT-GGGGCCTCTTCAACCCGGATTGCCCT
CTCCGGCCATGATCCCAAAAGACTGGCCTTTAATTATAATTGATCTTAAGGATT-GC---
------------------TTTTTT---------------------------------ACC
ATTCCTCTGGCAGAGCAAGATTGTGAAAAATTTGCCTTTACTATACCAGCCATAAATAAT
AAAGAACCAGCCACCAGGTT-----------------------------------TCAGT
GGAAAGTACTACCTCAGGGAATGCTTAATAGTCC--AACTATTTGTCAAAC--TTTCGTA
GGTCAAGTCCTTCAACCAGTTAGAGACAA--ATT-TTCAGATTGTTATATCATTCACTAT
ATTGATGATA-TTTTATGTGCTGCAGAAACAAGTGACAAATT-AATTGACTGTTACACAT
TTCTGCAAGCAGAGGTTGCCAACGCA-GGACTAACAATAGCATCGGATAAGATCCAAACC
TCTGCTCCTTTTCATTATTTAGGGATGCAGATAG-AAAATAGAAAAATT---AAGCCAC-
AAA---AAAT-AGAAATAAGAA---AAGATACTTT-AAAAACATTAAATGACTTT-CAAA
AATTGTTAG-------------------GCGATATTAATTGGATTCGGCCAACTCTAGGC
ATTCCTACTTATGCCATGTCAAACTTGTTCTCTATCCTAAGA-GGAGATCCAGACTT-AA
ATAGTAAAAGAATATTAACCCCAGAGGCAAC-AAAAGAAATTAAATTAGTGGAAG--AA-
AAAATTCAGTCGGCGCAAATAAATAGGATA------GATCCTTTAGCCCCACTCCAACTT
TTGAT-------TTTTGC-TACTACACATTCTCCAACAGGCATCATTATTCAAAACACTG
ATCTCGTGGAGTGGTCATTTCTTTCTCACAGT-ACAATTAAGACTTTTACATTGTACTTG
GATCAAATAGCTACATTAATTGGTCA-GGCAAGACTACGGATAA-----TAAAATTGTGT
----GGTAATGACCCAGAC-AAAATAGTTGTTCCT--TTAACCAAGGAACAAGTTAGGCA
AGCCTTTA--TCAATTCTGGTGCATGGCAGA--TCGGCCTTGCTAATTTTGTGG-GAGTT
ATTG--ATAATCATTACCC-AAGAACAAAAATCTTCCAG-TTTTTAAAATTGACTACTTG
GA-TTTTACCTAAAATCACCAGA-CATGAG-CCTTTAGAAAA------------------
--TGCTCTGA-CAGTAT-TTACTGATGGTTCCAGCAA-TGGAAAAGCGGCTTACACAGGA
CCAAAAGAGCGAG---TAATCAAAACT-CAG-TATCAATCAGCTCAAAGAGCAGAG-TTG
GTTG-CAGTCATTACAGTGTT-ACAAGATTTTAATCAACCTGTTAA-TATTA-T------
ATCAGATTCTGCATATGTAGTACAGGCTACAAGGGATGTTGAGACAGCTCTAATTAAATA
TA-GCATGGATGATCAGTTAAACC--AGTTGTTTAATTTA--------------------
--------------TTACAACAA-ACTGTAAG-AAAAAGGAATTTCCCATTTTATAT-TA
CTCA-TATTCGAGC--ACAC--ACTAATTTGCCA-GGACCTTTAACTATAGCAAATGAAC
AAGCTGACTTACTGGTATCCTCTGCATTCA-TAAAAGCACAAGAACTTCA-TGC---TTT
GACTCATGTAAATGCAGCAG-GGTTAAAAAACAAATTTGATGTCACATGGAAACAGGC-A
AAAGATATTGTGCGACATTGCACCCAG-TGTCAAGTACTACACCCG-CCCACTCA-AGAG
GC---AGGAGTGAATCCCAGA-GGTCTGTGT-CCTAATGCATTATGGCAAATGGATGTTA
CC---CATGTACCTTCATTTGGA----------------AAATTATCATATGTTCATGTA
-ACAGTTGATACTTATTCACATTTCATATGGGCAACATGCCAGACAGGAG---AAAGTAC
TTCCCATGTT---AAAAAACA-----TT--TATTATCTTGTTTTGCTGTAATGGGAGTTC
C---------------AG-AAAAAA-TTAAAACTGA--CAATGGA--CCAGGTTATTGTA
GTAAAGCTT--------TCCAAAAATTCTTAAATCAGTGGAATATTAC-------ACATA
CAACAGGAATTC------------------------------------------------
-------------CTTATAATTCCCAAGGACAGG-CCATAGTTAAAAGAACTAATAGAA-
CACTCAAAACTCAGTTAGTTAAAC-------AAAAAAAG--GGGGGAGA---C-------
------------------------------------------------------------
-----------------------AGTAAG-------------------------------
------------GAGTGTACCA-----------CTCCTCAGATGCAGCTTAATCTAGCAC
TCT---------------------------------------------------------
------AT-ACTTTAAATTTTTTAAACATTTATAGAAATCAGACT-ACTACTTCTGCAGA
ACAACA-TCTTACTGGT---AAAAAGAACAGTCCACATGAAGGAAAACTGATTT-GGTGG
AAAGACAACAAAAATAAGACATGGG-AAATAGGGAAGGTGATAACCTGGGGAAGAGGTTT
TGC-TTGTGT----TTCACC---AGGAGCAAA-TC------AGCTTCCTGTTTGGATACC
CACTAAACATTT-GAAGTTCTACAATGAA-------------CCCATCGGAGATGCAAA-
-----------------------GAAAAGCGCCTCCACGGAGA--GGAGCACCATTGACT
AATAACAA------------------------------TCGAGCACC-ATTGAC------
------------------------------------------------------------
------------------------------------------------------------
---------------------------------------
>1-222894557_RM10
GAAAAATC-AAGAAAGAAAAGGAA-TAGGGTATCCTTTTTAGGGGCGGCCACTGTAGCGC
CTCCTAAACCCATTCCATTAACTT---GGAAAACAGAAAAACCG------------GTAT
GGGTAAATCAGTGGCCGCTACCCGAAGC-AAAAACTGGAGGCTTTACATTCATTAGCA-A
AGGAACAATTTAAAAAAGGACACATTGAGCCT--------TCATTCTCACCCTGGAATTC
TCCTGTATTTGTAATTC--AG---AAAAAATCAGGCAAATGGC--GTATGTTAATGGACT
TA-AGAG-CCGTAAATGCTGTAATTCAACCCAT-GGGGCCTCTTCAACCCGGATTGCCCT
CTCCGGCCATGATCCCAAAAGACTGGCCTTTAATTATAACTGATCTTAAGGATT-GC---
------------------TTTTTT---------------------------------ACC
ATTCCACTGGCAGAGCAAGATTGTGAAAAATTTGCCTTTACTATACCAGCCATAAATAAT
AAAGAACCAGCCACCAGGTT-----------------------------------TCAGT
GGAAAGTACTACCTCAGGGAATGCTTCATAGTCC--AACTATTTGTCAGAC--TTTCGTA
GGTCAAGTCCTTCAACTAGTTAGAGACAA--ATT-TTCCGATTGTTGTATCATTCACTAT
ATTGATGATA-TTTTATGTGCTGCAGAAACAAGAGAAAAATT-AATTGACTGTTACACAT
TTCTGCAAGCAGAGGTTGCCAACGCA-GGACTAACAATAGCATCGGATAAGATCCAAACC
TCTGCTCCTTTTCATTATTTAGGGATGCAGATAG-AAAATAGAAAAATT---AAGCCAC-
AAA---AAAT-AGAAATAAG-A---AAGATACTTT-AAAAACATTAAATGACTTT-CAAA
AATTGTTAG-------------------GCGATATTAATTGGATTCGGCCAACTCTAGGC
ATTCCTACTTATGCCATGTCAAATTTGTTCTCTATCCTAAGA-GGAGATCCAGACTT-AA
ATAGTAAAAGAATATTAACCCCAGAGGCAAC-AAAAGAAATTAAATTAGTGGAAG--AA-
AAAATTCAGTCAGCGCAAATAAATAGGATA------GATCCTTTAGCCCCACTCCAACTT
TTGAT-------TTTTGC-TACTGCACATTCTCCAACAGGCATCATTATTCAAAACACTG
ATCTTGTGGAGTGGTCATTTCTTTCTCACAGT-ACAATTAAGACTTTTACATTGTACTTG
GATCAAATAGCTACATTAATTGGTCA-GGCAAGACTACGGATAA-----TAAAATTGTGT
----GGTAATGACCCAGAC-AAAATAGTTGTTCCT--TTAACCAAGGAACAAGTTAGGCA
AGCCTTTA--TCAATTCTGGTGCATGGCAGA--TTGGCCTTGCTAATTTTGTGG-GAGTT
ATTG--ATAATCATTACCC-AAAAACAAAAATCTTCCAG-TTTTTAAAATTGACTACTTG
GA-TTTTACCTAAAATTACCAGA-CATGAG-CCTTTAGAAAA------------------
--TGCTCTGA-CAGTAT-TTACTGATGGTTCCAGCAA-TGGAAAAGCGGCTTACACAGGA
CCAAAAGAGCGAG---TAATCAAAACT-CAG-TATCAATCAGCTCAAAGAGCAGAG-TTG
GTTG-CAGTCATTACAGTGTT-ACAAGATTTTAATCAACCTGTTAA-TATTA-T------
ATCAGATTCTGCATATGTAGTACAGGCTACAAGGGATGTTGAGACAGCTCTAATTAAATA
TA-GCATGGATGATCAGTTAAACC--AGTTGTTTAATTTA--------------------
--------------TTACAACAA-ACTGTAAG-AAAAAGAAATTTCCCATTTTATAT-TA
CTCA-TATTCGAGC--ACAC--ACTAATTTGCCA-GGACCTTTAACTATAGCAAATGAAC
AAGCTGACTTACTGGTATCCTCTGCATTCA-TAAAAGCACAAGAACTTCA-TGC---TTT
GACTCATGTAAATGCAGCAG-GGTTAAAAAACAAATTTGATGTCACATGGAAACAGGC-A
AAAGATATTGTACGACATTGCACCCAG-TGTCAAGTACTACACCTG-CCCACTCA-AGAG
GC---AGGAGTGAATCCCAGA-GGTCTGTGT-CCTAATGCATTATGGCAAATGGATGTTA
CC---CACGTACCTTCATTTGGA----------------AAATTATCATATGTTCATGTA
-ACAGTTGATACTTATTCACATTTCATATGGGCAACATGCCAGACAGGAG---AAAGTAC
TTCCCATGTT---AAAAAACA-----TT--TATTATCTTGTTTTGCTGTAATGGGAGTTC
C---------------AG-AAAAAA-TTAAAACTGA--CAATGGA--CCAGGTTATTGTA
GTAAAGCTT--------TCCAAAAATTCTTAAATCAGTGGAATATTAC-------ACATA
CAACAGGAATTC------------------------------------------------
-------------CTTATAATTCCCAAGGACAGG-CCATAGTTGAAAGAACTAATAGAA-
CACTCAAAACTCAGTTAGTTAAAC--------AAAAAAA--GGGGGAGA---C-------
------------------------------------------------------------
-----------------------AGTAAG-------------------------------
------------GAGTGTACCA-----------CTCCTCAGATGCAGCTTAATCTAGCAC
TCT---------------------------------------------------------
------AT-ACTTTAAATTTTTTAAACATTTATAGAAATCAGACT-ACTACTTCTGCAGA
ACAACA-TCTTACTGGT---AAAAAGAACAGTCCACATGAAGGAAAACTGATTT-GGTGG
AAAGACAACAAAAATAAGACATGGG-AAATAGGGAAGGTGATAACCTGGGGAAGAGGTTT
TGC-TTGTGT----TTCACC---AGGAGCAAA-TC------AGCTTCCTGTTTGGATACC
CACTAAACATTT-GAAGTTCTACAATGAA-------------CCCATCGGAGATGCAAA-
-----------------------GAAAAGCGCCTCCACGGAGACGGAAACACC-------
----GCAA------------------------------TCGA-CACC-ATTGAC------
------------------------------------------------------------
------------------------------------------------------------
---------------------------------------
