# Supplementary material for: Recombinant origin and interspecies transmission of a HERV-K(HML-2)-related primate retrovirus with a novel RNA transport element
Source: eLife. 2024 Jul 22;13:e80216. doi: 10.7554/eLife.80216 (PMC11379458; doi:10.7554/eLife.80216)
Supplement: Figure 5—source data 3. [file elife-80216-fig5-data3.zip › fig5_source_data_3/fig5_source_data_3.fasta]

>SERV-K1_5LTR
--TGTGGGGAAAAGAA--AGAGATCAGCCT--GTTA-CTGTGTCTATATAGAAAG---AA
GTAGACATAAGAGACTCCATCTTGTTCTGTA-------------------TTTGAGA---
TGCTGTTAATCTGTGACCCT--------------A-------------------------
----------------CCCCCAACCTTGTCCTT-GCAAGAGACA-----TGTGC-----T
-GTGGTAACTCAAGGTTTAATGGATTTTGGGC--GTGCAGGGTGTGACTTTGTT------
------------------------------------------------------------
------------------------------------------------------------
------------------------CCTAGAAAAGCT-A---------------GGTATTG
TCCAAGGTTTATCCCCA-TGTGATAGGATGAAA---------------------------
------------------------------------------------------------
------------------------------------------------------------
------------------------------------------------------------
------------------------------------------------------------
------------------------------------------------------------
---------------------------------CAATGTTG--------CT---------
---AAA-AGGTT------------------------------------TA-TCTCAAGGC
ACAGGA-TTTACCTTTAAACT--TATTCATGTCAC------AGA---TCCT-TGTTCTTA
TGTCTTACTGCT------AATTTCCTCCCTAAAA---ATGATC------CTATTGTCCTG
CC------ACTC-CC--TTATCTTTAAGATGGTAAAGATAATTATCTATAAATACTAAGG
GAACTC-AGAGGCCGGTGCCGGC----------------GTGGGTCCTCTGTAAGCTGA-
-GCGCCGGTCCCCTGGGCCCCCGCTTTTCTTTCTCTATACTTTGTCTCTGTGTCT-TATT
TCTTTT-CT-CAAGTCTCTCG-TTCCACCTTACGAGAAACACCCA----CAGG-TGTGGA
-GGGGCAGG-----CCACCCCTTCA
>3-57697480_RM10_5LTR
--TGTGGGGAAAAGAA--AGAGATCAGCCT--GTTA-CTGTGTCTATATAGAAAG---AA
GTAGACATAAGAGACTCCATTTTGTTCTGTG-------------------TTTGAGA---
TGCTGTTAGTCTGTGACCCT--------------A-------------------------
----------------CCCCCAACCTTGTCCTT-GCAAGAGACA-----TGTGC-----T
-GTGGTAACTCAAGGTTTAATGGATTTTGGGC--GTGCAGGGTGTGACTTTGTT------
------------------------------------------------------------
------------------------------------------------------------
------------------------CCTAGATAAGCT-A---------------GGTATTG
TCTAAGGTTTCTCCCCA-TGTGATAGACTGAAA---------------------------
------------------------------------------------------------
------------------------------------------------------------
------------------------------------------------------------
------------------------------------------------------------
------------------------------------------------------------
---------------------------------CTATGCTG--------CC---------
---TAA-AGGTT--TATGG-AGATGTTTGCATA-------------TGCA-TCTCAAGGC
ACAGCC-TTGTCCTTTGAATT--TATTCATGTCAC----AGAGG---TTTT-TGTTCATA
TGTCTTACTGCC------GATTTCCTCTTTTTTC----TGTTT------ATATTGTCCTG
CC------ACTC-CC--CTGTCTTTAAGATGGTAAAGATAATTATCAATAAATACTAAGG
GAACTC-AGAGACCGGGGCCGGC----------------GTGGGTCCTCTGTAAGCTGA-
-GCGCCGGTCCCCTGGGCCCCG-CTTTTCTTTCTCTATACTTTGTCTCTGTGTCT-TATT
TCTTTT-CT-CAAGTCTCTCG-TTCCACCTAACGAGAAACACCCA----CAGG-TGTGGA
-GGGGCAGG-----CCACCCCTTCA
>11-111501531_RM10_3LTR
--TGTGGGGAAAAGAA--AGAGATCAGCCT--GTTA-CTGTGTCTATATAGAAAG---AA
GTAGACATAAGAGACTCCATTTTGTTCTGTA-------------------TTTGAGA---
TGCTGTTAATCTGTGACCCT--------------A-------------------------
----------------CCCCCAACCTTGTCCTT-GCAAGAGACA-----TGTGC-----T
-GTGGTAACTCAAGGTTTAATGGATTTTGGGC--GTGCAGGGTGTGACTTTGTT------
------------------------------------------------------------
------------------------------------------------------------
------------------------CCTAGAAAAGCT-A---------------GGTATTG
TCCAAGGTTTATCCCCA-TGTGATAGGATGAAA---------------------------
------------------------------------------------------------
------------------------------------------------------------
------------------------------------------------------------
------------------------------------------------------------
------------------------------------------------------------
---------------------------------CAATGTTG--------CT---------
---AAA-AGGTT------------------------------------TA-TCTCAAGGC
ACAGGA-TTTTCCTTTAAACT--TATTCATGTCAC------AGA---TCCT-TGTTCTTA
TGTCTTACTGCT------AATTTCCTCCCTAAAA---ACAATC------CTATTGTCCTG
CC------ACTC-CC--TTATCTTTAAGATGGTAAAGATAATTATCTATAAATACTAAGG
GAACTC-AGAGGCCGGTGCCGGC----------------GTGGGTCCTCTGTAAGCTGA-
-GCGCCGGTCCCCTGGGCCCCG-CTTTTCTTTCTCTATACTTTGTCTCTGTGTCT-TATT
TCTTTT-CT-CAAGTCTCTCG-TTCCACCTAACGAGAAACACCCA----CAGG-TGTGGA
-GGGGCAGG-----CCACCCCTTCA
>16-18308503_RM10_3LTR
--TGTGGGGAAAGAA---AGAGATCAGCCT--GTTA-CTGTGTCTATATAGAAAG---AA
GTAGACATAAGAGACTCCATTTTGTTCTGTG-------------------TTTGAGA---
TGCTGTTAGTCTGTGACCCT--------------A-------------------------
----------------CCCCCAATCTTGTCCTT-GCAAGAGACA-----TGTGC-----T
-GTGGTAACTCAAGGTT-AATGGATTTTGGGC--GTGCAGGGTGTGACTTTGTT------
------------------------------------------------------------
------------------------------------------------------------
------------------------CCTAGATAAGCT-A---------------GGTATTG
TCTAAGGTTTCTCCCCA-TGTGATAGACTGAAA---------------------------
------------------------------------------------------------
------------------------------------------------------------
------------------------------------------------------------
------------------------------------------------------------
------------------------------------------------------------
---------------------------------CTATGCTG--------CC---------
---TAA-AGGTT--TATGG-AGATGTTTGCATA-------------TGCA-TCTCAAGGC
ACAGCC-TTGTCCTTTGAATT--TATTCATGTCAC----AGAGG---TTTT-TGTTCATA
TGTCTTACTGCC------GATTTCCTCTTTTTTC---TTGTTT------ATATTGTCCTG
CC------ACTC-CC--CTGTCTTTAAGATGGTAAAGATAATTATCAATAAATACTAAGG
GAACTC-AGAGACCGGGGCCGGC----------------GTGGGTCCTCTGTAAGCTGA-
-GCACCGGTCCCCTGGGCCCCCGCTTTTCTTTCTCTATACTTTGTCTCTGTGTCT-TATT
TCTTTT-CT-CAAGTCTCTCG-TTCCACCTTACGAGAAACACCCA----CAGG-TGTGGA
-GGGGCAGG-----CCACCCCTTCA
>Un_NW_021161853v1-4120_RM10_3LTR
--TGTGGGGAAAAGAA--AGAGATCAGCCT--GTTA-CTGTGTCTATATAGAAAG---AA
GTAGACATAAGAGACTCCATTTTGTTCTGTA-------------------TTTGAGA---
TGCTGTTAGTCTGTGACCCT--------------A-------------------------
----------------CCCCCAACCTTGTCCTT-GCGAGAGACA-----TGTGC-----T
-GTGGTAACTCAAGGTTTAATGGATTTTGGGC--GTGCAGGGTGTGACTTTGTT------
------------------------------------------------------------
------------------------------------------------------------
------------------------CCTAGAAAAGCT----------------AGGTATTG
TCCAAGGTTTATCCCCA-TGTGATAGGATGAAA---------------------------
------------------------------------------------------------
------------------------------------------------------------
------------------------------------------------------------
------------------------------------------------------------
------------------------------------------------------------
---------------------------------CAATGTTG--------CT---------
---AAA-AGGTT-------------------------------------A-TCTCAAGGC
ACAGGA-TTTACCTTTAAACT--TATTCATGTCAC------AGA---TCCT-TGTTCTTA
TGTCTTACTGCT------AATTTCCTCCCTAAAA---ATGATC------CTATTGTCCTG
CC------ACTC-CC--TTATCCTTAAGATGGTAAAGATAATTATCTATAAATACTAAGG
GAACTC-AGAGGCCGGTGCCGGC----------------GTGGGTCCTCTGTAAGCTGA-
-GCGCCGGTCCCCTGGGCCCCCGCTTTTCTTTCTCTATACTTTGTCTCTGTGTCT-TATT
TCTTTT-CT-CAAGTCTCTCG-TTCCACCTAACGAGAAACACCCA----CAGG-TGTGGA
-GGGGCAGG-----CCACCCCTTCA
>16-60303645_RM10_3LTR
--TGTGGGGAAAAGAA--AGAGATCAGCCT--GTTA-CTGTGTCTATATAGAAAG---AA
GTAGACATAAGAGACCCCATTTTGTTCTGTA-------------------TTTGAGA---
TGCTGTTAATCTGTGACCCT--------------A-------------------------
----------------CCCCCAACCTTGTCCTT-GCAAGAGACA-----TGTGC-----T
-GTGGTAACTCAAGGTTTAATGGATTTTGGGC--GTGCAGGGTGTGACTTTGTT------
------------------------------------------------------------
------------------------------------------------------------
------------------------CCTAGAAAAGCT-A---------------GGTATTG
TCCAAGGTTTATCCCCA-TGTGATAGGATGAAA---------------------------
------------------------------------------------------------
------------------------------------------------------------
------------------------------------------------------------
------------------------------------------------------------
------------------------------------------------------------
---------------------------------CAATGTTG--------CT---------
---AAA-AGGTT------------------------------------TA-TCTCAAGGC
ACAGGA-TTTACCTTTAAACT--TATTCATGTCAC------AGA---TCCT-TGTTCTTA
TGTCTTACTGCT------AATTTCCTCCCTAAAA---ATGATC------CTATTGTCCTG
CC------ACTC-CC--TTATCTTTAAGATGGTAAAGATAATTATCTATAAATACTAAGG
GAACTC-AGAGGCCGGTGCCGGC----------------GTGGGTCCTCTGTAAGCTGA-
-GCGCCGGTCCCCTGGGCCCCCGCTTTTCTTTCTCTATACTTTGTCTCTGTGTCT-TATT
TCTTTT-CT-CAAGTCTCTCG-TTCCACCTAACGAGAAACACCCA----CAGG-TGTGGA
-GGGGCAGG-----CCACCCCTTCA
>1-43460676_RM10_3LTR
--TGTGGGGAAAAGAA--AGAGATCAGCCT--GTTA-CTGTGTCTATATAGAAAG---AA
GTAGACATAAGAGACTCCATTTTGTTCTGTG-------------------TTTGAGA---
TGCTGTTAGTCTGTGACCCT--------------A-------------------------
----------------CCCCCAATCTTGTCCTT-GCAAGAGACA-----TGTGC-----T
-GTGGTAACTCAAGGTT-AATGGATTTTGGGC--GTGCAGGGTGTGACTTTGTT------
------------------------------------------------------------
------------------------------------------------------------
------------------------CCTAGATAAGCT----------------AGGTATTG
TCTAAGGTTTCTCCCCA-TGTGATAGACTGAAA---------------------------
------------------------------------------------------------
------------------------------------------------------------
------------------------------------------------------------
------------------------------------------------------------
------------------------------------------------------------
---------------------------------CTATGCTG--------CC---------
---TAA-AGGTT--TATGG-AGATGTTTGCATA-------------TGCA-TCTCAAGGC
ACAGCC-TTGTCCTTTGAATT--TATTCATGTCAC----AGAGG---TTTT-TGTTCATA
TGTCTTACTGCC------GATTTCCTCTTTTTTC--TTTGTTT------ATATTGTCCTG
CC------ACTCCCC---TGTCTTTAAGATGGTAAAGATAATTATCAATAAATACTAAGG
GAACTC-AGAGAC-GGGGCCGGC----------------GTGGGTCCTCTGTAAGCTGA-
-GCGCCGGTCCCCTGGGCCCCCGCTTTTCTTTCTCTATACTTTGTCTCTGTGTCT-TATT
TCTTTT-CT-CAAGTCTCTCG-TTCCACCTTACGAGAAACACCCA----CAGG-TGTGGA
-GGGGCAGG-----CCACCCCTTCA
>1-223049853_RM10_3LTR
--TGTGGGGAAAAGAA--AGAGATCAGCCT--GTTA-CTGTGTCTATATAGAAAG---AA
GTAGACATAAGAGACTCCATTTTGTTCTGTA-------------------TTTGAGA---
TGCTGTTAGTCTGTGACCCT--------------A-------------------------
----------------CCCCCAACCTTGTCCTT-GCGAGAGACA-----TGTGC-----T
-GTGGTAACTCAAGGTTTAATGGATTTTGGGC--GTGCAGGGTGTGACTTTGTT------
------------------------------------------------------------
------------------------------------------------------------
------------------------CCTAGAAAAGCT-A---------------GGTATTG
TCCAAGGTTTATCCCCA-TGTGATAGGATGAAA---------------------------
------------------------------------------------------------
------------------------------------------------------------
------------------------------------------------------------
------------------------------------------------------------
------------------------------------------------------------
---------------------------------CAATGTTG--------CT---------
---AAA-AGGTT------------------------------------TA-TCTCAAGGC
ACAGGA-TTTTCCTTTAAACT--TATTCATGTCAC------AGA---TCCT-TGTTCTTA
TGTCTTACTGCT------AATTTCCTCCCTAAAA---ACGATC------CTATTGTCCTG
CC------ACTC-CC--TTATCCTTAAGATGGTAAAGATAATTATCTATAAATACTAAGG
GAACTC-AGAGGCCGGTGCCGGC----------------GTGGGTCCTCTGTAAGCTGA-
-GCGCCGGTCCCCTGGGCCCCCGCT----TTTCTCTATACTTTGTCTCTGTGTCT-TATT
TCTTTT-CT-CAAGTCTCTCG-TTCCACCTAACGAGAAACACCCA----CAGG-TGTGGA
-GGGGCAGG-----CCACCCCTTCA
>2-55496315_RM10_3LTR
--TGTGGGGAAAAGAA--AGAGATCAGCCT--GTTA-CTGTGTCTATATAGAAAG---AA
GTAGACATAAGAGACTCCATTTTGTTCTGTA-------------------TTTGAGA---
TGCTGTTAATCTGTGACCCT----------------------------------------
----------------ACCCCAACCTTGTCCTT-GCAAGAGACA-----TGTGC-----T
-GTGGTAACTCAAGGTTTAATGGATTTTGGGC--GTGCAGGGTGTGACTTTGTT------
------------------------------------------------------------
------------------------------------------------------------
------------------------CCTAGAAAAGCT-A---------------GGTATTG
TCCAAGGTTTATCCCCA-TGTGATAGGATGAAA---------------------------
------------------------------------------------------------
------------------------------------------------------------
------------------------------------------------------------
------------------------------------------------------------
------------------------------------------------------------
---------------------------------CAATGTTG--------CT---------
---AAA-AGGTT------------------------------------TA-TCTCAAGGC
ACAGGA-TTTACCTTTAAACT--TATTCATGTCAC------AGA---TCCT-TGTTCTTA
TGTCTTA-TGCT-------AATTTCTCCCTAAAA----TGATC------CTATTGTCCTG
CA---------CTCC--TTATCCTTAAGATGGTAAAGATAATTATCTATAAATACTAAGG
GAACTC-AGAGGCCGGTGCCGGC----------------GTGGGTCCTCTGTAAGCTGA-
-GCGCCGGTTCCCTGGGCCCCCGCTTTTCTTTCTCTATACTTTGTCTCTGTGTCT-TATT
TCTTTT-CT-CAAGTCTCTCG-TTCCACCTAACGAGAAACACCCA----CAGG-TGTGGA
-GGGGCAGG-----CCACCCCTTCA
>3-48283515_RM10_3LTR
--TGTGGGGAAA-GAA--AGAGATCAGCCT--GTTA-CTGTGTCTATATAGAAAG---AA
GTAGACGTAAGAGACTCCATTTTGTTCTGTA-------------------TTTGAGA---
TGCTGTTAATCTGTGACCCT--------------A-------------------------
----------------CCCCCAACCTTGTCCTT-GCAAGAGACA-----TGTGC-----T
-GTGGTAACTCAAGGTTTAATGGATTTTGGGC--GTGCAGGGTGTGACTTTGTT------
------------------------------------------------------------
------------------------------------------------------------
------------------------CCTAGAAAAGCT-A---------------GGTATTG
TCCAAGGTTTATCCCCA-TGTGATAGGATGAAA---------------------------
------------------------------------------------------------
------------------------------------------------------------
------------------------------------------------------------
------------------------------------------------------------
------------------------------------------------------------
---------------------------------CAATGTTG--------CT---------
---AAA-AGGTT------------------------------------TA-TCTCAAGGC
ACAGGA-TTTTCCTTTAAACT--TATTCATGTCAC------AGA---TCCT-TGTTCTTA
TGTCTTACTGCT------AATTTCCTCCCTAAAA---ATGATC------CTATTGTCCTG
CC------ACTC-CC--TTATCTTTAAGATGGTAAAGATAATTATCTATAAATACTAAGG
GAACTC-AGAGGCCAGTGCCGGC----------------GTGGGTCCTCTGTAAGCTGA-
-GCGCCGGTCCCCTGGGCCCCCGCTTTTCTTTCTCTATACTTTGTCTCTGTGTCT-TATT
TCTTTT-CT-CAAGTCTCTCG-TTCCACCTAACGAGAAACACCCA----CAGG-TGTGGA
-GGGGCAGG-----CCACCCCTTCA
>3-48283515_RM10_5LTR
--TGTGGGGAAAAGAA--AGAGATCAGCCT--GTTA-CTGTGTCTATATAGAAAG---AA
GTAGACGTAAGAGACTCCATTTTGTTCTGTA-------------------TTTGAGA---
TGCTGTTAATCTGTGACCCT--------------A-------------------------
----------------CCCCCAACCTTGTCCTT-GCAAGAGACA-----TGTGC-----T
-GTGGTAACTCAAGGTTTAATGGATTTTGGGC--GTGCAGGGTGTGACTTTGTT------
------------------------------------------------------------
------------------------------------------------------------
------------------------CCTAGAAAAGCT-A---------------GGTATTG
TCCAAGGTTTATCCCCA-TGTGATAGGATGAAA---------------------------
------------------------------------------------------------
------------------------------------------------------------
------------------------------------------------------------
------------------------------------------------------------
------------------------------------------------------------
---------------------------------CAATGTTG--------CT---------
---AAA-AGGTT------------------------------------TA-TCTCAAGGC
ACAGGA-TTTTCCTTTAAACT--TATTCATGTCAC------AGA---TCCT-TGTTCTTA
TGTCTTACTGCT------AATTTCCTCCCTAAAA---ACGATC------CTATTGTCCTG
CC------ACTC-CC--TTATCTTTAAGATGGTAAAGATAATTATCTATAAATACTAAGG
GAACTC-AGAGGCCGGTGCCGGC----------------GTGGGTCCTCTGTAAGCTGA-
-GCGCCGGTCCCCTGGGCCCCCGCTTT---TTCTCTATACTTTGTCTCTGTGTCT-TATT
TCTTTT-CT-CA-GTCTCTCG-TTCCACCTAACGAGAAACACCCA----CAGG-TGTGGA
-GGGGCAGG-----CCACCCCTTCA
>3-176305314_RM10_3LTR
--TGTGGGGAAAAGAA--AGAGATCAGCCT--GTTA-CTGTGTCTATATAGAAAG---AA
GTAGACATAAGAGACTCCATTTTGTTCTGTG-------------------TTTGAGA---
TGCTGTTAGTCTGTGACCCT--------------A-------------------------
----------------CCCCCAATCTTGTCCTC-GCAAGAGACA-----TGTGC-----T
-GTGGTAACTCAAGGTTTAATGGATTTTGGGC--GTGCAGGGTGTGACTTTGTT------
------------------------------------------------------------
------------------------------------------------------------
------------------------CCTAGATAAGCT-A---------------GGTATTG
TCTAAGGTTTCTCCCCA-TGTGATAGACTGAAA---------------------------
------------------------------------------------------------
------------------------------------------------------------
------------------------------------------------------------
------------------------------------------------------------
------------------------------------------------------------
---------------------------------CTATGCTG--------CC---------
---TAA-AGGTT--TATGG-AGATGTTTGCATA-------------TGCA-TCTCAAGGC
ACAGCC-TTGTCCTTTGAATT--TATTCATGTCAC----AGAGG---TTTT-TGTTCATA
TGTCTTACTGCC------GATTTCCTCTTTTTTC--TTTGTTT------ATATTGTCCTG
CC------ACTC-CC--CTGTCTTTAAGATGGTAAAGATAATTATCAATAAATACTAAGG
GAACTC-AGAGACCGGGGCCGGC----------------GTGGGTCCTCTGTAAGCTGA-
-GCGCCGGTCCCCTGGGCCCCG-CTTTTCTTTCTCTATACTTTGTCTCTGTGTCT-TATT
TCTTTT-CT-CAAGCCTCTCG-TTCCACCTTACGAGAAACACCCA----CAGG-TGTGGA
-GGGGCAGG-----CCACCCCTTCA
>4-60766398_RM10_3LTR
--TGTGGGGAAAAGAA--AGAGATCAGCCT--GTTA-CTGTGTCTATATAGAAAG---AA
GTAGACATAAGAGACTCCATTTTGTTCTGTA-------------------TTTGAGA---
TGCTGTTAATCTGTGACCCT--------------A-------------------------
----------------CCCCCAACCTTGTCCTT-GCAAGAGACA-----TGTGC-----T
-GTGGTAACTCAAGGTTTAATGGATTTTGGGC--GTGCAGGGTGTGACTTTGTT------
------------------------------------------------------------
------------------------------------------------------------
------------------------CCTAGAAAAGCT----------------AGGTATTG
TCCAAGGTTTATCCCCA-TGTGATAGGATGAAA---------------------------
------------------------------------------------------------
------------------------------------------------------------
------------------------------------------------------------
------------------------------------------------------------
------------------------------------------------------------
---------------------------------CAATGTTG--------CT---------
---AAA-AGGTT------------------------------------TA-TCTCAAGGC
ACAGGA-TTTACCTTTAAACT--TATTCATGTCAC------AGA---TCCT-TGTTCTTA
TGTCTTACTGCT------AATTTCCTCCCTAAAA---ATGATC------CTATTGTCCTG
CC------ACTC-CC--TTATCCTTAAGATGGTAAAGATAATTATCTATAAATACTAAGG
GAACTC-AGAGGCCGGTGCCGGC----------------GTGGGTCCTCTGTAAGCTGA-
-GCGCCGGTCCCCTGGGCCCCG-CTTTTCTTTCTCTATACTTTGTCTCTGTGTCT-TATT
TCTTTT-CT-CAAGTCTCTCG-TTCCACCTAACGAGAAACACCCA----CAGG-TGTGGA
-GGGGCAGG-----CCACCCCTTCA
>4-66099035_RM10_3LTR
--TGTGGGGAAAAGAA--AGAGATCAGCCT--GTTA-CTGTGTCTATATAGAAAG---AA
GTAGACATAAGAGACTCCATTTTGTTCTGTA-------------------TTTGAGA---
TGCTGTTAGTCTGTGACCCT--------------A-------------------------
----------------CCCCCAACCTTGTCCTT-GCGAGAGACA-----TGTGC-----T
-GTGGTAACTCAAGGTTTAATGGATTTTGGGC--GTGCAGGGTGTGACTTTGTT------
------------------------------------------------------------
------------------------------------------------------------
------------------------CCTAGAAAAGCT-A---------------GGTATTG
TCCAAGGTTTATCCCCA-TGTGATAGGATGAAA---------------------------
------------------------------------------------------------
------------------------------------------------------------
------------------------------------------------------------
------------------------------------------------------------
------------------------------------------------------------
---------------------------------CAATGTTG--------CT---------
---AAA-AGGTT------------------------------------TA-TCTCAAGGC
ACAGGA-TTTACCTTTAAACT--TATTCATGTCAC------AGA---TCCT-TGTTCTTA
TGTCTTACTGCT------AATTTCCTCCCTAAAA---ATGATC------CTATTGTCCTG
CC------ACTC-CC--TTATCCTTAAGATGGTAAAGATAATTATCTATAAATACTAAGG
GAACTC-AGAGGCCGGTGCCGGC----------------GTGGGTCCTCTGTAAGCTGA-
-GCGCCGGTCCCCTGGGCCCCCGCT----TTTCTCTATACTTTGTCTCTGTGTCT-TATT
TCTTTT-CT-CAAGTCTCTCG-TTCCACCTAACGAGAAACACCCA----CAGG-TGTGGA
-GGGGCAGG-----CCACCCCTTCA
>5-146519353_RM10_3LTR
--TGTGGGGAAAAGAA--AGAGATCAGCCT--GTTA-CTGTGTCTATATAGAAAG---AA
GTAGACATAAGAGACTCCATTTTGTTCTGTA-------------------TTTGAGA---
TGCTGTTAATCTGTGACCCT--------------A-------------------------
----------------CCCCCAACCTTGTCCTT-GCAAGAGACA-----TGTGC-----T
-GTGGTAACTCAAGGTTTAATGGATTTTGGGC--GTGCAGGGTGTGACTTTGCT------
------------------------------------------------------------
------------------------------------------------------------
------------------------CCTAGAAAAGCT-A---------------GGTATTG
TCCAAGGTTTATCCCCA-TGTGATAGGATGAAA---------------------------
------------------------------------------------------------
------------------------------------------------------------
------------------------------------------------------------
------------------------------------------------------------
------------------------------------------------------------
---------------------------------CAATGTTG--------CT---------
---AAA-AGGTT------------------------------------TA-TCTCAAGGC
ACAGGA-TTTTCCTTTAAACT--TATTCATGTCAC------AGA---TCCT-TGTTCTTA
TGTCTTACTGCT------AATTTCCTCCCTAAAA---ACGATC------CTATTGTCCTG
CC------ACTC-CC--TTATCTTTAAGATGGTAAAGATAATT----ATAAATACTAAGG
GAACTC-AGAGGCCGGTGCCGGC----------------GTGGGTCCTCTGTAAGCTGA-
-GCGCCGGTCCCCTGGGCCCCG-CTTTTCTTTCTCTATACTTTGTCTCTGTGTCT-TATT
TCTTTT-CT-CAAGTCTCTCG-TTCCACCTAACGAGAAACACCCA----CAGG-TGTGGA
-GGGGCAGG-----CCACCCCTTCA
>6-71621469_RM10_3LTR
--TGTGGGGAAAAGAA--AGAGATCAGCCT--GTTA-CTGTGTCTATATAGAAAG---AA
GTAGACATAAGAGACTCCATTTTGTTCTGTA-------------------TTTGAGA---
TGCTGTTAGTCTGTGACCCT--------------A-------------------------
----------------CCCCCAACCTTGTCCTT-GCGAGAGACA-----TGTGC-----T
-GTGGTAACTCAAGGTTTAATGGATTTTGGGC--GTGCAGGGTGTGACTTTGTT------
------------------------------------------------------------
------------------------------------------------------------
------------------------CCTAGAAAAGCT----------------AGGTATTG
TCCAAGGTTTATCCCCA-TGTGATAGGATGAAA---------------------------
------------------------------------------------------------
------------------------------------------------------------
------------------------------------------------------------
------------------------------------------------------------
------------------------------------------------------------
---------------------------------CAATGTTG--------CT---------
---AAA-AGGTT------------------------------------TA-TCTCAAGGC
ACAGGA-TTTACCTTTAAACT--TATTCATGTCAC------AGA---TCCT-TGTTCTTA
TGTCTTACTGCT------AATTTCCTCCCTAAAA---ATGATC------CTATTGTCCTG
CC------ACTC-CC--TTATCCTTAAGATGGTAAAGATAATTATCTATAAATACTAAGG
GAACTC-AGAGGCCGGTGCCGGC----------------GTGGGTCCTCTGTAAGCTGA-
-GCGCCGGTCCCCTGGGCCCCG-CTTTTCTTTCTCTATACTTTGTCTCTGTGTCT-TATT
TCTTTT-CT-CAAGTCTCTCG-TTCCACCTAACGAGAAACACCCA----CAGG-TGTGGA
-GGGGCAGG-----CCACCCCTT--
>7-366434_RM10_3LTR
--TGTGGGGAAAAGAA--AGAGATCAGCCT--GTTA-CTGTGTCTATATAGAAAG---AA
GTAGACATAAGAGACTCCATTTTGTTCTGTG-------------------TTTGAGA---
TGCTGTTAGTCTGTGACCCT--------------A-------------------------
----------------CCCCCAATCTTGTCCTT-GCAAGAGACA-----TGTGC-----T
-GTGGTAACTCAAGGTTTAATGGATTTTGGGC--GTGCAGGGTGTGACTTTGTT------
------------------------------------------------------------
------------------------------------------------------------
------------------------CCTAGATAAGCT-A---------------GGTATTG
TCTAAGGTTTCTCCCCA-TGTGATAGACTGAAA---------------------------
------------------------------------------------------------
------------------------------------------------------------
------------------------------------------------------------
------------------------------------------------------------
------------------------------------------------------------
---------------------------------CTATGCTG--------CC---------
---TAA-AGGTT--TATGG-AGATGTTTGCATA-------------TGCA-TCTCAAGGC
ACAGC--CTTGTCCTTGAATT--TATTCATGTCAC----AGAGG---TTTT-TGTTCATA
TGTCTTACTGCC------GATTTCCTCTTTTTTC--TTTGTTT------ATATTGTCCTG
CC------ACTC-CC--CTGTCTTTAAGATGGTAAAGATAATTATCAATAAATACTAAGG
GAACTC-AGAGACCGGGGCCGGC----------------GTGGGTCCTCTGTAAGCTGA-
-GCGCCGGTCCCCTGGGCCCCG-CTTTTCTTTCTCTATACTTTGTCTCTGTGTCT-TATT
TCTTTT-CT-CAAGTCTCTCG-TTCCACCTAACGAGAAACACCCA----CAGG-TGTGGA
-GGGGCAGG-----CCACCCCTTCA
>3-118629381_RM10_5LTR
--TGTGGGGAAAAGAA--AGAGATCAGCCT--GTTA-CTGTGTCTATATAGAAAG---AA
GTAGACATAAGAGACTCCATTTTGTTCTGTA-------------------TTTGAGA---
TGCTGTTAGTCTGTGACCCT--------------A-------------------------
----------------CCCCCAACCTTGTCCTT-GCAAGAGACA-----TGTGC-----T
-GTGGTAACTCAAGGTTTAATGGATTTTGGGC--GTGCAGGGTGTGACTTTGTT------
------------------------------------------------------------
------------------------------------------------------------
------------------------CCTAGATAAGCT-A---------------GGTATTG
TCTAAGGTTTCTCCCCA-TGTGATAGACTGAAA---------------------------
------------------------------------------------------------
------------------------------------------------------------
------------------------------------------------------------
------------------------------------------------------------
------------------------------------------------------------
---------------------------------CTATGCTG--------CC---------
---AAA-AGGTT--TATGG-AGATGTTTGCATA-------------TGCA-TCTCAAGGC
ACAGCA-TTGTCCTTTGAACT--TATTCATGTCAC----AGAGG---TTTT-TGTTCATA
TGTCTTACTGCC------GATTTCCTCTTTTTTTTGTTTAACC------CTATTGTCCTG
CC------ACTC-CC--CTGTCTTTAAGATGGTAAAGATAATTATCAATAAATACTAAGG
GAACTC-AGAGACCGGGGCTGGC----------------GTGGGTCCTCTGTAAGCTGA-
-GCGCCGGTCCCCTGGGCCCCCGCTTTTCTTTCTCTATACTTTGTCTCTGTGTCT-TATT
TCTTTT-CT-CAAGTCTCTCG-TTCCACCTTACGAGAAACACCCA----CAGG-TGTGGA
-GGGGCAGG-----CCACCCCTTCA
>3-118629381_RM10_3LTR
--TGTGGGGAAAAGAA--AGAGATCAGCCT--GTTA-CTGTGTCTATATAGAAAG---AA
GTAGACATAAGAGACTCCATTTTGTTCTGTA-------------------TTTGAGA---
TGCTGTTAGTCTGTGACCCT--------------A-------------------------
----------------CCCCCAACCTTGTCCTT-GCAAGAGACA-----TGTGC-----T
-GTGGTAACTCAAAGTTTAATGGATTTTGGGC--GTGCAGGGTGTGACTTTGTT------
------------------------------------------------------------
------------------------------------------------------------
------------------------CCTAGATAAGCT-A---------------GGTATTG
TCTAAGGTTTCTCCCCA-TGTGATAGACTGAAA---------------------------
------------------------------------------------------------
------------------------------------------------------------
------------------------------------------------------------
------------------------------------------------------------
------------------------------------------------------------
---------------------------------CTATGCTG--------CC---------
---AAA-AGGTT--TATGG-AGATGTTTGCATA-------------TGCA-TCTCAAGGC
ACAGCA-TTGTCCTTTGAACT--TATTCATGTCAC----AGAGG---TTTT-TGTTCATA
TGTCTTACTGCC------GATTTCCTCTTTTTTTTGTTTAACC------CTATTGTCCTG
CC------ACTC-CC--CTGTCTTTAAGATGGTAAAGATAATTATCAATAAATACTAAGG
GAACTC-AGAGACCGGGGCCGGC----------------GTGGGTCCTCTGTAAGCTGA-
-GCGCCGGTCCCCTGGGCCCCCGCTTTTCTTTCTCTATACTTTGTCTCTGTGTCT-TATT
TCTTTT-CT-CAAGTCTCTCG-TTCCACCTTACGAGAAACACCCA----CAGG-TGTGGA
-GGGGCAGG-----CCACCCCTTCA
>7-39176889_RM10_3LTR
--TGTGGGGAAAAGAA--AGAGATCAGCCT--GTTA-CTGTGTCTATATAGAAAG---AA
GTAGACATAAGAGACTCCATTTTGTTCTGTA-------------------TTTGAGA---
TGCTGTTAATCTGTGACCCT--------------A-------------------------
----------------CCCCCAACCTTGTCCTT-GCAAGAGACA-----TGTGC-----T
-GTGGTAACTCAAGGTTTAATGGATTTTGGGC--GTGCAGGGTGTGACTTTGTT------
------------------------------------------------------------
------------------------------------------------------------
------------------------CCTAGAAAAGCT-A---------------GGTATTG
TCCAAGGTTTATCCCCA-TGTGATAGGATGAAA---------------------------
------------------------------------------------------------
------------------------------------------------------------
------------------------------------------------------------
------------------------------------------------------------
------------------------------------------------------------
---------------------------------CAATGTTG--------CT---------
---AAA-AGGTT------------------------------------TA-TCTCAAGGC
ACAGGA-TTTTCCTTTAAACT--TATTCATGTCAC------AGA---TCCT-TGTTCTTA
TGTCTTACTGCT------AATTTCCTCCCTAAAA---ATGATC------CTATTGTCCTG
CC------ACTC-CC--TTATCCTTAAGATGGTAAAGATAATTATCTATAAATACTAAGG
GAACTC-AGAGGCCGGTGCCGGC----------------GTGGGTCCTCTGTAAGCTGA-
-GCGCCGGTCCCCTGGGCCCCCGCTTTTCTTTCTCTATACTTTGTCTCTGTGTCT-TATT
TCTTTT-CT-CAAGTCTCTCG-TTCCACCTAACGAGAAACACCCA----CAGG-TGTGGA
-GGGGCAGG-----CCACCCCTTCA
>9-72154148_RM10_3LTR
--TGTGGGGAAAAGAA--AGAGATCAGCCT--GTTA-CTGTGTCTATATAGAAAG---AA
GTAGACATAAGAGACTCCATTTTGTTCTGTG-------------------TTTGAGA---
TGCTGTTAGTCTGTGACCCT--------------A-------------------------
----------------CCCCCAACCTTGTCCTT-GCAAGAGACA-----TGTGC-----T
-GTGGTAACTCAAGGTTTAATGGATTTTGGGC--GTGCAGGGTGTGACTTTGTT------
------------------------------------------------------------
------------------------------------------------------------
------------------------CCTAGATAAGCT-A---------------AGTATTG
TCTAAGGTTTCTCCCCA-TGTGATAGACTGAAA---------------------------
------------------------------------------------------------
------------------------------------------------------------
------------------------------------------------------------
------------------------------------------------------------
------------------------------------------------------------
---------------------------------CTATGCTG--------CC---------
---AAA-AGGTT--TATGG-AGATGTTTGCATA-------------TGCA-TCTCAAGGC
ACAGCT-TTGTCCTTTAAACT--TATTCATGTCAC----AGAGG---TTTT-TGTTCATA
TGTCTTACTGCC------GATTTCCTCTTTTTTC--TTTGTTT------ATATTGTCCTG
CC------ACTC-CC--CTGTCTTTAAGATGGTAAAGATAATTATCAATAAATACTAAGG
GAACTC-AGAGACCGGGGCCGGC----------------GTGGGTCCTCTGTAAGCTGA-
-GCGCCGGTCCCCTGGGCCCCG-----CTTTTCTCTATACTTTGTCTCTGTGTCT-TATT
TCTTTT-CT-CAAGTCTCTCG-TTCCACCTAACGAGAAACACCCA----CAGG-TGTGGA
-GGGGCAGG-----CCACCCCTTCA
>X-23617360_RM10_3LTR
--TGTGGGGAAAAGAAAGAGAGATCAGCCT--GTTA-CTGTGTCTATATAGAAAG---AA
GTAGACATAAGAGACTCCATTTTGTTCTGTA-------------------TTTGAGA---
TGCTGTTAGTCTGTGACCCT--------------A-------------------------
----------------CCCCCAACCTTGTCCTT-GCGAGAGACA-----TGTGC-----T
-GTGGTAACTCAAGGTTTAATGGATTTTGGGC--GTGCAGGGTGTGACTTTGTT------
------------------------------------------------------------
------------------------------------------------------------
------------------------CCTAGAAAAGCT-A---------------GGTATTG
TCCAAGGTTTATCCCCA-TGTGATAGGATGAAA---------------------------
------------------------------------------------------------
------------------------------------------------------------
------------------------------------------------------------
------------------------------------------------------------
------------------------------------------------------------
---------------------------------CAATGTTG--------CT---------
---AAA-AGGTT------------------------------------TA-TCTCAAGGC
ACAGGA-TTTACCTTTAAACT--TATTCATGTCAC------AGA---TCCT-TGTTCTTA
TGTCTTACTGCT------AATTTCCTCCCTAAAA---ATGATC------CTATTGTCCTG
CC------ACTC-CC--TTATCCTTAAGATGGTAAAGATAATTATCTATAAATACTAAGG
GAACTC-AGAGGCCGGTGCCGGC----------------GTGGGTCCTCTGTAAGCTGA-
-GCGCCGGTCCCCTGGGCCCCCGCT----TTTCTCTATACTTTGTCTCTGTGTCT-TATT
TCTTTT-CT-CAAGTCTCTCG-TTCCACCTAACGAGAAACACCCA----CAGG-TGTGGA
-GGGGCAGG-----CCACCCCTTC-
>X-80810499_RM10_3LTR
--TGTGGGGAAAAGAA-GAGAGATCAGCCT--GTTA-CTGTGTCTATATAGAAAG---AA
GTAGACATAAGAGACTCCATTTTGTTCTGTA-------------------TTTGAGA---
TGCTGTTAATCTGTGACCCT--------------A-------------------------
----------------CCCCCAACCTTGTCCTT-GCAAGAGACA-----TGTGC-----T
-GTGGTAACTCAAGGTTTAATGGATTTTGGGC--GTGCAGGGTGTGACTTTGTT------
------------------------------------------------------------
------------------------------------------------------------
------------------------CCTAGAAAAGCT-A---------------GGTATTG
TCCAAGGTTTATCCCA--TGTGATAGGATGAAA---------------------------
------------------------------------------------------------
------------------------------------------------------------
------------------------------------------------------------
------------------------------------------------------------
------------------------------------------------------------
---------------------------------CAATGTTG--------CT---------
---AAA-AGGTT------------------------------------TA-TCTCAAGGC
ACAGGA-TTTTCCTTTAAACT--TA-TCATGTCAC------AGA---TCCT-TGTTCTTA
TGTCTTACTGCT------AATTTCCTCCTAAAA-----TGATC-------TATTGTCCTG
CC------ACTC-CC--TTATCTTTAAGATGGTAAAGATAATTATCTATAAATACTAAGG
GAACTC-AGAGGCCGGTGCCGGC----------------GTGGGTCCTCTGTAAGCTGA-
-GCGCCGGTCCCCTGGGCCCCCGCT----TTTCTCTATACTTTGTCTCTGTGTCT-TATT
TCTTTT-CT-CAAGTCTCTCG-TTCCACCTAACGAGAAACACCCA----CAGG-TGTGGA
-GGGGCAGG-----CCACCCCTTCA
>10-12226353_RM10_3LTR
--TGTGGGGAAAAGAA--AGAGATCAGCCT--GTTA-CTGTGTCTATATAGAAAG---AA
GTAGACATAAGAGACTCCATTTTGTTCTGTA-------------------TTTGAGA---
TGCTGTTAATCTGTGACCCT--------------A-------------------------
----------------CCCCCAACCTTGTCCTT-GCAAGAGACA-----TGTGC-----T
-GTGGTAACTCAAGGTTTAATGGATTTTGGGC--GTGCAGGGTGTGACTTTGTT------
------------------------------------------------------------
------------------------------------------------------------
------------------------CCTAGAAAAGCT-A---------------GGTATTG
TCCAAGGTTTATCCCCA-TGTGATAGGATGAAA---------------------------
------------------------------------------------------------
------------------------------------------------------------
------------------------------------------------------------
------------------------------------------------------------
------------------------------------------------------------
---------------------------------CAATGTTG--------CT---------
---AAA-AGGTT------------------------------------TA-TCTCAAGGC
ACAGGA-TTTTCCTTTAAACT--TATTCATGTCAC------AGA---TCCT-TGTTCTTA
TGTCTTACTGCT------AATTTCCTCCCTAAAA---ACGATC------CTATTGTCCTG
CC------ACTC-CC--TTATCTTTAAGATGGTAAAGATAATTATCTATAAATACTAAGG
GAACTC-AGAGGCCGGTGCCGGC----------------GTGGGTCCTCTGTAAGCTGA-
-GCGCCGGTCCCCTGGGCCCCG-CTTTTCTTTCTCTATACTTTGTCTCTGTGTCT-TATT
TCTTTT-CT-CAAGTCTCTCG-TTCCACCTAACGAGAAACACCCA----CAGG-TGTGGA
-GGGGCAGG-----CCACCCCT---
>10-39089160_RM10_3LTR
--TGTGGGGAAAAGAAAGAGAGATCAGCCT--GTTA-CTGTGTCTATATAGAAAG---AA
GTAGACATAAGAGACTCCATTTTGTTCTGTA-------------------TTTGAGA---
TGCTGTTAATCTGTGACCCT--------------A-------------------------
----------------CCCCCAACCTTGTCCTT-GCCAGAGACA-----TGTGC-----T
-GTGGTAACTCAAGGTTTAATGGATTTTGGGC--GTGCAGGGTGTGACTTTGTT------
------------------------------------------------------------
------------------------------------------------------------
------------------------CCTAGAAAAGCT-A---------------GGTATTG
TCCAAGGTTTATCCCCA-TGTGATAGGATGAAA---------------------------
------------------------------------------------------------
------------------------------------------------------------
------------------------------------------------------------
------------------------------------------------------------
------------------------------------------------------------
---------------------------------CAATGTTG--------CT---------
---AAA-AGGTT------------------------------------TA-TCTCAAGGC
ACAGGA-TTTTCCTTTAAACT--TATTCATGTCAC------AGA---TCCT-TGTTCTTA
TGTCTTACTGCT------AATTTCCTCCCTAAAA---ATGATC------CTATTGTCCTG
CC------ACTC-CC--TTATCTTTAAGATGGTAAAGATAATTATCAATAAATACTAAGG
GAACTC-AGAGGCCGGTGCCGGC----------------GTGGGTCCTCTGTAAGCTGA-
-GCGCCGGTCCCCTGGGCCCCG-CTTTTCTTTCTCTATACTTTGTCTCTGTGTCT-TATT
TCTTTT-CT-CAAGTCTCTCG-TTCCACCTAACGAGAAACACCCA----CAGG-TGTGGA
-GGGGCAGG-----CCACCCCTTCA
>11-6478715_RM10_3LTR
--TGTGGGGAAAAGAA--AGAGATCAGCCT--GTTA-CTGTGTCTATATAGAAAG---AA
GTAGACATAAGAGACTCCATTTTGTTCTGTA-------------------TTTGAGA---
TGCTGTTAATCTGTGACCCT--------------A-------------------------
----------------CCCCCAACCTTGTCCTT-GCAAGAGACA-----TGTGC-----T
-GTGGTAACTCAAGGTTTAATGGATTTTGGGC--GTGCAGGGTGTGACTTTGTT------
------------------------------------------------------------
------------------------------------------------------------
------------------------CCTAGAAAAGCT-A---------------GGTATTG
TCCAAGGTTTATCCCCA-TGTGATAAGATGAAA---------------------------
------------------------------------------------------------
------------------------------------------------------------
------------------------------------------------------------
------------------------------------------------------------
------------------------------------------------------------
---------------------------------CAATGTTG--------CT---------
---AAA-AGGTT------------------------------------TA-TCTGAAGGC
ACAGGA-TTTACCTTTAAACT--TATTCATGTCAC------AGA---TCCT-TGTTCTTA
TGTCTTACTGCT------AATTTCCTCCCTAAAA---ATGATC------CTATTGTCCTG
CC------ACTC-CC--TTATCCTTAAGATGGTAAAGATAATTATCTATAAATACTAAGG
GAACTC-AGAGGCCGGTGCCGGC----------------GTGGGTCCTCTGTAAGCTGA-
-GCGCCGGTCCCCTGGGCCCCCGCTTTTCTTTCTCTATACTTTGTCTCTGTGTCT-TATT
TCTTTT-CT-CAAGTCTCTCG-TTCCACCTAACGAGAAACACCCA----CAGG-TGTGGA
-GGGGCAGG-----CCACCCCTTCA
>12-43295881_RM10_3LTR
--TGTGGGGAAAAGAA--AGAGATCAGCCT--GTTA-CTGTGTCTATATAGAAAG---AA
GTAGACATAAGAGACTCCATTTTGTTCTGTA-------------------TTTGAGA---
TGCTGTTAATCTGTGACCCT--------------A-------------------------
----------------CCCCCAACCTTGTCCTT-GCAAGAGACA-----TGTGC-----T
-GTGGTAACTCAAGGTTTAATGGATTTTGGGC--GTGCAGGGTGTGACTTTGTT------
------------------------------------------------------------
------------------------------------------------------------
------------------------CCTAGAAAAGCT-A---------------GGTATTG
TCCAAGGTTTATCCCCA-TGTGATAGGATGAAA---------------------------
------------------------------------------------------------
------------------------------------------------------------
------------------------------------------------------------
------------------------------------------------------------
------------------------------------------------------------
---------------------------------CAATGTTG--------CT---------
---AAA-AGGTT------------------------------------TA-TCTCAAGGC
ACAGGA-TTTTCCTTTAAACT--TATTCATGTCAC------AGA---TCCT-TGTTCTTA
TGTCTTACTGCT------AATTTCCTCCCTAAAA---ACGATC------CTATTGTCCTG
CC------ACTC-CC--TTATCTTTAAGATGGTAAAGATAATT----ATAAATACTAAGG
GAACTC-AGAGGCCGGTGCCGGC----------------GTGGGTCCTCTGTAAGCTGA-
-GCGCCGGTCCCCTGGGCCCCG-CTTTTCTTTCTCTATACTTTGTCTCTGTGTCT-TATT
TCTTTT-CT-CAAGTCTCTCG-TTCCACCTAACGAGAAACACCCA----CAGG-TGTGGA
-GGGGCAGG-----CCACTCCTTCA
>13-66145098_RM10_3LTR
--TGTGGGGAAAAGAA--AGAGATCAGCCT--GTTA-CTGTGTCTATATAGAAAG---AA
GTAGACATAAGAGACTCCATTTTGTTCTGTG-------------------TTTGAGA---
TGCTGTTAGTCTGTGACCCT--------------A-------------------------
----------------CCCCCAACCTTGTCCTT-GCAAGAGACA-----TGTGC-----T
-GTGGTAACTCAAGGTTTAATGGATTTTGGGC--GTGCAGGGTGTGACTTTGTT------
------------------------------------------------------------
------------------------------------------------------------
------------------------CCTAGATAAGCT----------------AGGTATTG
TCTAAGGTTTCTCCCCA-TGTGATAGACTGAAA---------------------------
------------------------------------------------------------
------------------------------------------------------------
------------------------------------------------------------
------------------------------------------------------------
------------------------------------------------------------
---------------------------------CTATGCTG--------CT---------
----AA-AGGTT--TATGG-AGAT-TTTGCATA-------------TGCA-TCTC-AGGC
ACAGCC-TTGTCCTTTGAATT--TATTCATGTCAC----AGAGG---TTTT-TGTTCATA
TGTCTTACTGCCGATTCCTCTTTTTTCTTTGCTT---------------ATATTGT-CTG
CC------ACTC-CC---TGTCTTTAAGATGGTAAAGATAATTATCAATAAATACTAAGG
GAACTC-AGAGAC-GGGGCCGGC----------------GTGGGTC-TCTGTAAGCTGA-
-GCGCCG--TCCCTGGCCCCCG-CTTTTCTTTCTCTATACTTTGTCTCTGTGTCT-TATT
TCTTTT-CT-CAAGTCTCTCG-TTCCACCTTACGAGAAACACCCA----CAGG-TGTGGA
-GGGGCAGG-----CCACCCCTTCA
>X-71179852_RM10_3LTR
--TGTGGGGAAAAGAA--AGAGATCAGCCT--GTTA-CTGTGTCTATATAGAAAG---AA
GTAGACGTAAGAGACTCCATTTTGTTCTGTA-------------------TTTGAGA---
TGCTGTTAATCTGTGACCCT--------------A-------------------------
-----------------CCCCAACCTTGTCCTT-GCAAGAGACA-----TGTGC-----T
-GTGGTAACTCAAGGTTTAATGGATTTTGGGC--GTGCAGGGTGTGACTTTGTT------
------------------------------------------------------------
------------------------------------------------------------
------------------------CCTAGAAAAGCT-A---------------GGTATTG
TCCAAGGTTTATCCCCA-TGTGATAGGATGAAA---------------------------
------------------------------------------------------------
------------------------------------------------------------
------------------------------------------------------------
------------------------------------------------------------
------------------------------------------------------------
---------------------------------CAATGTTG--------CT---------
---AAA-AGGTT------------------------------------TA-TCTCAAGGC
ACAGGA-TTTTCCTTTAAACT--TATTCATGTCAC------AGA---TCCT-TGTTCTTA
TGTCTTACTGCT------AATTTCCTCCCTAAAA---ATGATC------CTATTGTCCTG
CC------ACTC-CC--TTATCCTTAAGATGGTAAAGATAATTATCTATAAATACTAAGG
GAACTC-AGAGGCCGGTGCCGGC----------------GTGGGTCCTCTGTAAGCTGA-
-GCGCCGGTCCCCTGGGCCCCCGCTTTTCTTTCTCTATACTTTGTCTCTGTGTCT-TATT
TCTTTT-CT-CAAGTCTCTCG-TTCCACCTTACGAGAAACACCCA----CAGG-TGTGGA
-GGGGCAGG-----CCACCCCTTCA
>16-47423958_RM10_3LTR
--TGTGGGGAAAAGAA--AGAGATCAGCCT--GTTA-CTGTGTCTATATAGAAAG---AA
GTAGACGTAAGAGACTCCATTTTGTTCTGTA-------------------TTTGAGA---
TGCTGTTAATCTGTGACCCT--------------A-------------------------
----------------CCCCCAACCTTGTCCTT-GCAAGAGACA-----TGTGC-----T
-GTGGTAACTCAAGGTTTAATGGATTTTGGGC--GTGCAGGGTGTGACTTTGTT------
------------------------------------------------------------
------------------------------------------------------------
------------------------CCTAGAAAAGCT-A---------------GGTATTG
TCCAAGGTTTATCCCCA-TGTGATAGGATGAAA---------------------------
------------------------------------------------------------
------------------------------------------------------------
------------------------------------------------------------
------------------------------------------------------------
------------------------------------------------------------
---------------------------------CAATGTTG--------CT---------
---AAA-AGGTT------------------------------------TA-TCTCAAGGC
ACAGGA-TTTACCTTTAAACT--TATTCATGTCAC------AGA---TCCT-TGTTCTTA
TGTCTTACTGCT------AATTTCCTCCCTAAAA---ATGATC------CTATTGTCCTG
CC------ACTC-CC--TTATCCTTAAGATGGTAAAGATAATTATCTATAAATACTAAGG
GAACTC-AGAGGCCGGTGCCGGC----------------GTGGGTCCTCTGTAAGCTGA-
-GCGCCGGTCCCCTGGGCCCCCGCT----TTTCTCTATACTTTGTCTCTGTGTCT-TATT
TCTTTT-CT-CAAGTCTCTCG-TTCCACCTAACGAGAAACACCCA----CAGG-TGTGGA
-GGGGCAGG-----CCACCCCTTCA
>19-18145533_RM10_3LTR
--TGTGGGGAAAAGAA--AGAGATCAGCCT--GTTA-CTGTGTCTATATAGAAAG---AA
GTAGACATAAGAGACTCCATTTTGTTCTGTA-------------------TTTGAGA---
TGCTGTTAATCTGTGACCCT--------------A-------------------------
----------------CCCCCAACCTTGTCCTT-GCAAGAGACA-----TGTGC-----T
-GTGGTAACTCAAGGTTTAATGGATTTTGGGC--GTGCAGGGTGTGACTTTGTT------
------------------------------------------------------------
------------------------------------------------------------
------------------------CCTAGAAAAGCT-A---------------GGTATTG
TCCAAGGTTTATCCCCA-TGTGATAGGATGAAA---------------------------
------------------------------------------------------------
------------------------------------------------------------
------------------------------------------------------------
------------------------------------------------------------
------------------------------------------------------------
---------------------------------CAATGTTG--------CT---------
---AAA-AGGTT------------------------------------TA-TCTCAAGGC
ACAGGA-TTTTCCTTTAAACT--TATTCATGTCAC------AGA---TCCT-TGTTCTTA
TGTCTTACTGCT------AATTTCCTCCCTAAAA---ATGATC------CTATTGTCCTG
CC------ACTC-CC--TTATCTTTAAGATGGTAAAGATAATTATCTATAAATACTAAGG
GAACTC-AGAGGCCGGTGCCGGC----------------GTGGGTCCTCTGTAAGCTGA-
-GCGCCGGTCCCCTGGGCCCCCGCT----TTTCTCTATACTTTGTCTCTGTGTCT-TATT
TCTTTT-CT-CAAGTCTCTCG-TTCCACCTAACGAGAAACACCCA----CAGG-TGTGGA
-GGGGCAGG-----CCACCCCTTCA
>20-1807058_RM10_3LTR
--TGTGGGGAAAAGAA--AGAGATCAGCCT--GTTA-CTGTGTCTATATAGAAAG---AA
GTAGACATAAGAGACTCCATTTTGTTCTGTA-------------------TTTGAGA---
TGCTGTTAATCTGTGACCCT--------------A-------------------------
----------------CCCCCAACCTTGTCCTT-GCAAGAGACA-----TGTGC-----T
-GTGGTAACTCAAGGTTTAATGGATTTTGGGC--GTGCAGGGTGTGACTTTGTT------
------------------------------------------------------------
------------------------------------------------------------
------------------------CCTAGAAAAGCT-A---------------GGTATTG
TCCAAGGTTTATCCCCA-TGTGATAGGATGAAA---------------------------
------------------------------------------------------------
------------------------------------------------------------
------------------------------------------------------------
------------------------------------------------------------
------------------------------------------------------------
---------------------------------CAATGTTG--------CT---------
---AAA-AGGTT------------------------------------TA-TCTCAAGGC
ACAGGA-TTTTCCTTTAAACT--TACTCATGTCAC------AGA---TCCT-TGTTCTTA
TGTCTTACTGCT------AATTTCCTCCCTAAAA---ATGATC------CTATTGTCCTG
CC------ACTC-CC--TTATCTTTAAGATGGTAAAGATAATTATCTATAAATACTAAGG
GAACTC-AGAGGCCGGTGCCGGC----------------GTGGGTCCTCTGTAAGCTGA-
-GCGCCGGTCCCCTGGGCCCCCGCTTTTCTTTCTCTATACTTTGTCTCTGTGTCT-TATT
TCTTTT-CT-CAAGTCTCTCG-TTCCACCTTACGAGAAACACCCA----CAGG-TGTGGA
-GGGGCAGG-----CCACCCCTTCA
>Un_NW_021162898v1-21_RM10_3LTR
--TGTGGGGAAAAGAA--AGAGATCAGCCT--GTTA-CTGTGTCTATATAGAAAG---AA
GTAGACGTAAGAGACTCCATTTTGTTCTGTA-------------------TTTGAGA---
TGCTGTTAATCTGTGACCCT--------------A-------------------------
----------------CCCCCAACCTTGTCCTT-GCAAGAGACA-----TGTGC-----T
-GTGGTAACTCTAGGTTTAATGGATTTTGGGC--GTGCAGGGTGTGACTTTGTT------
------------------------------------------------------------
------------------------------------------------------------
------------------------CCTAGAAAAGCT-A---------------GGTATTG
TCCAAGGTTTATCCCCA-TGTGATAGGATGAAA---------------------------
------------------------------------------------------------
------------------------------------------------------------
------------------------------------------------------------
------------------------------------------------------------
------------------------------------------------------------
---------------------------------CAATGTTG--------CT---------
---AAA-AGGTT------------------------------------TA-TCTCAAGGC
ACGGGA-TTTTCCTTTAAACT--TATTCATGTCAC----AGAGA---TGCT-TGTTCTTA
TGTCTTACTGCT------AATTTCCTCCCTAAAA---ATGATC------CTATTGTCCTG
CC------ACTC-CC--TTATCTTTAAGATGGTAAAGATAAATATCTATAAATACTAAGG
GAACTC-AGAGACCGGTGCCGGC----------------GTGGGTCCTCTGTAAGCTGA-
-GCGCCGGTCCCCTGGGCCCCG-CTTTTCTTTCTCTATACTTTGTCTCTGTGTCT-TATT
TCTTTT-CT-CAAGTCTCTCG-TTCCACCTAACGAGAAACACCCA----CAGG-TGTGGA
-GGGGCAGG-----CCACCCCTTCA
>4_NW_021160156v1_random-13282_RM10_3LTR
--TGTGGGGAAAAAAA--AGAGATCAGCCT--GTTA-CTGTGTCTATATAAAAAG---AA
GTAGACATAAGAGACTCCATTTTGTTCTGTA-------------------TTTGAGA---
TGCTGTTAGTCTGTGACCCT--------------A-------------------------
----------------CCCCCAACCTTGTCCTT-GCAAGAGACA-----TGTGC-----T
-GTGGTAACTCAAAGTTTAATGGATTTTGGGC--GTGCAGGGTGTGACTTTGTT------
------------------------------------------------------------
------------------------------------------------------------
------------------------CCTAGATAAGCT-A---------------GGTATTG
TCTAAGGTTTCTCCCCA-TGTGATAGACTGAAA---------------------------
------------------------------------------------------------
------------------------------------------------------------
------------------------------------------------------------
------------------------------------------------------------
------------------------------------------------------------
---------------------------------CTATGCTG--------CC---------
---AAA-AGGTT--TATGG-AGATGTTTGCATA-------------TGCA-TCTCAAGGC
ACAGCA-TTGTCCTTTGAACT--TATTCATGTCAC----AGAGG---TTTT-TGTTCATA
TGTCTTACTGCC------GATTTCCTCTTTTTTTTGTTTAACC------CTATTGTCCTG
CC------ACTC-CC--CTGTCTTTAAGATGGTAAAGATAATTATCAATAAATACTAAGG
GAACTC-AGAGGCCGGTGCCGGC----------------GTGGGTCCTCTGTAAGCTGA-
-GCGCCGGTCCCCTGGGCCCCG-CTTTTCTTTCTCTATACTTTGTCTCTGTGTCT-TATT
TCTTTT-CT-CAAGTCTCTCG-TTCCACCTAACGAGAAACACCCA----CAGG-TGTGGA
-GGGGCAGG-----CCACCCCTTCA
>11_NW_021160267v1_random-42903_RM10_3LTR
--TGTGGGGAAAAGAA--AGAGATCAGCCT--GTTA-CTGTGTCTATATAGAAAG---AA
GTAGACATAGGAGACTCCATTTTGTTCTGTA-------------------TTTGAGA---
TGCTGTTAATCTGTGACCCT--------------A-------------------------
----------------CCCCCAACCTTGTCCTT-GCAAGAGACA-----TGTGC-----T
-GTGGT-ACTCAAGGTTTAATGGATTTTGGGC--GTGCAGGGTGTGACTTTGTT------
------------------------------------------------------------
------------------------------------------------------------
------------------------CCTAGAAAAGCT-A---------------GGTATTG
TCCAAGGTTTATCCCCA-TGTGATAGGATGAAA---------------------------
------------------------------------------------------------
------------------------------------------------------------
------------------------------------------------------------
------------------------------------------------------------
------------------------------------------------------------
---------------------------------CAATGTTG--------CT---------
---AAA-AGGTT------------------------------------TA-TCTCAAGGC
ACAGGA-TTTTCCTTTAAACT--TATTCATGTCAC------AGA---TCCT-TGTTCTTA
TGTCTTACTGCT------AATTTCCTCCCTAAAA---ATGATC------CTATTGTCCTG
CC------ACTC-CC--TTATCTTTAAGATGGTAAAGATAATTATCTATAAATACTAAGG
GAACTC-AGAGGCCGGTGCCGGC----------------GTGGGTCCTCTGTAAGCTGA-
-GCGCCGGTCCCCTGGGCCCCCGCTTTTCTTTCTCTATACTTTGTCTCTGTGTCT-TATT
TCTTTT-CT-CAAGTCTCTCG-TTCCACCTAACGAGAAACACCCA----CAGG-TGTGGA
-GGGGCAGG-----CCACCCCTTCA
>14-8928453_RM8_3LTR
--TGTGGGGAAAAGAA--AGAGATCAGCCT--GTTA-CTGTGTCTATATAGAAAG---AA
GTAGACATAAGAGACTCCATTTTGTTCTGTA-------------------TTTGAGA---
TGCTGTTAATCTGTGACCCT--------------A-------------------------
----------------CCCCCAACCTTGTCCTT-GCAAGAGACA-----TGTGC-----T
-GTGGTAACTCAAGGTTTAATGGATTTTGGGC--GTGCAGGGTGTGACTTTGTT------
------------------------------------------------------------
------------------------------------------------------------
------------------------CCTAGAAAAGCT-A---------------GGTATTG
TCCAAGGTTTATCCCCA-TGTGATAGGATGAAA---------------------------
------------------------------------------------------------
------------------------------------------------------------
------------------------------------------------------------
------------------------------------------------------------
------------------------------------------------------------
---------------------------------CAATGTTG--------CT---------
---AAA-AGGTT------------------------------------TA-TCTCAAGGC
ACAGGA-TTTTCCTTTAAACT--TATTCATGTCAC------AGA---TCCT-TGTTCTTA
TGTCTTACTGCT------AATTTCCTCCCTAAAA---ATGATC------CTATTGTCCTG
CC------ACTC-CC--TTATCTTTAAGATGGTAAAGATAATTATCTATAAATACTAAGG
GAACTC-AGAGGCCGGTGCCGGC----------------GTGGGTCCTCTGTAAGCTGA-
-GCGCCGGTCCCCTGGGCCCCG-CTTTTCTTTCTCTATACTTTGTCTCTGTGTCT-TATT
TCTTTT-CT-CAAGTCTCTCG-TTCCACCTAACGAGAAACACCCA----CAGG-TGTGGA
-GGGGCAGG-----CCACCCCTTCA
>14-8928453_RM8_5LTR
--TGTGGGGAAAAGAA--AGAGATCAGCCT--GTTA-CTGTGTCTATATAGAAAG---AA
GTAGACATAAGAGACTCCATTTTGTTCTGTA-------------------TTTGAGA---
TGCTGTTAATCTGTGACCCT--------------A-------------------------
----------------CCCCCAACCTTGTCCTT-GCAAGAGACA-----TGTGC-----T
-GTGGTAACTCAAGGTTTAATGGATTTTGGGC--GTGCAGGGTGTGACTTTGTT------
------------------------------------------------------------
------------------------------------------------------------
------------------------CCTAGAAAAGCT-A---------------GGTATTG
TCCAAGGTTTATCCCCA-TGTGATAGGATGAAA---------------------------
------------------------------------------------------------
------------------------------------------------------------
------------------------------------------------------------
------------------------------------------------------------
------------------------------------------------------------
---------------------------------CAATGTTG--------CT---------
---AAA-AGGTT------------------------------------TA-TCTCAAGGC
ACAGGA-TTTTCCTTTAAACT--TATTCATGTCAC------AGA---TCCT-TGTTCTTA
TGTCTTACTGCT------AATTTCCTCCCTAAAA---ACAATC------CTATTGTCCTG
CC------ACTC-CC--TTATCTTTAAGATGGTAAAGATAATTATCTATAAATACTAAGG
GAACTC-AGAGGCCGGTGCCGGC----------------GTGGGTCCTCTGTAAGCTGA-
-GCGCCGGTCCCCTGGGCCCCG-CTTTTCTTTCTCTATACTTTGTCTCTGTGTCT-TATT
TCTTTT-CT-CAAGTCTCTCG-TTCCACCTAACGAGAAACACCCA----CAGG-TGTGGA
-GGGGCAGG-----CCACCCCTTCA
>1-43460676_RM10_5LTR
--TGTGGGGAAAAGAA--AGAGATCAGCCT--GTTA-CTGTGTCTATATAGAAAG---AA
GTAGACATAAGAGACTCCATTTTGTTCTGTG-------------------TTTGAGA---
TGCTGTTAGTCTGTGACCCT--------------A-------------------------
----------------CCCCCAATCTTGTCCTT-GCAAGAGACA-----TGTGC-----T
-GTGGTAACTCAAGGTT-AATGGATTTTGGGC--GTGCAGGGTGTGACTTTGTT------
------------------------------------------------------------
------------------------------------------------------------
------------------------CCTAGATAAGCT-A---------------GGTATTG
TCTAAGGTTTCTCCCCA-TGTGATAGACTGAAA---------------------------
------------------------------------------------------------
------------------------------------------------------------
------------------------------------------------------------
------------------------------------------------------------
------------------------------------------------------------
---------------------------------CTATGCTG--------CC---------
---TAA-AGGTT--TATGG-AGATGTTTGCATA-------------TGCA-TCTCAAGGC
ACAGCC-TTGTCCTTTGAATT--TATTCATGTCAC----AGAGG---TTTT-TGTTCATA
TGTCTTACTGCC------GATTTCCTCTTTTTTC--TTTGTTT------ATATTGTCCTG
CC------ACTC-CC--CTGTCTTTAAGATGGTAAAGATAATTATCAATAAATACTAAGG
GAACTC-AGAGACCGGGGCCGGC----------------GTGGGTCCTCTGTAAGCTGA-
-GCGCCGGTCCCCTGGGCCCCTGCTTTTCTTTCTCTATACTTTGTCTCTGTGTCT-TATT
TCTTTT-CT-CAAGTCTCTCG-TTCCACCTTACGAGAAACACCCA----CAGG-TGTGGA
-GGGGCAGG-----CCACCCCTTCA
>1-223049853_RM10_5LTR
--TGTGGGGAAAAGAA--AGAGATCAGCCT--GTTA-CTGTGTCTATATAGAAAG---AA
GTAGACATAAGAGACTCCATTTTGTTCTGTA-------------------TTTGAGA---
TGCTGTTAGTCTGTGACCCT--------------A-------------------------
----------------CCCCCAACCTTGTCCTT-GCGAGAGACA-----TGTGC-----T
-GTGGTAACTCAAGGTTTAATGGATTTTGGGC--GTGCAGGGTGTGACTTTGTT------
------------------------------------------------------------
------------------------------------------------------------
------------------------CCTAGAAAAGCT-A---------------GGTATTG
TCCAAGGTTTATCCCCA-TGTGATAGGATGAAA---------------------------
------------------------------------------------------------
------------------------------------------------------------
------------------------------------------------------------
------------------------------------------------------------
------------------------------------------------------------
---------------------------------CAATGTTG--------CT---------
---AAA-AGGTT------------------------------------TA-TCTCAAGGC
ACAGGA-TTTTCCTTTAAACT--TATTCATGTCAC------AGA---TCCT-TGTTCTTA
TGTCTTACTGCT------AATTTCCTCCCTAAAA---ACGATC------CTATTGTCCTG
CC------ACTC-CC--TTATCCTTAAGATGGTAAAGATAATTATCTATAAATACTAAGG
GAACTC-AGAGGCCGGTGCCGGC----------------GTGGGTCCTCTGTAAGCTGA-
-GCGCCGGTCCCCTGGGCCCCCGCT----TTTCTCTATACTTTGTCTCTGTGTCT-TATT
TCTTTT-CT-CAAGTCTCTCG-TTCCACCTAACGAGAAACACCCA----CAGG-TGTGGA
-GGGGCAGG-----CCA-CCCTTCA
>2-55496315_RM10_5LTR
--TGTGGGGAAAAGAA--AGAGATCAGCCT--GTTA-CTGTGTCTATATAGAAAG---AA
GTAGACATAAGAGACTCCATTTTGTTCTGTA-------------------TTTGAGA---
TGCTGTTAATCTGTGACCCT--------------A-------------------------
----------------CCCCCAACCTTGTCCTT-GCAAGAGACA-----TGTGC-----T
-GTGGTAACTCAAGGTTTAATGGATTTTGGGC--GTGCAGGGTGTGACTTTGTT------
------------------------------------------------------------
------------------------------------------------------------
------------------------CCTAGAAAAGCT-A---------------GGTATTG
TCCAAGGTTTATCCCCA-TGTGATAGGATGAAA---------------------------
------------------------------------------------------------
------------------------------------------------------------
------------------------------------------------------------
------------------------------------------------------------
------------------------------------------------------------
---------------------------------CAATGTTG--------CT---------
---AAA-AGGTT------------------------------------TA-TCTCAAGGC
ACAGGA-TTTACCTTTAAACT--TATTCATGTCAC------AGA---TCCT-TGTTCTTA
TGTCTTACTGCT------AATTTCCTCCCTAAAA---ATGATC------CTATTGTCCTG
CC------ACTC-CC--TTATCCTTAAGATGGTAAAGATAATTATCTATAAATACTAAGG
GAACTC-AGAGGCCGGTGCCGGC----------------GTGGGTCCTCTGTAAGCTGA-
-GCGCCGGTCCCCTGGGCCCCCGCTTTTCTTTCTCTATACTTTGTCTCTGTGTCT-TATT
TCTTTT-CT-CAAGTCTCTCG-TTCCACCTAACGAGAAACACCCA----CAGG-TGTGGA
-GGGGCAGG-----CCACCCCTTCA
>3-176305314_RM10_5LTR
--TGTGGGGAAAAGAA--AGAGATCAGCCT--GTTA-CTGTGTCTATATAGAAAG---AA
GTAGACATAAGAGACTCCATTTTGTTCTGTG-------------------TTTGAGA---
TGCTGTTAGTCTGTGACCCT--------------A-------------------------
----------------CCCCCAATCTTGTCCTC-GCAAGAGACA-----TGTGC-----T
-GTGGTAACTCAAGGTTTAATGGATTTTGGGC--GTGCAGGGTGTGACTTTGTT------
------------------------------------------------------------
------------------------------------------------------------
------------------------CCTAGATAAGCT----------------AGGTATTG
TCTAAGGTTTCTCCCCA-TGTGATAGACTGAAA---------------------------
------------------------------------------------------------
------------------------------------------------------------
------------------------------------------------------------
------------------------------------------------------------
------------------------------------------------------------
---------------------------------CTATGCTG--------CC---------
---TAA-AGGTT--TATGG-AGATGTTTGCATA-------------TGCA-TCTCAAGGC
ACAGCC-TTGTCCTTTGAATT--TATTCATGTCAC----AGAGG---TTTT-TGTTCATA
TGTCTTACTGCC------GATTTCCTCTTTTTTC--TTTGTTT------ATATTGTCCTG
CC------ACTCCCC---TGTCTTTAAGATGGTAAAGATAATTATCAATAAATACTAAGG
GAACTC-AGAGAC-GGGGCCGGC----------------GTGGGTCCTCTGTAAGCTGA-
-GCGCCGGTCCCCTGGGCCCCG-CTTTTCTTTCTCTATACTTTGTCTCTGTGTCT-TATT
TCTTTT-CT-CAAGCCTCTCG-TTCCACCTTACGAGAAACACCCA----CAGG-TGTGGA
-GGGGCAGG-----CCACCCCTTCA
>4-66099035_RM10_5LTR
------GGGAAAAGAA--AGAGATCAGCCT--GTTA-CTGTGTCTATATAGAAAG---AA
GTAGACATAAGAGACTCCATTTTGTTCTGTA-------------------TTTGAGA---
TGCTGTTAGTCTGTGACCCT--------------A-------------------------
----------------CCCCCAACCTTGTCCTT-GCGAGAGACA-----TGTGC-----T
-GTGGTAACTCAAGGTTTAATGGATTTTGGGC--GTGCAGGGTGTGACTTTGTT------
------------------------------------------------------------
------------------------------------------------------------
------------------------CCTAGAAAAGCT-A---------------GGTATTG
TCCAAGGTTTATCCCCA-TGTGATAGGATGAAA---------------------------
------------------------------------------------------------
------------------------------------------------------------
------------------------------------------------------------
------------------------------------------------------------
------------------------------------------------------------
---------------------------------CAATGTTG--------CT---------
---AAA-AGGTT------------------------------------TA-TCTCAAGGC
ACAGGA-TTTACCTTTAAACT--TATTCATGTCAC------AGA---TCCT-TGTTCTTA
TGTCTTACTGCT------AATTTCCTCCCTAAAA---ATGATC------CTATTGTCCTG
CC------ACTC-CC--TTATCCTTAAGATGGTAAAGATAATTATCTATAAATACTAAGG
GAACTC-AGAGGCCGGTGCCGGC----------------GTGGGTCCTCTGTAAGCTGA-
-GCGCCGGTC-CCTGGGCCCCCGCT----TTTCTCTATAC-TTGTCTCTGTGTCT-TATT
TCTTTT-CT-CAAGTCTCTCG-TTCCACCTAACGAGAA-CACCCA----CAGG-TGTGGA
-GGGGCAGG-----CCACCCCTTCA
>5-146519353_RM10_5LTR
--TGTGGGGAAAAGAA--AGAGATCAGCCT--GTTA-CTGTGTCTATATAGAAAG---AA
GTAGACATAAGAGACTCCATTTTGTTCTGTA-------------------TTTGAGA---
TGCTGTTAATCTGTGACCCT--------------A-------------------------
----------------CCCCCAACCTTGTCCTT-GCAAGAGACA-----TGTGC-----T
-GTGGTAACTCAAGGTTTAATGGATTTTGGGC--GTGCAGGGTGTGACTTTGCT------
------------------------------------------------------------
------------------------------------------------------------
------------------------CCTAGAAAAGCT----------------AGGTATTG
TCCAAGGTTTATCCCCA-TGTGATAGGATGAAA---------------------------
------------------------------------------------------------
------------------------------------------------------------
------------------------------------------------------------
------------------------------------------------------------
------------------------------------------------------------
---------------------------------CAATGTTG--------CT---------
---AAA-AGGTT------------------------------------TA-TCTCAAGGC
ACAGGA-TTTTCCTTTAAACT--TATTCATGTCAC------AGA---TCCT-TGTTCTTA
TGTCTTACTGCT------AATTTCCTCCCTAAAA---ACGATC------CTATTGTCCTG
CC------ACTC-CC--TTATCTTTAAGATGGTAAAGATAATTATCTATAAATACTAAGG
GAACTC-AGAGGCCGGTGCCGGC----------------GTGGGTCCTCTGTAAGCTGA-
-GCGCCGGTCCCCTGGGCCCCG-CTTTTCTTTCTCTATACTTTGTCTCTGTGTCT-TATT
TCTTTT-CT-CAAGTCTCTCG-TTCCACCTAACGAGAAACACCCA----CAGG-TGTGGA
-GGGGCAGG-----CCACCCCTTCA
>6-71621469_RM10_5LTR
--TGTGGGGAAAAGAA--AGAGATCAGCCT--GTTA-CTGTGTCTATATAGAAAG---AA
GTAGACATAAGAGACTCCATTTTGTTCTGTA-------------------TTTGAGA---
TGCTGTTAGTCTGTGACCCT--------------A-------------------------
-------------------CCCACCTTGTC-TT-GCGAGAGACA-----TGTGC------
-TTGGTAACTCAAGGTTTAATGGATTTTGGGC--GTGCAGGGTGTGACTTTGTT------
------------------------------------------------------------
------------------------------------------------------------
------------------------CCT---AAAGCT-A---------------GGTATTG
TC-AAGGTTTATCCCA--TGTGATAGGATGA-----------------------------
------------------------------------------------------------
------------------------------------------------------------
------------------------------------------------------------
------------------------------------------------------------
------------------------------------------------------------
--------------------------------ACAATGTTG--------CT---------
----AA-AGGT----------------------------------------TATTCAAGC
ACAGGA--TTTACTTTAAACT--TATTCATGTCAC------AGA---TCCT-TGTTCTTA
TGT-TTACTGCT------AATTTCCTCCCTAAAA----TGATC------CTATTGTCCTG
CC------ACT--CC--TTATCCTTAAGATGGTAAAGATAATTATCTATAAATACTAAGG
GAACTC-AGAGGCCGGTGC-GGC----------------GTGGGTCCTCTGTAAGCTGA-
-GCGCCGGTC-CCTGGGCCCGC---TTTTCTTCTCTATACTTTGTCTCTGTGTCT-TATT
TCTTTT-CT-CAAGTCTCTCG-TTCCACCTAACGAGAAACACCCA----CAGG-TGTGGA
-GGGGCAGG-----CCACCCCTTCA
>7-366434_RM10_5LTR
--TGTGGGGAAAAGAA--AGAGATCAGCCT--GTTA-CTGTGTCTATATAGAAAG---AA
GTAGACATAAGAGACTCCATTTTGTTCTGTG-------------------TTTGAGA---
TGCTGTTAGTCTGTGACCCT--------------A-------------------------
----------------CCCCCAATCTTGTCCTT-GCAAGAGACA-----TGTGC-----T
-GTGGTAACTCAAGGTTTAATGGATTTTGGGC--GTGCAGGGTGTGACTTTGTT------
------------------------------------------------------------
------------------------------------------------------------
------------------------CCTAGATAAGCT----------------AGGTATTG
TCTAAGGTTTCTCCCCA-TGTGATAGACTGAAA---------------------------
------------------------------------------------------------
------------------------------------------------------------
------------------------------------------------------------
------------------------------------------------------------
------------------------------------------------------------
---------------------------------CTATGCTG--------CC---------
---TAA-AGGTT--TATGG-AGATGTTTGCATA-------------TGCA-TCTCAAGGC
ACAGCC-TTGTCCTTTGAATT--TATTCATGTCAC----AGAGG---TTTT-TGTTCATA
TGTCTTACTGCC------GATTTCCTCTTTTTTC--TTTGTTT------ATATTGTCCTG
CC------ACTCCCC---TGTCTTTAAGATGGTAAAGATAATTATCAATAAATACTAAGG
GAACTC-AGAGACCGGGGCCGGC----------------GTGGGTCCTCTGTAAGCTGA-
-GCGCCGGTCCCCTGGGCCCCG-CTTTTCTTTCTCTATACTTTGTCTCTGTGTCT-TATT
TCTTTT-CT-CAAGTCTCTCG-TTCCACCTAACGAGAAACACCCA----CAGG-TGTGGA
-GGGGCAGG-----CCACCCCTTCA
>7-39176889_RM10_5LTR
--TGTGGGGAAAAGAAAGAGAGATCAGCCT--GTTA-CTGTGTCTATATAGAAAG---AA
GTAGACATAAGAGACTCCATCTTGTTCTGTA-------------------TTTGAGA---
TGCTGTTAATCTGTGACCCT--------------A-------------------------
----------------CCCCCAACCTTGTCCTT-GCAAGAGACA-----TGTGC-----T
-GTGGTAACTCAAGGTTTAATGGATTTTGGGC--GTGCAGGGTGTGACTTTGTT------
------------------------------------------------------------
------------------------------------------------------------
------------------------CCTAGAAAAGCT-A---------------GGTATTG
TCCAAGGTTTATCCCCA-TGTGATAGGATGAAA---------------------------
------------------------------------------------------------
------------------------------------------------------------
------------------------------------------------------------
------------------------------------------------------------
------------------------------------------------------------
---------------------------------CAATGTTG--------CT---------
---AAA-AGGTT------------------------------------TA-TCTCAAGGC
ACAGGA-TTTTCCTTTAAACT--TATTCATGTCAC------AGA---TCCT-TGTTCTTA
TGTCTTACTGCT------AATTTCCTCCCTAAAA---ATGATC------CTATTGTCCTG
CC------ACTC-CC--TTATCCTTAAGATGGTAAAGATAATTATCTATAAATACTAAGG
GAACTC-AGAGGCCGGTGCCGGC----------------GTGGGTCCTCTGTAAGCTGA-
-GCGCCGGTCCCCTGGGCCCCG-CTTTTCTTTCTCTATACTTTGTCTCTGTGTCT-TATT
TCTTTT-CT-CAAGTCTCTCG-TTCCACCTAACGAGAAACACCCA----CAGG-TGTGGA
-GGGGCAGG-----CCACCCCTTCA
>9-72154148_RM10_5LTR
--TGTGGGGAAAAGAA--AGAGATCAGCCT--GTTA-CTGTGTCTATATAGAAAG---AA
GTAGACATAAGAGACTCCATTTTGTTCTGTG-------------------TTTGAGA---
TGCTGTTAGTCTGTGACCCT--------------A-------------------------
----------------CCCCCAACCTTGTCCTT-GCAAGAGACA-----TGTGC-----T
-GTGGTAACTCAAGGTTTAATGGATTTTGGGC--GTGCAGGGTGTGACTTTGTT------
------------------------------------------------------------
------------------------------------------------------------
------------------------CCTAGATAAGCT----------------AAGTATTG
TCTAAGGTTTCTCCCCA-TGTGATAGACTGAAA---------------------------
------------------------------------------------------------
------------------------------------------------------------
------------------------------------------------------------
------------------------------------------------------------
------------------------------------------------------------
---------------------------------CTATGCTG--------CC---------
---AAA-AGGTT--TATGG-AGATGTTTGCATA-------------TGCA-TCTCAAGGC
ACAGCT-TTGTCCTTTGAACT--TATTCATGTCAC----AGAGG---TTTT-TGTTCATA
TGTCTTACTGCC------GATTTCCTCTTTTTTC--TTTGTTT------ATATTGTCCTG
CC------ACTCCCC---TGTCTTTAAGATGGTAAAGATAATTATCAATAAATACTAAGG
GAACTC-AGAGACCGGGGCCGGC----------------GTGGGTCCTCTGTAAGCTGA-
-GCGCCGGTCCCCTGGGCCCCG-CTTTTCTTTCTCTATACTTTGTCTCTGTGTCT-TATT
TCTTTT-CT-CAAGTCTCTCG-TTCCACCTAACGAGAAACACCCA----CAGG-TGTGGA
-GGGGCAGG-----CCACCCCTTCA
>X-23617360_RM10_5LTR
--TGTGGGGAAAAGAAAGAGAGATCAGCCT--GTTA-CTGTGTCTATATAGAAAG---AA
GTAGACATAAGAGACTCCATTTTGTTCTGTA-------------------TTTGAGA---
TGCTGTTAGTCTGTGACCCT--------------A-------------------------
----------------CCCCCAACCTTGTCCTT-GCGAGAGACA-----TGTGC-----T
-GTGGTAACTCAAGGTTTAATGGATTTTGGGC--GTGCAGGGTGTGACTTTGTT------
------------------------------------------------------------
------------------------------------------------------------
------------------------CCTAGAAAAGCT-A---------------GGTATTG
TCCAAGGTTTATCCCCA-TGTGATAGGATGAAA---------------------------
------------------------------------------------------------
------------------------------------------------------------
------------------------------------------------------------
------------------------------------------------------------
------------------------------------------------------------
---------------------------------CAATGTTG--------CT---------
---AAA-AGGTT------------------------------------TA-TCTCAAGGC
ACAGGA-TTTACCTTTAAACT--TATTCATGTCAC------AGA---TCCT-TGTTCTTA
TGTCTTACTGCT------AATTTCCTCCCTAAAA---ATGATC------CTATTGTCCTG
CC------ACTC-CC--TTATCCTTAAGATGGTAAAGATAATTATCTATAAATACTAAGG
GAACTC-AGAGGCCGGTGCCGGC----------------GTGGGTCCTCTGTAAGCTGA-
-GCGCCGGTCCCCTGGGCCCCCGCT----TTTCTCTATACTTTGTCTCTGTGTCT-TATT
TCTTTT-CT-CAAGTCTCTCG-TTCCACCTAACGAGAAACACCCA----CAGG-TGTGGA
-GGGGCAGG-----CCACCCCTTCA
>X-80810499_RM10_5LTR
--TGTGGGGAAAAGAAAGAGAGATCAGCCT--GTTA-CTGTGTCTATATAGAAAG---AA
GTAGACATAAGAGACTCCATTTTGTTCTGTA-------------------TTTGAGA---
TGCTGTTAATCTGTGACCCT--------------A-------------------------
----------------CCCCCAACCTTGTCCTT-GCAAGAGACA-----TGTGC-----T
-GTGGTAACTCAAGGTTTAATGGATTTTGGGC--GTGCAGGGTGTGACTTTGTT------
------------------------------------------------------------
------------------------------------------------------------
------------------------CCTAGAAAAGCT-A---------------GGTATTG
TCCAAGGTTTATCCCCA-TGTGATAGGATGAAA---------------------------
------------------------------------------------------------
------------------------------------------------------------
------------------------------------------------------------
------------------------------------------------------------
------------------------------------------------------------
---------------------------------CAATGTTG--------CT---------
---AAA-AGGTT------------------------------------TA-TCTCAAGGC
ACAGGA-TTTTCCTTTAAACT--TACTCATGTCAC------AGA---TCCT-TGTTCTTA
TGTCTTACTGCT------AATTTCCTCCCTAAAA---ATGATC------CTATTGTCCTG
CC------ACTC-CC--TTATCTTTAAGATGGTAAAGATAATTATCTATAAATACTAAGG
GAACTC-AGAGGCCGGTGCCGGC----------------GTGGGTCCTCTGTAAGCTGA-
-GCGCCGGTCCCCTGGGCCCCCGCT----TTTCTCTATACTTTGTCTCTGTGTCT-TATT
TCTTTT-CT-CAAGTCTCTCG-TTCCACCTAACGAGAAACACCCA----CAGG-TGTGGA
-GGGGCAGG-----CCACCCCTTCA
>X-116856870_RM10_5LTR
--TGTGGGGAAAAGAA--AGAGATCAGCCT--GTTA-CTGTGTCTATATAGAAAG---AA
GTAGACATAAGAGACTCCATTTTGTTCTGTA-------------------TTTGAGA---
TGCTGTTAATCTGTGACCCT--------------A-------------------------
----------------CCCCCAACCTTGTCCTT-GCAAGAGACA-----TGTGC-----T
-GTGGTAACTCAAGGTTTAATGGATTTTGGGC--GTGCAGGGTGTGACTTTGTT------
------------------------------------------------------------
------------------------------------------------------------
------------------------CCTAGAAAAGCT-A---------------GGTATTG
TCCAAGGTTTATCCCCA-TGTGATAAGATGAAA---------------------------
------------------------------------------------------------
------------------------------------------------------------
------------------------------------------------------------
------------------------------------------------------------
------------------------------------------------------------
---------------------------------CAATGTTG--------CT---------
---AAA-AGGTT------------------------------------TA-TCTGAAGGC
ACAGGA-TTTACCTTTAAACT--TATTCATGTCAC------AGA---TCCT-TGTTCTTA
TGTCTTACTGCT------AATTTCCTCCCTAAAA---ATGATC------CTATTGTCCTG
CC------ACTC-CC--TTATCCTTAAGATGGTAAAGATAATTATCTATAAATACTAAGG
GAACTC-AGAGGCCGGTGCCGGC----------------GTGGGTCCTCTGTAAGCTGA-
-GCGCCGGTCCCCTGGGCCCCCGCTTTTCTTTCTCTATACTTTGTCTCTGTGTCT-TATT
TCTTTT-CT-CAAGTCTCTCG-TTCCACCTAACGAGAAACACCCA----CAGG-TGTGGA
-GGGGCAGG-----CCACCCCTTCA
>10-12226353_RM10_5LTR
--TGTGGGGAAAAGAA--AGAGATCAGCCT--GTTA-CTGTGTCTATATAGAAAG---AA
GTAGACATAAGAGACTCCATTTTGTTCTGTA-------------------TTTGAGA---
TGCTGTTAATCTGTGACCCT--------------A-------------------------
----------------CCCCCAACCTTGTCCTT-GCAAGAGACA-----TGTGC-----T
-GTGGTAACTCAAGGTTTAATGGATTTTGGGC--GTGCAGGGTGTGACTTTGTT------
------------------------------------------------------------
------------------------------------------------------------
------------------------CCTAGAAAAGCT----------------AGGTATTG
TCCAAGGTTTATCCCCA-TGTGATAGGATGAAA---------------------------
------------------------------------------------------------
------------------------------------------------------------
------------------------------------------------------------
------------------------------------------------------------
------------------------------------------------------------
---------------------------------CAATGTTG--------CT---------
---AAA-AGGTT------------------------------------TA-TCTCAAGGC
ACAGGA-TTTTCCTTTAAACT--TATTCATGTCAC------AGA---TCCT-TGTTCTTA
TGTCTTACTGCT------AATTTCCTCCCTAAAA---ACGATC------CTATTGTCCTG
CC------ACTC-CC--TTATCTTTAAGATGGTAAAGATAATTATCTATAAATACTAAGG
GAACTC-AGAGGCCGGTGCCGGC----------------GTGGGTCCTCTGTAAGCTGA-
-GCGCCGGTCCCCTGGGCCCCG-CTTTTCTTTCTCTATACTTTGTCTCTGTGTCT-TATT
TCTTTT-CT-CAAGTCTCTCG-TTCCACCTAACGAGAAACACCCA----CAGG-TGTGGA
-GGGGCAGG-----CCACCCCTTCA
>10-39089160_RM10_5LTR
--TGTGGGGAAAAGAAAGAGAGATCAGCCT--GTTA-CTGTGTCTATATAGAAAG---AA
GTAGACATAAGAGACTCCATTTTGTTCTGTA-------------------TTTGAGA---
TGCTGTTAATCTGTGACCCT--------------A-------------------------
----------------CCCCCAACCTTGTCCTT-GCCAGAGACA-----TGTGC-----T
-GTGGTAACTCAAGGTTTAATGGATTTTGGGC--GTGCAGGGTGTGACTTTGTT------
------------------------------------------------------------
------------------------------------------------------------
------------------------CCTAGAAAAGCT----------------AGGTATTG
TCCAAGGTTTATCCCCA-TGTGATAGGATGAAA---------------------------
------------------------------------------------------------
------------------------------------------------------------
------------------------------------------------------------
------------------------------------------------------------
------------------------------------------------------------
---------------------------------CAATGTTG--------CT---------
---AAA-AGGTT------------------------------------TA-TCTCAAGGC
ACAGGA-TTTTCCTTTAAACT--TATTCATGTCAC------AGA---TCCT-TGTTCTTA
TGTCTTACTGCT------AATTTCCTCCCTAAAA---ATGATC------CTATTGTCCTG
CC------ACTC-CC--TTATCTTTAAGATGGTAAAGATAATTATCAATAAATACTAAGG
GAACTC-AGAGGCCGGTGCCGGC----------------GTGGGTCCTCTGTAAGCTGA-
-GCGCCGGTCCCCTGGGCCCCG-CTTTTCTTTCTCTATACTTTGTCTCTGTGTCT-TATT
TCTTTT-CT-CAAGTCTCTCG-TTCCACCTAACGAGAAACACCCA----CAGG-TGTGGA
-GGGGCAGG-----CCACCCCTTCA
>11-6478715_RM10_5LTR
--TGTGGGGAAAAGAA--AGAGATCAGCCT--GTTA-CTGTGTCTATATAGAAAG---AA
GTAGACATAAGAGACTCCATTTTGTTCTGTA-------------------TTTGAGA---
TGCTGTTAATCTGTGACCCT--------------A-------------------------
----------------CCCCCAACCTTGTCCTT-GCAAGAGACA-----TGTGC-----T
-GTGGTAACTCAAGGTTTAATGGATTTTGGGC--GTGCAGGGTGTGACTTTGTT------
------------------------------------------------------------
------------------------------------------------------------
------------------------CCTAGAAAAGCT-----------------AGTATTG
TCCAAGGTTTATCCCA--TGTGATAAGATGAAA---------------------------
------------------------------------------------------------
------------------------------------------------------------
------------------------------------------------------------
------------------------------------------------------------
------------------------------------------------------------
---------------------------------CAATGTTG--------CT---------
---AAA-AGGTT-------------------------------------A-TCTGAAGGC
ACAGGA-TTTACCTTTAAACT--TATTCATGTCAC------AGA---TCCT-TGTTCTTA
TGTCTTACTGCT------AATTTCCTCCCTAAAA---ATGATC------CTATTGTCCTG
CC------ACTC-CC--TTATCCTTAAGATGGTAAAGATAATTATCTATAAATACTAAGG
GAACTC-AGAGGCCGGTGCCGGC----------------GTGGGTCCTCTGTAAGCTGA-
-GCGCCGGTCCCCTGGGCCCCCGCTTTTCTTTCTCTATACTTTGTCTCTGTGTCT-TATT
TCTTTT-CT-CA-GTCTCTCG-TTCCACCTAACGAGAAACATCCA----CAGG-TGTGGA
-GGGGCAGG-----CCACCCCTTCA
>12-43295881_RM10_5LTR
--TGTGGGGAAAAGAA--AGAGATCAGCCT--GTTA-CTGTGTCTATATAGAAAG---AA
GTAGACATAAGAGACTCCATTTTGTTCTGTA-------------------TTTGAGA---
TGCTGTTAATCTGTGACCCT--------------A-------------------------
----------------CCCCCAACCTTGTCCTT-GCAAGAGACA-----TGTGC-----T
-GTGGTAACTCAAGGTTTAATGGATTTTGGGC--GTGCAGGGTGTGACTTTGTT------
------------------------------------------------------------
------------------------------------------------------------
------------------------CCTAGAAAAGCT-A---------------GGTATTG
TCCAAGGTTTATCCCCA-TGTGATAGGATGAAA---------------------------
------------------------------------------------------------
------------------------------------------------------------
------------------------------------------------------------
------------------------------------------------------------
------------------------------------------------------------
---------------------------------CAATGTTG--------CT---------
---AAA-AGGTT------------------------------------TA-TCTCAAGGC
ACAGGA-TTTTCCTTTAAACT--TATTCATGTCAC------AGA---TCCT-TGTTCTTA
TGTCTTACTGCT------AATTTCCTCCCTAAAA---ACGATC------CTATTGTCCTG
CC------ACTC-CC--TTATCTTTAAGATGGTAAAGATAATT----ATAAATACTAAGG
GAACTC-AGAGGCCGGTGCCGGC----------------GTGGGTCCTCTGTAAGGTGA-
-GCGCCGGTCCCCTGGGCCCCG-CTTTTCTTTCTCTATACTTTGTCTCTGTGTCT-TATT
TCTTTT-CT-CAAGTCTCTCG-TTCCACCTAACGAGAAACACCCA----CAGG-TGTGGA
-GGGGCAGG-----CCACCCCTTCA
>13-66145098_RM10_5LTR
--TGTGGGGAAAAGAA--AGAGATCAGCCT--GTTA-CTGTGTCTATATAGAAAG---AA
GTAGACATAAGAGACTCCATTTTGTTCTGTG-------------------TTTGAGA---
TGCTGTTAGTCTGTGACCCT--------------A-------------------------
----------------CCCCCAACCTTGTCCTT-GCAAGAGACA-----TGTGC-----T
-GTGGTAACTCAAGGTTTAATGGATTTTGGGC--GTGCAGGGTGTGACTTTGTT------
------------------------------------------------------------
------------------------------------------------------------
------------------------CCTAGATAAGCT-A---------------GGTATTG
TCTAAGGTTTCTCCCCA-TGTGATAGACTGAAA---------------------------
------------------------------------------------------------
------------------------------------------------------------
------------------------------------------------------------
------------------------------------------------------------
------------------------------------------------------------
---------------------------------CTATGCTG--------CC---------
---TAA-AGGTT--TATGG-AGATGTTTGCATA-------------TGCA-TCTCAAGGC
ACAGCC-TTGTCCTTTGAATT--TATTCATGTCAC----AGAGG---TTTT-TGTTCATA
TGTCTTACTGCC------GATTTCCTCTTTTTTC--TTTGCTT------ATATTGTCCTG
CC------ACTC-CC--CTGTCTTTAAGATGGTAAAGATAATTATCAATAAATACTAAGG
GAACTC-AGAGACCGGGGCCGGC----------------GTGGGTCCTCTGTAAGCTGA-
-GCGCCGGTCCCCTGGGCCCCCGCTTTTCTTTCTCTATACTTTGTCTCTGTGTCT-TATT
TCTTTT-CT-CAAGTCTCTCG-TTCCACCT--TGAGAAACACCCA----CAGG-TGTGGA
-GGGGCAGG-----CCACCCCTTCA
>X-71179852_RM10_5LTR
--TGTGGGGAAAAGAA--AGAGATCAGCCTCAGTAACCTGTGTCTATATAGAAAG---AA
GTAGACGTAAGAGACTCCATTTTGTTCTGTA-------------------TTTGAGA---
TGCTGTTAATCTGTGACCCT--------------A-------------------------
----------------CCCCCAACCTTGTCCTT-GCAAGAGACA-----TGTGC-----T
-GTGGTAACTCAAGGTTTAATGGATTTTGGGC--GTGCAGGGTGTGACTTTGTT------
------------------------------------------------------------
------------------------------------------------------------
------------------------CCTAGAAAAGCT-A---------------GGTATTG
TCCAAGGTTTATCCCCA-TGTGATAGGATGAAA---------------------------
------------------------------------------------------------
------------------------------------------------------------
------------------------------------------------------------
------------------------------------------------------------
------------------------------------------------------------
---------------------------------CAATGTTG--------CT---------
---AAA-AGGTT------------------------------------TA-TCTCAAGGC
ACAGGA-TTTTCCTTTAAACT--TATTCATGTCAC------AGA---TCCT-TGTTCTTA
TGTCTTACTGCT------AATTTCCTCCCTAAAA---ATGATC------CTATTGTCCTG
CC------ACTC-CC--TTATCCTTAAGATGGTAAAGATAATTATCTATAAATACTAAGG
GAACTC-AGAGGCCGGTGCCGGC----------------GTGGGTCCTCTGTAAGCTGA-
-GCGCCGGTCCCCTGGGCCCCCGCTTTTCTTTCTCTATACTTTGTCTCTGTGTCT-TATT
TCTTTT-CT-CAAGTCTCTCG-TTCCACCTTACGAGAAACACCCA----CAGG-TGTGGA
-GGGGCAGG-----CCACCCCTTCA
>16-47423958_RM10_5LTR
--TGTGGGGAAAAGAA--AGAGATCAGCCT--GTTA-CTGTGTCTATATAGAAAG---AA
GTAGACGTAAGAGACTCCATTTTGTTCTGTA-------------------TTTGAGA---
TGCTGTTAATCTGTGACCT-----------------------------------------
----------------ACCCCAACCTTGTCCTT-GCAAGAGACA-----TGTGC-----T
-GTG-TAACTCAAGGTTTAATGGATTTTGGGC--GTGCAGGGTGTGACTTTGTT------
------------------------------------------------------------
------------------------------------------------------------
------------------------CCTAGAAAAGCT-----------------AGTATTG
TCCAAGGTTTATCCCA--TGTGATAGGATGAAA---------------------------
------------------------------------------------------------
------------------------------------------------------------
------------------------------------------------------------
------------------------------------------------------------
------------------------------------------------------------
---------------------------------CAATGTTG--------CT---------
---AAA-AGGTT------------------------------------TA-TCTCAAGGC
ACAGGA-TTTACCTTTAAACT--TATTCATGTCAC------AGA---TCCT-TGTTC-TA
TGTCTTACTGCT------AATTTCCTCCCTAAAA----TGATC------CTATTGTCCTG
CC------ACTC-CC--TTATCCTTAAGATGGTAAAGATAATTATCTATAAATACTAAGG
GAACTC-AGAGGCCGGTGCCGGC----------------GTGGGTCCTCTGTAAGCTGA-
-GCGCCGGTCCCCTGGGCCCCCGCT----TTTCTCTATACTTTGTCTCTGTGTCT-TATT
TCTTTT-CT-CAAGTCTCTCG-TTCCACCTAACGAGAAACACCCA----CAGG-TGTGGA
-GGGGCAGG-----CCACCCCTTCA
>19-18145533_RM10_5LTR
--TGTGGGGAAAAGAA--AGAGATCAGCCT--GTTA-CTGTGTCTATATAGAAAG---AA
GTAGACATAGGAGACTCCATTTTGTTCTGTA-------------------TTTGAGA---
TGCTGTTAATCTGTGACCCT--------------A-------------------------
----------------CCCCCAACCTTGTCCTT-GCAAGAGACA-----TGTGC-----T
-GTGGTAACTCAAGGTTTAATGGATTTTGGGC--GTGCAGGGTGTGACTTTGTT------
------------------------------------------------------------
------------------------------------------------------------
------------------------CCTAGAAAAGCT-A---------------GGTATTG
TCCAAGGTTTATCCCCA-TGTGATAGGATGAAA---------------------------
------------------------------------------------------------
------------------------------------------------------------
------------------------------------------------------------
------------------------------------------------------------
------------------------------------------------------------
---------------------------------CAATGTTG--------CT---------
---AAA-AGGTT------------------------------------TA-TCTCAAGGC
ACAGGA-TTTTCCTTTAAACT--TATTCATGTCAC------AGA---TCCT-TGTTCTTA
TGTCTTACTGCT------AATTTCCTCCCTAAAA---ATGATC------CTATTGTCCTG
CC------ACTC-CC--TTATCTTTAAGATGGTAAAGATAATTATCTATAAATACTAAGG
GAACTC-AGAGGCCGGTGCCGGC----------------GTGGGTCCTCTGTAAGCTGA-
-GCGCCGGTCCCCTGGGCCCCCGCT----TTTCTCTATACTTTGTCTCTGTGTCT-TATT
TCTTTT-CT-CAAGTCTCTCG-TTCCACCTAACGAGAAACACCCA----CAGG-TGTGGA
-GGGGCAGG-----CCACCCCTTCA
>20-1807058_RM10_5LTR
--TGTGGGGAAAAGAA--AGAGATCAGCCT--GTTA-CTGTGTCTATATAGAAAG---AA
GTAGACATAAGAGACTCCATTTTGTTCTGTA-------------------TTTGAGA---
TGCTGTTAATCTGTGACCCT--------------A-------------------------
----------------CCCCCAACCTTGTCCTT-GCAAGAGACA-----TGTGC-----T
-GTGGTAACTCAAGGTTTAATGGATTTTGGGC--GTGCAGGGTGTGACTTTGTT------
------------------------------------------------------------
------------------------------------------------------------
------------------------CCTAGAAAAGCT-A---------------GGTATTG
TCCAAGGTTTATCCCCA-TGTGATAGGATGAAA---------------------------
------------------------------------------------------------
------------------------------------------------------------
------------------------------------------------------------
------------------------------------------------------------
------------------------------------------------------------
---------------------------------CAATGTTG--------CT---------
---AAA-AGGTT------------------------------------TA-TCTCAAGGC
ACAGGA-TTTTCCTTTAAACT--TACTCATGTCAC------AGA---TCCT-TGTTCTTA
TGTCTTACTGCT------AATTTCCTCCCTAAAA---ATGATC------CTATTGTCCTG
CC------ACTC-CC--TTATCTTTAAGATGGTAAAGATAATTATCTATAAATACTAAGG
GAACTC-AGAGGCCGGTGCCGGC----------------GTGGGTCCTCTGTAAGCTGA-
-GCGCCGGTCCCCTGGGCCCCCGCTTTTCTTTCTCTATACTTTGTCTCTGTGTCT-TATT
TCTTTT-CT-CAAGTCTCTCG-TTCCACCTTACGAGAAACACCCA----CAGG-TGTGGA
-GGGGCAGG-----CCACCCCTTCA
>Un_NW_021162898v1-21_RM10_5LTR
--TGTGGGGAAAGAA---AGAGATCAGCCT--GTTA-CTGTGTCTATATAGAAAG---AA
GTAGACGTAAGAGACTCCATTTTGTTCTGTA-------------------TTTGAGA---
TGCTGTTAATCTGTGACCCT--------------A-------------------------
----------------CCCCCAACCTTGTCCTT-GCAAGAGACA-----TGTGC-----T
-GTGGTAACTCTAGGTTTAATGGATTTTGGGC--GTGCAGGGTGTGACTTTGTT------
------------------------------------------------------------
------------------------------------------------------------
------------------------CCTAGAAAAGCTAG---------------GGTATTG
TCCAAGGTTTATCCCCA-TGTGATAGGATGAAA---------------------------
------------------------------------------------------------
------------------------------------------------------------
------------------------------------------------------------
------------------------------------------------------------
------------------------------------------------------------
---------------------------------CAATGTTG--------CT---------
---AAA-AGGTT------------------------------------TA-TCTCAAGGC
ACGGGA-TTTTCCTTTAAACT--TATTCATGTCAC----AGAGA---TGCT-TGTTCTTA
TGTCTTACTGCT------AATTTCCTCCCTAAAA---ATGATC------CTATTGTCCTG
CC------ACTC-CC--TTATCTTTAAGATGGTAAAGATAAATATCTATAAATACTAAGG
GAACTC-AGAGACCGGTGCCGGC----------------GTGGGTCCTCTGTAAGCTGA-
-GCGCCGGTCCCCTGGGCCCCG-CTTTTCTTTCTCTATACTTTGTCTCTGTGTCT-TATT
TCTTTT-CT-CAAGTCTCTCG-TTCCACCTAACGAGAAACACCCA----CAGG-TGTGGA
-GGGGCAGG-----CCACCCCTTCA
>4_NW_021160156v1_random-13282_RM10_5LTR
--TGTGGGGAAAAAAA--AGAGATCAGCCT--GTTA-CTGTGTCTATATAAAAAG---AA
GTAGACATAAGAGACTCCATTTTGTTCTGTA-------------------TTTGAGA---
TGCTGTTAGTCTGTGACCCT--------------A-------------------------
----------------CCCCCAACCTTGTCCTT-GCAAGAGACA-----TGTGC-----T
-GTGGTAACTCAAAGTTTAATGGATTTTGGGC--GTGCAGGGTGTGACTTTGTT------
------------------------------------------------------------
------------------------------------------------------------
------------------------CCTAGATAAGCT----------------AGGTATTG
TCTAAGGTTTCTCCCCA-TGTGATAGACTGAAA---------------------------
------------------------------------------------------------
------------------------------------------------------------
------------------------------------------------------------
------------------------------------------------------------
------------------------------------------------------------
---------------------------------CTATGCTG--------CC---------
---AAA-AGGTT--TATGG-AGATGTTTGCATA-------------TGCA-TCTCAAGGC
ACAGCA-TTGTCCTTTGAACT--TATTCATGTCAC----AGAGG---TTTT-TGTTCATA
TGTCTTACTGCC------GATTTCCTCTTTTTTTTGTTTAACC------CTATTGTCCTG
CC------ACTCCCC---TGTCTTTAAGATGGTAAAGATAATTATCAATAAATACTAAGG
GAACTC-AGAGGCCGGTGCCGGC----------------GTGGGTCCTCTGTAAGCTGA-
-GCGCCGGTCCCCTGGGCCCCG-CTTTTCTTTCTCTATACTTTGTCTCTGTGTCT-TATT
TCTTTT-CT-CAAGTCTCTCG-TTCCACCTAACGAGAAACACCCA----CAGG-TGTGGA
-GGGGCAGG-----CCACCCCTTCA
>11_NW_021160267v1_random-42903_RM10_5LTR
---GTGGGGAAAAGAA--AGAGATCAGCCT--GTTA-CTGTGTCTATATAGAAAG---AA
GTAGACATAGGAGACTCCATTTTGTTCTGTA-------------------TTTGAGA---
TGCTGTTAATCTGTGACCCT--------------A-------------------------
----------------CCCCCAACCTTGTCCTT-GCAAGAGACA-----TGTGC-----T
-GTGGTAACTCAAGGTTTAATGGATTTTGGGC--GTGCAGGGTGTGACTTTGTT------
------------------------------------------------------------
------------------------------------------------------------
------------------------CCTAGAAAAGCT-A---------------GGTATTG
TCCAAGGTTTATCCCCA-TGTGATAGGATGAAA---------------------------
------------------------------------------------------------
------------------------------------------------------------
------------------------------------------------------------
------------------------------------------------------------
------------------------------------------------------------
---------------------------------CAATGTTG--------CT---------
---AAA-AGGTT------------------------------------TA-TCTCAAGGC
ACAGGA-TTTTCCTTTAAACT--TATTCATGTCAC------AGA---TCCT-TGTTCTTA
TGTCTTACTGCT------AATTTCCTCCCTAAAA---ATGATC------CTATTGTCCTG
CC------ACTC-CC--TTATCTTTAAGATGGTAAAGATAATTATCTATAAATACTAAGG
GAACTC-AGAGGCCGGTGCCGGC----------------GTGGGTCCTCTGTAAGCTGA-
-GCGCCGGTCCCCTGGGCCCCCGCTTTTCTTTCTCTATACTTTGTCTCTGTGTCT-TATT
TCTTTT-CT-CAAGTCTCTCG-TTCCACCTAACGAGAAACACCCA----CAGG-TGTGGA
-GGGGCAGG-----CCACCCCTTCA
>1-222894557_RM10_5LTR
--TGTGGGGAAAAGAA--AGAGATCAGCCT--GTTA-CTGTGTCTATATAGAAAG---AA
GTAGACATAAGAGACTCCATTTTGTTCTGTA-------------------TTTGAGA---
TGCTGTTAATCTGTGACCTT----------------------------------------
---------------------------GTCCTT-GCAAGAGACA-----TGTGC-----T
-GTGGTAACTCAAGGTTTAATGGATTTTGGGC--GTGCAGGGTGTGACTTTGTT------
------------------------------------------------------------
------------------------------------------------------------
------------------------CCTAGAAAAGCT----------------AGGTATTG
TCCAAGGTTTATCCCA--TGTGATAGGATGAAA---------------------------
------------------------------------------------------------
------------------------------------------------------------
------------------------------------------------------------
------------------------------------------------------------
------------------------------------------------------------
---------------------------------CAATG-TG--------CT---------
---AAA-AGGTT------------------------------------TA-TCTCAAGGC
ACAGGA-TTTTCCTTTAAACT--TACTCATGTCAC------AGA---TCCT-TGTTCTTA
TGTCTTACTGCT------AATTTCCTCCCTAAAA---ATGATC------CTATTGTCCTG
CC------ACTCCCT--TAATCTTTAAGATGGTAAAGATAATTATCTATAAATACTAAGG
GAACTC-AGAGGCCGGTGCCGGC----------------GTGGGTCCTCTGTAAGCTGA-
-GCGCCGGTCCCCTGGGCCCCG-CTTTTCTTTCTCTATACTTTGTCTC--TGTCT-TATT
TCTTTT-CTCCAAGTCTCTCG-TTCCACCTAACGAGAAACACCCA----CAGG-TGTGGA
-GGGGCAGG-----CCACCCCTTCA
>11-111501531_RM10_5LTR
--TGTGGGGAAAAGAA--AGAGATCAGCCT--GTTA-CTGTGTCTATATAGAAAG---AA
GTAGACATAAGAGACTCCATTTTGTTCTGTA-------------------TTTGAGA---
TGCTGTTAATCTGTGACCCT--------------A-------------------------
----------------CCCCCAACCTTGTCCTT-GCAAGAGACA-----TGTGC-----T
-GTGGTAACTCAAGGTTTAATGGATTTTGGGC--GTGCAGGGTGTGACTTTGTT------
------------------------------------------------------------
------------------------------------------------------------
------------------------CCTAGAAAAGCT-A---------------GGTGTTG
TCCAAGGTTTATCCCCA-TGTGATAGGATGAAA---------------------------
------------------------------------------------------------
------------------------------------------------------------
------------------------------------------------------------
------------------------------------------------------------
------------------------------------------------------------
---------------------------------CAATGTTG--------CT---------
---AAA-AGGTT------------------------------------TA-TCTCAAGGC
ACAGGA-TTTTCCTTTAAACT--TATTCATGTCAC------AGA---TCCT-TGTTCTTA
TGTCTTACTGCT------AATTTCCTCCCTAAAA---ACGGTC------CTATTGTCCTG
CC------ACTC-CC--TTATCTTTAAGATGGTAAAGATAATTATCTATAAATACTAAGG
GAACTC-AGAGGCCGGTGCCGGC----------------GTGGGTCCTCTGTAAGCTGA-
-GCGCCGGTCCCCTGGGCCCCG-CTTTTCTTTCTCTATACTTTGTCTCTGTGTCT-TATT
TCTTTT-CT-CAAGTCTCTCG-TTCCACCTAACGAGAAACACCCA----CAGG-TGTGGA
-GGGGCAGG-----CCACCCCTTCA
>16-18308503_RM10_5LTR
--TGTGGGGAAAAGAA--AGAGATCAGCCT--GTTA-CTGTGTCTATATAGAAAG---AA
GTAGACATAAGAGACTCCATTTTGTTCTGTG-------------------TTTGAGA---
TGCTGTTAGTCTGTGACCCT--------------A-------------------------
----------------CCCCCAATCTTGTCCTT-GCAAGAGACA-----TGTGC-----T
-GTGGTAACTCAAGGTT-AATGGATTTTGGGC--GTGCAGGGTGTGACTTTGTT------
------------------------------------------------------------
------------------------------------------------------------
------------------------CCTAGATAAGCT----------------AGGTATTG
TCTAAGGTTTCTCCCCA-TGTGATAGACTGAAA---------------------------
------------------------------------------------------------
------------------------------------------------------------
------------------------------------------------------------
------------------------------------------------------------
------------------------------------------------------------
---------------------------------CTATGCTG--------CC---------
---TAA-AGGTT--TATGG-AGATGTTTGCATA-------------TGCA-TCTCAAGGC
ACAGCC-TTGTCCTTTGAATT--TATTCATGTCAC----AGAGG---TTTT-TGTTCATA
TGTCTTACTGCC------GATTTCCTCTTTTTTC---TTGTTT------ATATTGTCCTG
CC------ACTCCCC---TGTCTTTAAGATGGTAAAGATAATTATCAATAAATACTAAGG
GAACTC-AGAGACCGGGGCCGGC----------------GTGGGTCCTCTGTAAGCTGA-
-GCGCCGGTCCCCTGGCCCCCG-CTTTTCTTTCTCTATACTTTGTCTCTGTGTCT-TATT
TCTTTT-CT-CAAGTCTCTCG-TTCCACCTTACGAGAAACACCCA----CAGG-TGTGGA
--GGGCAGG-----CCACCCCTTCA
>16-60303645_RM10_5LTR
--TGTGGGGAAAAGAA--AGAGATCAGCCT--GTTA-CTGTGTCTATATAGAAAG---AA
GTAGACATAAGAGACCCCATTTTGTTCTGTA-------------------TTTGAGA---
TGCTGTTAATCTGTGACCCT--------------A-------------------------
----------------CCCCCAACCTTGTCCTT-GCAAGAGACA-----TGTGC-----T
-GTGGTAACTCAAGGTTTAATGGATTTTGGGC--GTGCAGGGTGTGACTTTGTT------
------------------------------------------------------------
------------------------------------------------------------
------------------------CCTAGAAAAGCT-A---------------GGTATTG
TCCAAGGTTTATCCCCA-TGTGATAGGATGAAA---------------------------
------------------------------------------------------------
------------------------------------------------------------
------------------------------------------------------------
------------------------------------------------------------
------------------------------------------------------------
---------------------------------CAATGTTG--------CT---------
---AAA-AGGTT------------------------------------TA-TCTCAAGGC
ACAGGA-TTTACCTTTAAACT--TATTCATGTCAC------AGA---TCCT-TGTTCTTA
TGTCTTACTGCT------AATTTCCTCCCTAAAA---ATGATC------CTATTGTCCTG
CC------ACTC-CC--TTATCTTTAAGATGGTAAAGATAATTATCTATAAATACTAAGG
GAACTC-AGAGGCCGGTGCCGGC----------------GTGGGTCCTCTGTAAGCTGA-
-GCGCCGGTCCCCTGGGCCCCCGCT----TTTCTCTATACTTTGTCTCTGTGTCT-TATT
TCTTTT-CT-CAAGTCTCTCG-TTCCACCTAACGAGAAACACCCA----CAGG-TGTGGA
-GGGGCAGG-----CCACCCCTTCA
>Un_NW_021161853v1-4120_RM10_5LTR
--TGTGGGGAAAAGAA--AGAGATCAGCCT--GTTA-CTGTGTCTATATAGAAAG---AA
GTAGACATAAGAGACTCCATTTTGTTCTGTA-------------------TTTGAGA---
TGCTGTTAGTCTGTGACCCT--------------A-------------------------
----------------CCCCCAACCTTGTCCTT-GCGAGAGACA-----TGTGC-----T
-GTGGTAACTCAAGGTTTAATGGATTTTGGGC--GTGCAGGGTGTGACTTTGTT------
------------------------------------------------------------
------------------------------------------------------------
------------------------CCTAGAAAAGCT-A---------------GGTATTG
TCCAAGGTTTATCCCCA-TGTGATAGGATGAAA---------------------------
------------------------------------------------------------
------------------------------------------------------------
------------------------------------------------------------
------------------------------------------------------------
------------------------------------------------------------
---------------------------------CAATGTTG--------CT---------
---AAA-AGGTT------------------------------------TA-TCTCAAGGC
ACAGGA-TTTACCTTTAAACT--TATTCATGTCAC------AGA---TCCT-TGTTCTTA
TGTCTTACTGCT------AATTTCCTCCCTAAAA---ATGATC------CTATTGTCCTG
CC------ACTC-CC--TTATCCTTAAGATGGTAAAGATAATTATCTATAAATACTAAGG
GAACTC-AGAGGCCGGTGCCGGC----------------GTGGGTCCTCTGTAAGCTGA-
-GCGCCGGTCCCCTGGGCCCCCGCTTTTCTTTCTCTATACTTTGTCTCTGTGTCT-TATT
TCTTTT-CT-CAAGTCTCTCG-TTCCACCTAACGAGAAACACCCA----CAGG-TGTGGA
-GGGGCAGG-----CCACCCCTTCA
>SERV-K1_3LTR
--TGTGGGGAAAAGAA--AGAGATCAGCCT--GTTA-CTGTGTCTATATAGAAAG---AA
GTAGACATAAGAGACTCCATCTTGTTCTGTA-------------------TTTGAGA---
TGCTGTTAATCTGTGACCCT--------------A-------------------------
----------------CCCCCAACCTTGTCCTT-GCAAGAGACA-----TGTGC-----T
-GTGGTAACTCAAGGTTTAATGGATTTTGGGC--GTGCAGGGTGTGACTTTGTT------
------------------------------------------------------------
------------------------------------------------------------
------------------------CCTAGAAAAGCT-A---------------GGTATTG
TCCAAGGTTTATCCCCA-TGTGATAGGATGAAA---------------------------
------------------------------------------------------------
------------------------------------------------------------
------------------------------------------------------------
------------------------------------------------------------
------------------------------------------------------------
---------------------------------CAATGTTG--------CT---------
---AAA-AGGTT------------------------------------TA-TCTCAAGGC
ACAGGA-TTTACCTTTAAACT--TATTCATGTCAC------AGA---TCCT-TGTTCTTA
TGTCTTACTGCT------AATTTCCTCCCTAAAA---ATGATC------CTATTGTCCTG
CC------ACTC-CC--TTATCTTTAAGATGGTAAAGATAATTATCTATAAATACTAAGG
GAACTC-AGAGGCCGGTGCCGGC----------------GTGGGTCCTCTGTAAGCTGA-
-GCGCCGGTCCCCTGGGCCCCCGCTTTTCTTTCTCTATACTTTGTCTCTGTGTCT-TATT
TCTTTT-CT-CAAGTCTCTCG-TTCCACCTTACGAGAAACACCCA----CAGG-TGTGGA
-GGGGCAGG-----CCACCCCTTCA
>4-99660999_RM10_3LTR
--TGTGGGGAAAAGAA--AGAGATCAGCCT--GTTA-CTGTGTCTATATAGAAAG---AA
GTAGACATAAGAGACTCCATTTTGTTCTGTA-------------------TTTGAGA---
TGCTGTTAATCTGTGACCCT--------------A-------------------------
----------------CCCCCAACCTTGTCCTT-GCAAGAGACA-----TGTGC-----T
-GTGGTAACTCAAGGTTTAATGGATTTTGGGC--GTGCAGGGTGTGACTTTGTT------
------------------------------------------------------------
------------------------------------------------------------
------------------------CCTAGAAAAGCT-A---------------GGTATTG
TCCAAGGTTTATCCCCA-TGTGATAGGATGAAA---------------------------
------------------------------------------------------------
------------------------------------------------------------
------------------------------------------------------------
------------------------------------------------------------
------------------------------------------------------------
---------------------------------CAATGTTG--------CT---------
---AAA-AGGTT------------------------------------TA-TCTCAAGGC
ACAGGA-TTTACCTTTAAACT--TATTCATGTCAC------AGA---TCCT-TGTTCTTA
TGTCTTACTGCT------AATTTCCTCCCTAAAA---ATGATC------CTATTGTCCTG
CC------ACTC-CC--TTATCCTTAAGATGGTAAAGATAATTATCTATAAATACTAAGG
GAACTC-AGAGGCCGGTGCCGGC----------------GTGGGTCCTCTGTAAGCTGA-
-GCGCCGGTCCCCTGGGCCCCCGCTTTTCTTTCTCTATACTTTGTCTCTGTGTCT-TATT
TCTTTT-CT-CAAGTCTCTCG-TTCCACCTAACGAGAAACACCCA----CAGG-TGTGGA
-GGGGCAGG-----CCACCCCTTCA
>4-99660999_RM10_5LTR
--TGTGGGGAAAAGAA--AGAGATCAGCCT--GTTA-CTGTGTCTATATAGAAAG---AA
GTAGACATAAGAGACTCCATTTTGTTCTGTA-------------------TTTGAGA---
TGCTGTTAATCTGTGACCCT--------------A-------------------------
----------------CCCCCAACCTTGTCCTT-GCAAGAGACA-----TGTGC-----T
-GTGGTAACTCAAGGTTTAATGGATTTTGGGC--GTGCAGGGTGTGACTTTGTT------
------------------------------------------------------------
------------------------------------------------------------
------------------------CCTAGAAAAGCT-A---------------GGTATTG
TCCAAGGTTTATCCCCA-TGTGATAGGATGAAA---------------------------
------------------------------------------------------------
------------------------------------------------------------
------------------------------------------------------------
------------------------------------------------------------
------------------------------------------------------------
---------------------------------CAATGTTG--------CT---------
---AAA-AGGTT------------------------------------TA-TCTCAAGGC
ACAGGA-TTT-CCTTTAAACT--TATTCATGTCAC------AGA---TCCT-TGTTCTTA
TGTCTTACTGCT------AATTTCCTCCCTAAAA---ATGATC------CTATTGTCCTG
CC------ACTC-CC--TTATCCTTAAGATGGTAAAGATAATTATCTATAAATACTAAGG
GAACTC-AGAGGCC-GTGCCGGC----------------GTGGGTCCTCTGTAAGCTGA-
-GCGCCGGTCCCCTGGGCCCC-GCTTTTCTTTCTCTATACTTTGTCTCTGTGTCT-TATT
TCTTTT-CT-CAAGTCTCTCG-TTCCACCTAACGAGAAACACCCA----CAGG-TGTGGA
-GGGGCAGG-----CCACCCCTTCA
>3-57697480_RM10_3LTR
--TGTGGGGAAAAGAA--AGAGATCAGCCT--GTTA-CTGTGTCTATATAGAAAG---AA
GTAGACATAAGAGACTCCATTTTGTTCTGTG-------------------TTTGAGA---
TGCTGTTAGTCTGTGACCCT--------------A-------------------------
----------------CCCCCAACCTTGTCCTT-GCAAGAGACA-----TGTGC-----T
-GTGGTAACTCAAGGTTTAATGGATTTTGGGC--GTGCAGGGTGTGACTTTGTT------
------------------------------------------------------------
------------------------------------------------------------
------------------------CCTAGATAAGCT-A---------------GGTATTG
TCTAAGGTTTCTCCCCA-TGTGATAGACTGAAA---------------------------
------------------------------------------------------------
------------------------------------------------------------
------------------------------------------------------------
------------------------------------------------------------
------------------------------------------------------------
---------------------------------CTATGCTG--------CC---------
---TAA-AGGTT--TATGG-AGATGTTTGCATA-------------TGCA-TCTCAAGGC
ACAGCC-TTGTCCTTTGAATT--TATTCATGTCAC----AGAGG---TTTT-TGTTCATA
TGTCTTACTGCC------GATTTCCTCTTTTTTC----TGTTT------ATATTGTCCTG
CC------ACTC-CC--CTGTCTTTAAGATGGTAAAGATAATTATCAATAAATACTAAGG
GAACTC-AGAGACCGGGGCCGGC----------------GTGGGTCCTCTGTAAGCTTA-
-GCGCCGGTCCCCTGGGCCCCG-CTTTTCTTTCTCTATACTTTGTCTCTGTGTCT-TATT
TCTTTT-CT-CAAGTCTCTCG-TTCCACCTAACGAGAAACACCCA----CAGG-TGTGGA
-GGGGCAGG-----CCACCCCTTCA
>7-125627095_RM10_5LTR
--TGTGGGGAAAAGAA--AGAGATCAGCCT--GTTA-CTGTGTCTATATAGAAAG---AA
GTAGACGTAAGAGACTCCATTTTGTTCTGTA-------------------TTTGAGA---
TGCTGTTAATCTGTGACCCT--------------A-------------------------
----------------CCCCCAACCTTGTCCTT-GCAAGAGACA-----TGTGC-----T
-GTGGTAACTCAAGGTTTAATGGATTTTGGGC--GTGCAGGGTGTGACTTTGTT------
------------------------------------------------------------
------------------------------------------------------------
------------------------CCTAGAAAAGCT-A---------------GGTATTG
TCCAAGGTTTATCCCCA-TGTGATAGGATGAAA---------------------------
------------------------------------------------------------
------------------------------------------------------------
------------------------------------------------------------
------------------------------------------------------------
------------------------------------------------------------
---------------------------------CAATGTTG--------CT---------
---AAA-AGGTT------------------------------------TA-TCTCAAGGC
ACAGGA-TTTTCCTTTAAACT--TATTCATGTCAC------AGA---TCCT-TGTTCTTA
TGTCTTACTGCT------AATTTCCTCCCTAAAA---ATGATC------CTATTGTCCTG
CC------ACTC-CC--TTATCCTTAAGATGGTAAAGATAATTATCTATAAATACTAAGG
GAACTC-AGAGGCCGGTGCCGGC----------------GTGGGTCCTCTGTAAGCTGA-
-GCGCCGGTCCCCTGGGCCCCCGCTTTTCTTTCTCTATACTTTGTCTCTGTGTCT-TATT
TCTTTT-CT-CAAGTCTCTCG-TTCCACCTAACGAGAAACACCCA----CAGG-TGTGGA
-GGGGCAGG-----CCACCCCTTCA
>7-164761528_RM10_5LTR
--TGTGGGGAAAAGAA--AGAGATCAGCCT--GTTA-CTGTGTCTATATAGAAAG---AA
GTAGACATAAGAGACTCCATTTTGTTCTGTA-------------------TTTGAGA---
TGCTGTTAATCTGTGACCCT--------------A-------------------------
----------------CCCCCAACCTTGTCCTT-GCAAGAGACA---------------T
-GTGGTAACTCAAGGTTTAATGGATTTTGGGC--GTGCAGGGTGTGACTTTGTT------
------------------------------------------------------------
------------------------------------------------------------
------------------------CCTAGAAAAGCT----------------AGGTATTG
TCCAAGGTTTATCCCCA-TGTGATAGGATGAAA---------------------------
------------------------------------------------------------
------------------------------------------------------------
------------------------------------------------------------
------------------------------------------------------------
------------------------------------------------------------
---------------------------------CAATGTTG--------CT---------
---AAA-AGGTT------------------------------------TA-TCTCAAGGC
ACAGGA-TTTTCCTTTAAACT--TATTCATGTCAC------AGA---TCCT-TGTTCTTA
TGTCTTACTGCT------AATTTCCTCCCTAAAA---ATGATC------CTATTGTCCTG
CC------ACTC-CC--TTATCCTTAAGATGGTAAAGATAATTATCTATAAATACTAAGG
GAACTC-AGAGGCCGGTGCCGGC----------------GTGGGTCCTCTGTAAGCTGA-
-GCGCCGGTCCCCTGGGCCCCCGCTTTTCTTTCTCTATACTTTGTCTCTGTGTCT-TATT
TCTTTT-CT-CAAGTCTCTCG-TTCCACCTAACGAGAAACACCCA----CAGG-TGTGGA
-GGGGCAGG-----CCACCCCTTCA
>7-169513234_RM10_5LTR
--TGTGGGGAAAAGAA--AGAGATCAGCCT--GTTA-CTGTGTCTATATAGAAAG---AA
GTAGACATAAGAGACTCCATTTTGTTCTGTG-------------------TTTGAGA---
TGCTGTTAGTCTGTGACCCT--------------A-------------------------
----------------CCCCCAATCTTGTCCTT-GCAAGAGACA-----TGTGC-----T
-GTGGTAACTCAAGGTTTAATGGATTTTGGGC--GTGCAGGGTGTGACTTTGTT------
------------------------------------------------------------
------------------------------------------------------------
------------------------CCTAGATAAGCT-A---------------GGTATTG
TCTAAGGTTTCTCCCCA-TGTGATAGACTGAAA---------------------------
------------------------------------------------------------
------------------------------------------------------------
------------------------------------------------------------
------------------------------------------------------------
------------------------------------------------------------
---------------------------------CTATGCTG--------CC---------
---TAA-AGGTT--TATGG-AGATGTTTGCATA-------------TGCA-TCTCAAGGC
ACAGCC-TTGTCCTTTGAATT--TATTCATGTCAC----AGAGG---TTTT-TGTTCATA
TGTCTTACTGCC------GATTTCCTCTTTTTTC--TTTGTTT------ATATTGTCCTG
CC------ACTC-CC--CTGTCTTTAAGATGGTAAAGATAATTATCAATAAATACTAAGG
GAACTC-AGAGACCGGGGCCGGC----------------GTGGGTCCTCTGTAAGCTGA-
-GCGCCGGTC-CCTGGGCCCCG-CTTTTCTTTCTCTATACTTTGTCTCTGTGTCT-TATT
TC-TTT-CT-CAAGTCTCTCG-TTCCACCTTACGAGAAACACCCA----CAGG-TGTGGA
-GGGGCAGG-----CCACCCCTTCA
>9-41587351_RM10_5LTR
--TGTGGGGAAAAGAA--AGAGATCAGCCT--GTTA-CTGTGTCTATATAGAAAG---AA
GTAGACAGAAGAGACTCCATTGTGTTCTGTA-------------------TTTTAGA---
TGCTGTTAATCTGTGACCCT--------------A-------------------------
----------------CCCCCAACCTTGTCCTT-GCAAGCGACA-----TGTGC-----T
-GTGGTAACTCAAGGTTTAATGGATTTTGGGC--GTGCAGGGTGTGTCTTTGTT------
------------------------------------------------------------
------------------------------------------------------------
------------------------CCTAGAAAAGCT-A---------------GGTATTG
TCCAAGGTTTATCCCCA-TGTGATAGGATGAA----------------------------
------------------------------------------------------------
------------------------------------------------------------
------------------------------------------------------------
------------------------------------------------------------
------------------------------------------------------------
--------------------------------GCAATGTTG--------CT---------
---AAA-AGTTT------------------------------------TA-TCTTAAGGC
ACAGGA-TTTTCCTTTAAACT--TATTCATGTCAC----AGAGA---TCCT-TGTTCTTA
TGTCTTACTGCT------AATTTCCTCCCTAAAA---ACGATC------GTATTGTCCTG
CC------ACTC-CC--TTATCTTTAAGATGGTAAAGATAATTATCTATAAATACTAAGG
GAACTC-AGAGGCCGGTGCCGGC----------------GTGGGTCCTCTGTAAGCTGA-
-GCGCTGGTCCCCTGGGCTCCCGCTTTTCTTTCTCTATACTTTGTCTCTGTGTCT-TATT
TCTTTT-CT-CAAGTCTCTCG-TTCCACCTAACGGGAAACACCCA----CAGG-TGTGGA
-GGGGCAGG-----CCACCCCTTCA
>X-3424153_RM10_5LTR
--TGTGGGGAAAAGAA--AGAGATCAGCCT--GTTA-CTGTGTCTATATAGAAAG---AA
GTAGACATAAGAGACTCCATTTTGTTCTGTA-------------------TTTGAGA---
TGCTGTTAGTCTGTGACCCT--------------A-------------------------
----------------CCCCCAACCTTGTCCTT-GCGAGAGACA-----TGTGC-----T
-GTGGTAACTCAAGGTTTAATGGATTTTGGGC--GTGCAGGGTGTGACTTTGTT------
------------------------------------------------------------
------------------------------------------------------------
------------------------CCTAGAAAAGCT-A---------------GGTATTG
TCCAAGGTTTATCCCCA-TGTGATAGGATGAAA---------------------------
------------------------------------------------------------
------------------------------------------------------------
------------------------------------------------------------
------------------------------------------------------------
------------------------------------------------------------
---------------------------------CAATGTTG--------CT---------
---AAA-AGGTT------------------------------------TA-TCTCAAGGC
ACAGGA-TTTACCTTTAAACT--TATTCATGTCAC------AGA---TCCT-TGTTCTTA
TGTCTTACTGCT------AATTTCCTCCCTAAAA---ATGATC------CTATTGTCCTG
CC------ACTC-CC--TTATCCTTAAGATGGTAAAGATAATTATCTATAAATACTAAGG
GAACTC-AGAGGCCGGTGCCGGC----------------GTGGGTCCTCTGTAAGCTGA-
-GCGCCGGTCCCCTGGGCCCCCGCT----TTTCTCTATACTTTGTCTCTGTGTCT-TATT
TCTTTT-CT-CAAGTCTCTCG-TTCCACCTAACGAGAAACACCCA----CAGG-TGTGGA
-GGGGCAGG-----CCACCCCTTCA
>10-12446717_RM10_5LTR
--TGTGGGGAAAAGAA--AGAGATCAGCCT--GTTA-CTGTGTCTATATAGAAAG---AA
GTAGACATAAGAGACTCCATTTTGTTCTGTA-------------------TTTGAGA---
TGCTGTTAATCTGTGACCCT--------------A-------------------------
----------------CCCCCAACCTTGTCCTT-GCAAGAGACA-----TGTGC-----T
-GTGGTAACTCAAGGTTTAATGGATTTTGGGC--GTGCAGGGTGTGACTTTGTT------
------------------------------------------------------------
------------------------------------------------------------
------------------------CCTAGAAAAGCT-A---------------GGTATTG
TCCAAGGTTTATCCCCA-TGTGATAGGATGAAA---------------------------
------------------------------------------------------------
------------------------------------------------------------
------------------------------------------------------------
------------------------------------------------------------
------------------------------------------------------------
---------------------------------CAATGTTG--------CT---------
---AAA-AGGTT------------------------------------TA-TCTCAAGGC
ACAGGA-TTTTCCTTTAAACT--TATTCATGTCAC----AGAGG---TTTT-TGTTCTTA
TGTCTTACTGCT------AATTTCCTCCCTAAAA---ACGATC------CTATTGTCCTG
CC------ACTC-CC--TTATCTTTAAGATGGTAAAGATAATTATCTATAAATACTAAGG
GAACTC-AGAGGCCGGTGCCGGC----------------GTGGGTCCTCTGTAAGCTGA-
-GCGCCGGTCCCCTGGGCCCCCGCTTTTCTTTCTCTATACTTTGTCTCTGTGTCT-TATT
TCTTTT-CT-CAAGTCTCTCG-TTCCACCTTACGAGAAACACCCA----CAGG-TGTGGA
-GGGGCAGG-----CCACCCCTTCA
>11-92407722_RM10_5LTR
--TGTGGGGAAAAGAA--AGAGATCAGCCT--GTTA-CTGTGTCTATATAGAAAG---AA
GTAGACATAAGAGACTCCATTTTGTTCTGTA-------------------TTTGAGA---
TGCTGTTAATCTGTGACCCT--------------A-------------------------
----------------CCCCCAACCTTGTCCTT-GCAAGAGACA-----TGTGC-----T
-GTGGTAACTCAAGGTTTAATGGATTTTGGGC--GTGCAGGGTGTGACTTTGTT------
------------------------------------------------------------
------------------------------------------------------------
------------------------CCTAGAAAAGCT-A---------------GGTATTG
TCCAAGGTTTATCCCCA-TGTGATAGGATGAAA---------------------------
------------------------------------------------------------
------------------------------------------------------------
------------------------------------------------------------
------------------------------------------------------------
------------------------------------------------------------
---------------------------------CAATGTTG--------CT---------
---AAA-AGGTT------------------------------------TA-TCTCAAGGC
ACAGGA-TTTTCCTTTAAACT--TACTCATGTCAC------AGA---TCCT-TGTTCTTA
TGTCTTACTGCT------AATTTCCTCCCTAAAA---ATGATC------CTATTGTCCTG
CC------ACTC-CC--TTATCTTTAAGATGGTAAAGATAATTATCTATAAATACTAAGG
GAACTC-AGAGGCCGGTGCCGGC----------------GTGGGTCCTCTGTAAGCTGA-
-GCGCCGGTCCCCTGGGCCCCG-CTTTTCTTTCTCTATACTTTGTCTCTGTGTCT-TATT
TCTTTT-CT-CAAGTCTCTCG-TTCCACCTAACGAGAAACACCCA----CAGG-TGTGGA
-GGGGCAGG-----CCACCCCTTCA
>12-93614933_RM10_5LTR
--TGTGGGGAAAAGAAAGAGAGATCAGCCT--GTTA-CTGTGTCTATATAGAAAG---AA
GTAGACATAAGAGACTCCATTTTGTTCTGTA-------------------TTTGAGA---
TGCTGTTAATCTGTGACCCT--------------A-------------------------
----------------CCCCCAACCTTGTCCTT-GCAAGAGACA-----TGTGC-----T
-GTGGTAACTCAAGGTTTAATGGATTTTGGGC--GTGCAGGGTGTGACTTTGTT------
------------------------------------------------------------
------------------------------------------------------------
------------------------CCTAGAAAAGCT-A---------------GGTATTG
TCCAAGGTTTATCCCCA-TGTGATAGGATGAAA---------------------------
------------------------------------------------------------
------------------------------------------------------------
------------------------------------------------------------
------------------------------------------------------------
------------------------------------------------------------
---------------------------------CAATGTTG--------CT---------
---AAA-AGGTT------------------------------------TA-TCTCAA-GC
ACAGGA-TTTTCCTTTAAACT--TACTCATGTCAC------AGA---TCCT-TGTTCTTA
TGTCTTACTGCT------AATTTCCTCCCTAAAA---ATGATC------CTATTGTCCTG
CC------ACTC-CC--TTATCTTTAAGATGGTAAAGATAATTATCTATAAATACTAAGG
GAACTC-AGAGGCCGGTGCCGGC----------------GTGGGTCCTCTGTAAGCTGA-
-GCGCCGGTCCCCTGGGCCCCCGCTTTTCTTTCTCTATACTTTGTCTCTGTGTCT-TATT
TCTTTT-CT-CAAGTCTCTCG-TTCCACCTTACGAGAAACACCCA----CAGG-TGTGGA
-GGGGCAGG-----CCACCCCTTCA
>14-9169783_RM10_5LTR
--TGTGGGGAAAAGAA--AGAGATCAGCCT--GTTA-CTGTGTCTATATAGAAAG---AA
GTAGACATAAGAGACTCCATTTTGTTCTGTA-------------------TTTGAGA---
TGCTGTTAATCTGTGACCCT--------------A-------------------------
----------------CCCCCAACCTTGTCCTT-GCAAGAGACA-----TGTGC-----T
-GTGGTAACTCAAGGTTTAATGGATTTTGGGC--GTGCAGGGTGTGACTTTGTT------
------------------------------------------------------------
------------------------------------------------------------
------------------------CCTAGAAAAGCT-A---------------GGTATTG
TCCAAGGTTTATCCCCA-TGTGATAGGATGAAA---------------------------
------------------------------------------------------------
------------------------------------------------------------
------------------------------------------------------------
------------------------------------------------------------
------------------------------------------------------------
---------------------------------CAATGTTG--------CT---------
---AAA-AGGTT------------------------------------TA-TCTCAAGGC
ACAGGA-TTTACCTTTAAACT--TATTCATGTCAC------AGA---TCCT-TGTTCTTA
TGTCTTACTGCT------AATTTCCTCCCTAAAA---ATGATC------CTATTGTCCTG
CC------ACTC-CC--TTATCCTTAAGATGGTAAAGATAATTATCTATAAATACTAAGG
GAACTC-AGAGGCCGGTGCCGGC----------------GTGGGTCCTCTGTAAGGTGA-
-GCGCCGGTCCCCTGGGCCCCG-CTTTTCTTTCTCTATACTTTGTCTCTGTGTCT-TATT
TCTTTT-CT-CAAGTCTCTCG-TTCCACCTAACGAGAAACACCCA----CAGG-TGTGGA
-GGGGCAGG-----CCACCCCTTCA
>14-335347_RM10_5LTR
--TGTGGGGAAAAGAA--AGAGATCAGCCT--GTTA-CTGTGTCTATATAGAAAG---AA
GTAGGCATAAGAGACTCCATTTTGTTCTGTA-------------------TTTGAGA---
TGCTGTTAATCTGTGACCCT--------------A-------------------------
-----------------CCCCAACCTTGTCCTT-GCAAGAGACA-----TGTGC-----T
-GTGGTAACTCAAGGTTTAATGGATTTTGGGC--GTGCAGGGTGTGACTTTGTT------
------------------------------------------------------------
------------------------------------------------------------
------------------------CCTAGAAAAGCT-A---------------GGTATTG
TCCAAGGTTTATCCCCA-TGTGATAGGATGAAA---------------------------
------------------------------------------------------------
------------------------------------------------------------
------------------------------------------------------------
------------------------------------------------------------
------------------------------------------------------------
---------------------------------CAACGTTG--------CT---------
---AAA-AGGTT------------------------------------TA-TCTCAAGGC
ACAGGA-TTTACCTTTAAACT--TATTCATGTCAC------AGA---TCCT-TGTTCTTA
TGTCTTACTGCT------AATTTCCTCCCTAAAA---ATGATC------CTATTGTCCTG
CC------ACTC-CC--TTATCCTTAAGATGGTAAAGATAATTATCTATAAATACTAAGG
GAACTC-AGAGGCTGGTGCCGGC----------------GTGGGTCCTCTGTAAGCTGA-
-GCGCCGGTCCCCTGGGCCCCGCTTTTCTTTTCTCTATACTTTGTCTCTGTGTCT-TATT
TCTTTT-CT-CAAGTCTCTCG-TTCCACCTAACGAGAAACACCCA----CAGG-TGTGGA
-GGGGCAGG-----CCACCCCTTCA
>14-360110_RM10_5LTR
--TGTGAGGAAAAGAA--AGAGATCAGCCT--GTTA-CTGTGTCTATATAGAAAG---AA
GTAGACATAAGAGACTCCATTTTGTTCTGTG-------------------TTTGAGA---
TGCTGTTAGTCTGTGACCCT--------------A-------------------------
----------------CCCCCAATCTTGTCCTT-GCAAGAGACA-----TGTGC-----T
-GTGGTAACTCAAGGTT-AATGGATTTTGGGC--GTGCAGGGTGTGACTTTGTT------
------------------------------------------------------------
------------------------------------------------------------
------------------------CCTAGATAAGCT----------------AGGTATTG
TCCAAGGTT-CTCCCCA-TGTGATAGACTGAAA---------------------------
------------------------------------------------------------
------------------------------------------------------------
------------------------------------------------------------
------------------------------------------------------------
------------------------------------------------------------
---------------------------------CTATGCTG--------CC---------
---TAA-AGGTT--TATGG-AGATGTTTGCATA-------------TGCA-TCTCAAGGC
ACAGCC-TTGTCCTTTGAATT---ATTCATGTCAC----AGAGG---TTTT-TGTTCATA
TGTCTTACTGC-------GATTTCCTCTTTTTTC--TTTGTTT------ATATTGTCCTG
CC------ACTCCCC---TGTCTTTAAGATGGT-AAGATAATTATCAATAAATACTAAGG
GAACTC-AGAGACCAGGGCCGGC----------------GTGGGTCCTCTGTAAGCTGA-
-GCGCCGGTCCCCTGGGCCCCG-CTTTTCTTTCTCTATACTTTGTCTCTGTGTCT-TATT
TCTTTT-CT-CAAGTCTCTCG-TTCCACCTAACGAGAAACACCCA----CAGG-TGTGGA
-GGGGCAGG-----CCA-CCCTTCA
>15-44821048_RM10_5LTR
----TGGGGAAAAGAA--AGAGATCAGCCT--GTTA-CTGTGTCTATATAGAAAG---AA
GTAGACATAAGAGACTCCATTTTGTTCTGTA-------------------TTTGAGA---
TGCTGTTAGTCTGTGACCCT--------------A-------------------------
----------------CCCCCAACCTTGTCCTT-GCGAGAGACA-----TGTGC-----T
-GTGGTAACTCAAGGTTTAATGGATTTTGGGC--GTGCAGGGTGTGACTTTGTT------
------------------------------------------------------------
------------------------------------------------------------
------------------------CCTAGAAAAGCT-A---------------GGTATTG
TCCAAGGTTTATCCCCA-TGTGATAGGATGAAA---------------------------
------------------------------------------------------------
------------------------------------------------------------
------------------------------------------------------------
------------------------------------------------------------
------------------------------------------------------------
---------------------------------CAACGTTG--------CT---------
---AAA-AGGTT------------------------------------TA-TCTCAAGGC
ACGGGA-TTTTCCTTTAAACT--TATTCATGTCAC----AGAGA---TCCT-TGTTCTTA
TGTCTTACTGCT------AATTTCCTCCCTAAAA---ATGATC------CTATTGTCCTG
CC------ACTC-CC--TTATCTTTAAGATGGTAAAGATAATTATCTATAAATACTAAGG
GAACTC-AGAGGCCGGTGCCGGC----------------GTGGGTCCTCTGTAAGCTGA-
-GCGCCGGTCCCCTGGGCCCCG-CTTTTCTTTCTCTATACTTTGTCTCTGTGTCT-TATT
TCTTTT-CT-CAAGTCTCTCG-TTCCACCTAACGAGAAACACCCA----CAGG-TGTGGA
-GGGGCAGG-----CCACCCCTTCA
>16-7266373_RM10_5LTR
--TGTGGGGAAAAGAA--AGAGATCAGCCT--GTTA-CTGTGTCTATATAGAAAG---AA
GTAGACATAAGAGACTCCATTTTGTTCTGTA-------------------TTTGAGA---
TGCTGTTAGTCTGTGACCCT--------------A-------------------------
----------------CCCCCAACCTTGTCCTT-GCGAGAGACA-----TGTGC-----T
-GTGGTAACTCAAGGTTTAATGGATTTTGGGC--GTGCAGGGTGTGACTTTGTT------
------------------------------------------------------------
------------------------------------------------------------
------------------------CCTAGAAAAGCT-A---------------GGTATTG
TCCAAGGTTTATCCCCA-TGTGATAGGATGAAA---------------------------
------------------------------------------------------------
------------------------------------------------------------
------------------------------------------------------------
------------------------------------------------------------
------------------------------------------------------------
---------------------------------CAATGTTG--------CT---------
---AAA-AGGTT------------------------------------TA-TCTCAAGGC
ACAGGA-TTTACCTTTAAACT--TATTCATGTCAC------AGA---TCCT-TGTTCTTA
TGTCTTACTGCT------AATTTCCTCCCTAAAA---ATGATC------CTATTGTCCTG
CC------ACTC-CC--TTATCCTTAAGATGGTAAAGATAATTATCTATAAATACTAAGG
GAACTC-AGAGGCCGGTGCCGGC----------------GTGGGTCCTCTGTAAGCTGA-
-GCGCCGGTCCCCTGGGCCCCCGCT----TTTCTCTATACTTTGTCTCTGTGTCT-TATT
TCTTTT-CT-CAAGTCTCTCG-TTCCACCTTACGAGAAACACCCA----CAGG-TGTGGA
-GGGGCAGG-----CCACCCCTTCA
>19-42111581_RM10_5LTR
--TGTGGGGAAAAGAA--AGAGATCAGCCT--GTTA-CTGTGTCTATATAGAAAG---AA
GTAGACATAAGAGACTCCATTTTGTTCTGTG-------------------TTTGAGA---
TGCTGTTAGTCTGTGACCCT--------------A-------------------------
----------------CCCCCAATCTTGTCCTT-GCAAGAGACA-----TGTGC-----T
-GTGGTAACTCAAGGTTTAATGGATTTTGGGC--GTGCAGGGTGTGACTTTGTT------
------------------------------------------------------------
------------------------------------------------------------
------------------------CCTAGATAAGCT----------------AGGTATTG
TCTAAGGTTTCTCCCCA-TGTGATAGACTGAAA---------------------------
------------------------------------------------------------
------------------------------------------------------------
------------------------------------------------------------
------------------------------------------------------------
------------------------------------------------------------
---------------------------------CTATGCTG--------CC---------
---TAA-AGGTT--TATGG-AGATGTTTGCATA-------------TGCA-TCTCAAGGC
ACAGCC-TTGTCCTTTGAATT--TATTCATGTCAC----AGAGG---TTTTTTGTTCATA
TGTCTTACTGCC------GATTTCCTCTTTTTTC--TTTGTTT------ATATTGTCCTG
CC------ACTCCCC---TGTCTTTAAGATGGTAAAGATAATTATCAATAAATACTAAGG
GAACTC-AGAGACCGGGGCCGGC----------------GTGGGTCCTCTGTAAGCTGA-
-GCGCCGGTCCCCTGGGCCCCG-CTTTTCTTTCTCTATACTTTGTCTCTGTGTCT-TATT
TCTTTT-CT-CAAGTCTCTCG-TTCCACCTAACGAGAAACACCCA----CAGG-TGTGGA
-GGGGCAGG-----CCACCCCTTCA
>1-222894557_RM10_3LTR
--TGTGGGGAAAAGAA--AGAGATCAGCCT--GTTA-CTGTGTCTATATAGAAAG---AA
GTAGACATAAGAGACTCCATTTTGTTCTGTA-------------------TTTGAGA---
TGCTGTTAATCTGTGACCTT----------------------------------------
---------------------------GTCCTT-GCAAGAGACA-----TGTGC-----T
-GTGGTAACTCAAGGTTTAATGGATTTTGGGC--GTGCAGGGTGTGACTTTGTT------
------------------------------------------------------------
------------------------------------------------------------
------------------------CCTAGAAAAGCT----------------AGGTATTG
TCCAAGGTTTATCCCCA-TGTGATAGGATGAAA---------------------------
------------------------------------------------------------
------------------------------------------------------------
------------------------------------------------------------
------------------------------------------------------------
------------------------------------------------------------
---------------------------------CAATGTTG--------CT---------
---AAA-AGGTT------------------------------------TA-TCTCAAGGC
ACAGGA-TTTTCCTTTAAACT--TACTCATGTCAC------AGA---TCCT-TGTTCTTA
TGTCTTACTGCT------AATTTCCTCCCTAAAA---ATGATC------CTATTGTCCTG
CC------ACTC-CC--TTATCTTTAAGATGGTAAAGATAATTATCTATAAATACTAAGG
GAACTC-AGAGGCCGGTGCCGGC----------------GTGGGTCCTCTGTAAGCTGA-
-GCGCCGGTCCCCTGGGCCCCG-CTTTTCTTTCTCTATACTTTGTCTCTGTGTCT-TATT
TCTTTT-CT-CAAGTCTCTCG-TTCCACCTAACGAGAAACACCCA----CAGG-TGTGGA
-GGGGCAGG-----CCACCCCTTCA
>7-125627095_RM10_3LTR
--TGTGGGGAAAAGAA--AGAGATCAGCCT--GTTA-CTGTGTCTATATAGAAAG---AA
GTAGACGTAAGAGACTCCATTTTGTTCTGTA-------------------TTTGAGA---
TGCTGTTAATCTGTGACCCT--------------A-------------------------
----------------CCCCCAACCTTGTCCTT-GCAAGAGACA-----TGTGC-----T
-GTGGTAACTCAAGGTTTAATGGATTTTGGGC--GTGCAGGGTGTGACTTTGTT------
------------------------------------------------------------
------------------------------------------------------------
------------------------CCTAGAAAAGCT-A---------------GGTATTG
TCCAAGGTTTATCCCCA-TGTGATAGGATGAAA---------------------------
------------------------------------------------------------
------------------------------------------------------------
------------------------------------------------------------
------------------------------------------------------------
------------------------------------------------------------
---------------------------------CAATGTTG--------CT---------
---AAA-AGGTT------------------------------------TA-TCTCAAGGC
ACAGGA-TTTTCCTTTAAACT--TATTCATGTCAC------AGA---TCCT-TGTTCTTA
TGTCTTACTGCT------AATTTCCTCCCTAAAA---ATGATC------CTATTGTCCTG
CC------ACTC-CC--TTATCCTTAAGATGGTAAAGATAATTATCTATAAATACTAAGG
GAACTC-AGAGGCCGGTGCCGGC----------------GTGGGTCCTCTGTAAGCTGA-
-GCGCCGGTCCCCTGGGCCCCCGCTTTTCTTTCTCTATACTTTGTCTCTGTGTCT-TATT
TCTTTT-CT-CAAGTCTCTCG-TTCCACCTAACGAGAAACACCCA----CAGG-TGTGGA
-GGGGCAGG-----CCACCCCTTCA
>7-164761528_RM10_3LTR
--TGTGGGGAAAAGAA--AGAGATCAGCCT--GTTA-CTGTGTCTATATAGAAAG---AA
GTAGACATAAGAGACTCCATTTTGTTCTGTA-------------------TTTGAGA---
TGCTGTTAATCTGTGACCCT--------------A-------------------------
----------------CCCCCAACCTTGTCCTT-GCAAGAGACA---------------T
-GTGGTAACTCAAGGTTTAATGGATTTTGGGC--GTGCAGGGTGTGACTTTGTT------
------------------------------------------------------------
------------------------------------------------------------
------------------------CCTAGAAAAGCT-A---------------GGTATTG
TCCAAGGTTTATCCCCA-TGTGATAGGATGAAA---------------------------
------------------------------------------------------------
------------------------------------------------------------
------------------------------------------------------------
------------------------------------------------------------
------------------------------------------------------------
---------------------------------CAATGTTG--------CT---------
---AAA-AGGTT------------------------------------TA-TCTCAAGGC
ACAGGA-TTTTCCTTTAAACT--TATTCATGTCAC------AGA---TCCT-TGTTCTTA
TGTCTTACTGCT------AATTTCCTCCCTAAAA---ATGATC------CTATTGTCCTG
CC------ACTC-CC--TTATCCTTAAGATGGTAAAGATAATTATCTATAAATACTAAGG
GAACTC-AGAGGCCGGTGCCGGC----------------GTGGGTCCTCTGTAAGCTGA-
-GCGCCGGTCCCCTGGGCCCCCGCTTTTCTTTCTCTATACTTTGTCTCTGTGTCT-TATT
TCTTTT-CT-CAAGTCTCTCG-TTCCACCTAACGAGAAACACCCA----CAGG-TGTGGA
-GGGGCAGG-----CCACCCCTTCA
>1-179656575_RM10_3LTR
--TGTGGGGAAAAGAA--AGAGATCAGCCT--GTTA-CTGTGTCTATATAGAAAG---AA
GTAGACGTAAGAGACTCCATTTTGTTCTGTA-------------------TTTGAGA---
TGCTGTTAATCTGTGACCCT--------------A-------------------------
----------------CCCCCAACCTTGTCCTT-GCAAGAGACA-----TGTGC-----T
-GT----------GGTTTAATGGATTTTGGGC--GTGCAGGGTGTGACTTTGTT------
------------------------------------------------------------
------------------------------------------------------------
------------------------CCTAGAAAAGCT----------------AGGTATTG
TCCAAGGTTTATCCCCA-TGTGATAGGATGAAA---------------------------
------------------------------------------------------------
------------------------------------------------------------
------------------------------------------------------------
------------------------------------------------------------
------------------------------------------------------------
---------------------------------CAATGTTG--------CT---------
---AAA-AGGTT------------------------------------TA-TCTCAAGGC
ACAGGA-TTTTCCTTTAAACT--TATTCATGTCAC----AGAGA---TCCT-TGTTCTTA
TGTCTTACTGCT------AATTTCCTCCCTAAAA---ATGATC------CTATTGTCCTG
CC------ACTC-CC--TTATCTTTAAGATGGTAAAGATAATTATCTATAAATACTAAGG
GAACTC-AGAGGCCGGTGCCGGC----------------GTGGGTCCTCTGTAAGCTGA-
-GCGCCGGTCCCCTGGGCCCCCGCT----TTTCTCTATACTTTGTCTCTGTGTCT-TATT
TCTTTT-CT-CAAGTCTCTCG-TTCCACCTAACGAGAAACACCCA----CAGG-TGTGGA
-GGGGCAGG-----CCACCCCTTC-
>1-179656575_RM10_5LTR
--TGTGGGGAAAAGAA--AGAGATCAGCCT--GTTA-CTGTGTCTATATAGAAAG---AA
GTAGACGTAAGAGACTCCATTTTGTTCTGTA-------------------TTTGAGA---
TGCTGTTAATCTGTGACCCT--------------A-------------------------
----------------CCCCCAACCTTGTCCTT-GCAAGAGACA-----TGTGC-----T
-GT----------GGTTTAATGGATTTTGGGC--GTGCAGGGTGTGACTTTGTT------
------------------------------------------------------------
------------------------------------------------------------
------------------------CCTAGAAAAGCT-A---------------GGTATTG
TCCAAGGTTTATCCCCA-TGTGATAGGATGAAA---------------------------
------------------------------------------------------------
------------------------------------------------------------
------------------------------------------------------------
------------------------------------------------------------
------------------------------------------------------------
---------------------------------CAATGTTG--------CT---------
---AAA-AGGTT------------------------------------TA-TCTCAAGGC
ACAGGA-TTTTCCTTTAAACT--TATTCATGTCAC----AGAGA---TCCT-TGTTCTTA
TGTCTTACTGCT------AATTTCCTCCCTAAAA---ATGATC------CTATTGTCCTG
CC------ACTC-CC--TTATCTTTAAGATGGTAAAGATAATTATCTATAAATACTAAGG
GAACTC-AGAGGCCGGTGCCGGC----------------GTGGGTCCTCTGTAAGCTGA-
-GCGCCGGTCCCCTGGGCCCCCGCT----TTTCTCTATACTTTGTCTCTGTGTCT-TATT
TCTTTT-CT-CAAGTCTCTCG-TTCCACCTAACGAGAAACACCCA----CAGG-TGTGGA
-GGGGCAGG-----CCACCCCTTCA
>3-39813206_RM10_5LTR
--TGTGGGGAAAAGAAAGAGAGATCAGCCT--GTTA-CTGTGTCTATATAGAAAG---AA
GTAGACATAAGAGACTCCATTTTGTTCTGTA-------------------TTTGAGA---
TGCTGTTAATCTGTGACCCT--------------A-------------------------
----------------CCCCCAACCTTGTCCTT-GCAAGAGACA-----TGTGC-----T
-GT----------GGTTTAATGGATTTTGGGC--GTGCAGGGTGTGACTTTGTT------
------------------------------------------------------------
------------------------------------------------------------
-------------------------CCTAGAAAGCT-----------------AGTATTG
TCCAAGGTTTATCCCCA-TGTGATAGGATGAAA---------------------------
------------------------------------------------------------
------------------------------------------------------------
------------------------------------------------------------
------------------------------------------------------------
------------------------------------------------------------
---------------------------------CAATGTTG--------CT---------
---AAA-AGGTT------------------------------------TA-TCTCAAGGC
ACAGGA-TTTTCCTTTAAACT--TACTCATGTCAC------AGA---TCCT-TGTTCTTA
TGTCTTACTGCT------AATTTCCTCCCTAAAA---ATGATC------CTATTGTCCTG
CC------ACTC-CC--TTATCTTTAAGATGGTAAAGATAATTATCTATAAATACTAAGG
GAACTC-AGAGGCCGGTGCCGGC----------------GTGGGTCCTCTGTAAGCTGA-
-GCGCCGGTCCCCTGGGCCCCC-GCTTTCTTTCTCTATACTTTGTCTCTGTGTCT-TATT
TCTTTT-CT-CAAGTCTCTCC-TTCCACCTTACGAGAAACACCCA----CAGG-TGTGGA
GGGGGCAGG-----CCACCCCTTCA
>3-39813206_RM10_3LTR
--TGTGGGGAAAAGAAAGAGAGATCAGCCT--GTTA-CTGTGTCTATATAGAAAG---AA
GTAGACATAAGAGACTCCATTTTGTTCTGTA-------------------TTTGAGA---
TGCTGTTAATCTGTGACCCT--------------A-------------------------
----------------CCCCCAACCTTGTCCTT-GCAAGAGACA-----TGTGC-----T
-GT----------GGTTTAATGGATTTTGGGC--GTGCAGGGTGTGACTTTGTT------
------------------------------------------------------------
------------------------------------------------------------
------------------------CCTAGAAAAGCT-A---------------GGTATTG
TCCAAGGTTTATCCCCA-TGTGATAGGATGAAA---------------------------
------------------------------------------------------------
------------------------------------------------------------
------------------------------------------------------------
------------------------------------------------------------
------------------------------------------------------------
---------------------------------CAATGTTG--------CT---------
---AAA-AGGTT------------------------------------TA-TCTCAAGGC
ACAGGA-TTTTCCTTTAAACT--TACTCATGTCAC------AGA---TCCT-TGTTCTTA
TGTCTTACTGCT------AATTTCCTCCCTAAAA---ATGATC------CTATTGTCCTG
CC------ACTC-CC--TTATCTTTAAGATGGTAAAGATAATTATCTATAAATACTAAGG
GAACTC-AGAGGCCGGTGCCGGC----------------GTGGGTCCTCTGTAAGCTGA-
-GCGCCGGTC-CCTGGGCCCCG--CTTTCTTTCTCTATACTTTGTCTCTGTGTCT-TATT
TCTTTT-CT-CAAGTCTCTCC-TTCCACCTTACGAGAAACACCCA----CAGG-TGTGGA
-GGGGCAGG-----CCACCCCTTCA
>3-47611075_RM10_3LTR
--TGTGGGGAAAAGA---AGAGATCAGCCT--GTTA-CTGTGTCTATATAGAAAG---AA
GTAGACATAAGAGACTCCATTTTGTTCTGTA-------------------TTTGAGA---
TGCTGTTAATCTGTGACCCT--------------A-------------------------
----------------CCCCCAACCTTGTCCTT-GCAAGAGACA-----TGTGC-----T
-GT----------GGTTTAATGGATTTTGGGC--GTGCAGGGTGTGACTTTGTT------
------------------------------------------------------------
------------------------------------------------------------
------------------------CCTAGAAAAGCT-A---------------GGTATTG
TCCAAGGTTTATCCCCA-TGTGATAGGATGAAA---------------------------
------------------------------------------------------------
------------------------------------------------------------
------------------------------------------------------------
------------------------------------------------------------
------------------------------------------------------------
---------------------------------CAATGTTG--------CT---------
---AAA-AGGTT------------------------------------TA-TCTCAAGGC
ACAGGA-TTTTCCTTTAAACT--TACTCATGTCAC------AGA---TCCT-TGTTCTTA
TGTCTTACTGCT------AATTTCCTCCCTAAAA---ATGATC------CTATTGTCCTG
CC------ACTC-CC--TTATCTTTAAGATGGTAAAGATAATTATCTATAAATACTAAGG
GAACTC-AGAGGCCGGTGCCGGC----------------GTGGGTCCTCTGTAAGCTGA-
-GCGCCGGTCCCCTGGGCCCCG-CTTTTCTTTCTCTATACTTTGTCTCTGTGTCT-TATT
TCTTTT-CT-CAAGTCTCTCG-TTCCACCTAACGAGAAACACCCA----CAGG-TGTGGA
-GGGGCAGG-----CCACCCCTTCA
>3-47611075_RM10_5LTR
--TGTGGGGAAAAGAAAGAGAGATCAGCCT--GTTA-CTGTGTCTATATAGAAAG---AA
GTAGACATAAGAGACTCCATTTTGTTCTGTA-------------------TTTGAGA---
TGCTGTTAATCTGTGACCCT--------------A-------------------------
----------------CCCCCAACCTTGTCCTT-GCAAGAGACA-----TGTGC-----T
-GT----------GGTTTAATGGATTTTGGGC--GTGCAGGGTGTGACTTTGTT------
------------------------------------------------------------
------------------------------------------------------------
------------------------CCTAGAAAAGCT-A---------------GGTATTG
TCCAAGGTTTATCCCCA-TGTGATAGGATGAAA---------------------------
------------------------------------------------------------
------------------------------------------------------------
------------------------------------------------------------
------------------------------------------------------------
------------------------------------------------------------
---------------------------------CAATGTTG--------CT---------
---AAA-AGGTT------------------------------------TA-TCTCAAGGC
ACAGGA-TTTTCCTTTAAACT--TACTCATGTCAC------AGA---TCCT-TGTTCTTA
TGTCTTACTGCT------AATTTCCTCCCTAAAA----TGATC------CTATTGTCCTG
CC------ACTC-CC--TTATCTTTAAGATGGTAAAGATAATTATCTATAAATACTAAGG
GAACTC-AGAGGCCGGTGCCGGC----------------GTGGGTCCTCTGTAAGCTGA-
-GCGCCGGTCCCCTGGGCCCCG-CTTTTCTTTCTCTATACTTTGTCTCTGTGTCT-TATT
TCTTTT-CT-CAAGTCTCTCG-TTCCACCTAACGAGAAACACCCA----CAGG-TGTGGA
-GGGGCAGG-----CCACCCCTTCA
>4-99646060_RM10_3LTR
--TGTGGGGAAAAGAAAGAGAGATCAGCCT--GTTA-CTGTGTCTATATAGAAAG---AA
GTAGACATAAGAGACTCCATTTTGTTCTGTA-------------------TTTGAGA---
TGCTGTTAATCTGTGACCCT--------------A-------------------------
----------------CCCCCAACCTTGTCCTT-GCAAGAGACA-----TGTGC-----T
-GT----------GGTTTAATGGATTTTGGGC--GTGCAGGGTGTGACTTTGTT------
------------------------------------------------------------
------------------------------------------------------------
------------------------CCTAGAAAAGCT-A---------------GGTATTG
TCCAAGGTTTATCCCCA-TGTGATAGGATGAAA---------------------------
------------------------------------------------------------
------------------------------------------------------------
------------------------------------------------------------
------------------------------------------------------------
------------------------------------------------------------
---------------------------------CAATGTTG--------CT---------
---AAA-AGGTT------------------------------------TA-TCTCAAGGC
ACAGGA-TTTTCCTTTAAACT--TACTCATGTCAC------AGA---TCCT-TGTTCTTA
TGTCTTACTGCT------AATTTCCTCCCTAAAA---ATGATC------CTATTGTCCTG
CC------ACTC-CC--TTATCTTTAAGATGGTAAAGATAATTATCTATAAATACTAAGG
GAACTC-AGAGGCCGGTGCCGGC----------------GTGGGTCCTCTGTAAGCTGA-
-GCGCCGGTCCCCTGGGCCCCCGCT----TTTCTCTATACTTTGTCTCTGTGTCT-TATT
TCTTTT-CT-CAAGTCTCTCG-TTCCACCTAACGAGAAACACCCA----CAGG-TGTGGA
-GGGGCAGG-----CCACCCCTTCA
>4-99646060_RM10_5LTR
--------------------------------------TGTGTCTATATAGAAAG---AA
GTAGACATAAGAGACTCCATTTTGTTCTGTA-------------------TTT-AGA---
TGCTGTTAATCTGTGA-CCT--------------A-------------------------
----------------CCCC-AA-CTTGT-CTT-GCAAGAGACA-----TGTGC-----T
-GT----------GGTTTAATGGATTTTGGGC--GTGCAGGGTGTGACTTTGTT------
------------------------------------------------------------
------------------------------------------------------------
------------------------CCTAGAAAAGCT-A---------------GGTATTG
TCCAAGGTTTATCCCCA-TGTGATAGGATGAAA---------------------------
------------------------------------------------------------
------------------------------------------------------------
------------------------------------------------------------
------------------------------------------------------------
------------------------------------------------------------
---------------------------------CAATGTTG--------CT---------
---AAA-AGGTT------------------------------------TA-TCTCAAGGC
ACAGGA-TTTTCCTTTAAACT--TACTCATGTCAC------AGA---TCCT-TGTTCTTA
TGTCTTACTGCT------AATTTCCTCCCTAAAA---ATGATC------CTATTGTCCTG
CC------ACTC-CC--TTATC-TTAAGATGGTAAAGATAATTATCTATAAATACTAAGG
GAACTC-AGAGGCCGGTGCCGGC----------------GTGGGTCCTCTGTAAGCTGA-
-GCGCCGGTCCCCTGGGCCCCCGCT----TTTCTCTATACTTTGTCTCTGTGTCT-TATT
TCTTTT-CT-CAAGTCTCTCG-TTCCACCTAACGAGAAACACCCA----CAGG-TGTGGA
-GGGGCAGG-----CCACCCCTTCA
>8-108561428_RM10_5LTR
--TGTGGGGAAAAGAAAGAGAGATCAGCCT--GTTA-CTGTGTCTATATAGAAAG---AA
GTAGACATAAGAGACTCCATTTTGTTCTGTA-------------------TTTGAGA---
TGCTGTTAATCTGTGACCCT--------------A-------------------------
----------------CCCCCAACCTTGTCCTT-GCAAGAGACA-----TGTGC-----T
-GT----------GGTTTAATGGATTTTGGGC--GTGCAGGGTGTGACTTTGTT------
------------------------------------------------------------
------------------------------------------------------------
------------------------CCTAGAAAAGCT----------------AGGTATTG
TCCAAGGTTTATCCCCA-TGTGATAGGATGAAA---------------------------
------------------------------------------------------------
------------------------------------------------------------
------------------------------------------------------------
------------------------------------------------------------
------------------------------------------------------------
---------------------------------CAATGTTG--------CT---------
---AAA-AGGTT------------------------------------TA-TCTCAAGGC
ACAGGA-TTTACCTTTAAACT--TATTCATGTCAC------AGA---TCCT-TGTTCTTA
TGTCTTACTGCT------AATTTCCTCCCTAAAA---ATGATC------CTATTGTCCTG
CC------ACTC-CC--TTATCCTTAAGATGGTAAAGATAATTATCTATAAATACTAAGG
GAACTC-AGAGGCCGGTGCCGGC----------------GTGGGTCCTCTGTAAGCTGA-
-GCGCCGGTCCCCTGGGCCCCG-CTTTTCTTTCTCTATACTTTGTCTCTGTGTCT-TATT
TCTTTT-CT-CAAGTCTCTCG-TTCCACCTAACGAGAAACACCCA----CAGG-TGTGGA
-GGGGCAGG-----CCACCCCTTCA
>8-108561428_RM10_3LTR
--TGTGGGGAAAAGAAAGAGAGATCAGCCT--GTTA-CTGTGTCTATATAGAAAG---AA
GTAGACATAAGAGACTCCATTTTGTTCTGTA-------------------TTTGAGA---
TGCTGTTAATCTGTGACCCT--------------A-------------------------
----------------CCCCCAACCTTGTCCTT-GCAAGAGACA-----TGTGC-----T
-GT----------GGTTTAATGGATTTTGGGC--GTGCAGGGTGTGACTTTGTT------
------------------------------------------------------------
------------------------------------------------------------
------------------------CCTAGAAAAGCT----------------AGGTATTG
TCCAAGGTTTATCCCCA-TGTGATAGGATGAAA---------------------------
------------------------------------------------------------
------------------------------------------------------------
------------------------------------------------------------
------------------------------------------------------------
------------------------------------------------------------
---------------------------------CAATGTTG--------CT---------
---AAA-AGGTT------------------------------------TA-TCTCAAGGC
ACAGGA-TTTACCTTTAAACT--TATTCATGTCAC------AGA---TCCT-TGTTCTTA
TGTCTTACTGCT------AATTTCCTCCCTAAAA---ATGATC------CTATTGTCCTG
CC------ACTC-CC--TTATCCTTAAGATGGTAAAGATAATTATCTATAAATACTAAGG
GAACTC-AGAGGCCGGTGCCGGC----------------GTGGGTCCTCTGTAAGCTGA-
-GCGCCGGTCCCCTGGGCCCCG-CTTTTCTTTCTCTATACTTTGTCTCTGTGTCT-TATT
TCTTTT-CT-CAAGTCTCTCG-TTCCACCTAACGAGAAACACCCA----CAGG-TGTGGA
-GGGGCAGG-----CCACCCCTTCA
>9-58278178_RM10_3LTR
--TGTGGGGAAAAGAAAGAGAGATCAGCCT--GTTA-CTGTGTCTATATAGAAAG---AA
GTAGACATAAGAGACTCCATTTTGTTCTGTA-------------------TTTGAGA---
TGCTGTTAATCTGTGACCCT--------------A-------------------------
----------------CCCCCAACCTTGTCCTT-GCAAGAGACA-----TGTGC-----T
-GT----------GGTTTAATGGATTTTGGGC--GTGCAGGGTGTGACTTTGTT------
------------------------------------------------------------
------------------------------------------------------------
------------------------CCTAGAAAAGCT-A---------------GGTATTG
TCCAAGGTTTATCCCCA-TGTGATAGGATGAAA---------------------------
------------------------------------------------------------
------------------------------------------------------------
------------------------------------------------------------
------------------------------------------------------------
------------------------------------------------------------
---------------------------------CAATGTTG--------CT---------
---AAA-AGGTT------------------------------------TA-TCTCAAGGC
ACAGGA-TTTTCCTTTAAACT--TACTCATGTCAC------AGA---TCCT-TGTTCTTA
TGTCTTACTGCT------AATTTCCTCCCTAAAA---ATGATC------CTATTGTCCTG
CC------ACTC-CC--TTATCTTTAAGATGGTAAAGATAATTATCTATAAATACTAAGG
GAACTC-AGAGGCCGGTGCCGGC----------------GTGGGTCCTCTGTAAGCTGA-
-GCGCCGGTCCCCTGGGCCCCCGCTTTTCTTTCTCTATACTTTGTCTCTGTGTCT-TATT
TCTTTT-CT-CAAGTCTCTCG-TTCCACCTAACGAGAAACACCCA----CAGG-TGTGGA
-GGGGCAGG-----CCACCCCTTCA
>9-58278178_RM10_5LTR
--TGTGGGGAAAAGAAAGAGAGATCAGCCT--GTTA-CTGTGTCTATATAGAAAG---AA
GTAGACATAAGAGACTCCATTTTGTTCTGTA-------------------TTTGAGA---
TGCTGTTAATCTGTGACCCT--------------A-------------------------
----------------CCCCCAACCTTGTCCTT-GCAAGAGACA-----TGTGC-----T
-GT----------GGTTTAATGGATTTTGGGC--GTGCAGGGTGTGACTTTGTT------
------------------------------------------------------------
------------------------------------------------------------
------------------------CCTAGAAAAGCT-A---------------GGTATTG
TCCAAGGTTTATCCCCA-TGTGATAGGATGAAA---------------------------
------------------------------------------------------------
------------------------------------------------------------
------------------------------------------------------------
------------------------------------------------------------
------------------------------------------------------------
---------------------------------CAATGTTG--------CT---------
---AAA-AGGTT------------------------------------TA-TCTCAAGGC
ACAGGA-TTTTCCTTTAAACT--TACTCATGTCAC------AGA---TCCT-TGTTCTTA
TGTCTTACTGCT------AATTTCCTCCCTAAAA---ATGATC------CTATTGTCCTG
CC------ACTC-CC--TTATCTTTAAGATGGTAAAGATAATTATCTATAAATACTAAGG
GAACTC-AGAGGCCGGTGCCGGC----------------GTGGGTCCTCTGTAAGCTGA-
-GCGCCGGTCCCCTGGGCCCCCGCTTTTCTTTCTCTATACTTTGTCTCTGTGTCT-TATT
TCTTTT-CT-CAAGTCTCTCG-TTCCACCTAACGAGAAACAC-CA----CAGG-TGTGGA
-GGGGCAGG-----CCACCCCTTCA
>16-64092716_RM10_5LTR
--TGTGGGGAAAAGAAAGAGAGATCAGCCT--GTTA-CTGTGTCTATATAGAAAG---AA
GTAGACATAAGAGACTCCATTTTGTTCTGTA-------------------TTTGAGA---
TGCTGTTAATCTGTGACCCT--------------A-------------------------
----------------CCCCCAACCTTGTCCTT-GCA-GAGACA-----TGTGC-----T
-GT-----------GTTTAATGGATTTTGG---CGTGCAGGGTGTGACTTTGTT------
------------------------------------------------------------
------------------------------------------------------------
-------------------------CCTAGAAAGCT-A---------------GGTATTG
TCCAAGGTTTATCCCCA-TGTGATAGGATGAAA---------------------------
------------------------------------------------------------
------------------------------------------------------------
------------------------------------------------------------
------------------------------------------------------------
------------------------------------------------------------
---------------------------------CAATGTTG--------CT---------
---AAA-AGGTT------------------------------------TA-TCTCAAGGC
ACAGGA-TTTACCTTTAAACT--TATTCATGTCAC------AGA---TCCT-TGTTCTTA
TGTCTTACTGCT------AATTTCCTCCCTAAAA---ATGATC------CTATTGTCCTG
CC------ACT--CC--TTATCCTTAAGATGGTAAAGATAATTATCTATA-ATACTAAGG
GAACTC-AGAGGCCGGTGCCGGC----------------GTGGGTCCTCTGTAAGCTGA-
-GCGCCGGTCCCCTGGGCCCCCACTTTTCTTTCTCTATACTTTGTCTCTGTGTCT-TATT
TCTTTT-CT-CAAGTCTCTCG-TTCCACCTAACGAGAAACACCCA----CAGG-TGTGGA
-GGGGCAGG-----CCACCCCTTCA
>16-64092716_RM10_3LTR
--TGTGGGGAAAAGAAAGAGAGATCAGCCT--GTTA-CTGTGTCTATATAGAAAG---AA
GTAGACATAAGAGACTCCATTTTGTTCTGTA-------------------TTTGAGA---
TGCTGTTAATCTGTGACCCT--------------A-------------------------
----------------CCCCCAACCTTGTCCTT-GCAAGAGACA-----TGTGC-----T
-GT----------GGTTTAATGGATTTTGGGC--GTGCAGGGTGTGACTTTGTT------
------------------------------------------------------------
------------------------------------------------------------
------------------------CCTAGAAAAGCT-A---------------GGTATTG
TCCAAGGTTTATCCCCA-TGTGATAGGATGAAA---------------------------
------------------------------------------------------------
------------------------------------------------------------
------------------------------------------------------------
------------------------------------------------------------
------------------------------------------------------------
---------------------------------CAATGTTG--------CT---------
---AAA-AGGTT------------------------------------TA-TCTCAAGGC
ACAGGA-TTTACCTTTAAACT--TATTCATGTCAC------AGA---TCCT-TGTTCTTA
TGTCTTACTGCT------AATTTCCTCCCTAAAA---ATGATC------CTATTGTCCTG
CC------ACTC-CC--TTATCCTTAAGATGGTAAAGATAATTATCTATAAATACTAAGG
GAACTC-AGAGGCCGGTGCCGGC----------------GTGGGTCCTCTGTAAGCTGA-
-GCGCCGGTCCCCTGGGCCCCCACTTTTCTTTCTCTATACTTTGTCTCTGTGTCT-TATT
TCTTTT-CT-CAAGTCTCTCG-TTCCACCTAACGAGAAACACCCA----CAGG-TGTGGA
-GGGGCAGG-----CCACCCCTT--
>17-1396546_RM10_3LTR
--TGTGGGGAAAAGAAAGAGAGATCAGCCT--GTTA-CTGTGTCTATATAGAAAG---AA
GTAGACATAAGAGACTCCATTTTGTTCTGTA-------------------TTTGAGA---
TGCTGTTAATCTGTGACCCT--------------A-------------------------
----------------CCCCCAACCTTGTCCTT-GCAAGAGACA-----TGTGC-----T
-GT----------GGTTTAATGGATTTTGGGC--GTGCAGGGTGTGACTTTGTT------
------------------------------------------------------------
------------------------------------------------------------
------------------------CCTAGAAAAGCT-A---------------GGTATTG
TCCAAGGTTTATCCCCA-TGTGATAGGATGAAA---------------------------
------------------------------------------------------------
------------------------------------------------------------
------------------------------------------------------------
------------------------------------------------------------
------------------------------------------------------------
---------------------------------CAATGTTG--------CT---------
---AAA-AGGTT------------------------------------TA-TCTCAAGGC
ACAGGA-TTTTCCTTTAAACT--TACTCATGTCAC------AGA---TCCT-TGTTCTTA
TGTCTTACTGCT------AATTTCCTCCCTAAAA---ATGATC------CTATTGTCCTG
CC------ACTC-CC--TTATCTTTAAGATGGTAAAGATAATTATCTATAAATACTAAGG
GAACTC-AGAGGCCGGTGCCGGC----------------GTGGGTCCTCTGTAAGCTGA-
-GCGCCGGTCCCCTGGGCCCCCGCTTTTCTTTCTCTATACTTTGTCTCTGTGTCT-TATT
TCTTTT-CT-CAAGTCTCTCG-TTCCACCTAATGAGAAACACCCA----CAGG-TGTGGA
-GGGGCAGG-----CCACCCCTTCA
>17-1396546_RM10_5LTR
--TGTGGGGAAAAGAAAGAGAGATCAGCCT--GTTA-CTGTGTCTATATAGAAAG---AA
GTAGACATAAGAGACTCCATTTTGTTCTGTA-------------------TTTGAGA---
TGCTGTTAATCTGTGACCCT--------------A-------------------------
----------------CCCCCAACCTTGTCCTT-GCAAGAGACA-----TGTGC-----T
-GT----------GGTTTAATGGATTTTGGGC--GTGCAGGGTGTGACTTTGTT------
------------------------------------------------------------
------------------------------------------------------------
------------------------CCTAGAAAAGCT-A---------------GGTATTG
TCCAAGGTTTATCCCCA-TGTGATAGGATGAAA---------------------------
------------------------------------------------------------
------------------------------------------------------------
------------------------------------------------------------
------------------------------------------------------------
------------------------------------------------------------
---------------------------------CAATGTTG--------CT---------
---AAA-AGGTT------------------------------------TA-TCTCAAGGC
ACAGGA-TTTTCCTTTAAACT--TACTCATGTCAC------AGA---TCCT-TGTTCTTA
TGTCTTACTGCT------AATTTCCTCCCTAAAA---ATGATC------CTATTGTCCTG
CC------ACTC-CC--TTATCTTTAAGATGGTAAAGATAATTATCTATAAATACTAAGG
GAACTC-AGAGGCCGGTGCCGGC----------------GTGGGTCCTCTGTAAGCTGA-
-GCGCCGGTCCCCTGGGCCCCCGCTTTTCTTTCTCTATACTTTGTCTCTGTGTCT-TATT
TCTTTT-CT-CAAGTCTCTCG-TTCCACCTTACGAGAAACACCCA----CAGG-TGTGGA
-GGGGCAGG-----CCACCCCTTCA
>20-2853942_RM10_5LTR
--TGTGGGGAAAAG----AGAGATCAGCCT--GTTA-CTGTGTCTATATAGAAAG---AA
GTAGACGTAAGAGACTCCATTTTGTTCTGTA-------------------TTTGAGA---
TGCTGTTAATCTGTGACCCT--------------A-------------------------
----------------CCCCCAACCTTGTCCTT-GCAAGAGACA-----TGTGC-----T
-GT----------GGTTTAATGGATTTTGGGC--GTGCAGGGTGTGACTTTGTT------
------------------------------------------------------------
------------------------------------------------------------
------------------------CCTAGAAAAGCT-A---------------GGTATTG
TCCAAGGTTTATCCCCA-TGTGATAGGATGAAA---------------------------
------------------------------------------------------------
------------------------------------------------------------
------------------------------------------------------------
------------------------------------------------------------
------------------------------------------------------------
---------------------------------CAATGTTG--------CT---------
---AAA-AGGTT------------------------------------TA-TCTCAAGGC
ACAGGA-TTTACCTTTAAACT--TATTCATGTCAC------AGA---TCCT-TGTTCTTA
TGTCTTACTGCT------AATTTCCTCCCTAAAA---ATGATC------CTATTGTCCTG
CC------ACTC-CC--TTATCCTTAAGATGGTAAAGATAATTATCTATAAATACTAAGG
GAACTC-AGAGGCCGGTGCCGGC----------------GTGGGTCCTCTGTAAGCTGA-
-GCGCCGGTCCCCTGGGCCCCCGCTTTTCTTTCTCTATACTTTGTCTCTGTGTCT-TATT
TCTTTT-CT-CAAGTCTCTCG-TTCCACCTAACGAGAAACACCCA----CAGG-TGTGGA
-GGGGCAGG-----CCACCCCTTCA
>20-2853942_RM10_3LTR
--TGTGGGGAAAAG----AGAGATCAGCCT--GTTA-CTGTGTCTATATAGAAAG---AA
GTAGACGTAAGAGACTCCATTTTGTTCTGTA-------------------TTTGAGA---
TGCTGTTAATCTGTGACCCT--------------A-------------------------
----------------CCCCCAACCTTGTCCTT-GCAAGAGACA-----TGTGC-----T
-GT----------GGTTTAATGGATTTTGGGC--GTGCAGGGTGTGACTTTGTT------
------------------------------------------------------------
------------------------------------------------------------
------------------------CCTAGAAAAGCT-A---------------GGTATTG
TCCAAGGTTTATCCCCA-TGTGATAGGATGAAA---------------------------
------------------------------------------------------------
------------------------------------------------------------
------------------------------------------------------------
------------------------------------------------------------
------------------------------------------------------------
---------------------------------CAATGTTG--------CT---------
---AAA-AGGTT------------------------------------TA-TCTCAAGGC
ACAGGA-TTTACCTTTAAACT--TATTCATGTCAC------AGA---TCCT-TGTTCTTA
TGTCTTACTGCT------AATTTCCTCCCTAAAA---ATGATC------CTATTGTCCTG
CC------ACTC-CC--TTATCCTTAAGATGGTAAAGATAATTATCTATAAATACTAAGG
GAACTC-AGAGGCC-GTGCCGGC----------------GTGGGTC-TCTGTAAGCTGA-
-GCGCCGGTCCCCTGGGCCCCCGCTTTTCTTTCTCTATACTTTGTCTCTGTGTCT-TATT
TCTTTT-CT-CAAGTCTCTCG-TTCCACCTAACGAGAAACACCCA----CAGG-TGTGGA
-GGGGCAGG-----CCACCCCTTCA
>X-1160036_RM10_3LTR
--TGTGGGGAAAAGAAAGAGAGATCAGCCT--GTTA-CTGTGTCTATATAGAAAG---AA
GTAGACATAAGAGACTCCATTTTGTTCTGTA-------------------TTTGAGA---
TGCTGTTAATCTGTGACCCT--------------A-------------------------
----------------CCCCCAACCTTGTCCTT-GCAAGAGACA-----TGTGC-----T
-GT----------GGTTTAATGGATTTTGGGC--GTGCAGGGTGTGACTTTGTT------
------------------------------------------------------------
------------------------------------------------------------
------------------------CCTAGAAAAGCT-A---------------GGTATTG
TCCAAGGTTTATCCCCA-TGTGATAGGATGAAA---------------------------
------------------------------------------------------------
------------------------------------------------------------
------------------------------------------------------------
------------------------------------------------------------
------------------------------------------------------------
---------------------------------CAATGTTG--------CT---------
---AAA-AGGTT------------------------------------TA-TCTCAAGGC
ACAGGA-TTTTCCTTTAAACT--TACTCATGTCAC------AGA---TCCT-TGTTCTTA
TGTCTTACTGCT------AATTTCCTCCCTAAAA---ATGATC------CTATTGTCCTG
CC------ACTC-CC--TTATCTTTAAGATGGTAAAGATAATTATCTATAAATACTAAGG
GAACTC-AGAGGCCGGTGCCGGC----------------GTGGGTCCTCTGTAAGCTGA-
-GCGCCGGTCCCCTGGGCCCCCGCT----TTTCTCTATACTTTGTCTCTGTGTCT-TATT
TCTTTT-CT-CAAGTCTCTCG-TTCCACCTAACGAGAAACACCCA----CAGG-TGTGGA
-GGGGCAGG-----CCACCCCTTCA
>X-1160036_RM10_5LTR
--TGTGGGGAAAAGAAAGAGAGATCAGCCT--GTTA-CTGTGTCTATATAGAAAG---AA
GTAGACATAAGAGACTCCATTTTGTTCTGTA-------------------TTTGAGA---
TGCTGTTAATCTGTGACCCT--------------A-------------------------
----------------CCCCCAACCTTGTCCTT-GCAAGAGACA-----TGTGC-----T
-GT----------GGTTTAATGGATTTTGGGC--GTGCAGGGTGTGACTTTGTT------
------------------------------------------------------------
------------------------------------------------------------
------------------------CCTAGAAAAGCT-A---------------GGTATTG
TCCAAGGTTTATCCCCA-TGTGATAGGATGAAA---------------------------
------------------------------------------------------------
------------------------------------------------------------
------------------------------------------------------------
------------------------------------------------------------
------------------------------------------------------------
---------------------------------CAATGTTG--------CT---------
---AAA-AGGTT------------------------------------TA-TCTCAAGGC
ACAGGA-TTTTCCTTTAAACT--TACTCATGTCAC------AGA---TCCT-TGTTCTTA
TGTCTTACTGCT------AATTTCCTCCCTAAAA---ATGATC------CTATTGTCCTG
CC------ACTC-CC--TTATCTTTAAGATGGTAAAGATAATTATCTATAAATACTAAGG
GAACTC-AGAGGCCGGTGCCGGC----------------GTGGGTCCTCTGTAAGCTGA-
-GCGCCGGTCCCCTGGGCCCCCGCTTTTCTTTCTCTATACTTTGTCTCTGTGTCT-TATT
TCTTTT-CT-CAAGTCTCTCG-TTCCACCTTACGAGAAACACCCA----CAGG-TGTGGA
-GGGGCAGG-----CCACCCCTTCA
>7-169513234_RM10_3LTR
--TGTGGGGAAAAGAA--AGAGATCAGCCT--GTTA-CTGTGTCTATATAGAAAG---AA
GTAGACATAAGAGACTCCATTTTGTTCTGTG-------------------TTTGAGA---
TGCTGTTAGTCTGTGACCCT--------------A-------------------------
----------------CCCCCAATCTTGTCCTT-GCAAGAGACA-----TGTGC-----T
-GTGGTAACTCAAGGTTTAATGGATTTTGGGC--GTGCAGGGTGTGACTTTGTT------
------------------------------------------------------------
------------------------------------------------------------
------------------------CCTAGATAAGCT----------------AGGTATTG
TCTAAGGTTTCTCCCCA-TGTGATAGACTGAAA---------------------------
------------------------------------------------------------
------------------------------------------------------------
------------------------------------------------------------
------------------------------------------------------------
------------------------------------------------------------
---------------------------------CTATGCTG--------CC---------
---TAA-AGGTT--TATGG-AGATGTTTGCATA-------------TGCA-TCTCAAGGC
ACAGCC-TTGTCCTTTGAATT--TATTCATGTCAC----AGAGG---TTTT-TGTTCATA
TGTCTTACTGCC------GATTTCCTCTTTTTTC--TTTGTTT------ATATTGTCCTG
CC------ACTCCCC---TGTCTTTAAGATGGTAAAGATAATTATCAATAAATACTAAGG
GAACTC-AGAGACCGGGGCCGGC----------------GTGGGTCCTCTGTAAGCTGA-
-GCGCCGGTCCCCTGGGCCCCCGCTTTTCTTTCTCTATACTTTGTCTCTGTGTCT-TATT
TCTTTT-CT-CAAGTCTCTCG-TTCCACCTTACGAGAAACACCCA----CAGG-TGTGGA
-GGGGCAGG-----CCACCCCTTCA
>9-41587351_RM10_3LTR
--TGTGGGGAAAAGAA--AGAGATCAGCCT--GTTA-CTGTGTCTATATAGAAAG---AA
GTAGACAGAAGAGACTCCATTGTGTTCTGTA-------------------TTTGAGA---
TGCTGTTAATCTGTGACCCT--------------A-------------------------
----------------CCCCCAACCTTGTCCTT-GCAAGCGACA-----TGTGC-----T
-GTGGTAACTCAAGGTTTAATGGATTTTGGGC--GTGCAGGGTGTGTCTTTGTT------
------------------------------------------------------------
------------------------------------------------------------
------------------------CCTAGAAAAGCT-A---------------GGTATTG
TCCAAGGTTTATCCCCA-TGTGATAGGATGAAA---------------------------
------------------------------------------------------------
------------------------------------------------------------
------------------------------------------------------------
------------------------------------------------------------
------------------------------------------------------------
---------------------------------CAATGTTG--------CT---------
---AAA-AGGTT------------------------------------TA-TCTCAAGGC
ACAGGA-TTTTCCTTTAAACT--TATTCATGTCAC----AGAGA---TCCT-TGTTCTTA
TGTCTTACTGCT------AATTTCCTCCCTAAAA---ACGATC------GTATTGTCCTG
CC------ACTC-CC--TTATCTTTAAGATGGTAAAGATAATTATCTATAAATACTAAGG
GAACTC-AGAGGCCCGTGCCGGC----------------GTGGGTCCTCTGTAAGCTGA-
-GCGCCGGTCCCCTGGGCTCCCGCTTTTCTTTCTCTATACTTTGTCTCTGTGTCT-TATT
TCTTTT-CT-CAAGTCTCTCG-TTCCACCTAACGAGAAACACCCA----CAGG-TGTGGA
-GGGGCAGG-----CCACCCCTACA
>X-3424153_RM10_3LTR
--TGTGGGGAAAAGAA--AGAGATCAGCCT--GTTA-CTGTGTCTATATAGAAAG---AA
GTAGACATAAGAGACTCCATTTTGTTCTGTA-------------------TTTGAGA---
TGCTGTTAGTCTGTGACCCT--------------A-------------------------
----------------CCCCCAACCTTGTCCTT-GCGAGAGACA-----TGTGC-----T
-GTGGTAACTCAAGGTTTAATGGATTTTGGGC--GTGCAGGGTGTGACTTTGTT------
------------------------------------------------------------
------------------------------------------------------------
------------------------CCTAGAAAAGCT-A---------------GGTATTG
TCCAAGGTTTATCCCCA-TGTGATAGGATGAAA---------------------------
------------------------------------------------------------
------------------------------------------------------------
------------------------------------------------------------
------------------------------------------------------------
------------------------------------------------------------
---------------------------------CAATGTTG--------CT---------
---AAA-AGGTT------------------------------------TA-TCTCAAGGC
ACAGGA-TTTACCTTTAAACT--TATTCATGTCAC------AGA---TCCT-TGTTCTTA
TGTCTTACTGCT------AATTTCCTCCCTAAAA---ATGATC------CTATTGTCCTG
CC------ACTC-CC--TTATCCTTAAGATGGTAAAGATAATTATCTATAAATACTAAGG
GAACTC-AGAGGCCGGTGCCGGC----------------GTGGGTCCTCTGTAAGCTGA-
-GCGCCGGTCCCCTGGGCCCCCGCT----TTTCTCTATACTTTGTCTCTGTGTCT-TATT
TCTTTT-CT-CAAGTCTCTCG-TTCCACCTAACGAGAAACACCCA----CAGG-TGTGGA
-GGGGCAGG-----CCACCCCTTCA
>10-12446717_RM10_3LTR
--TGTGGGGAAAAGAA--AGAGATCAGCCT--GTTA-CTGTGTCTATATAGAAAG---AA
GTAGACATAAGAGACTCCATTTTGTTCTGTA-------------------TTTGAGA---
TGCTGTTAATCTGTGACCCT--------------A-------------------------
----------------CCCCCAACCTTGTCCTT-GCAAGAGACA-----TGTGC-----T
-GTGGTAACTCAAGGTTTAATGGATTTTGGGC--GTGCAGGGTGTGACTTTGTT------
------------------------------------------------------------
------------------------------------------------------------
------------------------CCTAGAAAAGCT-A---------------GGTATTG
TCCAAGGTTTATCCCCA-TGTGATAGGATGAAA---------------------------
------------------------------------------------------------
------------------------------------------------------------
------------------------------------------------------------
------------------------------------------------------------
------------------------------------------------------------
---------------------------------CAATGTTG--------CT---------
---AAA-AGGTT------------------------------------TA-TCTCAAGGC
ACAGGA-TTTTCCTTTAAACT--TATTCATGTCAC------AGA---TCCT-TGTTCTTA
TGTCTTACTGCT------AATTTCCTCCCTAAAA---ACGATC------CTATTGTCCTG
CC------ACTC-CC--TTATCTTTAAGATGGTAAAGATAATTATCTATAAATACTAAGG
GAACTC-AGAGGCCGGTGCCGGC----------------GTGGGTCCTCTGTAAGCTGA-
-GCGCCGGTCCCCTGGGCCCCCGCTTTTCTTTCTCTATACTTTGTCTCTGTGTCT-TATT
TCTTTT-CT-CAAGTCTCTCG-TTCCACCTTACGAGAAACACCCA----CAGG-TGTGGA
-GGGGCAGG-----CCACCCCTTC-
>11-92407722_RM10_3LTR
--TGTGGGGAAAAGAA--AGAGATCAGCCT--GTTA-CTGTGTCTATATAGAAAG---AA
GTAGACATAAGAGACTCCATTTTGTTCTGTA-------------------TTTGAGA---
TGCTGTTAATCTGTGACCCT--------------A-------------------------
----------------CCCCCAACCTTGTCCTT-GCAAGAGACA-----TGTGC-----T
-GTGGTAACTCAAGGTTTAATGGATTTTGGGC--GTGCAGGGTGTGACTTTGTT------
------------------------------------------------------------
------------------------------------------------------------
------------------------CCTAGAAAAGCT-A---------------GGTATTG
TCCAAGGTTTATCCCCA-TGTGATAGGATGAAA---------------------------
------------------------------------------------------------
------------------------------------------------------------
------------------------------------------------------------
------------------------------------------------------------
------------------------------------------------------------
---------------------------------CAATGTTG--------CT---------
---AAA-AGGTT------------------------------------TA-TCTCAAGGC
ACAGGA-TTTTCCTTTAAACT--TACTCATGTCAC------AGA---TCCT-TGTTCTTA
TGTCTTACTGCT------AATTTCCTCCCTAAAA---ATGATC------CTATTGTCCTG
CC------ACTC-CC--TTATCTTTAAGATGGTAAAGATAATTATCTATAAATACTAAGG
GAACTC-AGAGGCCGGTGCCGGC----------------GTGGGTCCTCTGTAAGCTGA-
-GCGCCGGTCCCCTGGGCCCCG-CTTTTCTTTCTCTATACTTTGTCTCTGTGTCT-TATT
TCTTTT-CT-CAAGTCTCTCG-TTCCACCTAACGAGAAACACCCA----CAGG-TGTGGA
-GGGGCAGG-----CCACCCCTTCA
>12-93614933_RM10_3LTR
--TGTGGGGAAAAGAAAGAGAGATCAGCCT--GTTA-CTGTGTCTATATAGAAAG---AA
GTAGACATAAGAGACTCCATTTTGTTCTGTA-------------------TTTGAGA---
TGCTGTTAATCTGTGACCCT--------------A-------------------------
----------------CCCCCAACCTTGTCCTT-GCAAGAGACA-----TGTGC-----T
-GTGGTAACTCAAGGTTTAATGGATTTTGGGC--GTGCAGGGTGTGACTTTGTT------
------------------------------------------------------------
------------------------------------------------------------
------------------------CCTAGAAAAGCT----------------AGGTATTG
TCCAAGGTTTATCCCCA-TGTGATAGGATGAAA---------------------------
------------------------------------------------------------
------------------------------------------------------------
------------------------------------------------------------
------------------------------------------------------------
------------------------------------------------------------
---------------------------------CAATGTTG--------CT---------
---AAA-AGGTT------------------------------------TA-TCTCAAGGC
ACAGGA-TTTTCCTTTAAACT--TACTCATGTCAC------AGA---TCCT-TGTTCTTA
TGTCTTACTGCT------AATTTCCTCCCTAAAA---ATGATC------CTATTGTCCTG
CC------ACTC-CC--TTATCTTTAAGATGGTAAAGATAATTATCTATAAATACTAAGG
GAACTC-AGAGGCCGGTGCCGGC----------------GTGGGTCCTCTGTAAGCTGA-
-GCGCCGGTCCCCTGGCCCCGC--TTTTCTTTCTCTATAC-TTGTCTCTGTGTCT-TATT
TCTTTT-CT-CAAGTCTCTCG-TTCCACCTTACGAGAAACACCCA----CAGG-TGTGGA
-GGGGCAGG-----CCACCCCTTCA
>14-9169783_RM10_3LTR
--TGTGGGGAAAAGAA--AGAGATCAGCCT--GTTA-CTGTGTCTATATAGAAAG---AA
GTAGACATAAGAGACTCCATTTTGTTCTGTA-------------------TTTGAGA---
TGCTGTTAATCTGTGACCCT--------------A-------------------------
----------------CCCCCAACCTTGTCCTT-GCAAGAGACA-----TGTGC-----T
-GTGGTAACTCAAGGTTTAATGGATTTTGGGC--GTGCAGGGTGTGACTTTGTT------
------------------------------------------------------------
------------------------------------------------------------
------------------------CCTAGAAAAGCT----------------AGGTATTG
TCCAAGGTTTATCCCCA-TGTGATAGGATGAAA---------------------------
------------------------------------------------------------
------------------------------------------------------------
------------------------------------------------------------
------------------------------------------------------------
------------------------------------------------------------
---------------------------------CAATGTTG--------CT---------
---AAA-AGGTT------------------------------------TA-TCTCAAGGC
ACAGGA-TTTACCTTTAAACT--TATTCATGTCAC------AGA---TCCT-TGTTCTTA
TGTCTTACTGCT------AATTTCCTCCCTAAAA---ATGATC------CTATTGTCCTG
CC------ACTC-CC--TTATCCTTAAGATGGTAAAGATAATTATCTATAAATACTAAGG
GAACTC-AGAGGCCGGTGCCGGC----------------GTGGGTCCTCTGTAAGGTGA-
-GCGCCGGTCCCCTGGGCCCCG-CTTTTCTTTCTCTATACTTTGTCTCTGTGTCT-TATT
TCTTTT-CT-CAAGTCTCTCG-TTCCACCTAACGAGAAACACCCA----CAGG-TGTGGA
-GGGGCAGG-----CCACCCCTTCA
>14-335347_RM10_3LTR
--TGTGGGGAAAAGAA--AGAGATCAGCCT--GTTA-CTGTGTCTATATAGAAAG---AA
GTA-GCATAAGAGACTCCATTTTGTTCTGTA-------------------TTTGAGA---
TGCTGTTAATCTGTGACCCT--------------A-------------------------
-----------------CCCCAACCTTGTCCTT-GCAAGAGACA-----TGTGC-----T
-GTGGTAACTCAAGG-TTAATGGATTTTGGGC--GTGCAGGGTGTGACTTTGTT------
------------------------------------------------------------
------------------------------------------------------------
------------------------CCTAGAAAAGCT-A----------------GTATTG
TCCAAGGTTTATCCCCA-TGTGATAGGATGAAA---------------------------
------------------------------------------------------------
------------------------------------------------------------
------------------------------------------------------------
------------------------------------------------------------
------------------------------------------------------------
---------------------------------CAACGTTG--------CT---------
---AAA-AGGTT------------------------------------TA-TCTCAAGGC
ACAGGA-TTTACCTTTAAACT--TATTCATGTCAC------AGA---TCCT-TGTTCTTA
TGTCTTACTGCT------AATTTCCTCCCTAAAA---ATGATC------CTATTGTCCTG
CC------ACTC-CC--TTATCCTTAAGATGGTAAAGATAATTATCTATAAATACTAAGG
GAACTC-AGAGGCCGGTGCCGGC----------------GTGGGTCCTCTGTAAGCTGA-
-GCGCCGGTCCCCTGGGCCCCGCTTTTCTTTTCTCTATACTTTGTCTCTGTGTCT-TATT
TCTTTT-CT-CAAGTCTCTCG-TTCCACCTAACGAGAAACACCCA----CAGG-TGTGGA
-GGGGCAGG-----CCACCCCTTCA
>14-360110_RM10_3LTR
--TGTGAGGAAAAGAA--AGAGATCAGCCT--GTTA-CTGTGTCTATATAGAAAG---AA
GTAGACATAAGAGACTCCATTTTGTTCTGTG-------------------TTTGAGA---
TGCTGTTAGTCTGTGACCCT--------------A-------------------------
----------------CCCCCAATCTTGTCCTT-GCAAGAGACA-----TGTGC-----T
-GTGGTAACTCAAGGTTTAATGGATTTTGGGC--GTGCAGGGTGTGACTTTGTT------
------------------------------------------------------------
------------------------------------------------------------
------------------------CCTAGATAAGCT-A---------------GGTATTG
TCTAAGGTTTCTCCCCA-TGTGATAGACTGAAA---------------------------
------------------------------------------------------------
------------------------------------------------------------
------------------------------------------------------------
------------------------------------------------------------
------------------------------------------------------------
---------------------------------CTATGCTG--------CC---------
---TAA-AGGTT--TATGG-AGATGTTTGCATA-------------TGCA-TCTCAAGGC
ACAGCC-TTGTCCTTTGAATT--TATTCATGTCAC----AGAGG---TTTT-TGTTCATA
TGTCTTACTGCC------GATTTCCTCTTTTTTC--TTTGTTT------ATATTGTCCTG
CC------ACTC-CC--CTGTCTTTAAGATGGTAAAGATAATTATCTATAAATACTAAGG
GAACTC-AGAGACCGGGGCCGGC----------------GTGGGTCCTCTGTAAGCTGA-
-GCGCCGGTCCCCTGGGCCCCG-CTTTTCTTTCTCTATACTTTGTCTCTGTGTCT-TATT
TCTTTT-CT-CAAGTCTCTCG-TTCCACCTAACGAGAAACACCCA----CAGG-TGTGGA
-GGGGCAGG-----CCACCCCTTC-
>15-44821048_RM10_3LTR
--TGTGGGGAAAAGAA--AGAGATCAGCCT--GTTA-CTGTGTCTATATAGAAAG---AA
GTAGACATAAGAGACTCCATTTTGTTCTGTA-------------------TTTGAGA---
TGCTGTTAGTCTGTGACCCT--------------A-------------------------
----------------CCCCCAACCTTGTCCTT-GCGAGAGACA-----TGTGC-----T
-GTGGTAACTCAAGGTTTAATGGATTTTGGGC--GTGCAGGGTGTGACTTTGTT------
------------------------------------------------------------
------------------------------------------------------------
------------------------CCTAGAAAAGCT----------------AGGTATTG
TCCAAGGTTTATCCCCA-TGTGATAGGATGAAA---------------------------
------------------------------------------------------------
------------------------------------------------------------
------------------------------------------------------------
------------------------------------------------------------
------------------------------------------------------------
---------------------------------CAACGTTG--------CT---------
---AAA-AGGTT------------------------------------TA-TCTCAAGGC
ACGGGA-TTTTCCTTTAAACT--TATTCATGTCAC----AGAGA---TCCT-TGTTCTTA
TGTCTTACTGCT------AATTTCCTCCCTAAAA---ATGATC------CTATTGTCCTG
CC------ACTC-CC--TTATCTTTAAGATGGTAAAGATAATTATCTATAAATACTAAGG
GAACTC-AGAGGCCGGTGCCGGC----------------GTGGGTCCTCTGTAAGCTGA-
-GCGCCGGTCCCCTGGGCCCCG-CTTTTCTTTCTCTATACTTTGTCTCTGTGTCT-TATT
TCTTTT-CT-CAAGTCTCTCG-TTCCACCTAACGAGAAACACCCA----CAGG-TGTGGA
-GGGGCAGG-----CCACCCCTTCA
>16-7266373_RM10_3LTR
--TGTGGGGAAAAGAA--AGAGATCAGCCT--GTTA-CTGTGTCTATATAGAAAG---AA
GTAGACATAAGAGACTCCATTTTGTTCTGTA-------------------TTTGAGA---
TGCTGTTAGTCTGTGACCCT--------------A-------------------------
----------------CCCCCAACCTTGTCCTT-GCGAGAGACA-----TGTGC-----T
-GTGGTAACTCAAGGTTTAATGGATTTTGGGC--GTGCAGGGTGTGACTTTGTT------
------------------------------------------------------------
------------------------------------------------------------
------------------------CCTAGAAAAGCT-A---------------GGTATTG
TCCAAGGTTTATCCCCA-TGTGATAGGATGAAA---------------------------
------------------------------------------------------------
------------------------------------------------------------
------------------------------------------------------------
------------------------------------------------------------
------------------------------------------------------------
---------------------------------CAATGTTG--------CT---------
---AAA-AGGTT------------------------------------TA-TCTCAAGGC
ACAGGA-TTTACCTTTAAACT--TATTCATGTCAC------AGA---TCCT-TGTTCTTA
TGTCTTACTGCT------AATTTCCTCCCTAAAA---ATGATC------CTATTGTCCTG
CC------ACTC-CC--TTATCCTTAAGATGGTAAAGATAATTATCTATAAATACTAAGG
GAACTC-AGAGGCCGGTGCCGGC----------------GTGGGTCCTCTGTAAGCTGA-
-GCGCCGGTCCCCTGGGCCCCCGCT----TTTCTCTATACTTTGTCTCTGTGTCT-TATT
TCTTTT-CT-CAAGTCTCTCG-TTCCACCTTACGAGAAACACCCA----CAGG-TGTGGA
-GGGGCAGG-----CCACCCCTTCA
>19-42111581_RM10_3LTR
--TGTGGGGAAAAGAA--AGAGATCAGCCT--GTTA-CTGTGTCTATATAGAAAG---AA
GTAGACATAAGAGACTCCATTTTGTTCTGTG-------------------TTTGAGA---
TGCTGTTAGTCTGTGACCCT--------------A-------------------------
----------------CCCCCAATCTTGTCCTT-GCAAGAGACA-----TGTGC-----T
-GTGGTAACTCAAGGTTTAATGGATTTTGGGC--GTGCAGGGTGTGACTTTGTT------
------------------------------------------------------------
------------------------------------------------------------
------------------------CCTAGATAAGCT----------------AGGTATTG
TCTAAGGTTTCTCCCCA-TGTGATAGACTGAAA---------------------------
------------------------------------------------------------
------------------------------------------------------------
------------------------------------------------------------
------------------------------------------------------------
------------------------------------------------------------
---------------------------------CTATGCTG--------CC---------
---TAA-AGGTT--TATGG-AGATGTTTGCATA-------------TGCA-TCTCAAGGC
ACAGCC-TTGTCCTTTGAATT--TATTCATGTCAC----AGAGG---TTTTTTGTTCATA
TGTCTTACTGCC------GATTTCCTCTTTTTTC--TTTGTTT------ATATTGTCCTG
CC------ACTCCCC---TGTCTTTAAGATGGTAAAGATAATTATCAATAAATACTAAGG
GAACTC-AGAGACCGGGGCCGGT----------------GTGGGTCCTCTGTAAGCTGA-
-GCGCCGGTCCCCTGGGCCCCG-CTTTTCTTTCTCTATACTTTGTCTCTGTGTCT-TATT
TCTTTT-CT-CAAGTCTCTCG-TTCCACCTAACGAGAAACACCCA----CAGG-TGTGGA
-GGGGCAGG-----CCACCCCTTCA
>4-109174159_RM10_5LTR
--TGTGGGGAAAAGAA--AGAGATCAGCCT--GTTA-CTGTGTCTATATAGAAAG---AA
GTAGACATAAGAGACTCCATTTTGTTCTGTA-------------------TTTGAGA---
TGCTGTTAGTCTGTGACCCT--------------A-------------------------
----------------CCCCCAACCTTGTCCTT-GCGAGAGACA-----TGTGC-----T
-GTGGTAACTCAAGGTTTAATGGATTTTGGGC--GTGCAGGGTGTGACTTTGTT------
------------------------------------------------------------
------------------------------------------------------------
------------------------CCTAGAAAAGCT-A---------------GGTATTG
TCCAAGGTTTATCCCCA-TGTGATAGGATGAAA---------------------------
------------------------------------------------------------
------------------------------------------------------------
------------------------------------------------------------
------------------------------------------------------------
------------------------------------------------------------
---------------------------------CAATGTTG--------CT---------
---AAA-AGGTT------------------------------------TA-TCTCAAGGC
ACAGGA-TTTACCTTTAAACT--TATTCATGTCAC------AGA---TCCT-TGTTCTTA
TGTCTTACTGCT------AATTTCCTCCTTAAAA---ATGATC------CTATTGTCCTG
CC------ACTC-CC--TTATCCTTAAGATGGTAAAGATAATTATCTATAAATACTAAGG
GAACTC-AGAGGCCGGTGCCGGC----------------GTGGGTCCTCTGTAAGCTGA-
-GCGCCGGTCCCCTGGGCCCCG-CTTTTCTTTCTCTATACTTTGTCTCTGTGTCT-TATT
TCTTTT-CT-CAAGTCTCTCG-TTCCACCTTACGAGAAACACCCA----CAGG-TGTGGA
-GGGGCAGG-----CCACCCCTTCA
>4-109174159_RM10_3LTR
--TGTGGGGAAAAGAA--AGAGATCAGCCT--GTTA-CTGTGTCTATATAGAAAG---AA
GTAGACATAAGAGACTCCATTTTGTTCTGTA-------------------TTTGAGA---
TGCTGTTAGTCTGTGACCCT--------------A-------------------------
----------------CCCCCAACCTTGTCCTT-GCGAGAGACA-----TGTGC-----T
-GTGGTAACTCAAGGTTTAATGGATTTTGGGC--GTGCAGGGTGTGACTTTGTT------
------------------------------------------------------------
------------------------------------------------------------
------------------------CCTAGAAAAGCT----------------AGGTATTG
TCCAAGGTTTATCCCCA-TGTGATAGGATGAAA---------------------------
------------------------------------------------------------
------------------------------------------------------------
------------------------------------------------------------
------------------------------------------------------------
------------------------------------------------------------
---------------------------------CAATGTTG--------CT---------
---AAA-AGGTT------------------------------------TA-TCTCAAGGC
ACAGGA--TTTCCTTTAAACT--TATTCATGTCAC------AGA---TCCT-TGTTCTTA
TGTCTTACTGCT------AATTTCCTCCCTAAAA---ATGATC------CTATTGTCCTG
CC------ACTC-CC--TTATCCTTAAGATGGTAAAGATAATTATCTATAAATACTAAGG
GAACTC-AGAGGCCGGTGCCGGC----------------GTGGGTCCTCTGTAAGCTGA-
-GCGCCGGTCCCCTGGGCCCCCGCTTTTCTTTCTCTATACTTTGTCTCTGTGTCT-TATT
TCTTTT-CT-CAAGTCTCTCG-TTCCACCTTACGAGAAACACCCA----CAGG-TGTGGA
-GGGGCAGG-----CCACCCCTTCA
>16-22671660_RM10_5LTR
--TGTGGGGAAAAGAA--AGAGATCAACCT--GTTA-CTGTGTCTATATAGAAAG---AA
GTAGACATAAGAGACTCCATTTTGTTCTGTA-------------------TTTGAGA---
TGCTGTTAACCTGTGACCCT--------------A-------------------------
----------------CCCCCAACCTTGTCCTT-GCAAGAGACA-----TGGGC-----T
-GCGGTAACTCAAGGTTTAATGGATTTTGGGT--GTGCAGGGTGTGTCTTTGTT------
------------------------------------------------------------
------------------------------------------------------------
------------------------CCTAAAAAAGCT----------------AGGTATTG
TCCAAGGTTTATCCCCA-TGTGATAGGATGAAA---------------------------
------------------------------------------------------------
------------------------------------------------------------
------------------------------------------------------------
------------------------------------------------------------
------------------------------------------------------------
---------------------------------CAATGCTG--------CT---------
---AAA-AGGTT------------------------------------TA-TCTCTAGGC
ACAGGA-TTTTCCTTTAAACT--TATTCATGTCAC----AGAGA---TCCT-TGTTCTTA
TGTCTTACTGCT------GATTTCCTCCCTAAAA---ACGATC------CTATTGTCCTG
CC------ACTC-CC--TTATCTTTAAGATGGTAAAGATAATTATCTATAAATACTAAGG
GAACTC-AGAGACCGGTGCCAGC----------------ATGGGTCCTCTGTAAGCTGA-
-GCGCCGGTCCCCTGGGTCCCTGCTTTTCTTTCTCTATACTTTGTCTCTGTGTCT-TATT
TCTTTT-CT-CAAGTCTCTCA-TTCCACCTAACGAGAAACACCCG----CAGA-TGTGGA
-GGGGCAGG-----CCACCCCTTCA
>14-118513489_RM10
--TGTGGGGAAAAGAA--AGAGATCAGCCT--GTTA-CTGTGTCTATATAGAAAG---AA
GTAGACATAAGAGACTCCATTTTGTTCTGTG-------------------TTTGAGA---
TGCTGTTAGTCTGTGACCCT--------------A-------------------------
----------------CCCCCAATCTTGTCCTT-GCAAGAGACA-----TGTGC-----T
-GTGGTAACTCAAGGTTTAATGGATTTTGGGC--GTGCAGGGTGTGACTTTGTT------
------------------------------------------------------------
------------------------------------------------------------
------------------------CCTAGATAAGCT----------------AGGTATTG
TCTAAGGTTTCTCCCCA-TGTGATAGACTGAAA---------------------------
------------------------------------------------------------
------------------------------------------------------------
------------------------------------------------------------
------------------------------------------------------------
------------------------------------------------------------
---------------------------------CTATGCTG--------CC---------
---TAA-AGGTT--TATGG-AGATGTTTGCATA-------------TGCA-TCTCAAGGC
ACAGCC-TTGTCCTTTGAATT--TATTCATGTCAC----AGAGG---TTTT-TGTTCATA
TGTCTTACTGCC------GATTTCCTCTTTTTTC--TTTGTTT------ATATTGTCCTG
CC------ACTCCCC---TGTCTTTAAGATGGTAAAGATAATTATCAATAAATACTAAGG
GAACTC-AGAGACCGGGGCCGGC----------------GTGGGTCCTCTGTAAGCTGA-
-GCGCCGGTCCCCTGGGCCCCG-CTTTTCTTTCTCTATACTTTGTCTCTGTGTCT-TATT
TCTTTT-CT-CAAGTCTCTCG-TTCCACCTAACGAGAAACACCCA----CAGG-TGTGGA
-GGGGCAGG-----CCACCCCTTCA
>16-22671660_RM10_3LTR
--TGTGGGGAAAGGAA--AAAGATAAGCCT--GTTA-CTGTGTCTATATAGAAAG---AA
GTAGACATAAGAGACTCTATTTTGTTCTGTA-------------------TTTGAGA---
TGCTGTTAATCTGTGACCCT--------------A-------------------------
----------------CCCCCAACCTTGTCCTT-GCAAGAGACA-----TGTGC-----T
-GTGGTAACTCAAGGTTTAATGGATTTTGGGC--GTGCAGGGTGTGTCTTTGTT------
------------------------------------------------------------
------------------------------------------------------------
------------------------CCTAAAAAAGCT-A---------------GGTATTG
TCCAAGGTTTATCCCCA-TGTGATAGGATGAAA---------------------------
------------------------------------------------------------
------------------------------------------------------------
------------------------------------------------------------
------------------------------------------------------------
------------------------------------------------------------
---------------------------------CAATGCTG--------CT---------
--AAAA-AGGTT-------------------------------------A-TATCTAGGC
ACAGGA-TTTTCCTTTAAACT--TATTCATGTCAC----AGAGA---TCCT-TGTTCTTA
TGTCTTACTGCT------GATTTCCTCCCTAAAA---ACGATC------CTATTGTCCTG
CC------ACTC-CC--TTATCTTTAAGATGGTAAAGATAATTATCTATAAATACTAAGG
GAACTC-AGAGACCGGTGCCAGC----------------GTGGGTCCTCTGTAAGCTGA-
-GCGCTGGTCCCCTGGGCCCCCGCTTTTCTTTCTCTATACTTTGTCTCTGTGTCT-TATT
TCTTTT-CT-CAAGTCTCTCA-TTCCACCTAATGAGAAACACCCA----CAGG-TGTGGA
-GGGGCAGG-----CCACCCCTTCA
>8-66525810_RM10_3LTR
--TGTGGGGAAAAGAA--AGAGATCAACCT--GTTA-TTGTGTCTATATAGAAAG---AA
GTAGACATAAGAGACTCCATTTTGTTCTGTA-------------------TTTGAGA---
TGCTGTTAATCCGTGACCCT--------------A-------------------------
----------------CCCCCAACCTTGTCCTT-GCAAGAGACA-----TGTGC-----T
-GTGGTAACTCAAGGTTTAATGGATTTTGGGC--GTGCAGGGTGTGTCTTTGTT------
------------------------------------------------------------
------------------------------------------------------------
------------------------CCTAGAAAAGCT----------------AGGTATTT
TCCAAGGTTTATCCCCA-TGTGATAGGATGAAA---------------------------
------------------------------------------------------------
------------------------------------------------------------
------------------------------------------------------------
------------------------------------------------------------
------------------------------------------------------------
---------------------------------CAATGTTG--------CT---------
---AAA-AGGTT------------------------------------TA-TCTCAAGGC
ACAGGA-TTTTCCTTTAAACT--TATTCATGTCAC----AGAGA---TCCT-TGTTCTTA
TGTCTTACTGCT------AATTTCCTCCCTAAAA---ACGATC------CTATTGTCCTA
CC------ACTC-CC--TTATCTTTAAGATGGTAAAGATAATTATCTATAAATACTAAGG
GAACTC-AGAGGCCGGTGCTGGC----------------GTGGGTCCTCTGTAAGCTGA-
-GCGCCGGTCCCCTGGGCCCCCGCTTTTCTTTCTCTATACTTTGTCTCTGTGTCT-TATT
TCTTTT-CT-CAAGTCTCTCG-TTCCACCTAACGAGAAACACCCA----CAGG-TGTGGA
-GGGGCAGG-----CCACCCCTTCA
>4-119635325_RM10_5LTR
--TGTGGGGAAAAGAA--AGAGATCAGCCT--GTTA-CTGTGTCTATATAGAAAG---AA
GTAGACATAAGAGACTCCATTTTGTTCTGTA-------------------TTTGAGA---
TGCTGTTAGTCTGTGACCCT--------------A-------------------------
----------------CCCCCAACCTTGTCCTT-GCGAGAGACA-----TGTGC-----T
-GTGGTAACTCAAGGTTTAATGGATTTTGGGC--GTGCAGGGTGTGACTTTGTT------
------------------------------------------------------------
------------------------------------------------------------
------------------------CCTAGAAAAGCT----------------AGGTATTG
TCCAAGGTTTATCCCCA-TGTGATAGGATGAAA---------------------------
------------------------------------------------------------
------------------------------------------------------------
------------------------------------------------------------
------------------------------------------------------------
------------------------------------------------------------
---------------------------------CAACGTTG--------CT---------
---AAA-AGGTT------------------------------------TA-TCTCAAGGC
ACGGGA-TTTTCCTTTAAACT--TATTCATGTCAC----AGAGA---TCCT-TGTTCTTA
TGTCTTACTGCT------AATTTCCTCCCTAAAA---ATGATC------CTATTGTCCTG
CC------ACTC-CC--TTATCTTTAAGATGGTAAAGATAATTATCTATAAATACTAAGG
GAACTC-AGAGGCCGGTGCCGGC----------------GTGGGTCCTCTGTAAGCTGA-
-GCGCCGGTCCCCTGGGCCCCG-CTTTTCTTTCTCTATACTTTGTCTCTGTGTCT-TATT
TCTTTT-CT-CAAGTCTCTCG-TTCCACCTAACGAGAAACACCCA----CAGG-TGTGGA
-GGGGCAGG-----CCACCCCTTCA
>4-119635325_RM10_3LTR
--TGTGGGGAAAAGAA--AGAGATCAGCCT--GTTA-CTGTGTCTATATAGAAAG---AA
GTAGACATAAGAGACTCCATTTTGTTCTGTA-------------------TTTGAGA---
TGCTGTTAGTCTGTGACCCT--------------A-------------------------
----------------CCCCCAACCTTGTCCTT-GCGAGAGACA-----TGTGC-----T
-GTGGTAACTCAAGGTTTAATGGATTTTGGGC--GTGCAGGGTGTGACTTTGTT------
------------------------------------------------------------
------------------------------------------------------------
------------------------CCTAGAAAAGCT----------------AGGTATTG
TCCAAGGTTTATCCCCA-TGTGATAGGATGAAA---------------------------
------------------------------------------------------------
------------------------------------------------------------
------------------------------------------------------------
------------------------------------------------------------
------------------------------------------------------------
---------------------------------CAACGTTG--------CT---------
---AAA-AGGTT------------------------------------TA-TCTCAAGGC
ACGGGA-TTTTCCTTTAAACT--TATTCATGTCAC----AGAGA---TCCT-TGTTCTTA
TGTCTTACTGCT------AATTTCCTCCCTAAAA---ATGATC------CTATTGTCCTG
CC------ACTC-CC--TTATCTTTAAGATGGTAAAGATAATTATCTATAAATACTAAGG
GAACTC-AGAGGCCGGTGCCGGC----------------GTGGGTCCTCTGTAAGCTGA-
-GCGCCGGTCCCCTGGGCCCCG-CTTTTCTTTCTCTATACTTTGTCTCTGTGTCT-TATT
TCTTTT-CT-CAAGTCTCTCG-TTCCACCTAACGAGAAACACCCA----CAGG-TGTGGA
-GGGGCAGG-----CCACCCCTTCA
>X-149369113_RM10_5LTR
--TGTGGGGAAAAGAA--AGAGATCAGCCT--GTTA-CTGTGTCTATATAGAAAG---AA
GTAGGCATAAGAGACTCCATTTTGTTCTGTA-------------------TTTGAGA---
TGCTGTTAATCTGTGACCCT--------------A-------------------------
----------------CCCCCAACCTTGTCCTT-GCAAGAGACA-----TGTGC-----T
-GTGGTAACTCAAGGTTTAATGGATTTTGGGC--GTGCAGGGTGTGACTTTGTT------
------------------------------------------------------------
------------------------------------------------------------
------------------------CCTAGAAAAGCT-A---------------GGTATTG
TCCAAGGTTTATCCCCA-TGTGATAGGATGAAA---------------------------
------------------------------------------------------------
------------------------------------------------------------
------------------------------------------------------------
------------------------------------------------------------
------------------------------------------------------------
---------------------------------CAATGTTG--------CT---------
---AAA-AGGTT------------------------------------TA-TCTCAAGGC
ACAGGA-TTTTCCTTTAAACT--TACTCATGTCAC------AGA---TCCT-TGTTCTTA
TGTCTTACTGCT------AATTTCCTCCCTAAAA---ATGATC------CTATTGTCCTG
CC------ACTC-CC--TTATCTTTAAGATGGTAAAGATAATTATCTATAAATACTAAGG
GAACTC-AGAGGCCGGTGCCGGC----------------GTGGGTCCTCTGTAAGCTGA-
-GCGCCGGTCCCCTGGGCCCCCGCTTTTCTTTCTCTATACTTTGTCTCTGTGTCT-TATT
TCTTTT-CT-CAAGTCTCTCG-TTCCACCTTACGAGAAACACCCA----CAGG-TGTGGA
-GGGGCAGG-----CCACCCCTTCA
>X-149369113_RM10_3LTR
--TGTGGGAAAAGA----AGAGATCAGCCT--GTTA-CTGTGTCTATATAGAAAG---AA
GTAG-CATAAGAGACTCCATTTTGTTCTGTA-------------------TTTGAGA---
TGCTGTTAATCTGTGACCCT--------------A-------------------------
----------------CCCCCAACCTTGTCCTTGGCAAGAGACA-----TGTGC-----T
-GTGGTAACT-AAGGTTTAATGGATTTTGG---CGTGCAGGGTGTGACTTTGTT------
------------------------------------------------------------
------------------------------------------------------------
------------------------CCTAGAAAAGCT-A---------------GGTATTG
TCCAAGGTTTATCCCCA-TGTGATAGGATGA-----------------------------
------------------------------------------------------------
------------------------------------------------------------
------------------------------------------------------------
------------------------------------------------------------
------------------------------------------------------------
--------------------------------ACAATGTTG--------CT---------
----AA-AGGTT------------------------------------TA-TCTCAAGGC
ACAGGA-TTTTCCTTTAAACT--TACTCATGTCAC------AGA---TCCT-TGTTCTTA
TGTCTTACTGCT------AATTTCCTCCCTAAAA---ATGATC------CTATTGTCCTG
CC------ACTC-CC--TTATCTTTAAGATGGTAAAGATAATTATCTATAAATACTAAGG
GAACTC-AGAGGCCGGTGCCGGC----------------GT-GGTCCTCTGTAAGCTGA-
-GCGCCGGTC-CCTGGGCCCGC--TTTTCTTTCTCTATACTTTGTCTCTGTGTCT-TATT
TCTTTT-CT-CAAGTCTCTCG-TTCCACCTTACGAGAAACACCCA----CAGG-TGTGGA
-GGGGCAGG-----CCACCCCTTCA
>1-92121503_RM8_5LTR
--TGTGGGGAAAAGAA--AGAGATCAGCCT--GTTA-CTGTGTCTATATAGAAAG---AA
GTAGACATAAGAGACTCCATTTTGTTCTGTA-------------------TTTGAGA---
TGCTGTTAATCTGTGACCCT--------------A-------------------------
----------------CCCCCAACCTTGTCCTT-GCAAGAGACA-----TGTGC-----T
-GTGGTAACTCAAGGTTTAATGGATTTTGGGC--GTGCAGGGTGTGACTTTGTT------
------------------------------------------------------------
------------------------------------------------------------
------------------------CCTAGAAAAGCT-A---------------GGTATTG
TCCAAGGTTTATCCCCA-TGTGATAGGATGAAA---------------------------
------------------------------------------------------------
------------------------------------------------------------
------------------------------------------------------------
------------------------------------------------------------
------------------------------------------------------------
---------------------------------CAATGTTG--------CT---------
---AAA-AGGTT------------------------------------TA-TCTCAAGGC
ACAGGA-TTTTCCTTTAAACT--TATTCATGTCAC------AGA---TCCT-TGTTCTTA
TGTCTTACTGCT------AATTTCCTCCCTAAAA---ATGATC------CTATTGTCCTG
CC------ACTC-CC--TTATCTTTAAGATGGTAAAGATAATTATCTATAAATACTAAGG
GAACTC-AGAGGCCGGTGCCGGC----------------GTGGGTCCTCTGTAAGCTGA-
-GCGCCGGTCCCCTGGGCCCCCGCTTTTCTTTCTCTATACTTTGTCTCTGTGTCT-TATT
TCTTTT-CT-CAAGTCTCTCG-TTCCACCTAACGAGAAACACCCA----CAGG-TGTGGA
-GGGGCAGG-----CCACCCCTTCA
>1-92121503_RM8_3LTR
--TGTGGGGAAAAGAA--AGAGATCAGCCT--GTTA-CTGTGTCTATATAGAAAG---AA
GTAGACATAAGAGACTCCATTTTGTTCTGTG-------------------TTTGAGA---
TGCTGTTAGTCTGTGACCCT--------------A-------------------------
----------------CCCCCAACCTTGTCCTT-GCAAGAGACA-----TGTGC-----T
-GTGGTAACTCAAGGTTTAATGGATTTTGGGC--GTGCAGGGTGTGACTTTGTT------
------------------------------------------------------------
------------------------------------------------------------
------------------------CCTAGATAAGCT----------------AGGTATTG
TCTAAGGTTTCTCCCCA-TGTGATAGACTGAAA---------------------------
------------------------------------------------------------
------------------------------------------------------------
------------------------------------------------------------
------------------------------------------------------------
------------------------------------------------------------
---------------------------------CTATGCTG--------CC---------
---TAA-AGGTT--TATGG-AGATGTTTGCATA-------------TGCA-TCTCAAGGC
ACAGCC-TTGTCCTTTGAATT--TATTCATGTCAC----AGAGG---TTTT-TGTTCATA
TGTCTTACTGCC------GATTTCCTCTTTTTTC--TTTGTTT------ATATTGTCCTG
CC------ACTCCCC---TGTCTTTAAGATGGTAAAGATAATTATCAATAAATACTAAGG
GAACTC-AGAGACCGGGGCCGGC----------------GTGGGTCCTCTGTAAGCTGA-
-GCGCCGGTCCCCTGGGCCCCG-CTTTTCTTTCTCTATACTTTGTCTCTGTGTCT-TATT
TCTTTT-CT-CAAGTCTCTCG-TTCCACCTAACGAGAAACACCCA----CAGG-TGTGGA
-GGGGCAGG-----CCACCCCTTCA
>7-115114404_RM8_5LTR
--TGTGGGGAAAAGAA--AGAGATCAGCCT--GTTA-CTGTGTCTATATAGAAAG---AA
GTAGACATAAGAGACTCCATTTTGTTCTGTG-------------------TTTGAGA---
TGCTGTTAGTCTGTGACCCT--------------A-------------------------
----------------CCCCCAATCTTGTCCTT-GCAAGAGACA-----TGTGC-----T
-GTGGTAACTCAAGGTTTAATGGATTTTGGGC--GTGCAGGGTGTGACTTTGTT------
------------------------------------------------------------
------------------------------------------------------------
------------------------CCTAGATAAGCT----------------AGGTATTG
TCTAAGGTTTCTCCCCA-TGTGATAGACTGAAA---------------------------
------------------------------------------------------------
------------------------------------------------------------
------------------------------------------------------------
------------------------------------------------------------
------------------------------------------------------------
---------------------------------CTATGCTG--------CC---------
---TAA-AGGTT--TATGG-AGATGTTTGCATA-------------TGCA-TCTCAAGGC
ACAGCC-TTGTCCTTTGAATT--TATTCATGTCAC----AGAGG---TTTT-TGTTCATA
TGTCTTACTGCC------GATTTCCTCTTTTTTC--TTTGTTT------ATATTGTCCTG
CC------ACTCCCC---TGTCTTTAAGATGGTAAAGATAATTATCAATAAATACTAAGG
GAACTC-AGAGACCGGGGCCGGC----------------GTGGGTCCTCTGTAAGCTGA-
-GCGCCGGTCCCCTGGGCCCCG-CTTTTCTTTCTCTATACTTTGTCTCTGTGTCT-TATT
TCTTTT-CT-CAAGTCTCTCG-TTCCACCTAACGAGAAACACCCA----CAGG-TGTGGA
-GGGGCAGG-----CCACCCCTTCA
>7-115114404_RM8_3LTR
--TGTGGGGAAAAGAA--AGAGATCAGCCT--GTTA-CTGTGTCTATATAGAAAG---AA
GTAGACATAAGAGACTCCATTTTGTTCTGTG-------------------TTTGAGA---
TGCTGTTAGTCTGTGACCCT--------------A-------------------------
----------------CCCCCAATCTTGTCCTT-GCAAGAGACA-----TGTGC-----T
-GTGGTAACTCAAGGTTTAATGGATTTTGGGC--GTGCAGGGTGTGACTTTGTT------
------------------------------------------------------------
------------------------------------------------------------
------------------------CCTAGATAAGCT----------------AGGTATTG
TCTAAGGTTTCTCCCCA-TGTGATAGACTGAAA---------------------------
------------------------------------------------------------
------------------------------------------------------------
------------------------------------------------------------
------------------------------------------------------------
------------------------------------------------------------
---------------------------------CTATGCTG--------CC---------
---TAA-AGGTT--TATGG-AGATGTTTGCATA-------------TGCA-TCTCAAGGC
ACAGCC-TTGTCCTTTGAATT--TATTCATGTCAC----AGAGG---TTTT-TGTTCATA
TGTCTTACTGCC------GATTTCCTCTTTTTTC--TTTGTTT------ATATTGTCCTG
CC------ACTCCCC---TGTCTTTAAGATGGTAAAGATAATTATCAATAAATACTAAGG
GAACTC-AGAGACCGGGGCCGGC----------------GTGGGTCCTCTGTAAGCTGA-
-GCGCCGGTCCCCTGGGCCCCG-CTTTTCTTTCTCTATACTTTGTCTCTGTGTCT-TATT
TCTTTT-CT-CAAGTCTCTCG-TTCCACCTAACGAGAAACACCCA----CAGG-TGTGGA
-GGGGCAGG-----CCACCCCTTCA
>18-38612209_RM8_5LTR
--TGTGGGGAAAAGAA--AGAGATCAGCCT--GTTA-CTGTGTCTATATAGAAAG---AA
GTAGACATAAGAGACTCCATTTTGTTCTGTA-------------------TTTGAGA---
TGCTGTTAATCTGTGACCCT--------------A-------------------------
----------------CCCCCAACCTTGTCCTT-GCAAGAGACA-----TGTGC-----T
-GTGGTAACTCAAGGTTTAATGGATTTTGGGT--GTGCAGGGTGTGACTTTGTT------
------------------------------------------------------------
------------------------------------------------------------
------------------------CCTAGAAAAGCT-A---------------GGTATTG
TCCAAGGTTTATCCCCA-TGTGATAGGATGAAA---------------------------
------------------------------------------------------------
------------------------------------------------------------
------------------------------------------------------------
------------------------------------------------------------
------------------------------------------------------------
---------------------------------CAATGTTG--------CT---------
---AAA-AGGTT------------------------------------TA-TCTCAAGGC
ACAGGA-TTTTCCTTTAAACT--TATTCATGTCAC------AGA---TCCT-TGTTCTTA
TGTCTTACTGCT------AATTTCCTCCCTAAAA---ATGATC------CTATTGTCCTG
CC------ACTC-CC--TTATCTTTAAGATGGTAAAGATAATTATCTATAAATACTAAGG
GAACTC-AGAGGCCGGTGCCGGC----------------GTGGGTCCTCTGTAAGCTGA-
-GCGCCGGTCCCCTGGGCCCCCGCTTTTCTTTCTCTATACTTTGTCTCTGTGTCT-TATT
TCTTTT-CT-CAAGTCTCTCG-TTCCACCTTACGAGAAACACCCA----CAGG-TGTGGA
-GGGGCAGG-----CCACCCCTTCA
>18-38612209_RM8_3LTR
--TGTGGGGAAAAGAA--AGAGATCAGCCT--GTTA-CTGTGTCTATATAGAAAG---AA
GTAGACATAAGAGACTCCATTTTGTTCTGTA-------------------TTTGAGA---
TGCTGTTAATCTGTGACCCT--------------A-------------------------
----------------CCCCCAACCTTGTCCTT-GCAAGAGACA-----TGTGC-----T
-GTGGTAACTCAAGGTTTAATGGATTTTGGGT--GTGCAGGGTGTGACTTTGTT------
------------------------------------------------------------
------------------------------------------------------------
------------------------CCTAGAAAAGCT-A---------------GGTATTG
TCCAAGGTTTATCCCCA-TGTGATAGGATGAAA---------------------------
------------------------------------------------------------
------------------------------------------------------------
------------------------------------------------------------
------------------------------------------------------------
------------------------------------------------------------
---------------------------------CAATGTTG--------CT---------
---AAA-AGGTT------------------------------------TA-TCTCAAGGC
ACAGGA-TTTTCCTTTAAACT--TATTCATGTCAC------AGA---TCCT-TGTTCTTA
TGTCTTACTGCT------AATTTCCTCCCTAAAA---ATGATC------CTATTGTCCTG
CC------ACTC-CC--TTATCTTTAAGATGGTAAAGATAATTATCTATAAATACTAAGG
GAACTC-AGAGGCCGGTGCCGGC----------------GTGGGTCCTCTGTAAGCTGA-
-GCGCCGGTCCCCTGGGCCCCCGCTTTTCTTTCTCTATACTTTGTCTCTGTGTCT-TATT
TCTTTT-CT-CAAGTCTCTCG-TTCCACCTTACGAGAAACACCCA----CAGG-TGTGGA
-GGGGCAGG-----CCACCCCTTCA
>9-134082576_RM10_5LTR
-------------------GAAATATGGCC-------TCGTG-------AAAAAG---GG
AAAGACCT----------------------------------------------------
TACTGT------------------------------------------------------
----------------CCCCCAGCCTGACACCC-GTAAATGGTC-----TGTGC-----T
-GAGGAGGATTAG----TAAAAGAGGAAGGCCTTTT------TGTG--------------
------------------------------------------------------------
------------------------------------------------------------
------------------------------------------------------------
------------------------------------------------------------
------------------------------------------------------------
------------------------------------------------------------
---------------GTTGAGATAGGAGGAAGGCCTCTGTTTCCTGCATGGCCCTGGG--
---------AATGGAATGTCTCAGTGTAAAGCC---------------------------
----------GACCATTCATTTTATT--CT--GAGACAGGAG-AAAACTGCCCTGTGGCT
GGAGGTGAGATATGCTGGTG------------GCAATGCCGCTCTGTTACTCTTTGCTAC
ACTGAG-ATGTT--CGGGT-GGAGGGAAGCATAAAGCTGGCCTAGTTGCA-CATCTGGGC
ACAGTA-CCTTTCCTTGAACT--TATTTATGACAC------AGA--TTCCTTTGCTCACA
TGTTTTCTTGCT------GACCTTCTCCCCATCA----TCACC------CTGTTCTCCTG
CC-----------------------GAGATAGTGAAAATTATAATCAGTAAATACTGAGG
GAACTC-GGAGACCAGCGCCAGT----------------GCAGGTCCT-TGCATGCTGAG
TGTGCCAGTCCCCTGGGCCTAC--TGTTCTTTCTCTATACTTTGTCTCTGTGTCT-TACT
TCTTTT-CT-CA-GTCTCTCATTTCCACCTGACGAGAAATACCCA----CAGA-TGTGGA
-GGGGCAGG-------CCCCCTTCA
>4-126442436_RM10_3LTR
--TATAGGGAAAATAAAGAGATATCAGACT--GTTA-CTGTGTCTTTGTAGAAA----AG
GAAGCCATAAGAAACTCCATTTTGATCTGTACCCTGACCAATTGTTTCGCCTTGAGA---
TGCTGTTAATCTGTAAGTTT--------------A-------------------------
----------------GCCCCAACCTTGTGCTC-ACA-GAAACA-----TGCGT-----T
-GTATGGAATCAAGGTTTAAGGGATCTAGGGC-TGTGCAGGATGTG-CCTTGTTAACAAT
ATGTTTGC-AGGCAGTATGCTTGGTAAAAG--TCATCGCCATTCTCCAT--------TCT
CGATTAACCGGGAGCACAATGCACTGC---------------------------------
--GGAAAGCCACA-GGGACCTCTGCCCAGGAAAGCC--------------G--GGTATTG
GCCAAGGTTTCTCACCACTGAGCCAGCCTGAGATATGGCCTCGTGGGACGGG--AAAGAC
CTGACTGTCCCCCAGCCTGACAC-------------------------------------
-------CCGTGAAGGGTCTGTGCTGAGGAGGATTAGTAAA--AGGAAGGCCT-------
---------CTTGTGGTTGAGATAAGAGGAAGGCTTCTATCTCCTGCATGCCCCTGGG--
---------AACGGAATGTTTCGGTATAAAACCCAATTGTA-------------------
-------------CATTCATTCTATT--CT--GAGATAGGAG-AAAACCGCCCTGTGGCT
AGAGGCAAGATATGCTGGCA------------GCAATGCTGCTCTGTTATTCTTTACTAC
ACTGAG-ATGTT--TGGAT-GGAGAGAAGCATAAATCTGGCCTATGTGTA-CATCCAGGC
ATAGTA-GCTTCCCTTGAACT--TATTTGTGACAC------AGA--TTACTTTGCTCACG
TGTTTTCTTGCT------GACCTTCTCCCCACTA----TCACC------CTGTTCTCTTG
CT------GCATTCC---CCTTGCTGAGACAGTAAAAATAATAATCAATAAATACTGATG
GAACTC-AGAGACCAGGGCCGGT----------------GCAGGTCCTCCGTATGCTGA-
-GTGCCGGTCTCCTGGGCCCAC--TGTTCTTTCTCTATACTTTGTCTCTGTGCCT-TCTT
TCTTTC-CT--CAGTCTCTCG-TCCCACCTGACGAGAAATACCCA----CAGG-TGTGGA
-GGGGCAGG-----CCACCCCTTCA
>5-487324_RM10_3LTR
--TGTGGGGAAAAGAAAGAGAGATCAGCCT--CTTA-CTGTGTCTATATAGAAAG---AA
GTAGACATAAGAGACTCCATTTTGTTCCGTA-------------------TTTGAGA---
TGCTGTTCATCTGTGACCCT--------------A-------------------------
----------------CCCCCAACCTTGTCCTT-GCAAGAGACA-----TGTGC-----T
-GTGGTGACTCAAGGTTTAATGGATTTGGGGC-TGTGCAGGATGTGTCTTTGTTAAACAA
GTGCCTGA-AGGCAGCTTGCTGGTTAAAAA------------------------------
------------------------------------------------------------
------------------------------------------------------------
------------------------------------------------------------
------------------------------------------------------------
------------------------------------------------------------
-----------------------------------------TCCTGCCCGTCCTGGGC--
---------AATGGAACATCTCTGTGTGAGACCCAATTGTA-------------------
-----------------TGCTCTGTTTACT--GAGATAGGAG-AAAACCGCCTTATGGCA
TAAGGTGGGACTTGCTGGCAGGACTTGCTGGAGCAATGCTG--------CT---------
---AAG-AGGTT--TGTGG-AGATGTTTACATA-------------TGCA-TATCAAGGC
ACAGCA-TTTTCCTTTGAACT--TACCCATGTCAC----AGAGA---TCTT-TATCCATT
GTTCTTACTGCT------AATATTCTCCCTTCAA----TGATC------CTATTGTCCTG
CC------ACTC-CC--TTATCTTTAAGATGGTAAAGATAATTATCAATAAATACTAAGG
GAACTC-AGAGACCGGGGCCAGC----------------GTGGGTCCTCAGTAAGCTGA-
-GCGCAGGTCCCCTGGGCCCAC--TTTTTCTTCTCTATACTTTGTCTCTGTGTCT-CATT
TCTTTT-CT-CAAGTCTCTCA-TTCCACCGAATGAGAAACGCCCA----CAGG-TGTGGA
-GGGGCAGG-----CCACCCCTTCA
>5-85732019_RM10_3LTR
--TGTGGGGAAAAGTA----AGATCAGACT--GTTA-CTGTGTATATATAGAAAG---AA
GTAGACATAAGAGACTCCATTTTGTTCTGTA-------------------TTTGAGA---
TGCTGTTAATCTGTAACCCT--------------G-------------------------
----------------CCCCCAACCCTGTCCTT-GCAAGAGACA-----TGTGC-----T
-GTGGTGACTCAAGGTTTAACGGATTTGGGGC-TGTGCGGGGTGTG-CTTTGTTAAGCAA
GTGCCTGA-AGGCAGTATGCTGGCTAAAAG--TCATCACCATTCTCTTA-----A--TCG
CAAGTACCCAGGGGCAC-GCACACTGC---------------------------------
--CAAAGGTCGCA-GGGACTTCTGCCTAGGAAAGCT----------------AGGTATTG
TCCAAGGTTTCTCCTCA-TGTGATAGTCTGAAATATGGCCTCGTGGGAAGGG--AAAGAC
CTGATCGTCCCCCAGCCTGACAC-------------------------------------
-------CCGTGAAGGGTCTGTGCTGAGGAGGACTAGTATAAGAGGAAAGAACGCCTC--
---------TTGGCAGTTGAAAC-AGAGAAGAGCATCTGTCTCTTGCCCGTCCCTGGGC-
---------AATGGAACTTCTCAGTGTAAAACCCGATTGTA-------------------
-----------------TGTTCTGTTTACT--GAGAAAGGAG-AAAACCGCCTTAGGGCT
GAAGGTGGGACGTGCTAGTG------------GCAATGCTG--------CTCTTTATGCA
CTAAAA-AGGTT--TATGG-AGATGTTTGCATA-------------CGCA-CATCAAGGC
ACAGCA-CTTTTCCTTAAACT--TATTCATGTCAC----AGAGA---TCTT-TATTCATA
TGTCTTTCTGCT------GACCTTCTCCCTACTA----TGATC------CTATTATCCTG
CC------ACTTCCG----TTTTCTAAGATGGTAAAGATAATGAGCAATAAATACTGAGG
GAACTC-AGAGACTGGTGCTGGC----------------GCGGGTCCTCTGTATGCTGA-
-GTGCCAGTCCCCTGGGCCCAT-TTTTTCTTTCTCTACACTTTGTCTCTGTGCCT-CATT
TCTTTT-CT-CAAGTCTCTCC-TTCCACTTAACGAGAAACGCCCA----CAGG-TGTGGA
-GGGGCAGG-----CCACCCCTTCA
>8-144717597_RM10_3LTR
--TGTGGGGAAAAGAA--AGAGATCAGCCT--GTTA-CTATGTCTATATAAAAAG---AA
ATAGCCATAAGAGGCTCCATTTTGTCCTGTA-------------------TTTGAGA---
TGCTGTTAATCTGTGACCCT--------------A-------------------------
----------------CCCCCAACCTTGTCCTT-GCAAGAGACA-----TGTGC-----T
-GTGGTGACTCAAGGTTTAACGGAGTTTGGGC-TGTGCAGGGTGTG-CTTTGTTAAACAA
GTGCCTGA-AGGCAGCTTGCTGGTTAAAAG--TCATCACCATTCTCTTA-----A--TTT
CAACTACCCAGGGACAC-GTACACGGC---------------------------------
--CAAAGGTCGCA-GGGACCTCTGCCTAGGAAAGCT-A---------------GGTGTTG
TCCAAGGTTTCTCCCCA-TGTGATAGGCTGAA----------------------------
------------------------------------------------------------
------------------------------------------------------------
------------------------------------------------------------
------------------------------------------------------------
------------------------------------------------------------
--------------------------------GTAATGCT--------------------
---AAA-AGGTT--TATGG-AGATGTTTGCATA-------------TGCA-TCTCAAGGC
ACAGCA-TTTTCCTTTAAACT--TATTCATGTCAC----AGAGG---TTTT-TGTTCATA
TGTCTTACTGCC------------CTC----------------------CTATTGTCCTG
CC------ACTC-CC--TTATCCTTAAGATGGTAAAGATAATTATCAATAAATACTAAGG
GAACTC-AGAGGCCGGTGCCGGC----------------GTGGGTCCTCTGTAAGCTGA-
-GCGCCTGTCCCCTGGGCCCCCGCTTTTCTTTCTCTATACTTTGTCTCTGTGTCT-TCTT
TCTTTT-CT-CAAGTCTCTCG-TTCCACCTAACGAGAAACACCCA----CAGG-TGTGGA
-GGGGCAGA-----CCACCCCTTCA
>14-6831566_RM10_3LTR
--TGTGGGGAAAAG----AGAGATC-GACT--GTTA-CTTTGTCTATGTAGAAAC---AA
GT-GACATAAGAGACTCCATTTTGTTCTGTACTAAGAGAAATTCTTCTACCTTGAGG---
TGCTGTTAATGTGTAACCCT--------------G-------------------------
----------------GCTCCAAC--TGTGCTG-GCA-GAGACA-----TGTGC-----T
-GTGTTGACTCAAGGTTTAATGGATTTAGGGC-TATGCAGGATATG-CTTTGTTAAAAAA
GTGCTTGA-AGGCAGTATGCTTGTTAAAAG--TCATTGCTATTCTCTAA--------TCT
CAAGTACCCAGGGACACAATACACTGCAGAA-----------------------------
--GGAAGGTCGCA-GGGACCTCCGCCTAGGAAAGCC-A---------------GGTATTG
TCCAAGGTTCCCCCCA--TGTGATAGCCTGAGATATGGCCTCATGGGAAGGG--AAAGAC
CTGACTGTCCCCGAGGCCAACAC-------------------------------------
-------CCATAAAGGATCTATGCTGAGGAGGATGAGTGAAAGAGGAAGG----------
-----CCTCTTTGCAGTTGACATAAGAGGAAGGCATCTGTCTCCTGCTCGTCCCCAGGC-
----A----ATGGAATGGAATCCGTGTAAAACCCGATTGTA-------------------
-----------------TGTTCTATTTACT--GAGATAGGAG-AAAACCACCTTAGGGCT
GGAGGTGAGACATGCTGGCG------------GCAATACTG--------CTCTTTAATGC
ACCAAG-ATATTTGTATAG---------------------------TGCA-CATCAAGGC
ATAGTA-CCTTTTCTTAAACT--GATTTATGACAC----AGAGA---CCTT-TGTTTACA
TGTTTTCCTGCT------GATCATCTCCCCACTA----TTACC----------TATTCAT
CC---------------CCCTCTCCAAGATGGTAGAGATAATGATCAACAAATACTGAGG
GAACTC-AGAGACAGGTCCCTGT----------------GCCCATCCTCCGTATGTTGA-
-GCACCGGTCCCCTGGGCCCAC--TTTTCTTTCTCTATACTTTGTCTCTGTGTCT--CTT
TCTTTT-CT-CA-GTCTCTCA-TCCCACCTGATGAGAAACACCTA----CAGG-TGTGGA
-GGGGCAGG-----CCACCCCTTCA
>15-1426180_RM10_3LTR
--TGTG------------TGAGATCAGACT--GTTA-GGGTGTCCATGTAGAAAA---AG
GAAGACATAAGAAACTCCATTTTGATCTGTACTAAGAAAACTTCTTCTGCTTGCAAA---
TGCAGTTAATCTGTAACCTT--------------A-------------------------
----------------GCCCCAACCCTGTGCTA-GCAGGAACC------TGTGC-----T
-GTGTTGACTCAAGGTTTAATGGATTTAGGGC-TGGGCAGGATGTG-CTTTGTTAAATAT
GTGTCTGC-AGGCAGTATGCTTGGTAAAAG--TCATCGCCATTCTCCAT--------TCT
CAATTACCAGGG---ACAATGCACTGT---------------------------------
--GGAAAACCGCA-GGGACCTCTGCCCAAGAAAGCC-TG--------------GGCATTG
TCCAAGGTTTCCCCACACTGAGACAGCCTGAGATATGGCCTCGTGGGAAGGG--AAAGAC
CTTACCATCTCCCAGCCCGACAC-------------------------------------
-------CCGTAAAGGGTCTGTGTTGAGGAGGATTAGTGAAAGAGGAAG-----------
----TCCTCTTTGCAGTTGAGATAAGAGGAAGACATCTGTCTCCTGCTCCTCCCTGGG--
---------AATGGAATGTCTCGGTGTAAAACCCGACCGTA-------------------
-----------------CATTCTATTTACT--GAGATAGGAG-AAAACCGCCC-ATGGCT
GGAGGTGAGACATGCTGTTG------------ACGATACTGCTCTGCTACACTTTACTGC
ACTGAG-ATGTT--TGTGT-AAAGTTAAACATAAATCTGGCCTACGTGCA-CATCCAGGC
ACAGCA-CCTTTCCTTAAACT--TATATATGACAC----------ATTCCTTTGCTCACA
TGTTTTCCTGCT------GACCCTCTCCCCACCA----TTACT------CTGTAGTCCTG
CC------ACATTAC---CCTCACCGAGATAATAGAGATAGTGATCAATAAACACGGAGG
-AACTC-AGAGACCAGCGCTGGT----------------GCAGGCCCTCACT-TGCTGA-
-GCGTTGGTCCCCTGGACCCAC--TTTTCTTCCTCTATAGTTTTTCTCTGTGTCT-TATT
TCTTTT-CT-CA-GTCTCTTGTCCCCACCTTGCGAGAAATACCCA----CAGG-TGTGGA
-GGGGCAGG-------CCCCCTTCA
>17-31092824_RM10_3LTR
--TGTGGGGAAAAGAAAGAGAGATCAGACT--GTTA-ATGTGTCTATGTAGAAAG---TA
GTAGACATAAGAGACTCCATTTTGTTCTTTACTAAGAAAAATTCTTCTTCCTTGAAA---
TGCTGTTAATCTGTAACCCT--------------A-------------------------
----------------CCCCCAACCCTGTGCTT-GCA-GAGACA-----TGTGC-----T
-GTATCTACTTAAGATTTAATGGATTTGGGGC-TGTGCAGGATGTG-CTTTGTTAAACAA
GTGTCTG-AAGGCAGCATGCTTGTTAAAAG--TCATCACCATTCTC-TA-----A--TCT
CAAGTACCCAGGGACACAA-ACACTGC---------------------------------
--GGAAAGTGGCA-GGGACCTCTGCCTAGGAAAGCC--A--------------GGTATTA
TCCAAGGTTTCTCCCCC-TGTGAGAGTCTGAAATATGGCCTCATGGG--AAAGGAAAGAC
CTGATCGTCCCCCAGCCCGACACCCTCAGCCTGACATCCCCCAGCCCAGCACCCCCCAGC
CCGACACCTATAAAGGGTCTGTGCTGAGGAGGATTAGTGAAAGAGGAAAGAAGGCCTC--
---------TTGGCAGTTGAGAT-AGACAAAGGCATCTGTCTCCTGCCCATC----TGTC
-----------TGGAACATCTCGGTGTAAAACCCAATTGTA-------------------
-----------------TGTTCTATTTACT--GAGATAGGAG-AAAACCGCCTTAGGGCT
GGAGGTGGGACATGCTAGTG------------GCAATGCTG--------TTCTTTA-TGC
ACTGAAAATGTT--TATG------------GAGATGTTTGCATATATGCA-CATTAAAGC
ACAGCA-CTTTTCCTTAAACT--AATTCATGTCAC--------AGAGATCTTTATTCATA
TGTCTTTCTGCT------GACCTTCTCCCTACTA----TGACC------CTATTGTCCTG
CC------ACTTCCC--C-TTTTCCAAGATGGTAAAGATAACGATCAATAAATACTGAGG
GAACTC-AGAGACTGGTGCTGGT----------------GTGGGTCCTCTGTATGCTGA-
-GCGCCGGTCCCCTGGGCCCAC--TTTCCTTTCTCTATACTTTGTCTCTGTGTCT-C---
TCTTTT-CT-CAAGTCTCTCGTT-CC------------ACGCCCA----CAGG-TGTGGA
-GGGGCAGG-----CCACCCCTTCA
>1-89359331_RM10_3LTR
--TGTGGGGAAAAGAAAGAGAGATCAGCCT--GTTA-CTGTGTCTATATAGAAAG---AA
GTAGACATAAGAGACTCCATTTGGTTCTGTA-------------------TTTGAGA---
TGCTGTTAATCTGTGACCCT--------------C-------------------------
----------------TCCCCAACCTTGTCCTT-GCAAGAGACA-----TGTGC-----T
-GTGGTGACTTAAGGTTTAATGGATTTTGGGC-TGTGCAGGATGTGTCTTTGTTAAACAA
GTGCCTGA-AGGCAGCTTGCTGGTTAAAAA------------------------------
------------------------------------------------------------
------------------------------------------------------------
------------------------------------------------------------
------------------------------------------------------------
------------------------------------------------------------
-----------------------------------------TCCTGCCCGTCCCTGGGC-
---------AATGGAACATCTCGGTGTGAGACCCGATTGTA-------------------
-----------------TGCTCTGTTTACT--GAGATAGGAG-AAAACCACCTTATGGCA
TAAGGTGGGACATGCTGGTGGGACTTGCTGGAGCAATGCTG--------CT---------
---AAG-AGGTT--TATGG-AGATGTTTGCATA-------------TGCG-TATCAAGGC
ACAGCA-TTTTCCTTTGAACT--TACTCATGTCAC----AGAGA---TCTT-TGTCC--A
TGTCTTACTGCT------AATTTTCTCCCTTCGA----TGATC------CTATTGTCCTG
CC------ACTCTCT---TATCTTTAAGATGGTAAAGATAATTATCAAAAAATACTAAGG
GAACTC-AGAGACCGGTGCCAGC----------------GTGGGTCCTCTGTAAGCTGA-
-GCGCCAGTCCCCTGGGCCCAC-TTTTTCTTTCTCTATACTTTGTCTCTGTGTCT-CATT
TCTTTT-CT-CAAGTCTCTCA----------AGAAGAAACGCCCA----CAGG-TGTGGA
-GGGGCAGG-----CCACCCCTTCA
>19-52141426_RM10_3LTR
--TGTGGGGAAAAGAA--GGAGATCAGCCT--GTTA-CTGTGTCTATATAGAAAG---AA
GTAGACCTAAGAGATTCCATTTTGTTCTGTA-------------------TTTGAGA---
TGCTGTTAATCTGTGACCCT--------------A-------------------------
----------------CCCCCAACCTTGTCCTT-GCAAGAGACA-----AGTGC-----T
-GTGGTGACTCAAAGTTTAATGGATTTTGGGC-TGTGCAGGATGTGTCTTTGTTAAACAA
GTGCCTGA-AGGCAGCTTGCTGGTTAAAAG--TCATCACCATTCTCTTA-----A-----
-----------------------------------------------------------G
GCCAAAGGTCGCA-GGGACCTCTGCCTAGGAAAGCT-A---------------GGTATTG
TCCAAGGTTTCTCCCCA-TGTGATAGGCCGAAA---------------------------
------------------------------------------------------------
------------------------------------------------------------
------------------------------------------------------------
------------------------------------------------------------
------------------------------------------------------------
---------------------------------CAATGCTG--------CT---------
---GAA-AGGTT--TATGG-AGATGTTTGCATA-------------TGCA-TCTCAAGGC
ACAGCA-TTTTTCTTTAAACT--TATTCATGTCAC----AGAGA---TTTT-TGTTCAAA
TGTCTTACTGCT------GATTTCCTCCCTACAA----TGATC------CTATTGTCCAG
CC------GCTC-CC--TTATTTTTAAGATGGTAAAGATAATTATCAATAAATACTAAGG
GAACTC-AGAGACCGGTGCCGGC----------------GTGGGTCCTCTGTAAGCTGA-
-GCGCCGGTCCCCTGGGCCCAC-TTTTTCTTTCTCTATACTTTGTCTCTGTGTCT-CATT
TCTTTT-CT-CAAGTCTCTCG-TTCCACCTAACAACAAACACCCACCCGCAGG-TGTGGA
-GGGGCAGG-----CCACCCCTTCA
>1-89359331_RM10_5LTR
--TGTGGGGAAAAGAAAGAGAGATCAGCCT--ATTA-TTGTGTCTATATAGAAAG---AA
GTAGACATAAGAGACTCCATTTGGTTCTGTA-------------------TTTGAGA---
TGCTGTTAATCTGTGACCCT--------------A-------------------------
----------------CCCCCAACTTTGTCCTT-GCAAGAGACA-----TGTGC-----T
-GTGGTGACTCAAGGTTTAATGGACTTTGGGC-TGTGCAGGATGTGTCTTTGTTAAACAA
GTGCCTGA-AGGCAGCTTGCTGGTTAAAAA------------------------------
------------------------------------------------------------
------------------------------------------------------------
------------------------------------------------------------
------------------------------------------------------------
------------------------------------------------------------
-----------------------------------------TCCTGCCCATCCCTGGGC-
---------AATGGAACATCTCGGTGTGAGACCCGATTGTA-------------------
-----------------TGCTCTGTTTACT--GAGATAGGAG-AAAACCACCTTATGGCA
TAAGGTGGGACGTGCTGGTGGGACTTGCTGGAGCAATGCTG--------CT---------
---AAG-AGGTT--TATGG-AGATGTTTGCATA-------------TGCG-TATCAAGGC
ACAGCA-TTTTCCTTTGAACT--TACTCATGTCAC----AGAGA---TCTT-TGTCC--A
TGTCTTACTGCT------AATTTTCTCCCTTCGA----TGATC------CTATTGTCCTG
CC------ACTCTCT---TATCTTTAAGATGGTAAAGATAATTATCAAAAAATACTAAGG
GAACTC-AGAGACCGGTGCCAGC----------------GTGGGTCCTCTGTAAGCTGA-
-GCGCCAGTCCCCTGGGTCCAC-TTTTTCTTTCTCTATACTTTGTCTCTGTGTCT-CATT
TCTTTT-CT-CAAGTCTCTCG-TTCCACCTAAGGAGAAACGCCCA----CAGG-TGTGGA
-GGGGCAGG-----CCACCCCTTCA
>19-19455166_RM10_3LTR
--TGTGGGGAAAAGAAAGAGAGATCAGCCT--GTTA-CTGTGTCTATATAGAAAG---AA
GTAGACATAAGAGACTCCATTTTGTCCTGTA-------------------TTTGAGA---
TGCTGTTAATCTGTGACCCT--------------A-------------------------
----------------CCCCCAACCTTGTCCTT-GCAAGAGACA-----TGTGC-----T
-GCGGTGACTCAAGGTTTAATGGATTCTGGGC-TGTGCAGGATGTGTCTTTGTTAAACAA
GTGCCTGA-AGGCAGCTTGCTGGTTAAAAG--TCATCATGATTCTCTTA-----A--TTT
CAACTACCCAGGGACAC-GTACACGGC---------------------------------
--CAAAGGTCACA-GGGACCTCTGCCTAGGAAAGCT-A---------------GATATTG
TCCAAGGTTTCTCCCCA-TGTGATAGGCTGAA----------------------------
------------------------------------------------------------
------------------------------------------------------------
------------------------------------------------------------
------------------------------------------------------------
------------------------------------------------------------
--------------------------------GTAATGCT--------------------
---AAG-AGGTT--TATGG-AGATGTTTGCATA-------------TGCA-TCTCAAGGC
ACAGCA-TTTTCCTTTAAACT--TATTCATGGCAC----AGAGG---TTTT-TGTTCATA
TGTCTTACTGCC------GATTTCCTCCCTACAA----TGATC------CTATTGTCCTG
CC------ACTC-CC--TTATCTTTAAGATGGTAAAGATAATTATCAATAAATACTAAGG
GAACTC-------------------------------------------TGTAAGCTGA-
-GCGCCGGTCCCCTGGGCCCCCTCTTTTCTTTCTCTATACTTTGTCTCTGTGTCT-CATT
TCTTTTTCT-CAAGTCTCTCG-ATCCACCTAACGAGAAACACCCA----CAGG-TGTGGA
-GGGGCAGG-----CCACCCCTTCA
>4-126442436_RM10_5LTR
--TGTAGGGAAAAGAGAGAGAGATCAGACT--GTTA-CTGTGTCTTTGTAGAAA----AG
GAAGACATAAGAAATTCCATTTTGATCTGTACCCTGAACAATTGTTTTGCCTTGAGA---
TGCTGTTAATCTGTAAGTTT--------------A-------------------------
----------------GCCCCAACCTTGTGCTC-ACA-GAAACA-----TGTGT-----T
-GTATGGAATCAAGGTTTAAGGGATCTAGGGC-TGTGCAGGATGTG-CCTTGTTAACAAT
ATGTTTGC-AGGCAGTATGCTTGGTAAAAG--TCATCGCCATTCTCCAT--------TCT
CGATTAACCGGGAGCACAATGCACTGC---------------------------------
--GGAAAGCCACA-GGGACCTCTGCCCAGGAAAGCC--------------G--GGTATTG
GCCAAGGTTTCTCACCACTGAGCCAGCCTGAGATATGGCCTCGTGGGACGGG--AAAGAC
CTGACTGTCCCCCAGCCTGACAC-------------------------------------
-------CCGTGAAGGGTCTGTGCTGAGGAGGATTAGTAAAAGAGGAAGCCCT-------
---------CTTGCGGC-----TAAGAGGAAGGCTTCTATCTCCTGCATGCCCCTGGG--
---------AATG------CTCGGTATAAAACCCGATTGTA-------------------
-------------CATTCATTCTATT--CT--GAGATAGGAG-AAGACCGCCCTGTGACT
GGAGGCAAGATATGCTGGGA------------GCAATGCTGCTCTGTTATTCTTTACTAC
ACTGAG-ATGTT--TGGGT-GGAGAGAAGCATAAATCTGGCCTATGTGCA-CATCCAGGC
ATAGTA-GCTTCCCTTGAACT--TATTTGTGACAC------AGA--TTCCTTTGCTCACG
TGTTTTCTTGCT------GACCTGCTCCCCACTA----TCACC------CTGTTCTCCTG
CT------GCATTCC---CCTTGCTGAGATAGTGAAAATAATA---AATAAATACTGATT
GAACTC-AGAGCCCAGGGCCAGT----------------GCAGGTCCTCCGTATGCTGA-
-GTGCCCGTCTCCTGGCCCCAC--TGTTCTTTCTCTACACTTTGTCTCTGTGCCT-TATG
TCTTTT-CT--CAGTCTCTCA-TCCTACCTGATGAGAAGTACCCA----CAGG-TGTGGA
-GGGGCAGGTCCCCCCCCCCCTTCA
>5-487324_RM10_5LTR
--TGTGGGGAAAAGAAAAAGAGATCAGCCC--CTTA-CTGTGTCTATATAGAAAG---AA
GTAGACATAAGAGACTCCATTTTGTTCCGTA-------------------TTTGAGA---
TGCTGTTAATCTGTGACCCT--------------A-------------------------
----------------CCCCCAACCTTGTCCTT-GCAAGAGACA-----TGTGC-----T
-GTGGTGACTCAAGGTTTAATGGATTTTGGGC-TGTGCAGGATGTGTCTTTGTTAAACAA
GTGCCTGA-AGGCAGCTTGCTGGTTAAAAA------------------------------
------------------------------------------------------------
------------------------------------------------------------
------------------------------------------------------------
------------------------------------------------------------
------------------------------------------------------------
-----------------------------------------TCCTGCCCGTCCTGGGC--
---------AATGGAACATCTCTGTGTGAGACCCAATTGTA-------------------
-----------------TGCTCTGTTTACT--GAGATAGGAG-AAAACCGCCTTATGGCA
TAAGGTGGGACTTGCTGGCAGGACTTGCTGGAGCAATGCTG--------CT---------
---AAG-AGGTT--TGTGG-AGATGTTTACATA-------------TGCA-TATCAAGGC
ACAGCA-TTTTCCTTTGAACT--TATTTATGTCAC----AGAGA---TCTT-TGTCCATA
TGTCTTACTGCT------AATTTTCTCCTTTCGA----TGATC------CTATTGTCCTG
CC------ACTC-CC--TTATCTTTAAGATGGTAAAGATAATTATCAATAAATACTAAGG
GAACTC-AGAGATCGGGGCCAGC----------------GTGGGTCCTCAGTAAGCTGA-
-GCGCAGGTCCCCTGGGCCCAC-TTTTTCTTTCTCTATACTTTGTCTCTGTGTCT-CATT
TCTTTT-CT-CAAGTCTCTCA-TTCCACCGAATGAGAAACGCCCA----CAGG-TGTGGA
-GGGGCAGG-----CCACCCCTTCA
>5-85732019_RM10_5LTR
--TGTGGGGAAAAGAAAGAAAGATCAGACT--GCTA-CTGGGTCTATATAGAAAG---AA
GTAGACACAAAAGACTCCATTTTGTTCTGTA-------------------TTTGAGA---
TGCTGTTAATCTGTAACCCT--------------A-------------------------
----------------CCCCTAACCCTGACCTT-GCAAGAGACA-----TGTGC-----T
-GTGGTGACTCAAGGTTTAATGGATTTGGGGC-TGTGCAGGGTGTG-CTTTGTTAAACAA
GTGCCTGA-AGGCAGCTTGCTGGTTAAAG---TCATCACCATTCTCTTA-----A--TCT
CAAGTACCCAGGGACAC-ATGCA-GGG---------------------------------
--GGAAGGTC-------ACCTCTGCCTAGGAAAGCT-A---------------GGTATTG
TTCAAGGTTTCTCCCCA-TGTGATAGTCTGAAATATGGCCTTGTGGG-AAGGG-AAAGAC
CTGATCGTCCCCCAGCCTGACAC----------------------------TC-------
---------ATGAAGGGTCTGTGCCGAGGAGGACTAGTATAAGAG-GAAAGAACGTCTC-
---------TTGGCAGTTGAGAT-AGAGAAAAGCATCTGTCTCTTGCCCGTCCCTGGGC-
-------A-A-TGGAACATCTCAGTGTAAAACTCGATTGTA-------------------
-----------------TGTTCTATTTACT--GAGAAAGGAG-AAAACCGCCTTAGGGCT
GAAGGTGGGACGTGCTAGTG------------ACAATGCTG--------CTTTTTATGCA
CTAAAA-AGGTT--TATGG-AGATGTCTGCATA-------------TGCA-CATCAAGGC
ACAGCA-CTTTTCCTTAAACT--TATTCACGTCAC----AGAGC---TCTT-CATT--TA
TGTCTTTCTGCT------GACCTTCTCCCTACGA----TGATC------CTATTATCCTG
CC------ACTT-CCTTTTTTTTCTAAGATGTTAAAGATAATGAGCAATAAATACTGAGG
GAACTC-AGAGACTGTTGCCAGT----------------GCAGGTCCTCTGTATGCTGA-
-GCGACGGTCCCCTGGGCCCGC-TTTTTCTTTCTCTATACTTTGCCTCTGTGCCT-CATT
TCTTTT-CT-CAAGTCTCTCC-TTCCACCTAATGAGAAACGCCCA----CAGG-TGTGGA
-GGGGCAGG-----CCACCCCTTCA
>8-144717597_RM10_5LTR
--TGTGGGGAAAAGAAAGAGAGATCAGCCT--GTTA-CTGTGTCTATATAGAAAG---AA
GTAGCCATAAGAGACTCCATTTTGTTCTGTA-------------------TTTGTGA---
TGCTGTTAATCTGTGACCCT--------------A-------------------------
----------------CCCCCAACCTTGTCCTT-GCAAGAGACA-----TGTGC------
---GGTGACTCAAGGTTTAATGGATTTTGGGC-TGTGCAGGATGTGTCTTTGTTAAACAA
GTGCCTGA-AGGCAGCTTGCTGGTTAAAAG--TTATCACCATTCTCTTA-----A--TTT
CAACTACCCAGGGACAC-CTACACGGC---------------------------------
--CAAAGGTCGCA-GGGACCTCTGCCTAGGAAAGCT-A---------------GGTGTTG
TCCAAGGTTTCTCCCCA-TGTGATAACCTGAA----------------------------
------------------------------------------------------------
------------------------------------------------------------
------------------------------------------------------------
------------------------------------------------------------
------------------------------------------------------------
--------------------------------GTAATGCT--------------------
---AAA-AGGTT--TATGG-AGATGTTTGCATA-------------TGCA-TCTCAAGGC
ACAGCA-TTTTCCTTTAAACT--TATTCATGTCAC----AGAGG---TTTT-TGTTCATA
TGTCTTACTGCC------GATTTCCTCCCTACAA----CGATC------CTATTGTCCTG
CC------ACTC-CC--TTATCCTTAAGATGGTAAAGATAATTATCAATAAATACTAAGG
GAACTC-AGAGACCGGTGCCGGC----------------GTGGGTCCTCTGTAAGCTGA-
-GCGCCGGTCCCCTAGGCCCCCGCTTTTCTTTCTCTATACTTTGTCTCTGTGTCT-TATT
TCTTTT-CT-CAAGTCTCTCG-TTCCACCTAACGAGAAACACCCA----CAGG-TGTGGA
-GGGGCAGG-----CCACCCCTTCA
>14-6831566_RM10_5LTR
--TGTGGGGAAAAAAAAGAGAGATCAGACT--GTTA-CTGTGTCTATGTAGAAAG---AA
GTAGACATAAGAGACTCCATTTTGTTCTGTACTAAGAGAAATTCTTCTGCAGTGAGA---
TGCTGTTAATGTGTAACCCT--------------G-------------------------
----------------GCTCCAACCCTGTGCCG-ACA-GAGACA-----TGTGC-----T
-GTGTTGACTCAAAGTTTAATGGATTTAGGGC-TATGCCTGATGTG-CTTTGTTAAAAAA
GTGCTTGA-AGGCTGTATGCTTGTTAAAAG--TCATTGCTATTCTCTAA--------TCT
CAAGTACCCAGGGACACAATACACTAGGGAAGGCTGCAGGGACCTC--------------
--GGAAGGCTGCA-GGGACCTCCGCCTAGGAAAGCC-A---------------GGTATTG
TCCAAGGTTTCTCCCCA-TGTGGTAGCCTGAGATATGGCCTCTTGGGAAGGG--AAAGAC
CTGACTGTCCCCTAGCCTGACAC-------------------------------------
-------CCGTAAAGGGTCTGTGCTGAGGAGGATGAGTGAAAGAGGAAG-----------
----TCCTCTTTGCAGCTGAGATAAGAGGAAGGCATCTGTCTCCTACTCATCCCCGGGC-
---------------AAGTCTCGGTGTAAAACCCAAGTGTA-------------------
-----------------TGTTCTATTTACT--GACATAGGAG-AAAACCACCTTAGGGCT
GGAGGTGAGACATGCTAGAG------------GCAATACTG--------CTCTTTAATGT
ACTGAG-ATATT--TGTAGAGG------------------------TGCA-CATCAAGGC
ACAGCA-CCTTTCCTTAAACT--TATTTGTGATAC----AGAGA---TCTT-TGTTCACA
TGTTTTCCTGCT------GATCCTCTCCGCACTG----TGACC------CTATTGTCCTG
CC------ACTT-CC--CCCTCTCCGAGATGGTAGAGAGAATGATCAGCAAATACTGAGG
GAACTC-AGAGACAGGTCCCTGC----------------ACAGGTCCTCCATATGTTGA-
-GCGCCCGTCCCCTGGGCCCAC--TTTTTTTTCTCTATTCTTTGTCTCTGTGTCT--CTT
TCTTTT-CT-CA-GTCTCTGG-TCCCACCTGATGAGAAATGCCCA----TACG-TGTGGT
-GGGGCAGG-----CCACCCCTTCA
>15-1426180_RM10_5LTR
--TATGGGGAAAATAAAGAGAGATCAGACT--GTTA-CTGTGTCTATGTAGAAAG---AG
GTAGACATAAGAGACTCCATTTTGTTCTGTATTAAGGAAAATTCTTCTGCCTTGAGT---
TGCTGTTAATCTGTAACCCT--------------A-------------------------
----------------GCCCCAACCCTGTGCTG-GCA-GAGACA-----CGTGC-----T
-GTGTTGACTCAAGGTTTAATGGATTTAGGGC-TATGCAGGATGTG-CTTTGTTAAACAA
GTGCTTGA-AGGCAGTATGCTTGTTAAAAG--TCATCACCCCTCTCTAA--------TCT
CAAGTACCAAGGGACACAATATACTGCGAAAGGC--------------------------
--CGAAGGCCGCA-GGGACCTCTGCCTAGGAAAGCC-A---------------GGTATTG
TCCAAGGTTTCTCCCCA-TGTGATAGTCTGAGATACGGCCTCATGGGAAGGG--AAAGAC
CTGACTGTCCCCCAGCCCGACAC----------------------------ACCGACACC
GACGACACCGTAAAGGGTCTGTGCTGCGGAGGATTAGTGAAAGAGGAAGG----------
-----CCTCTTTGCAGTTGAGATAAGAGGAAGGCATCTGTCTCCCGTTCATCCCTGGG--
---------AATGGAATGCCTTGGTGTAAAGCCCAACCGTA-------------------
-----------------CATTCTATTTACT--GAGATAGGAGAAAATCACCCAT--GGCT
GGAAGTGAGACATGCTGGCG------------ACAATACGGCTCTGCCACTCTTTACCGC
ACTGAG-GTGTT--TGTGT-AAAGTCAAACCTAAATCTGGCCTACGTGCA-CATCCAGGC
ACAGTA-CCTTTCCTTAAACT--TATTTATGACAC------AGA--TTCCTTTGCTCACA
TGTTTTCCTGCT------GACCCTCTCCCCACCA----TTACC------CTGTGGTCCTG
CC------ACAT-CC--CCCTCACTGAGATAGTAGAGATAGTGATCAATAAATACGGACG
-AACTC-AGAGACCAGTGCCGGT----------------GCACGCCCTCACT-TGCTGA-
-GCCCCGGTCCCCTGGGCCCAC--TTTTCTTCCTGTATACTTTGTCTCTGTGTCC-TATT
TCCTTT-TC-CCAGTCTCTCGTCTCCACCTTGTGAGAAATACCCA----CAGG-TGTAGA
-GGGGCAGA-------TCCCCTTCA
>17-31092824_RM10_5LTR
--TGTGGGGAAAAGAAAGAGAGATAAGACC--GTTA-CTGTGTCTATGTAGAAAG---AA
GTAGACATAAGAGACCCCATTATGTTCTGTACTAAGAAAAATTCTTCTGCCTTGAGA---
TGCTGTTAATCTGTAACCCT--------------A-------------------------
----------------TCCCCAACCCTGTGCTT-GCA-GAGACA-----TGTGC-----T
-GTGGTGACTCAAGGTTTAATGGATTTGGGGC-TGTGCAGGGTGTG-CTTTGTTAAACAA
GTGTCTGA-AGGCAGCATGCTTGTTAAAAG--TCATCACCATTCTCTTA-----A--TCT
CAAGTACCCAGGGACAC-------------------------------------------
---AAACACTGCA-GGGACCTCTGCCTAGGAAAGCC-A---------------GGTATTA
TCCAAGGTTTCTCCCCC-TGTGATAGTCTGCAATGTGGCCTCATGGGAAAGG--AAAGAC
CTGATCATCCCCCAGCCCGACAC-------------------------------------
-------CCATAAAGGATCTGTGCTGAGGAGGATTAGTGAAAGAGGAAAGAAGGCATC--
---------CTGGCAGTTAAGAT-AGACAAAGGCATCTGTCTCCTGCCCGTCCCTGGGCA
ATGGAATGTC-TGGAACCTCTCGTTGTGAAACCCAATTGTA-------------------
-----------------TGTTTTATTTACT--GAGATAGGAG-AAAACCGCCTTAGGGCT
GGAGGTGGGACATGCTAGTG------------GCAATGCTG--------TTCTTTATGCA
CTGAAA-ATGTT--TATGG-AGATGTTTGCATA-----------TATGCA-CATCAAAGC
ACAGCA-CTTTTCCTTAAACT--AATTCATGTCAC----AGAGA---TCTT-TATTCATA
TGTCTTTCTGCT------GACCTTCTCCCTACTA----TGACC------CTATTGTCCTG
CC------ACTT-CC--CCTTTTCCCAGATGGTAAAGATGAT----AATAAATACTGAGG
GAACTC-AGAGACTGGTGCCCGT----------------GTGGGTCCTCTGTATGCTTA-
-GTGCTGGTCCTCTGGGCCCAC--TTTCCTTTCTCTATACTTTGTCTCTGTGTCT--CTT
TCTTTT-CT-CAAGCCCCTCA-TTCCACCTGATAAGAAACACCCA----CAGG-TGTGGA
-GGGGCAGG-----CCACCCCTTCA
>1-103189422_RM10_5LTR
--TGTGGGAAAAAGAA--AGAGATCAGACT--GTTA-CTGTGTCTGTGCAGAAAG---AA
GTAGACATAAGAGACTCCATTTTGTTCTGTACTAAGAAAAATTCTTCTGCCTTAAGA---
TGCTGCTAATCTGTAACCCT--------------A-------------------------
----------------CCCCCAACCCTGTCCTT-GCA-GAGACAAGGACTGTGC-----T
-GTGTTTACTCAAGGTTTAATGGATTTGGGGC-TATGCAGGAAGTG-CTTTGTTACACAA
GTGCCTGA-AGGCAGTATGCTTGTTAAAAG--TCATCACCATTCTCTTA-----A--TCT
CAAGTACCCAGGGACAC-AAACACTGC---------------------------------
--GGAAAGCCAGCAGGGACCTCTGCCTAGGAATGCT----------------AGGTATTG
TCCAAAGTTTCTCCCCA-TGTGATAGTCTGAAATATGGCCTTGTGGGAAGGGA-AAAGAC
CTGATGGTTCCCCAGCCGGACAC-------------------------------------
-------CGGTAAAGGGTCTGTGCTGAGGAGGATTAGTAAAAGAGGAAGGCCTC------
---------TTGGCAATTGAGAT-AGAGGAAGGCATCTGTCTCCTGCTCGTCCCTGGGC-
---------AATGGAATGTCTCAGTGTAAAACCCAATTGTA-------------------
-----------------TGTTCTATTTACT--GAGCTAGGAG-AGAACAGCCTTAGGGCT
GAAGGTGGGACGTGCTAGCA------------GCAATCCTG--------CTCTTTATGCA
CTGAAA-ATGTT--TATGG-AGATGTTTGCATA-----------TATGCA-TGTCAAAGC
ACAGCA-CTTTTCCTTAAACG--TATTTATGTCAC----AGAGA---TCTT-TATTCATA
TGTCTTTCTGCT------GACCTTCTCCCTACTA----TGACT------TTATTGTCCTG
CC------ACTTCCC----CTTTTCCAGATAGAAAAGATAATGATCAATAGACACTGAAG
GAATTC-AGAGACCGGTGCCGGT----------------GCCAGCCCTCTGTATGCTGA-
-GCGCGTGTCCGCTGGGCCCAC-TTTTTCTTCCTCTATACGTTGTCTCTGTGTCT-CATT
TCTTTT-CT-CAAGTCTCTCG-TTCCACCTTACGAGAAACGCCTG----CAGG-TGTGGA
-GGGGCAGG-----CCACCCCTTCA
>1-112693297_RM10_5LTR
--TGTGGGGAAAAGGAAGAGAGATCAGCCT--GTTA-CTGTGTCTATATAGAAAG---AA
GTAGACATAAGAGACTCCATTTTGTTCTGTA-------------------TTTGTGA---
TGCTGTTAATCTGTGACCCT--------------A-------------------------
----------------CCCCCAACCTTGTCCTTTGCAAGAGACA-----TGTGT-----T
-GCGGTGACTCAAGGTTTAATGGATTTTGGGC-TGTGCAGGATGTGTCTTTGTTAAACAA
ATGCCTGA-AGGTAGCTTGCTGGTTAAAAG--TTATCACCATTCTCTTA-----A--TTT
CAACTACCCAGAGACAC-GTACACGGC---------------------------------
--CAAAGGTCGCA-GGGACCTCTGCCTAGGAAAGCT-A---------------GATATTG
TCTAAGGTTTCTCCCCA-TGTGATAGACTGAAA---------------------------
------------------------------------------------------------
------------------------------------------------------------
------------------------------------------------------------
------------------------------------------------------------
------------------------------------------------------------
---------------------------------GTATGCTG--------CT---------
---AAA-AGGTT--TATGG-AGATGTTTGCATA-------------TGCA-TCTCAAGGC
ACAGCA-TTGTCCTTTGAACT--TATTCATGTCAC----AGAGG---TGTT-TGTTCATA
TGTCTTACTGCC------GATTTCCTCTTTTTTC--TTTGATC------CTATTGTCCTG
CC------ACTC-CC--CTGTCTTTAAGATGGTAAAGATAATTATCAATAAATACTAAGG
GAACTC-AGAGACCAGGGCCGGC----------------GTGGGTCCTCTGTAAGCTGA-
-GCGCCGGTCTCCTGGGCCCCCGCTTTTCTTTCTCTATACTTTGTCTCTGTGTCT-TATT
TCTTTT-CT-CAAGTCTCTCG-TTCCACCTTACGAGAAACACCCA----CAGG-TGTGGA
-GGGGCAGG-----CCACCCCTTCA
>1-112693297_RM10_3LTR
--TGTGGGGAAAAGGAAGAGAGATCAGCCT--GTTA-CTGTGTCTATATAGAAAG---AA
GTAGACATAAGAGACTCCATTTTGTTCTGTA-------------------TTTGTGA---
TGCTGTTAATCTGTGACCCT--------------A-------------------------
----------------CCCCCAACCTTGTCCTTTGCAAGAGACA-----TGTGT-----T
-GCGGTGACTCAAGGTTTAATGGATTTTGGGC-TGTGCAGGATGTGTCTTTGTTAAACAA
ATGCCTGA-AGGTAGCTTGCTGGTTAAAAG--TTATCACCATTCTCTTA-----A--TTT
CAACTACCCAGAGACAC-GTACACGGC---------------------------------
--CAAAGGTCGCA-GGGACCTCTGCCTAGGAAAGCT-A---------------GATATTG
TCTAAGGTTTCTCCCCA-TGTGATAGACTGAAA---------------------------
------------------------------------------------------------
------------------------------------------------------------
------------------------------------------------------------
------------------------------------------------------------
------------------------------------------------------------
---------------------------------GTATGCTG--------CT---------
---AAA-AGGTT--TATGG-AGATGTTTGCATA-------------TGCA-TCTCAAGGC
ACAGCA-TTGTCCTTTGAACT--TATTCATGTCAC----AGAGG---TGTT-TGTTCATA
TGTCTTACTGCC------GATTTCCTCTTTTTTC--TTTGATC------CTATTGTCCTG
CC------ACTC-CC--CTGTCTTTAAGATGGTAAAGATAATTATCAATAAATACTAAGG
GAACTC-AGAGACCAGGGCCGGC----------------GTGGGTCCTCTGTAAGCTGA-
-GCGCCGGTCTCCTGGGCCCCCGCTTTTCTTTCTCTATACTTTGTCTCTGTGTCT-TATT
TCTTTT-CT-CAAGTCTCTCG-TTCCACCTTACGAGAAACACCCA----CAGG-TATGGA
-GGGGCAGG-----CCACCCCTTCA
>5-185615250_RM10_3LTR
--TGTGGGGAAAAGGAAGAGAGATCAGCCT--GTTA-CTGTGTCTATATAAAAAG---AA
GTAGACATAAGAGACTCCATTTTGTTCTGTA-------------------TTTGTGA---
TGCTGTTAATCTGTGACCCT----------------------------------------
----------------ACCCCAACCTTGTCCTTTGCAAGAGACA-----TGTGT-----T
-GCGGTGACTCAAGGTTTAATGGATTTTGGGC-TGTGCAGGATGTGTCTTTGTTAAACAA
ATGCCTGA-AGGTAGCTTGCTGGTTAAAAG--TTATCACCATTCTCTTA-----A--TTT
CAACTACCCAGAGACAC-GTACACGGC---------------------------------
--CAAAGGTCGCA-GGGACCTGTGCCTAGGAAAGCT-A---------------GATATTG
TCTAAGGTTTCTCCCCA-TGTGATAGACTGAAA---------------------------
------------------------------------------------------------
------------------------------------------------------------
------------------------------------------------------------
------------------------------------------------------------
------------------------------------------------------------
---------------------------------GTATGCTG--------CT---------
---AAA-AGGTT--TATGG-AGATGTTTGCATA-------------TGCA-TCTCAAGGC
ACAGCA-TTGTCCTTTGAACT--TATTCATGTCAC----AGAGG---TGTT-TGTTCATA
TGTCTTACTGCC------GATTTCCTCTTTTTTC--TTTGATC------CTATTGTCCTG
CC------ACTC-CC--CTGTCTTTAAGATGGTAAAGATAATTATCAATAAATACTAAGG
GAACTC-AGAGACCGGGGCCAGC----------------GTGGGTCCTCTGTAAGCTGA-
-GCGCCGGTCCCCTGGGCCCCCGCTTTTCTTTCTCTATACTTTGTCTCTGCGTCT-TATT
TCTTTT-CT-CAAGTCTCTCG-TTCCACCTTACGAGAAACACCCA----CAGG-TGTGGA
-GGGGCAGG-----CCACCCCTTCA
>9-536760_RM10_3LTR
--TGTGGGGAAAAGAA--AGAGATCAGCCT--GTTA-CTGTGTCTATATAGAAAG---AA
GTAGACATAAGAGACTCCATTTTGTTCTGTA-------------------TTTGTGA---
TACTGTTAATCTGTGACCCT--------------A-------------------------
----------------CCCCCAACCTTGTCCTTTGCAAGAGACA-----TGTGT-----T
-GCGGTGACTCAAGGTTTAATGGATTTTGGGC-TGTGCAGGATGTGTCTTTGTTAAACAA
ATGCCTGA-AGGTAGCTTGCTGGTTAAAAG--TTATCACCATTCTCTTA-----A--TTT
CAACTACCCAGAGACAC-GTACACGGC---------------------------------
--CAAAGGTCGCA-GGGACCTCTGCCTAGGAAAGCT-A---------------GGTATTG
TCTAAGGTTTCTCCCCA-TGTGATAGACTG------------------------------
------------------------------------------------------------
------------------------------------------------------------
------------------------------------------------------------
------------------------------------------------------------
------------------------------------------------------------
-------------ACTGAA-------------ACTATGCTG--------CT---------
---AAA-AGGTT--TATGG-AGATGTTTGCATA-------------TGCA-TCTCAAGGC
ACAGCA-TTTTCCTTTGAACT--TATTCATGTCAC----AGAGG---TTTT-TCTTCATA
TGTCTTACTGCC------GATTTCCTCTTTTTTC--TTTGATC------CTATTGTCCTG
CC------ACTC-CC--CTGTCTTTAAGATGGTAAAGATAATTATCAATAAATACTAAGG
GAACTC-AGAGACCGGCGCCGGC----------------GTGGGTCCTCTGTAAGCTGA-
-GCGCCGGTCCCCTTGGCCCTG-CTTTTCCTTCTCTATACTTTGTCTCTGTGTCT-TATT
TCTTTT-CT-CAAGTCTCTCG-TTCCACCTTGCGAGAAACACCCA----CAGG-TGTGGA
-GGGGCAGG-----CCACCCCTTCA
>1-211743763_RM10_5LTR
--TGTAGGGAAAAGGAAGAGAGATCAGCCT--GTTA-CTGTATCTATATAGAAAG---AA
GTAGCCATAAGAGACTCCATTTTGTTCTGTA-------------------TTTGTGA---
TGCTGTTAATCTGTGACCCT--------------A-------------------------
----------------CCCCCAACCTTGTCCTTTGCAAGAGACA-----TGTGT-----T
-ACGGTGACTCAAGGTTTAATAGATTTTAGGC-TGTGCAGGGTGTGTCTTTGTTAAACAA
ATGCCTGA-AAGTAGCTTGCTGGTTAAAAG--TTATCACCATTCTCTTA-----A--TTT
CAACTACCCAGAGACACG------------------------------------------
--TACACGGTCGAAAGGACCTCTGCCTAGAAAAGCT-A---------------GGTATTG
TCTAAAGTTTCTCCCCA-TGTAATAGACTAAAA---------------------------
------------------------------------------------------------
------------------------------------------------------------
------------------------------------------------------------
------------------------------------------------------------
------------------------------------------------------------
---------------------------------CTATGCTG--------CT---------
---AAA-AGGTT--TATAG-AGATGTTTACATA-------------TGCA-TCTCAAGGC
ACAGCA-TTTTCCTTTAAACT--TATTCATGTCAC----AGAAG---TTTT-TGTTCATA
TGTCTTACTGCC------GATTTCCTCTTTTCTT----TGATC------CTATTGTCCTG
CC------ACTC-CC--CTGTCTTTAAGATGGTAAAGATAATTATCAATAAATACTAAAG
GAACTC-AGAGACCGAGGCCGGC----------------GTAGGTCCTCTGTAAGCTGA-
-GCGCCGGTCCCCTAGGCCCCCACTTTTCTTTCTCTATACTTTGTCTCTGTGTCT-TATT
TCTTTT-CT-CAAGTCTCTCG-TTCCACCTTACAAAAAACACCCA----CAGG-TGTGAA
-GAGGCAGG-----CCACCCCTTCA
>1-86244446_RM10_3LTR
--TCTGGGGAAAAGAAAGAGAGATCAGCCT--GTTA-CTGTGTCTATATAGAAAG---AA
GTAGACATAACAGACTCCATTTTGTTCTGTA-------------------TTTGAGA---
TGCTGTTAATCTGTGACCCT--------------A-------------------------
----------------CCACCAACCTTGTCCTT-GCAAGAGACA-----TGTGC-----T
-GTGGTGACTCAAGGTTTAAAGGATTTTGGGC-TGTGCAGGATGTG-CTTTGTTAAACAA
GTGCCTG--AGGCAGCTTGCTGGTTAAAAG--TCATCACCATTCTCTTAATCTTAATTCT
CAAGTACCCACGGACAT-GTACACTGC---------------------------------
--CAAAGGTCGCA-GGGACCTCTGCCTAGGAGAGCT----------------AGGTATTG
TCCAAGGTTTCTCCCCA-TGTGATAGTCTGAAATATGGCCTCATGTGATGGG--AAAGAC
CTGATCATCCCCTAGCCTGACAC-------------------------------------
-------CCGTGAAGGGTCTGTGCTGAGGAGGACCAGTACAAGAGGAAAGAAGGCCTCTT
GGCCATTG-TTGGCAGTTGAGAT-AGAGAAAAACATCTGTCTCCTGCCTGTCCCTGGGC-
---------AATGGAACATCTCAGTGTAAAACCCGATTGTA-------------------
-----------------TGTTCTGTTTACT--GAGAATGGAG-AAAACCACCTTAGGGAG
AAAGGTGGGACTTGCTAGC-------------ATAATGCTG--------CTCTTTATGCA
CTAAAA-ATGTT--TATGA-AGATGTTTGCATA-------------TGCA-TATCAAGGC
ACAGCA-CTTTTCCTTAAAAT--TATTCATGTCAC----ACAGA---TCTT-TATTCATA
TGTTTTACTGTT------GACCTTCTCCCTACGA----TGATC------CTATTATCCTT
CC------ACTTCCC--TTTTTTCTAAGATGGTAAAGATAATTATCAATAAATACTAACG
GAACTC-AGAGACCTGTGCCAGT----------------ATGAGTCCTCTGTATGCTGA-
-GCGCCGGTCCCCTGGGCCCAT-TTTTTCTTTCTCTATACTTTGTATCTGTGTCT-CATT
TCTATT-CT-CACGTCTGTCA-TTCCACCTAACGAGAAACGCCCA----CAGG-TGTGGA
-GGGGCAGG-----CCACCCCTTCA
>11-3262_RM10_5LTR
--TATAGGGAAAAGAA----AGATCAGACT--GTTA-CTGTGTCTATGTAGAAA----AG
GAAGACATAAGAAACTCCATTTTGATCTGTACCCTGAACAATTGTTTTGCCTTGAGA---
TGCTGTTAATCTGTAACTTT--------------A-------------------------
----------------GCCCCAACCCTGTGCTC-ACA-GAAACG-----TGTGT-----T
-GTATGGAATCAAGGTTTAAGGGATCTAGGGC-TGTGCAGGATGTG-CCTTGTTAACAAT
ATGTTTAC-AGGCAGTATGCCTGGTAAAAG--TCATCACCATTCTCCAT--------TCT
CAATTAACCAGGGGCACAATGCACTGC---------------------------------
--AGAAAGCTGCA-GGCACCTTTGCCCAGGAAAGCT----------------GGGTATCG
TCCAAGGTTTCTCCCCACTGAGACAGCCTGAGATATGGCCTCATGGGACGTG--AAAGAC
CTAACCATCCCCCAGCCCGACAC-------------------------------------
-------CTGTGAAGGGTCTGTGCTGAGAAGGATTAGTAAAAGAGGAAGGCCT-------
---------CTTGTGATTGGGATAAGAGGAAGGCCTCTGTCTCCTGCATGCCCCTGGG--
---------AATGGAATGACTTGGTATAAAACCCGGTTGTA-------------------
-----------------CATTCGTTCTATTCTGAGATAGGAG-AAGACCGCCCTGTGGCT
GGAGGTGAGACATGCTGGCG------------GCAACGCTG--CTGTTATTCTTTACTCC
ACTGAG-ATGTC--TGGGT-GGAGAGATCCCTAAATCTGCCCTATGTGCA-CATCCAGGC
ATAGTA-CCTTCCCTTGAACT--TATTTGTGACAC------AGA--TTCCTTTGCTCACA
TGTTTTCTTGCT------GACCTCCTCTCCACTA----TCACC------CTGTTCTCCCG
CC------ATATTCC---CCTTGCTGAGATAGTGAAAATAGTAATCAATAAATACTGAGG
GAACTC-AGAGACCGGTACCCGT----------------GCAGGTCCTCCGTATGCTGA-
-GCGCCAGTCTCCTGGGCCCAC--TGTTCTTTCTGTATACTTTGTCTCTGTGTCT-TATT
TCTTTT-CT----GTCTCTCG-TACCACCTGACGAGAAATACTCC---------TGTTGG
AGGGGCAGG-----CCACCCCTTCA
>11-85209125_RM10_3LTR
--TGTGGGGAAAA-AAAGAACAATCAGACT--GTTA-CTGTGTCTATATAGAAAG---AA
GTAGACATAAGAGACTCTATTTTGTTCTGTA-------------------TTTGAGA---
TGCTGTTAATCTGTAACCCT--------------A-------------------------
----------------CCCCCAAGCTTGTCCTT-GCAAGAGACA-----TGTGC-----T
-GTGGTGACTCAAGGTTTAATGGATTTTGGGC-TGTGTAGGGTGTG-CTTTGTTAAACAA
GTGCCTGA-AGGCAGTATGCTGGTTAAAAG--TCATCACCATTCTCTTA-------ATCT
CAAGTACCCAGGGACAC-ATACACTGC---------------------------------
--CAAAGGTCGCA-GGGACCTCTGCCTAGGAAAGCT----------------AGGTATTG
TCCAAGGTTTCTCCCCA-TGTGATAGTCTGAAATATGGCCTTATGGGAAAGG--AAAGAC
CTGATCGTCCCCCAGCCTGATAC-------------------------------------
--------CCGTGAAGGTCTGTGCTGAGGAGAACTAGTGTAAGAGGAAAGAAGGCCTC--
---------TTGGCAGTTGAGAT-AGAGAAAAGCATCTGTCTCCTGCCTGTCCCTGGGC-
---------AATGGAACATCTGGGTGTAAAACCCGATTGTA-------------------
-----------------TGTTCTGTTTACT--GAGAAAGGAG-AAAACCACCTTAGGGTG
AAAGGTGGGACTTGCTAGC-------------ACAATGCTG--------CTCTTTATGCA
CTAAAA-AGGTT--TATGG-AGATGTTTGCATA-------------TGCA-TATCAAGGC
ACAGCA-CTTTTCCTTAAACT------TAAGTCAC----AGAGA---TCTT-TATTCATA
TGTCTTACTGCT------GACCTTCTCCCTACGA----TGATC------CTATTATCCTG
CC------ACTT-CC--TTTTTTCTAAGACGGTAAAGATAATGATCAATAAATACTGAGG
GAACTC-AGAGACCGGTACCGGT----------------GCGGGTCCTCTGTATGCTGA-
-GCGCCGGTCCCCTGGGCCACT--TTTTCTTTCTCTATACTTTGTCTCTGTGTCT-CATT
TCTTTT-CT-CAAGTCTCTCG-TTCCACCTAAAGAGAAACGCCCG----CAGG-TGTGGA
-GGGGCAGG-----CCACCCCTTTA
>13-12040107_RM10_3LTR
TATGTCAGGCAAAG----AGAGATCAGACT--GTGA-CTGTGTCTATGTAGAAA----AG
GAAGACATAACAAACTCCATTTTGATCTGTACCCTTAACAATTGTTTTGCCTTGAGA---
TGCTGTTAATCTGTCACTTT--------------A-------------------------
----------------GCCCCAACCTTGTGCTC-ACA-AAAACA-----CGTGT-----T
-CTATGGAATAAAGGTT-AAGGGATCTAGGGC-TGTGCAGGATGTG-CCTTGTTAACAAT
ATGTTTACGGGGCAGTATGCTTGGTAAAAG--TCATCGCCATTCTCCAT--------TCT
CGATAAACCAGGGGCACAATGCACTGT---------------------------------
--GGAAAGCCGCA-GGGACCTCTGCCCTGGAAAGTC-G---------------GGTATTG
TCCAGGGTTTCTCCCCACTGAGATAGCCTGAGATATGGCCTCATGGGATGGG--AAGGAC
CTGACCGTCCCCCAGCCTGACAC-------------------------------------
-------CCGTGAAGGGTCTGTGGTGAGGAGGATTAGTGAAAGAGGAAGGTCT-------
---------TTTGCAGATGAGATAAGAGAAAGGCCTCTGTCTCCTGCCTGCCCCTGGGA-
----CATTATACAGAATGTCTGGGTATAAAACCCGATTGTA-------------------
-------------CATTTGTTCTATT--CT--GAGATAGGAGAAAAACCGCCCTGTGGCA
GGAGGTGACACATGCTGGTG------------GCAATGCTGCTCTGTTATTCTTTACTAC
ACTAAA-ATGTT--TGGGT-GGAGAGAAGCATAAATCTGGCCCACGTGCA-CATCCAGGC
ATAGTA-CCTTCCCTTGAACT------TGTGACAC------AGA--TTCCTTTGCTCACA
TGTTTTCTTGCT------GACCTTCTCCCCACTA----TCACC------CTATTCTCCTG
CC------ACATTCC---CCTTGCTGAGATAGTGAAAATACTAATCAATAAATACTGAGG
GAAATC-AGAGACCACTGCTGGT----------------GTACATCCTCTGTATGCTGA-
-GCACTGGTCTCCTGGGCCCAC--TGTTCTTTCTCTGTCCTTTGTCTCTGTGTCT-TATT
TCTTTT-CT-CA-GTCTCTCG-TCCCACCTGATGAGAAATACCTA----CAGG-TGTGGA
-GGGGTAGG-----CCACCCCTTCA
>13-17763395_RM10_3LTR
--TGTGGGGAAAAGGAAGAGAGATAAGCCT--GTTA-CTGTGTCTATATAGAAAG---AA
GTAGACATAAGAGACTCCATTTTGTTCTGTA-------------------TTTGTGA---
TGCTGTTAATCTGTGACCCT--------------A-------------------------
----------------CCCCCAACCTTGTCCTTTGCAAGAGACA-----TGTGT-----T
-GTGGTGACTCAAGGTTTAATGGATTTTGGGC-TATGCAGGATGTGTCTTTGTTAAACAA
ATGCCTGA-AGGTAGCTTGCTGGTTAAAAG--TTATCACCATTCTCTTA-----A--TTT
CAACTACCCAGAGACAC-GTACACGGC---------------------------------
--CAAAGGTCGCA-GGGACCTCTGCCTAGGAAAGCT-A---------------GGTATTG
TCTAAGGTTTCTCCACA-TGTGATAGACTGAAA---------------------------
------------------------------------------------------------
------------------------------------------------------------
------------------------------------------------------------
------------------------------------------------------------
------------------------------------------------------------
---------------------------------CTATGCTG--------CT---------
---AAA-AGGTT--TATGG-AGATGTTTGCATA-------------TGCA-TCTCAAGGC
ACAGCA-TTTTCCTTTGAACT--TATTCATGTCAC----AGAGG---TTTT-TGTTCATA
TGTCTTACTGCC------GATTTCCTCTTTTTTC--TTTGATC------CTATTGTCTTG
CC------ACTC-CC--CTGTCTTTAAGATGGTAAAGATAATTATCAATAAATACTAAGG
GAACTC-AGAGACCGGGGCCGGC----------------GTGGGTCCTCTGTAAGCTGA-
-GCGCCGTTCCCCTGGGCCCCG-CTTTTCTTTCTCTATACTTTGTCTCTGTGTCT-TATT
TCTTTT-CT-CAAGTCTCTCG-TTCCACCTTACGAGAAACACCCA----CAGG-TGTGGA
-GGGGCAGG-----CCACCCCTTCA
>2-156742531_RM10_5LTR
--TGTGGGGAAAAGAAAGGGAGATCACACT----TA-CTGTGTCTATATAGAAAG---AA
GTAGACATAAGAGACTCTATTT---TCTGTA-------------------TTTGAGA---
TGCTGTTAATCTGTGACCCC--------------A-------------------------
----------------CCCCCAACCTTGCCCTT-GCAAGAGACA-----TGTGC-----A
-GTGGTGACTCAAGGTTTAATGGATTTTGGGC-TGTGCAGGGTGTG-CTTTGTTAAACAA
GTGCCTGA-AGGCAGTATGCTTGTGAAAAG--TCATCACCATTCTCTTA-------ATCT
CAAGTACCCAGGGACAC-GTACACTGC---------------------------------
--CAAAGGTCACA-GGGACCTCTGCCTAGGAAAGCT----------------AGATATTG
TCCAAGGTTTCTCCCCA-TGTGATAGTCTGAAATATGGCCTCATGGGAAGGG--AAAGAC
CTGACCGTCCCC-AGCCTGACAC-------------------------------------
-------CCGTGAAGGGTCTGTGCTGAGGAGGACTAGTATAAGAGAAAAAGAAGGCCTC-
---------CTGGCAGTTGAGAT-AGAGAAAAGCATCTGTCTCCTGCCTGTCCCTGGGC-
---------AATTGAACATCTCAGTGTAAAACCCGATTGTA-------------------
-----------------TGTTCTGTTTACT--GAGAAAGGAG-AAAACTGCCTCAGGGCT
GAAGGTGGGACGTGCTAGTG------------GCAATGCTG--------CTCTTTATGCA
CTAAAA-AGGTT--TATGG-AGATGTCTGCATA-------------TGCA-TATCAAGGC
ACAGCA-CTTTTCCTTAAACT--TATTCATGTCAC----AGAGA---TCTT-TATTCACA
TGTCTTACTGCT------GACCTTCTCCCTACTA----TGATC------CTATTATCCTG
CC------ACTTCCC---TTTTTCTAAGATGGTAAAGATAATGATCAATAAATACTGAGG
GAACTC-AGAGACCGT-----------------------GTGGGTCCTCTGTATGCTGA-
-GTGCCGGTCCCCGGGGCCCACTTTTTTCTTTCTCTATACTTTGTCTCTGTGTCT-CATT
TCTTTT-CT-CAAGTCTCTCG-TTCCACCTAACGAGAAATGCCCA----CAGG-TGTGGA
-GGGGCAGG-----CCACCCCTTCA
>4-56103378_RM10_5LTR
--TGTAGGGAAAAGAAAGAGAGATCAGACT--GCTA-TCGTGTCTATGTAGAAAG----G
GAAAACATAAGAAACTCCATTTTGACCTTTACCCTGAACAACTGCTTTGCCCTGAGA---
TGCTGTTAATCTGTAACTTT----------------------------------------
----------------GCCCCAACCTTGAGCTC-ACA-GAAACC-----TGTGT-----T
-GTATGGAATCAAGGTTTAAGGGATCTAGGGC----------TGTG-CCTTGTTAACAAA
ATGTTTAC-AGGCAGTATGCTTGGTAAAAG--TCATCGCCATTCTCCAG--------TCT
GGATAAACCAGGGGCACAATGCACTGT---------------------------------
--GAAAAGCCGCA-GGGACCTCTGCCCTGGAAAGCC----------------AGGTATCG
CCCAAGGTTTCTCCCCA-TGTGATAGCCTGAGATATGGCTTCATGGGATGGG--AAAGAC
CTGACCGTCCCCCAGTCCGACAC-------------------------------------
-------CCATGAAGGGTCTGTG-TGAGGAGGATTAGTAAAAGAGGAAAGCCT-------
---------CTTGCAGTTGAGAT-AGAGGAAGGCCACTGTCTCCTGCCTGACCCTGGG--
---------AATGGAATGTCTCAGTATAAAACCCGATTGTA-------------------
-----------------CATTTGTTCTATTCTGAGATAGGAGAAAAACCACCCTATGGCA
GGAAGTGAGACATGTTGGCA------------GCAATGCTGCTTTGTTATGCTTTACTCC
ACTGAG-ATGTC--TGGGT-GGAGAGAAGCATAAATCTGGCCTATGTGCA-CATCTAAAC
ATAGTA-CCTTCCCTTGAACT--TATTTGTGACAC------AGA--TTCCTTTGCTCACA
TGTTTCCTTGCT------GACCTTCTCCCCACTA----TCACC------CTGTTCTCCTT
CC------GCATTCC-----TCTTGCTGAGAGTGAAAATACTAATCAATAAATACTGAGG
GAACTC-AGAGACTGGTGCTGGT----------------GCAGGTCCTCTGTATGCTGA-
-GCGCCGGTCCCCTGGGCCCAC--TGTTGTTTCTCTATTCTTTGTCTCTGTGTCT-TTTT
TCTTTT-CT-CA-GTCTCTTG-TCCCACCTGACAAGATATACCCA----CAGG-TGTGGA
-GGGGCTGG-------TCCCCTTCA
>4-142618666_RM10_5LTR
--TGTGGGGAAAAGAAAGATAGATCAGACT--GTTA-CTGTGTCTGTGTAGAAAG---AA
GTAGACATAAGAGACTCTATTTTGTTCTGTATTAAGAAAAATTCTTCCGCCTTGAGA---
TGCTGTTAATATGTAACCCT--------------A-------------------------
----------------GCCCCAATCCTGTGCTA-GCA-GAGACA-----TGTGC-----T
-GTGTTGACTTAAGGTTTAATGGATTTAGGGT-TATGCAGGATGTG-CTTTGTTAAAAAA
GTGCTTGA-AGGCAGTATGCTTGTTAAAAG--TCAT-GCCATTCTTTAA--------TCT
CAAGTACCCAGGGACACAATATACTGCAGAAGACAAAAGTACCCAGGGACACAATACACT
TCGGAAGGCCGCA-GGGACCTCTGCCTAGGAAAGCC-A---------------GGTATTG
TCCAAGGTTTCTTCTCA-TGTGATAGCCTGAGATGTGGCCTCCTAGGAAGGG--AAAGAC
CTGACCATCCCCCAGCCCGATAC-------------------------------------
-------CCGTAAAGGGTCTGTGCAGAGGAGGTTTAGTAAAAGAGGAAGG----------
-----CCTCTTTGCAGTTGAGATAAGCGGAAGGCATCTGTCTCCTGCTCGTCCCTGGGC-
---------AATGGAATGTCTCGGTGTAAAACCCGATTCTA-------------------
-----------------TGTTCTATTTGCT--GAGATAGGAG-AAAACAGCCTTAAGGCT
GGAGGTGAGACATGCTGGCG------------GCAATATTG--------TTATTTAATGC
ACCGAG-ATGTT--TATGT------------------------ATGTGCA-CATCAAAGC
ACAGCA-CCTTTTCTTAACCT--TGTTTA-GACAT----AGAGA---CCTT-TGTTCACA
TGTTTTCCTGCT------GACCCTCTCCCCGGTA----TTACC------CTATTGTACTG
CC------ACAT-CC--CCCTCTCCGAGATAGTAGAGATAATGATCAATAAATACTGAGG
GAACTC-AGAGACCAGTGCCAGG----------------GCGGGTCCTCCCTATGCCGA-
-GCGCCAGTTCCCTGGGCCCAC-TTTTTCTTTCTCTATAC-TTGTCTCTGTGTCT--CTT
TCTTTT-CT---------CCG-TCCCACCTGACAAGAAACGCCCA----CAGG-TGTGGA
-GAGGCAGG-----CCACCCCTTCA
>5-81905720_RM10_5LTR
--TATAAGGAAAAGAAAGAAAGATCAGACT--GTTA-CTGTGTCTGTGTAGAAAG----T
GAAGACATAAGAAATTCCACTTTGACCTGTACCTTGAAAAATTGCTTTG--CTGAGA---
TGCTGGTAATTTGTAACTTT--------------ACCCCAGTCACTTTGCCCCAGCCA--
------------CTTTGCCCCAACCTTGTGCTC-ACA-GAAACA-----TGTGT-----T
-GTATGGAATCAAGGTTTAAGGGATCTAGGGA-TGTGCAGGACGTG-CCTTGTTAACAAA
ATGTTTAC-AAGCAGTATGCTTGGTAAAAG--TCATCACCATTCTCTAG--------TCT
CAATAAACCAGAGGCACAATACACTGT---------------------------------
--GAAAAGCCACA-AGGACCTCTGCCTTGGAAAGCT-G---------------GGTATTG
TCCAGGGTTTCTCCCCA-TGTGATAGTCTGAAATATGGCCTCATGGGAAGAG--AAAGTC
CTGACTGTCCCCCAGCCCAACAC-------------------------------------
-------CCATAAAGGATCTGTGCTGAGGTGGATTAGTAAAAGAGGAAAGCCT-------
---------CTTGCAGTTAAGAT-AGAGGAAGGCCACTGTCTCCTGCCTGCCCCTGGG--
---------AACTAAATGTCTCTGTATAAAAACCGATTGTA-------------------
-------------CATTTGTTCAATT--CT--GAGATAGGAGAAAATCTACGTTATGGCA
GGAGGCAAGACATGCTGGCA------------GCAATGCTGCTTTGTTATTCTTTACTCC
ACTGAG-ATGTT--TGGGC-AGAGAGAAACATAATTCTGGCCTACGTGCA-CATCCAGGC
ATAGTA-GCTACCCTTGAACT--TAATTATGACAC------AGA--TTCTTTT-CTCACA
TGTTTTCTTGCT------AACCTTCTCCCTATTA----GCACC------CTGCTCTTCTA
CC------AAACTCC---TCTTGCTAAAATAATGAATATAATAATCAATAAAAACTGAGG
GAACTC-AGAGACCAGCGTTGGT----------------GCAGGTCCTTGGTATGCTGA-
-GTACCTGTCTCTTGGGCCCAC--TATTGTTTCTCTATACTTTGTCC-------------
----------CA-GTCTCTCA-TCCCACCTGAGGAGATATACCCA----CAGG-TGTGGA
-GGGGCAGG-----CCACCCCTTCA
>9-536760_RM10_5LTR
--TGTGGGGAAAAGAA--AGAGATCAGCCT--GTTA-CTGTGTCTATATAGAAAG---AA
GTAGACATAAGAGACTCCATTTTGTTCTGTA-------------------TTTGTGA---
TACTGTTAATCTGTGACCCT--------------A-------------------------
----------------CCCCCAACCTTGTCCTTTGCAAGAGACA-----TGTGT-----T
-GCGGTGACTCAAGGTTTAATGGATTTTGGGC-TGTGCAGGATGTGTCTTTGTTAAACAA
ATGCCTGA-AGGTAGCTTGCTGGTTAAAAG--TTATCACCATTCTCTTA-----A--TTT
CAACTACCCAGAGACAC-GTACACGGC---------------------------------
--CAAAGGTCGCA-GGGACCTCTGCCTAGGAAAGCT-A---------------GGTATTG
TCTAAGGTTTCTCCCCA-TGTGATAGACTGAAA---------------------------
------------------------------------------------------------
------------------------------------------------------------
------------------------------------------------------------
------------------------------------------------------------
------------------------------------------------------------
---------------------------------CTATGCTG--------CT---------
---AAA-AGGTT--TATGG-AGATGTTTGCATA-------------TGCA-TCTCAAGGC
ACAGCA-TTTTCCTTTGAACT--TATTCATGTCAC----AGAGG---TTTT-TCTTCATA
TGTCTTACTGCC------GATTTCCTCTTTTTTC--TTTGATC------CTATTGTCCTG
CC------ACTC-CC--CTGTCTTTAAGATGGTAAAGATAATTATCAATAAATACTAAGG
GAACTC-AGAGACCGGCGCCGGC----------------GTGGGTCCTCTGTAAGCTGA-
-GTGCCGGTCCCCTGGGCCCCG-CTTTTCTTTCTCTATACTTTGTCTCTGTGTCT-TATT
TCTTTT-CT-CAAGTCTCTCG-TTCCACCTTGCGAGAAACACCCA----CAGG-TGTGGA
--GGGCAGG-----CCACCCCTTCA
>X-70801763_RM10_5LTR
--TGTGGGGAAAAGAAAGAGAGATCAGATT--GTTA-CTGTGTCTATGTAGAAAG---AA
GTAGACATAAGAGACTCCATTTTGTTCTGTACTAAGAAAAATTCTTCTGCCTTGAGA---
TGCTGGTAATCTGTAAACCT--------------A-------------------------
----------------CCCGCAACCTTGTGCTT-GCG-GAGACA-----TGTGC-----T
-ATGTTTACTCAGGGCTTAATGGATTTAGGGC-TATGCAGGATGTG-CTTTGTTAAACAA
GTGCTTGA-AGGCAGGATGCTTGTTAAAAG--TCATCACCATTCTT---------AATCT
CATGTACCCAGGGACACAATACACTTT---------------------------------
--AGAAGACCTCA-GGGACCTCTGCCTAGGAAAGTC-A---------------GGTATTG
TCCAAGGTTTCTCCCCA-TGTGATAGTCTGAGATATGGCCTCGTGGCAAGGG--AAAGAC
CTGACCATCCCCCAGCCTGACAC-------------------------------------
-------CCATAAAGAGTCTGTGCTGAGGAGGATTAGTAAAAGAGGGAGGCCAC------
---------TTTGCAGTTGAGATAAGAGGAAAGCATCTGTCTCCTGCTCATCCCTGGGC-
---------AATAGAACTTCTTGGTGTAAAACCCAATTGTA-------------------
-----------------TGTTCTATTTACT--GAGACAGGAG-AAAACAGCCTTAGGGCT
AGAGGTGAGACATGCTGGTG------------GCAGTACTG--------CTCTTTAATGC
ACCAGG-ATGTT-------------TCTGTATG-------------TGCA-CATCAAAGC
ACAGCACCTTTTTCTTAACCT--TGTTTATGACAC----AGAGA---CATT-TGTTCACA
TGTTCTCCTGCT------GACGCTCTCCCCACTA----TTACC------CTATTGTCCTG
CC------ACAT-CC--CCCTCTCCGAGCTGGTAAAGATAATGATCAATAAATACTGAGG
GAACTC-AGAGACTTGTGCCAGC----------------ACGGGTCCTCCGTATGCTGA-
-GCGCCGGTCCCCTGGGTCCAC--TTTTCTTTCTCTATGCTTTGTCTCTGTGTCT-----
------------------------------------------------------------
-------------------------
>Y-1303034_RM10_5LTR
---------------AAGAGAGATCAGACT--GTTA-CTGTGTCTATGTAGAAAG---AA
GTAGACATAAGAGACACTATTTTGTTCTGTACTAAGAGAAATTCCTCTGCCTTGAGA---
TGCTGTTA-TCTGTAACCCT--------------A-------------------------
----------------GCCCCAATCCTGTGCTT-GCA-GAGACA-----TGCGC-----T
-GTGTTGACTCAAGGTTTAATGGATTTAGGAC-TATGCAGGATGTG-CTTTGTTAAA-AA
GTGCCTGA-ATGCAGTACGCTTGTTAAAAG--TCATCACCATTCTCTAA--------TCT
CCAGTACCCAGGGACACAAGACACTGC---------------------------------
--AGAAGGTCACAGGGGACCTCTGCCTGGGAAAGCC-A---------------GGTATTG
TCCAAGGTTTCTTCCCA-TGTGATAGCCTGAGATATGGCCTCATGGGAAGGG--GAAGAT
CTGACTGTCCCCCAGCCCCATAC-------------------------------------
-------CTATAAAGGGTCTGTGCTGAGGAGAATTAGTAAAAGAGGAAGG----------
-----CCTCTTTGCAGTTATGAT-AAAAGGAGTCATCTGTCTCCCGCTTGTCCCTGGGC-
----TTT--AATGGAATGTCTCAGTGTAAAACCTGATTGTA-------------------
-----------------TGTTCTATTTACT--GAGATAGGAG-AAAATCACCTTAAGGCT
GGAGGTGAGACATGCTGGTG------------GCAATACTG--------CTCTTTATTGC
ACTGAG-ATGTT--CGT---ATATGTTTGTATA-----------TGTGCA-CATCAAGGC
ACAGCA-CCTTTTCTTAACCT--TGTTTATGACAC----AGACA---CCTT-TGTTTACA
TGTTTTCCTGCT------GACCCTCTCCCCACTA----TTACC------CTATTGTCCTG
CC------ACATACC---CCTCTCTGAGATAATAGAGATAGTAATCAACAAATACTGAGG
GAACTC-AGAGACCAGAGCTGGT----------------GCAGGTCCTCTGTATGCTGA-
-GCACAGGTCCCCTGGGCCCAG--TTTTCTTTCTCTATACTTTTTCTCTATGTCT-----
-CTTTT-CT-CAG-----TCA-TCCTACCTGATGAGAAATGCCCA----TAGG-TGTGGA
-AGGGCAGG-----CCACCCCTTCA
>10-69302515_RM10_5LTR
--TGTAGGGAAAACAAAGAGAGATCAGATT--GTTA-CTGTATC----TAGAAAA---AG
GAAGACAAAAGAAACTCCATTTTTATCTGTACTAAGAAAAATTGTTCTGCTTTGAGA---
TGCTGTTAATCTGTGACTCT--------------T-------------------------
----------------GGCCCAACCCTGTGCTC-ACA-AAAACA-----TGTGC-----T
-GTATTGACTCAAGGTTTAAGGGATTTAGGGC-TGTACAGGATGTG-CTTTGTTAAAAAT
GTGTTTGCCAGACAGTATGCTTTGTGAAAG--TCATCGCCACTCTC-CA-----T--TCT
CTATTAACCAGGGACATAATGCACTGT---------------------------------
--GGAAGGCCACA-GGGACCCCTGCCCAAGAAAGCC-TG--------------GGTATTA
TCC-AGGTTTCCCCCCACTGAGACAGCCTGAGATATGGCCTCATGGG-AAGGG-AAAGAC
CTTACAGCCCCCCAACCCGACAC-------------------------------------
-------CTGTAAAGGGTCTGTGCTGAGGAGGATTAGTGAAAGCA----GAAGGCCTC--
---------TATGCGGTTGAGATAAGAGGAAGGCACCTGTCTCCTGCACGTCCCTGGG--
-------A-A-TGGAATGTCTTGGTGTAAAATCTGACCATA-------------------
-----------------CATTCTATT--CT--GAGATAGGAG-AAAACCGCCTTATGGCT
GGAAGCG----------------------------GTACTG----------CCTCATGGC
ACTGAG-GTGTT--AATAT-AAGGTTAAACATAAATCTAGCGTATGTGCA-CATCCAGGC
ACAGCA-TCTTTTCTTCGACTACTATTTATGACAC------AGA-G-TCTT-TGTTCACA
TGTTTTTCTGCT------GACCCTCTCCCCACCT----TCACC------CTATAGCCCCA
CC------ACATTCC--C-CTCGTGGAGATAGTAAAGAAAGTGATCAATAAGTACTGAGG
GAACTC-AGAGACCAGCGCAGGT----------------GCAGGTCCTCACT-TGCTAA-
-GTGCCAGTCCCCTAGGACCAC--GTTTTTTCCTCTATACTTTGTCTTTGTGTCTTATTT
CCTTTT-CT-TA-GTCCCTCGTCTCCACCTTGTGAGAAATACCCA----CAGG-TGTGGA
-GGGGCAGG-----C--CCCCTTCA
>11-68823164_RM10_5LTR
--TGTGGGGAAAAGAAAGATAGATCAGACT--GTTA-CTGTGTCTATATAGAAAG---AA
GTAGACATAAGAGACTCCATTTTGTTCT-TA-------------------TTTGAGA---
CGCTGTTAATCTGTGACCCT--------------A-------------------------
----------------CCCCCAACCTTGTCCTT-GCAAGAGACA-----TGTGC-----T
-ATGGTGACTCAAGGTTTAAAGGATTTTGGGC-TGTGCAGGGTGTG-CTTTGTTAAATAA
GTGCCTGA-AGGCAGCTTGCTGGTTAAAAG--TCATCACCATTCTCTTA-------ATCT
CAAGTACCCAGGGATAC-GCACACTGC---------------------------------
--CAAAAGTCGCA-GGGACCTCTGCCTAGGAAAGCT----------------AGGTATTG
TCCAAGGCTTCTCCCCA-TGTGATGGTCTGAAATATGGCCTCGTGGGAAGGG--AAAGAT
CTGAACGTCCCCCAGCCTGACAC-------------------------------------
-------CCGTGAAGGGTCTGTGCTGAGGAGGACTAGTACAAGAGGAAAGAAGGCCTCTT
GGCGGTTG-TTGGCAGCTGAGAT-AGAGAAAAGCATCTGTCTCCTGCCCGTCCCTGGGC-
---------AATGGAACATCTCAGTATAAAACCCGATTGTA-------------------
-----------------TGTTCTGTTTACT--GAGAAAGGAG-AAATCCGCCTTAGGGCG
AAAGGCGGGACTTGCTAGT-------------GCAATGCTG--------CTCTTTATGCA
GT-AAA-AGGTT--TATGG-AGATGTTTGCATA-------------TGCA-TATCAAGGC
ACAGCA-CTTTTCCTTAAACT--TATTCATGTCAC----AGAGA---ACTT-TATTCATA
TGTCTTACTGCT------GACTTTCTCCCTACAA----TGATC------CTATTATCCTG
CC------ACTT-CC--TTTTCTTTAAGATGGTAAAGATAATTATCAATAAATACTAAGG
GAACTC-AGAGACCAGTGCTGGC----------------GTGGGTCCTCGGTATGCCGA-
-GCGCCAGTCCCCTGGGCCCAC-TTTTTCTTTCTCTATACTTTGTCTCTGTGTCT-CATT
TCTTTT-CT-CAAGTCTCTCG-TTCCACCTAACGAGAAACACCCA----CAGG-TGTGGA
-GGGGCAGG-----CCACCCCTTCA
>19-11641547_RM10_5LTR
--TGTGGGGAAAAGAA--AG--ATCAGACT--GTTA-CTGTGTCTATATAGAAAG---AA
GTAGACATAAGAGACTCCATTTTGTTCTGTA-------------------TTTGAGA---
TGCTGTTAATCTGTGACCCT--------------A-------------------------
----------------CCCCCAACCTTGTCCTT-GCAAGAGACA-----TGTGC-----T
-GTGGTGACTCAAGGTTTAATGGATTTTGGGC-TGTGCAGGATGTGCCTTTGTTAAACAA
GTGCCTGA-AGGCAGCTTGCTGGTTAAAAG--TCATCACCATTCTCTTA-----A--TCT
CAAGTACCCAGGGACAC-GTACACTGC---------------------------------
--CAAAGGTCGCA-GGGACCTCTGCCTAGGAAAGCT-A---------------GGTATTG
TCCAAGGTTTCTCCCCA-TGTGATAGTCTGAAATATGGCCTCGTGGG-AAGGG-AAAGAC
CTGATCGTCCCTCAGCCTGACAC----------------------------CCGTGAA--
-------AGGATCTGTGCTGAGGAGGACTAGTGTAAGAGGAAAGAAGGCCTTTTGGCGGT
TGTTGACAGTTGAGAT--------AGAGAAAAGCATCTGTCTCCTGCCCGTCCCTGGGC-
-------A-A-TGGAACACCTCGGTGTAAAACCTGATTGTA-------------------
-----------------TGCTCTGTTTACT--GAGAAAGGAG-AAAACCGCCTTATGGCA
AAAAGTGGGACTTGCTGGC-------------GCAATGCTG--------CT---------
---AAA-AGGTT--TATGG-AGATGTTTGCATA-------------TGCA-TATCAAGGC
ACAGCA-TTTTCCTTTAAACT--TATTCATGTAACAGAGAGAGA---TTTT-TATTCATA
TGTCTTACTGCT------GATTTTCTCCCT-ACA---ATGATC------CTATTATCCTG
CC------ACTC-CC--TTATCTTTAAGATGGTAAAGATAATTATCAATAAATACT-CGG
GAACTC-AGAGACCGGTGCCGGC----------------GTAGGTCCTCTGTATGCTGA-
-GCGCCGGTCCCCTGGGCCCAC-TTTTTCTTTCTCTATACTTTGTCTCTGTGTCT-CATT
TCTTTT-CT-CAAGTCTCTCG-TTCCACCTAACGAGAAATGCTCA----CAGG-TGTGGA
-AGGGCAGG-----CCACCCCTTCA
>19-38931352_RM10_5LTR
--TGTAGGGAAAAGGAAGAGAGATCAGACT--GTTA-CTGCGTCTATGTAGAAAG---AA
GTAGACATAAGAGACTCTATTTTGTTCTGTACTAAGAAAAATTCTTCTGCCTTGAGA---
TGCTGTTAATCTGTAACCTT--------------A-------------------------
----------------CCCCCAACCCTGTCCTT-GCA-GAGACA-----TGTGCTGTGGT
GGTGGTGACTCACGGTTTAATGGATTTGGGGC-TGTGCAGGGTGTG-CTTTGCTAAACAA
GTGCCTGA-AGGCAGTATGCTTGTTAAAAG--TCATCACCATTCTCTAA--------TCT
CAAGTACCCAGGGACAC-AAACACTGT---------------------------------
--GGAAAGCCGCA-GGGACCTCTGCCTAGGAAAGTT-A---------------GCTATTG
TCCAAGGTTTCTCCCCA-TGTGATAGCCTGAAATATGGCCTCGTGGGAAGGG--AAAGAC
CTGATCATCCCCCAGCCTGAAAC-------------------------------------
-------CCATAAAGGGTTTGTGCTGAGGAGGATTAGTAAAAGAGGAAAGAAGGCCTC--
---------TTGGCAGTTGAGAT-AGAGGAAGGCATCTCTCTCCTGCCCCTCCCTGGGC-
---------AATGGAATGTCTCGGTGTAAAACCCAATTGTA-------------------
-----------------TGTTCTATTTACT--GAGATGGGAG-AAAACTGCCTTAGGGCT
GGAGGTGGGATGGGCTAGCG------------CTAATGCTG--------CTCTTTATGCA
CTGAAA-ACGTT--TATGG-AGGTGTTTGCATA-------------TGCA-TATCAAGGC
ACAGCA-CTTTTCCTTAAACT--TATTCATGTCAC----GGAGA---TCTT-CATTCATA
TGTTTTTCTGCT------GACCCTCTCCCCACTA----TGACC------CTATTGTCCTG
CC------ACTT-CC--CCTTTTCCAAGATGGTAAAGATAATGATCAATAAATACTGAGG
GAACTC-AGAGACCAGTGCAGGC----------------GCGGGTCCTCAGTATGCTGA-
-GCACAGGTCCCCTGGTCCCAC-TTTTTCTTTCTCTATACTTTGTCTCTGTGTCT--CTT
TCTCTT-CT-CAAGTCTCTTG-TTCCACCTGATGAGAAATGCCCA----CAGG-TGTGGA
-GGGGCAGG-----CCACCCCTTCA
>19-52141426_RM10_5LTR
---GTGGGGAAAAGAA--AGAGATCAGCCT--GTTA-CTGTGTCTATATAGAAAG---AA
GTAGACATAAGAGACTCCATTTTGTTCTGTA-------------------TTTGAGA---
TGCTGTTAATCTGTGATCCT--------------A-------------------------
----------------CCCCCAACCTTGTCCTT-GCAAGAGACA-----TGCGC-----T
-GTGGTGACTCAAGGTTTAATGGATTTTGGGC-TGTGCAGGATGTGTCTTTGTTAAACAA
GTGCCTGA-AGGCAGCTTGCTGGTTAAAAG--TCATCACCATTCTCTTA-------ATTT
CAACTACCCAGGGACAC--------------------------------------TTACG
CGGCCAAAGGTCCAGGGACCTCTGCCTAGGAAAGCT----------------AGGTATTG
TCCAAGGTTTCTCCCCA-TGTGATAGGCCGAAA---------------------------
------------------------------------------------------------
------------------------------------------------------------
------------------------------------------------------------
------------------------------------------------------------
------------------------------------------------------------
---------------------------------CAATGCTG--------CT---------
---GAA-AAGTT--TATGG-AGATGTTTGCATA-------------TGCA-TCTCAAGGC
ACAGCA-TTTTCCTTTAAACT--TATTCATGTCAC----AGAGA---TTTT-TGTTCAAA
TGTCTTACTGCT------GATTTCCTCCCTACAA----TGATC------CTATTGTCCAG
CC------GCTC-CC--TTATTTTTAAGATGGTAAAGATAATTATCAATAAATACTAAGG
GAACTC-AGAGACCGGTGCCGGC----------------GTGGGTCCTCTGTAAGCTGA-
-GCGCCCGTCCCCTGGGCCCAC-TTTTTCTTTCTCTATACTTTGTCTCTGAGTCT-CATT
TCTTTT-CT-CAAGTCTCTGG-TTCCACCTAACGAGAAACACCCA----CAGG-TGTGGA
-GGGGCAGG-----CCACCCCATCA
>2-156742531_RM10_3LTR
--TGTGGGGAAAAGAAAGAGAGATCAGACT--GTTA-CTGTGTCTATATAGAAAG---AA
GTAGACATAAAAGACTCCATTTTGTTCTGTA-------------------TTTGAGA---
TGCTGTTAATCTGTGACCCC--------------A-------------------------
----------------CCCCCAACCCTGTCCTT-GCAAGAGACA-----TGTGC-----T
-GTGGTGACTCAAGGTTTAATGGATTTTGGGC-TGTGCAGGGTGTG-CTTTGTTAAACAA
GTGCCTGA-AGGCAGTATGCTTGTGAAAAG--TCATCACCATTCTCTTA-------ATCT
CAAGTACCCAGGGACAC-GTACACTGC---------------------------------
--CAAAGGTCACA-GGGACCTCTGCCTAGGAAAGCT----------------AGATATTG
TCCAAGGTTTCTCCCCA-TGTGATAGTCTGAAATATGGCCTCATGGGAAGGG--AAAGAC
CTGACCGTCCCC-AGCCTGACAC-------------------------------------
CCGTGAAGGGTGAAGGGTCTGTGCTGAGGAGGATTAGTATAAGAGGAAAGAAGGCCTC--
---------CTGGCAGTTGAGAT-AGAGAAAAGCATCAGTCTCCTGCCCATCCCTGGGC-
---------AATGGAACATCTCGGTGTAAAACCTGATTGTA-------------------
-----------------TGTTCTGTTCACT--GAGAAAGGAG-AAAACCGCCTTAGGGCT
GAAGGTGGGACGTGCTAGTG------------GCAATGCTG--------CTCTTTATGCA
CTAAAA-AGGTT--TATGG-AGATGTCTGCATA-------------TGCA-TATCAAGGC
ACAGCA-CTTTTCCTTAAACT--TATTCATGTCAC----AGAGA---TCTT-TATTCACA
TGTCTTACTGCT------GACCTTCTCCCTACTA----TGATC------CTATTATCCTG
CC------ACTT--------TTTCTAAGATGGTAAAGATAATGATCAATAAATACTGAGG
GAACTC-AGAGACCAT-----------------------GTGGGTCCTCTGTATGCTGA-
-GTGCCGGTCCCCTGGGCCCAC-TTTTTCTTTCTCTATACTTTGTCTCTGTGTCT-CATT
TCTTTT-CT-CAAGTCTCTCG-TTCCACCTAACGAGAAATGCTCA----CAGG-TGTGGA
-GGGGCAGG-----CCACCCCTTCA
>4-56103378_RM10_3LTR
--TGTAGGGAAAAGAAAGAGCGATCAGACT--GTGA-TTGTGTCTATGTAGAAA----AG
GAAGACATAAGAAACTCCGTTT-GACCTTTACCCTGAACAATTGCTTTGCCCTGAGA---
TGCTGTTAATCTGTAACTTT----------------------------------------
----------------GCCCCAACCTTGAGCTC-ACA-GAAACC-----TGTGT-----T
-GTATGGAATCAAGGTTTAAGGGATCTAGGGC----------TGTG-CCTTGTTAACAAA
ATGTTTAC-AGGCAGTATGCTTGGTAAAAG--TCCTCGCCATTCTCCAG--------TCT
GGATAAACCAGGGGCACAATGCACTGT---------------------------------
--GAAAAGCCGCA-GGGACCTCTGCCCTGGAAAGCC-A---------------GGTGTTG
TCCAAGGTTTTTCCCCA-TGTGATAGCCTGAGATATGGCTTCATGGGATGGG--AAAGAC
CTGACCGTCCCCCAGTCCGACAC-------------------------------------
-------CCATGAAGGGTCTGTG-TGAGGAGGATTAGTAAAAGAGGAAAGCCT-------
---------GTTGCAGTTGAGAT-AGAGGAAGGCCACTGTCTCCTGCCTGACCCTGGG--
---------AATGGAATGTCTCGGTATAAAATCCGATTGTA-------------------
-----------------CATTTGTTCTATTCCGAGATAGGAGAAAAACCGCCCTATGGCA
GGAGGTGAGACATGTTGGCA------------GCAATGCTGCTTTGTTATGCTTTACTCC
ACTGAG-ATGTT--TGGGT-GGAGAGAAGCATAAATCTGGCCTATGTGCA-CATCCAAGC
ATAGTA-CCTTCCCTTGAACT--TATTTGTGACAC------AGA--TTCCTTTGCTCGCA
TGTTTCCTTGCT------GACCTTCTCCCTACTA----TCACC------CTGCTCTCCTT
CC------GCATTCC-----TCTTGCTGAGAGTGAAAATACTAATCAATAAATACTGAGG
GAACTC-AGAGACCCGTGCTGGT-------------------------------------
-G---CGGTCCCCTGGGCCCAC--TGTTCTTTCTCTATACTTTGTTTCTGTGTCT-TATT
TCTTTT-CT-CA-GTCTCTTG-TCTCACCTGACGAGATATACCCA----CAGG-TGTGGA
-GGGGCTGG-------CCCCCTTCA
>5-81905720_RM10_3LTR
--TGTAGGGAAAAGAAAGAAATATCAGACT--GTTA-CTGTGTCTGTGTAGAAAG----G
GAAGACATAAGAAACTCCATTTTGACGTGTACCTTGAAAAATCGCTTT--GCTGAGA---
TGCTGGTAATTTGTAACTTT--------------A-------------------------
---CCCCAGCCACTTTGCCCCAACCTTGTGCTC-ACA-GAAGCA-----TGTGT-----T
-GTATGGAATCAAGGTTTAAGGGATTTAGGGC------AGGACGTG-CCTTGTTAACAAA
ATGTTTAC-AAGCAATATGCTTGGTAAAAG--TCATCGCCATTCTCTAG--------TCT
CAATAAACCAGGGGCACAATACACTGT---------------------------------
--GAAAAGCCACA-GGGACCTCTGCCTTGGAAAGCT-G---------------GGTATTG
TCCAGGGTTTCTCCCCG-TGTGATAGTCTGAAATATGGCCTCGTGGGATGAG--AAAGTC
CTGACTGTCCCCCAGCCCGACAC-------------------------------------
-------CCGTAAAGGGTCTGTGTTGAGGTGGATTAGTAAAAGAGGAAAGCCT-------
---------CTTGCAGCTGAGAT-AGAGGAAGGCCACTGTCTCCTGCCTGCCCCTGGG--
---------AACTAAATGTCTCTGTATAAAACCCGATTGCA-------------------
-------------CATTTGTTCAATT--CT--GAAATAGGAGAAAACCTGCCCTATGGCA
GGAGGTGAGACATGCTGGCA------------GCAGTGCTGCTTTGTTATTCTTTACTTC
ACTGAG-ATGTT--TGGGC-AGAGAGAAACATAAATCTGGCCTACATGCA-CATCCAGGC
ATAGTA-CCTATCCTTGAACT--TAATTACCACAC------AGA--TTCTTTTGCTCACA
TCTATTCTCTCTATTATCACCCTTCTCTCTATTA----TCACC------CTGCTCTTCTA
CC----GAATTC-----TTCTTGCTAAAATAATGAAAATAATAATCAATAAAAACTGAGG
GAACTC-AGAGACTGGTGCCAGT----------------GCAGGTCCTTGATATGCTGA-
-GTACCGGTCTCCTGGGCCCAC--TGTTGTTCCTCTATACTTTGTCTCTATGTCT-TATT
TCTTTT-CA-CA-GTCTCTCA-TCCCACCTAATGAGATATACTCA----CAGG-TATGGA
-GGGGCAGG-----CCACCCTTTC-
>9-134082576_RM10_3LTR
--TGTAGGGGAAAGGAAGAGAGATCAGACT--GTTA-CTGTGTCTATGGAGAAA----AG
GAAGCCATAAGAAACTCC-TTTTGATCTGTACTGAGAAAAATTGTTCTGCTTTGAGA---
TGCTGTTAACCTGTAACTTT--------------A-------------------------
----------------GCCCCAGCCCTGTGCTC-ACA-GAAACA-----TGTGC-----T
-GTATTGAATCAAGGTTTAAGGCATTTAGGGG-TGTGCAGGGTCTG-CAATAT-AACAAT
ATGTTTGC-AGGCAGTATGCTTGGTAAAAG--TCATCACCATTCTCC-------------
--ATTCTCTATTAACACGATGCACTG----------------------------------
--AGGAAAACCCCAGGGACCTCTGCCTGAGAAAACC-TG--------------GGTGTTG
TGCAAGGTTTCCCCCCACTGAGACAGCCTGAGATATGTCCTTGTGGGAAGGG--AAAGAT
CTTACTGTCCCCCAGCCCAACGC-------------------------------------
-------CTATAAAGGGTTTGTGCTGAGGAGGATTAGTAAAAGAGGAAGGCCTC------
---------TTTGTGGTTGAGATAAGAGGAAGGCCTCTGTTTCCTGCATGTCCCTGGG--
---------AATGGAATGTCTTGGTGTAAAGTC---------------------------
----------GACCATTCATTCTATT--CT--GAGATAGGAG-AAAACTGCCCTATGGCT
GGAGGCGAGATATGCCAGCA------------GTGATACTGCTTTGTTACTCTTTGCTAC
ACTGAG-ATGTT--TGGGT-AAAGAGAAACATAAATCTAGCCCACGTGCA-CATCCGGGC
ACAGTA-CCTTTCCTTGAACT-------------------------------TATTTATG
CGTCTTATTATT------------------------------------------------
------------------------------------------------------------
--ATTT---------------------------------ATGCATCTTAT----------
---------------------------------------TATTATTTATGCGTCT-TATT
TCTTTT-CT-CA-GTATCTCGTCTCCACCTGATGGGAAATACCCA----CAGG-TGTGGA
-AGGGGAGG-------CCCCCTTC-
>X-70801763_RM10_3LTR
--TGTGGGGAAAAGAAAGAGAGATCAGACT--GTTA-CTGTGTCTATGTAGAAAG---AA
GTAGACATAAGAGACTCCATTTTGTTCCGTACTAAGAAAAATTCTTCTGCCTTGAGA---
TGCTATTAATCTGTAACCCT--------------A-------------------------
----------------TCCGCAACCCTGTGCTT-GCA-GAGACA-----TGTGC-----T
-GTGTTTACTCAAGGCTTAATGGATTTAGGGC-TATGCAGGATGTG-CTTTGTTAAACAA
GTGCTTGA-AGGCAGTGTGCTTGTTAAAGG--TCATCACCATTCTCTAA--------TCT
CATGTACCCAGGGACACAATGCACTGT---------------------------------
--GGAAGGCCACA-CGGACCTCTGCCTAGGAAGCCA-----------------GCTATTG
TCTAAGGTTTCTCCCCA-TGTAATAGTCTGAGATATGGCCTCGTGGGACAGG--AAAGAC
GTGACTGTCCCCCAGCCCGACAC-------------------------------------
-------CTATAAAGGGTCTGTGCTGAGGAGGATTAGTAAAAGAGGAAGGCCAC------
---------TTTGCAGTTGAGATAAGAGGAAAGCATCTGTCTCCTGCTCGTCCCTGGGC-
----AA-----TGGAATGTCTCAGTGTAAAACCTGATTGTA-------------------
-----------------TGTTCTATTTACT--GAGATAGGAG-AAAATCGTCTTAGGGCT
GGAGGTGAGACATGCTGGTG------------ACAGTACTG--------CTCTTTAATGC
ACCAAG-ATGTT--TATGT------------------------ATGTGCA-CATCAAAGC
ACAGCACCTTTTTCTTAACCT--TGTTTATGACAC----AGAGA---CATT-TGTTCACT
TGTT---CTGCT------GACCCTCTCCCCACTA----TTACC------CTATTGTCCTG
CC------ACAT-CC--CCCTCTCCGAGCTGGTAAAGATAATGATCAATAAATACGGAGG
GAACTC-AGAGACTGGTGCCGGT-------------------------------------
---------CCCCTGGGCCCAC--TTTTCTTTCTCTATACTTTGTCTCTGTGTCT--CTT
TCTTTT-CT-CA-GTCTCTCA-TCCCACCTGACGAGAAACACCCA----TAGGTTGTGGA
-GGGGCTGG-------CCCCCTTCA
>Y-1303034_RM10_3LTR
--TATAGAGAAAAGAAAGAGAGATCAGAGT--ATTA-CTGTGTCTATGTAGAAAG---AA
GTAGACATAAAATACTCCATATTGTTCTATACTAAGAAAAATTTTCCTGCCTTGAGA---
TGTTGTTAATCTGTAACACT--------------A-------------------------
----------------GCCCCAACTCTGTGCTT-GCA-GAGACA-----CGTGC-----T
-GTGTTGACTCAAGGTTTAATGGCTTTAGGAC-TATGCAGGATGTG-CTTTGTTAAA-AA
GTGCCTGA-ATGCAGTACGCTTGATAAAAG--TCATCACCATTCTCTAA--------CCT
CCAGTACCCAGGGACACAAGACGCTGC---------------------------------
--AGAAGGCCACAGGGGACCTCTGCCTGGGAAAGCC-A---------------GGTATTG
TCCAAGGTTTCTTCCCA-TGTGATAGCCTGAGATATGGCCTCATGGGAAGGG--GAAGAT
CTGACTGTCCCCCAGCCCCATAC-------------------------------------
-------CTATAAAGGGTCTGTGCTGAGGAGAATTAGTAAAAGAGGAAGG----------
-----CCTCTTTGCAGTTGTGGTAAGAGGAA-------GTCTCCTGCTTGTCCCTGGGC-
----AA-----TGGAATGTCTCGCTGTAAAACTCGATTGTA-------------------
-----------------TGTTCTATTTACT--GAGATAGGAG-AAAATCACCTTAAGGCT
GGAGGTGAGACCTGCTGGCG------------GCAATACTG--------CTCTTTATTGC
ACTGAG-ATATT----TGT-ATATGTTTGTATA-----------CGTGCA-CATCAAGGC
ACAGCA-CCTTTTCTTAACCT--TGTTTATGATGC----AGAGA---CCTT-TGTTTACA
TGTTTTCCTGCT------GACCTTCTCCTCATTA----TTACC------CTATTGTCCTG
CC------ACAT-CC--CCCTCTCTGAGATGGTAGAGATAATGATCAATAAATACTGAGG
GAACTC-AGAGACCAGTGCTGGC----------------ATGGGTCC-CTGTATGCTCA-
-GCACTGGTCCTCTGGGCCCAC--TTTTCTTTCTCTATACTTTGTGTC--------TCTT
TCTTTT-CT-CA-GTCTCTCG-TCCCACCTGACAAGAAACACCCA----CAGG-TGTGAA
-GGTGCAGG-----CCACCCCTTCA
>19-38931352_RM10_3LTR
--TGTGGGGAAAAGAAAGAGATATCTGACT--GTTA-CTGTGTCTGTGTAGAAAG---AA
GTAGACATAAGAGAC-CAATTTTTTTCTGTACTAAGAGAAATTCTTCTGCCTTGAGA---
TGCTGTTAATCTGTAACCTT--------------A-------------------------
----------------GCCCCAGCCCCGTGCTT-GCA-GAGACG-------TGC-----T
-GTGTTGACTCAAGGTTTAATGGATTTAGGGC-TGTGCAGGATGTG-CTTTGTTAAAAAA
GTGCTTGA-AGGCAGTATGCTTGTTAAAAG--TCATCACCATTCTCTAA--------TCT
CAAGTACCCAGGGACACAATACACTGC---------------------------------
--TGAAGGCCGCA-GGGACCTCTGCCTAGGAAAGTC----------------AGGTATTG
TCCAAGGTTTCTCCCCA-TGTGATTGCCTGAGATATGGACTCCTGGGAAGAG--GAAGAC
CTGATCATCCCCCAGTCTGACAC-------------------------------------
-------CGGTAAAGGGTCTGTGCTGAGGAGGATCAGTGAAAGAGGAAGGCCTC------
---------TTTGCAGTTGAGATAAGAGGAAGGCACCTGTCTCCTGCTTATCCCTGGG--
---------AATGGACTGTCTTTGTGTAAAACCCTATTGTA-------------------
-----------------TATTTTATTTACC--GAGATAGGAG-AAAACAGCCTTAAGGCT
GGAGGTGAGAGGTGCTAGTG------------GCAATACTG--------ATCTTTAATGC
ACCCAG-ATGTT--TGTGTAAG------------------------TGCA-CATCAAGGC
ACAGCA-CTTTCTCTTAACCT--TGTTTATGACAC----AGAGA---CCTT-TGTTTACA
TGTTTTCCTGCT------GACCCTCTGCCCA------------------CTATTACCCTA
TT-----------------------------------GTAATGATCAATAAATACTGCGG
GAACTC---AGATCAGTGCCAGCACTTGTCCGTATGCTGGCTTGTCCTCCTTATGCTGA-
-GCGCTGGTCCCCTGGGTCCAC--TTTTCTTTCTCTATACTTTGTCTCTGTGTCT--CCT
TCTTTT-CT-CAAGTCTCTCA-TTCCACCTGACGAGAAACACCCA----CAGG-TGGGG-
-GGGGCAGG-----CCACCCCTTCA
>1-40686996_RM10_3LTR
--TGTGGGGAAAAGAA----AGATCAGACT--GTTA-CTGTGTCTATATAGAAAG---AA
GTAGACATAAGAGACTCCATTTTGTTCCGTA-------------------TTTGAGA---
TGCTGTTAATCTGTGACCCT--------------A-------------------------
----------------CCCCCAACCTTGTCCTT-GCAAGAGACA-----TATGC-----T
-ATGGTGACTCAAGGTTTAAAGGATTTTGGGC-TGTGCAGGCTGTG-CTTTGTTAAACAA
GTGCCTGA-AGGCAGCTTGTTGGTTAAAAG--TCATCACCATTCTCTTA-------ATCT
CAAGTACACAGGGACAC-GCACACTGC---------------------------------
--CAAAGGTCACA-GGGACCTCTACCTAGGAAAGCT----------------AGGTATTG
TCCAAGGTTTCTCCCCA-TGTGATAGTCTGAAATATGGCCTCGTGGGATGGG--AAAGAC
CTGATTGTCCCCCGGCCTGACAC-------------------------------------
-------CCGTGAAGGGTCTGTGCTGAGGAGGACCGGTACAAGTGGAAAGAAGGCCTCTT
GGCGGTTG-TTGGCAGTTGAGAT-AGAGAAAAGCATCTGTCTCCTGCCCGTCCCTGGGC-
---------AATGGAACATCTCGGTATAAAACCAGATTGTA-------------------
-----------------TGTTCTGTTTACT--GAGAAAGGAG-AAGACCGCCTTAGGACG
AAAGGCAGGACTTGCTAGT-------------GCAATGCTG--------CTCTTTATGCA
CTAAAA-AGGTT--TATGG-AGATGTTTACATA-------------TTCA-TATCAAGGC
ACAGCA-CTTTTCCTTAAACT--TATTCATGTCAC----AGAGA---TCTT-TATTCATA
TGTCTTACTGCT------GACTTTCTCCCTACAA----TGATT------CTATTATCCTG
CC------ACTT-CC--TTTCCTTTAAGAGGGTAAAGATAATTATCGATAAATACTAAGG
GAACTC-AGAGAACGGTGCCAGC----------------GTGGGTCCTCTGTATGCTGA-
-GTGCCGGTCCCCTGGGCCCAC-TTTTTCTTCCTCTATACTTTGTCTCTGTGTCT-CATT
TCTTTT-CT-CAAGTCTCTCT-TTCCACCTAACGAGAAACGCCCA----CAGG-TGTGGA
-GGGGCAGG-----CCACCCCTTCA
>10-69302515_RM10_3LTR
--TGTGGGGAAAAGAAAGAGAGATCAGATT--GTTA-CTGTGTCTAATTAGAAAA---AG
GAAGACAAAAGAAACTACATTTTGATCTGTGCTAAGAAAAATTGTTCTGCTTTGAGA---
TGCTGTTAACCTGTAACTCT--------------T-------------------------
----------------GTCCCAGCCCTGTGCTC-ACA-AAAACA-----TGTGC-----T
-GTATTGACTCAAGGTTTAATGGATCTAGGGC-TGTGCAGGATGTGCCTTTGTTAAAAAT
GTTTTTGC-AGGCAGTATGCTTGGTGAAAG--TCATCGCCATTCTCCAT--------TCT
TGATTAACCAGGGACACAGTGCACTGT---------------------------------
--GGAAGGCCGCA-GGGACCCCTGCCCAAGAAAGCC-TG--------------GGTATTG
TCC-AGGTTTCTCCCCGCTGAGACAGCCTGAGATATGGACTCGTGGGAAGGG--AAAGAC
CGTAGAGCCCCCCAGCCTGACAC-------------------------------------
-------CTGTAAAGGGTCAGTGCTGAGGAGTATTAGTGAAAGCGGAAGG----------
-----CCTCTATGCAGTTGAGATAAGAGGAAGTCACCTGTCTCCTGCATGTCCCTGGG--
---------AATGGAATATCTTGGTGTAAAATCCAACTGTA-------------------
-----------------CATTCTATT--CT--AAGATAGGAG-AAAACCGCCTTATGACT
GGAAGCGAGACATCATGGCA------------GCAGTACTGCTCTGTTCCTCTTTACTGC
ACTGAG-GTGTT--AATGT-AAGGTTAAACATAAATCTAGCCTATGTGCA-CATCCGGGC
ACAGCA-CCTTTTCTTCAACT--TATTTATGACAC------AGA---GTCTTTGCTCACA
TGTTTTTCTGCT------GACCCTCTACCCACCT----TCACC------CTATAGCCCTG
CC------ACATTCC---CCTTGATGAGATAGTAGAGACAGTGATGAATAAATACTGAGG
GAACTC-AGAGACCAGTGCCGGT----------------GCAGGTCCTCACT-TGCTGA-
-GCGCGGGTCCCCTGGGCCCAC--GTTTCTTCCTCTATACTTTGTCTCTGTGTCG-TATT
TCTTTT-CT-CA-GTCTCTCGTCTTCACCTTGCGAGAAATACCCA----CAGG-TGTGGA
-GGGGAAGG-------CTCCCTTCA
>11-68823164_RM10_3LTR
--TGTGGGGAAAAGAA----AGATCAGACT--GTTA-CTGTGTCTATATAGAAAG---AA
GTAGACATAAGAGACTCCATTTTGTTCTGTA-------------------TTTGAGA---
CGCTGTTAATCTGTGACCCT--------------A-------------------------
----------------CCCCCAACCTTGTCCTT-GCAAGAGACA-----CGTGC-----T
-ATGGTGACTCAAGGTTTAAAGGATTTTGGGC-TGTGCAGGGTGTG-CTTTGTTAAACAA
GTGCCTGA-AGGCAGCTTGCTGGTTAAATG--TCATCACCATTCTCTTA-------ATCT
CAAGTACCCAGGGATAC-GCACACTGC---------------------------------
--CAAAGGTCGCA-GGGACCTCTGCCTAGGAAAGCT----------------AGGTATTG
TCCAAGGTTTCTCCCCA-TGTGATGGTCTGAAATATGGCCTCGTGGGAAGGG--AAAGAC
CTGATCGTCCCCCAGCCTGACAC-------------------------------------
-------CCGTGAAGAGTCTGTGCTGAGGAGGACTAGTACAAGAGGAAAGAAGGCCTCTT
GGCGGTTG-TTGGCAGCTGAGAT-AGAGAAAAGCATCTGTCTCCTGCCCGTCCCTGGGC-
---------AATGGAACATCTCAGTATAAAACCCGATTGTA-------------------
-----------------TGTTCTGTTTACT--GAGAAAGGAG-AAAACCGACTTAGGGCA
AAAGGTGGGACTTGCTAGT-------------GCAATGCTG--------CTCTTTATGCA
GTAAAA-AGGTT--TATGG-AGATGTTTGCATA-------------TGCA-TATCAAGGC
ACAGCA-CTTTTCCTTAAACT--TATTCATGTCAC----AGAGA---ACTT-TATTCATA
TGTCTTACTGCT------GACTTTCTCCCTACAA----TGATC------CTATTATCCTG
CC------ACTT-CC--TTTTCTTTAAGATGGTGAAGATAACTATCAATAAATACTAAGG
GAACTC-AG---------------------------------------------------
---------------GGCCCAC-TTTTTCTTTCTCTATACTTTGTCTCTGTGTCT-CATT
TCTTTT-CT-CAAGTCTCTCG-TTCCACCTAACGAGAAACACCCA----CAGG-TGTGGC
-GGGGCAGG-----CCACCCCTTCA
>Y-4397664_RM10_5LTR
--TGTGGGGAAAAGGAAGAGAGATCAGCCT--GTTA-CTGTGTCTATATAGAAAG---AA
GTAGACATAAGAGACTCCATTTTGTTCTGTA-------------------TTTGAGA---
TGCTGTTAATCTGTGACCCT--------------A-------------------------
----------------CCCCCAACCTTGTCCTTTGCAAGAGACA-----TGTGT-----T
-GCGGTGACTCAAGGTTTAATGGATTTTGGGC-TATGCAGGATGTGTCTTTGTTAAACAA
ATGCCTGA-AGGTAGCTTGCTGGTTAAAAG--TTATCACCATTCTCTTA-----A--TTT
CAACTACCCAGAGACAC-GTACACGGC---------------------------------
--CAAAGGTCGCA-GGGACCTCTGCCTAGGAAAGCT-A---------------GGTATTG
TCTAAGGTTTCTCCCCA-TGTGATAGACTGAAA---------------------------
------------------------------------------------------------
------------------------------------------------------------
------------------------------------------------------------
------------------------------------------------------------
------------------------------------------------------------
---------------------------------CTATGCTG--------CT---------
---AAA-AGGTT--TATGG-AGATGTTTGCATA-------------TGCA-TCGCAAGGC
ACAGCA-TTTTGCTTTGAACT--TATTCATGTCAC----AGAGG---TGTT-TGTTCATA
TGTCTTACTGCC------GATTTCCTCTTTTTTC--TTTGATC------CTATTGTCCTG
CC------ACTC-CC--CTGTCTTTAAGATGGTAAAGATAATTATCAATAAATACTAAGG
GAACTC-AGAGACCAGGGCCGGC----------------GTGGGTCCTCTGTAAGCTGA-
-GCGCCGGTCCCCTGTGCCCCA-CTTTTCTTTCTCTATACTTTGTCTCTGTGTCT-TATT
TCTTTT-CT-CAAGTCTCTCA-TTCCACCTTACGAGAAACACCCA----CAGG-TGTGGA
-GGGGCAGG-----CCACCCCTTCA
>5-185615250_RM10_5LTR
--TGTGGGGAAAAGGAAGAGAGATCAGCCT--GTTA-CTGTGTCTATATAGAAA------
GTAGACATAAGAGACTCCATTTTGTTCTGTA-------------------TTTGTGA---
TGCTGTTAATCTGTGACCCT--------------A-------------------------
----------------CCCCCAACCTTGTCCTTTGCAAGAGACA-----TGTGT-----T
-GCGGTGACTCAAGGTTTAATGGATTT-GGGC-TGTGCAGGATGTGTCTTTGTTAAACAA
ATGCCTGA-AGGTAGCTTGCTGGTTAAAAG--TTATCACCATTCTCTTA-----A--TTT
CAACTACCCAGAGACAC-GTACACGGC---------------------------------
--CAAAGGTCGCA-GGGACCTGTGCCTAGGAAAGCT-A---------------GATATTG
TCTAAGGTTTCTCCCCA-TGTGATAGACTGAAA---------------------------
------------------------------------------------------------
------------------------------------------------------------
------------------------------------------------------------
------------------------------------------------------------
------------------------------------------------------------
---------------------------------GTATGCTG--------CT---------
---AAA-AGGTT--TATGG-AGATGTTTGCATA-------------TGCA-TCTCAAGGC
ACAGCA-TTGTCCTTTGAACT--TATTCATGTCAC----AGAGG---TGTT-TGTTCATA
TGTCTTACTGCC------GATTTCCTCTTTTTTC--TTTGATC------CTATTGTCCTG
CC------ACTC-CC--CTGTCTTTAAGATGGTAAAGATAATTATCAATAAATACTAAGG
GAACTC-AGAGACCGGGGCCAGC----------------GTGGGTCCTCTGTAAGCTGA-
-GCGCCGGTCCCCTGGGCCCCCGCTTTTCTTTCTCTATACTTTGTCTCTGTGTCT-TATT
TCTTTT-CT-CAAGTCTCTCG-TTCCACCTTACGAGAAACACCCA----CAGG-TGTGGA
--GGGCAGG-----CCACCCCTTCA
>14-1690984_RM10_5LTR
--TGTAGGGAAAAGAAAGAGAGATCAGACT--GTGA-CTGTGTCTATGAAGAAAG----G
GAAGACATAAGAAACTCCATTTTGACCTGTGCCCTGAACAATTGCTTTGCCCTGAGA---
TGCTGTTAATCTGTAACTTT----------------------------------------
----------------GCCCCAACCTTGAGCTC-ACA-GAAACA-----TGTGT-----T
-GTATGGAATTAAGGTTTGAGGGATCTGGGGC-TGTGCAGGATGTG-TCTTGTTAACAAA
ATGTTTAC-AGGCAGTATGCTTGGGAAAAG--TCATCGCCATTCTCCAG--------TCT
CAATAAACCAGGGGCGCAATGCTCTGC---------------------------------
--GGAAAGCTGCA-GGGACCTCTGCCCTGGAAAGCT----------------GGGTGTTG
CCCAGTATTGTCCA----CGTGATAGCCTGAGATACGGCCTCATGGGATGGG--AAAGAC
CTGACTGTCCCCCAGCCCGACAC-------------------------------------
-------CCGTGAAGAGTCTGTGCTGAGGAGGATTAGTAAAAGAGAAAGGCCT-------
---------CTTGCAGTTGAGAT-AGAGGAAGGCCACTGTCTCCTGCCTGCCTCTGGG--
---------AACTGAATGTCTCAGTATAAAACCCGATTGTA-------------------
-----------------CATTTGTTCAATTCTGAGATAGGAGAAAACCCCCCCTGTGGTG
GGAGGTGAGACATGTTGGCA------------GCAATGCTGCTCTGTTATTCTTTACTCC
ACTGAG-ATGTT----TGGTGGAGAAAAGCATAAATCTGGCCTACGTGCA-TATCCAGGC
ATAGTA-CCTTCCCTTGAACT--TATTTGTGACAC------AGA--TTCCTTTGCTCACA
TGTTTTCTTGCT------GGCCTTCTCCCAACTA----TCACC------CTGCTCTCCTG
CC------GCATTCC---TCTTGCTGAGATAGTGAAAATAGTAATTAACAAATACTGAGG
GAACTC-AGAGACCGGTGCCGGT----------------GCAGGTCCCCCGTATGCTGA-
-GCTCCGGTCCCCTGGACACAC--TTTTCTTTCTCTATACTTTGTCTCTTTGTCT-TATT
TCTTTT-CT-CA-GTCTCTGG-TCTTTCCTGACAGGAAATACCCA----CAGG-TGTGGA
-GGAGCAGG-----GCACCCCTTCA
>14-1690984_RM10_3LTR
--TGTAGGGAAAAGAAAGAGAGATCAGACT--GTTA-CTGTGTCTATGACGAAAG----G
GAAGACATAAGAAACTCCATTTTGACCTGTGCCCTGAACAATTGCTTTGCCCTGAGA---
TGCTGTTAATCTGTACCTTT----------------------------------------
----------------GCCCCAACCTTGAACTC-ACA-AAAACA-----TGTGT-----T
-GTATGGAATCAAGGTTTAAGGGATCTAGGGC-TGTGCAGGACGTG-CCGTGTTAACAAA
ATGTTTAC-AGGCAGTATGCTTGGGAAAAG--TCATCACCATTCTCCAG--------TCT
CAATAAACCAGGGGCACAATGCTCTGC---------------------------------
--GGAAAGCTGCA-GGGACCTCTGCCCCGGAAAGCC-G---------------GGTATTG
TCCGAGGTTTCTCTCCA-TGTCATAGTCTGAAATATGGCCTCGTGGG-ATGGGAAAGACC
TGACCGCCCCCCCCGCCCGACAC-------------------------------------
-------CCGTGAAGAGTCTGTGCTGAGGAGGATTAGTAAAAGAGAAAAGCCT-------
---------CTTGCAGTTGAGAT-AGAGGAAGGCCTCTGTCTCCTGCCTGCCCCTGGGA-
----A------CTGAATATCTCAGTATAAAACCTGATTGTA-------------------
-------------CATTTGTTCAAAT--CT--GAGATAGGAGAAAAGCTGCCCTGTGGCA
GGAGGTGAGACATGTTGGCA------------GCAATGCTGCTCTGTTACTCTTTACTCC
ACTGAG-ATGTT----TGGTGGAGAAAAGCATAAATCTGGCCTACGTGCA-TATCCAGGC
ATAGTA-CCTTCCCTTGAACT--TATTTGTGACAC------AGA--TTCCTTTGCTCACA
TGTTTTCTTGCT------GACCTTCTCCCCACTA----TCACC------CTGCTCTCCTG
CT------GCATTCC---TCTTGCTGAGATAGTGAAAACAGTAATTAACAAATACTGAGG
GAACTC-AGAGACCGGTGCCGGT----------------GCAGATCCTCTGTATGCTGA-
-GCGCCGGTCTCCTGGGCCCAC--TTTTCTTTCTCTAAACGTTGTCTCTGTGTCT-TATT
TCTTTT-CT-CA-GTCTCTTG-TCCTGCCTGACAAGAAATAC-CA----CAAG-TGTGGA
-GGGTCTGG-----CC---------
>15-77505562_RM10_3LTR
--TGTGGGGAAAAGAAAGAGATATCAGACT--GTTA-CTGTGTCTATGTAGAAAG---AA
GTAGACATAAAAGACTCCATTTTGTTCTGTACTAAGAGAAATTCTTCTGCCTTGAGA---
TGCTGTTAATCTGTAACCCT--------------A-------------------------
----------------GCCCCAACCCTGTGCTT-GCA-GAGACA-----TGTGC-----T
-GTGTTGACTCAAGGTTAAATGGATTTAGGGC-TGTGCAGGATGTG-CTTTGTTAAAAAA
GGGCTTGA-AGGCAGTATGCTTGGCAAAAG--TCATCACAGTTCTCTAA-----A-----
-------------------TACACTGC---------------------------------
--TGAAGGCTGCA-GGGACCTCCGCCTAGGAAAGCC-A---------------GGTATTG
TCCAAGGTTTCTCCCCA-TGTGATAGCCTGAGTTATGGCCTCATGGGAAGGG--AAAGGC
CTGACCGTCCCCCAGCCCAACAG-------------------------------------
-------CCGTAAAGGGTCTCTGCTGAGGAAGATTAGTGAAAGAGGAAAGCCAC------
---------TTTGCAGTTGAGATAAGAGGAAAGCATCTGTCTCCTGCTTGTCCCTGGG--
---------AATGGAACATCTTGGTGTAAAACGTGATCGTA-------------------
-----------------CATTTTATTTATT--GCAATAAGAG-AAAACCGCCTTATGGCT
AGAGGTAAGACATGCTGGCG------------GCAATACTG--------CTCTTTAATAC
ACCGAG-ATGTT--TGTGT-AAAGTCAAACATAAATCTGGCCTACCTGCA-CATCAAGGC
ATAGCA-CCTATCCTTAAACT--TATTTATGACAG----AGAGA---TCTT-TGCTCACA
TGTTTTCCTGCT------GACCCTCTCCCCACCA----TTACC------CTATAGTCCTG
CC------ACATTCC---CCTCTGCGAGATGGTAGAGATAGTGATCAATAAATACTGAGG
GAACTC-AGAGACCAGTGCCGGC----------------ACGGGTCCTCTGTATGCTGA-
-GCGCCGGTCCCCTGGGCCCAC--TGTTCTTTCTCCATACTTTGTCTCCGTGTCT-TATT
TCTTTTTTT---AGTCTCTTG-TCCCACCTGACAAAAAATACCCA----CAGG-TGTGGA
-GGGGCTGG-------CCCCCTTCA
>19-34033398_RM10_5LTR
--TGTGGGGAAAAG----AGAGATCAGACT--GTTA-CTGTGTCTATGTAGAAAG---AA
GTAGACATAAGAGACTCCATTTTGTTCTGTACTAAGATAAATTCTTCTGCCTTGAGA---
TGCTGTTAATCTGTAATCCT--------------A-------------------------
----------------GCCCCAACCCTGTGCTC-ACA-GAAACA-----TGTGC-----T
-GTGTTGACTCAAGGTTTAATGGATTTAGGGC-TATGCAGGATGTG-CTTTGTTAAAAAA
GTGCTTGA-AGGCAGTATGCTTGTTAAAAG--TCATCACCATTCTCTAA--------TCT
CAAGTACCCAGGGACACAATACACTGT---------------------------------
--GGAAAGCCGCA-GGGACCTCTGCCTAGGAAAGCC-A---------------GGTATCA
--CAAGGTTTCTCTCCA-TGTGATAGCCTGAGATATGGCCTCATGGGAAGGG--AAAGAC
CTGACCATCCCCGAGTCCGACAC-------------------------------------
-------CTGTAAAGGGTCTGTGCTGAGGAGGATTAGTGAAAGAGGAAGG----------
-----TCTCTTTGCAGTTGAGATAAGAGGAAGGCATCTGTCTCCTGCTTGTCCCTGGGC-
---------AATGGAATGTCCCAGTGTAAAACCCAGTTGTATGTTCTATTTACTGAGATA
GGAGAAAACCACTCATATGTTCTATTTACT--GAGATAGAAG-AAAACTGCCTTAGGGCT
GGAGGTGAGACATGCTAGCA------------GCAATACTG--------CTCTTTAATGC
ACCGAG-ATGTTTGTATAC--------------------------GTGCA-CATCAAGGC
ACAGCA-CCTTTCCTTAAACT--TATTTGTGACAC----AGAGA---TCTT-TGTTCACA
TGTTTTCCTGCT------GACCCTCTCCCCACTA----TTACC------CTATTGTTCTG
CC------ACAT-CC--CCCTCTCCAAGATGGTAGAGATAATGATCAATAAATACTGAGG
GAACTC-AGTAACCAGTGCTGGC----------------GTGGGTCCTCCATATGCTGA-
-GTGCCAGTCCCCTGGGCCCAC--TTTTCTTTCTCTATACTTTGTCTCTGTGTCT--CTT
TCTTTT-CT-CATGTCTCTCA-TCCCACCTGATGAGAAACATCCA----CAGG-TGTGGA
-GGGGCAGG-----CCACCCCTTCA
>19-40045249_RM10_5LTR
----TAGGGAAAAGAAAGAGAGATCAGACT--GTTA-CTGTGTCTATGTAGAAA----CG
GAAGACATAAGAAGTTCCATTTTGATCTGTA-CTAAGAAAATTGTTTTGCCTTGAGA---
TGCTGTTGATCTGTAACTTT--------------A-------------------------
----------------ACTCCAACCCTGTGCTC-ACA-GAAACA-----CGTGC-----T
-GTATGGAATCAAGGTTTAAGGGATCTAGGAC-TGTGCAGGATGTG-CCTTGTTAGCAAT
ATGTTTAC-AGGCAGTATGCTTGGTAAAAG--TCATCGCCATTCTCCAT--------TTT
CGATTAACCAGGGCCACAATGAATGGT---------------------------------
--GGAAAGCCACA-GGGACCTCTGCCCAAGAAAGCC---------TG------GGTATTG
TCCAAGGTTTCCCCTCATTGAGACAGCCTGAGATATGGCCTCATGGAAAGGG--AAAGAC
CTGACTGTCCCCCAGTCCGACAC-------------------------------------
-------CCATAAAGGGTTTGTGCTGAGGAGGATTAGTAAAAGAGGGAGGCTT-------
---------CTTGTGGTTGAGATAAGAGGAAGGCCTCTGACTCCTGCATGTCTCTGGG--
---------AACAGAATGTCTCAGTGTAAAACCCAATCGTA-------------------
----------------------------TTCCGAGATAGGAG-AAAACCGCCCTGTGGCT
GGAGGC--GATATGCTGGCG------------GCAATGCTACTCTGTTACTGTTTGCTAC
ACTGAG-ACGTT--TGGGC-AGAGAGAAGCATAAATCTGGCTTACGCACA-CATCCGGGC
ACAGTA-CCTTCCCTTGAACT--TATTTGTAACCC------AGA--TTCCTTTGCTCACA
TGTTTTCCTGCT------GACCTTCTCCCCTCTA----TGACC------CTGCTCTCCTG
CC------GCATTCC---CTTAGCCGAGATAGTGAAATTACTAATCAATAAATACTGAGG
GAACTC-AGAGACTGGGGCCGGT----------------GCGGGTCCTCTGTATG-----
-GCACCAGTCCCTTGGACCCCA-CTGTTCTTTCTCTATACTTTGTCTCTGTGCCT-TATT
TCTTTT-CTCC--GTCTCTCA-TCCCGCCTGACGAAAAATACCCA----CAGG-TGTGGA
-GGGGCTGG-------CCCCCTTCA
>19-40045249_RM10_3LTR
--TGTAGGGAAAAGAAAGAGAGATCAGACT--GTTA-CTGTGTCTATGTAGAAA----CG
GAAGACATAAGAAGTTCCATTTTGATCTGTA-CTAAGAAAATTGTTTTGCCTTGAGA---
TGCTGTTGATCTGTAACTTT--------------A-------------------------
----------------ACTCCAACCCTGTGCTC-ACA-GAAACA-----CGTGC-----T
-GTATGGAATCAAGGTTTAAGGGATCTAGGAC-TGTGCAGGATGTG-CCTTGTTAACAAT
ATGTTTGC-CGGCAGTATGCTTGGTAAAG---TCATCGCCATTCTCCTT--------TCT
CGATTAACCAG-GACACAATGCACTGC---------------------------------
--GGAAAGCCGCA-GGGACCTCTGCCCAAGAAAGCC---------TG------GGTATTG
TCCAAGGTT-CCCCCCACTGAGACAGCCTGAGATATGGCCTCGTGGGAAGGG--AAAGAC
CTGACCGTCCCCCAGCCTGACAC-------------------------------------
-------ACATGAAGGGTTTGTGCTGAGGAAGCCT-------------------------
---------CTTGCGGTTGAGATAAGAGGAAGGCCTCTGACTCCTGCATATCCCTGGG--
---------AACAGAATGTCTCGGTGTAAAACCTGATCATA-------------------
-----------------CATTCATTCTATTCCGAGATAGGAG-AAAACCGCCCTGTGGCT
GGAGGC--GATATGCTGGCG------------GCAATGCTGCTCGCTTACTCTTTGCTAC
ACTGAG-ACGTC--TGGAT-GGAGAGAAGCATAAACCTGGCTTAGGCACA-CATCCGGGC
ACAGTA-CCTTCCCTTGAATT--TATATGTAACCC------AGA--TTCCTTTGCTCACA
TGTTTTCCTGCT------GACCTTTTCCCCACTA----TCACC------CTGTTCTGTTG
CC------GCATTCC---TTTAGCCGAGATAGTGAAAATAGTAATCAATAAATACTGAGG
GAACTCAAGAGACTGGGGCCGGT----------------GCGGGTCCTCCGTATGCTGA-
-GTGCCAGTCCCCTGGGCCCAC--TGTTCTTTCTCTATACTTTGTCTCTGTGCCT-TATT
TCTTTT-CT-CT-GCCTCTCG-TCCCGCCTGACGTGAAATACCCA----CAGG-TGTGGA
-GGGGCTGG-------CCCCCGTCA
>19-40113702_RM10_3LTR
--TGTAGAGA----AAAGAGAGATCAGACT--GTTA-CTGTGTCTATGTAGAAA----AG
GAAGACATAAGAAGTTCCATTTTGATCTGTA-CTAAGAAAATTGTTTTGCCTTGAGA---
TGCTGTTGATCTGTAACTTT--------------A-------------------------
----------------ACTCCAACCCTGTGCTC-ACA-GAAACA-----TGTGC-----T
-GTATGGAATCAAGGTTTAAGGGATCTAAGAC-TGTGCAGGATGTG-CCTTGTTAACAAT
ATGTTTAC-AGGCAGTATGCTTGGTAAAG---TCATCGCCATTCTCCAT--------TCT
CGATTAACCAGGG-CACAATGCACTAC---------------------------------
--GGAAAGCC-CA-GGGACCTCTGCCCAAGAAAGCC----------G------GGTATTG
TCCAAGGTT-CCCCCCACTGCGACAGCCTGAGATATGGCCTCGTGGGAAGGG--AAAGAC
CTGACCGTCCCCCAGCCTGACAC-------------------------------------
-------ACATGAAGGGTTTGTGCTGAGGAAGCCT-------------------------
---------CTTGCGGTTGAGATAAGAGGAAGGCCTCTGACTCCTGCATATCCCTGGG--
---------AACAGAATGTCTCGGTGTAAAACCTGATCATA-------------------
-----------------CATTCATTCTATT-CGAGATAGGAG-AAAACCGCCCTGTGGCT
GGAGGC--GATATGCTGGCG------------GCAATGCTGCTCGCTTACTCTTTGCTAC
ACTGAG-ACGTC--TGGAT-GGAGAGAAGCATAAACCTGGCTTAGGCACA-CATCCGGGC
ACAGTA-CCTTCCCTTGAATT--TATATGTAACCC------AGA--TTCCTTTGCTCACA
TGTTTTCCTGCT------GACCTTCTCCCCACTA----TCACC------CTGTTCTGTTG
CC------GCATTCC---ATTAGCCGAGATAGTGAAAATAGTAATCAATAAATACTGAGG
GAACTCAAGAGACTGGGGCCGGT----------------GCGGGTCCTCCGTATGCTGA-
-ATGCCGGTCCCCTGGGCCCAC--TGTTCTTTCTCTATACTTTGTCTCTGTGCCT-TATT
TCTTTT-CT-CT-GCCTCTCG-TCCCGCCTGACGAAAAATACCCA----CAGG-TGTGGA
-GGGGCTGG-------CCCCCGTCA
>2-128199_RM10_5LTR
--TGAAGGGAGAAGAA----AGATCAGACT--GTTA-CTGTGTCTATGTAGAAAG----G
GAAGACATAAGAAATTTCATTTTAACCTGTACCTTGAACAATTGCCTTGCCCTGAGA---
TGCTGTTAATCTGTAACTTT--------------G--------------CCCCAGCCA--
------------CTTTGCCCCAACTTTGAGCTC-ACA-AAAAC-------GTGT-----T
-GTATGGAATCAAGGTTTAAGGGATCTAGGGC-TGTGCAAGACATG-CCTTGTTAACAAA
ATGTTTAC-AAGCAGTATGCTTGGTAAAAG--TCATCACCATTCTCTAG--------TCT
CAATAAACCAGGGGCACAATGCACTGT---------------------------------
--GGAAAGGCACA-GGGACCTCTGCCCTGGAAAGCC-G---------------GGTATCG
TCCAAGCTTTCTCCCCA-TGTGATAGTCTGAAATATGGCCTTGTGGGATGAG--AAAGAC
CTGACCATCCCCCAGCCTGACAC-------------------------------------
-------CCGTAAAGGGTCTGTGCTGAGGTGGATTAGTAAAAGAGGAAAGCCT-------
---------CTTGCAGTTGAGAT-ACAGGAAGGCCACTGTCTCCTGCCTGCCCCTGGG--
---------AACTGAATGTCTTGGTATAAAACCCAATTGTA-------------------
-------------CATTTGTTCAATT--CT--GAGATAGGAGAAAAACCGCCCTATGGCG
GGAGGTAAGACATGTTGGCA------------GCAATGCCGCTTTGTTATTCTTTACTCC
ACTGAG-ATGTT--TGGGC-AGAAAGAAACATAAATCTGGCCTACGTGCA-CATCTAGGC
ATAGTA-CCTCCCCTTGAACT--TAATTATGACAC------AGA--TTCTTTTGCTCACA
TGTTTTTTTCCT------GACCTTCTCCTTATTA----TCACC------CTGCTCTCCTA
CC------GCGTTCC---TCTTGCTGAGATACTGAAAATAAT----AATAAAAACTGAGG
GAACTC-AGAGACCGGTGCCAGT----------------GCAGGTCCTTGGTATGCTGA-
-GTGCCAGTCTCCTGGGCCCAC--TGTTGTTTCTCTATACTTTGTCTCCGTGTC------
---TTT-CT-CA-GTGTCGTG-TCCCACTTGATGAGATATACCCA----CAGG-TGTGGA
-GGGGCAGG-----CCACCCCTTCA
>1-10286182_RM10_3LTR
--TGTAGGGAAAAGAAACAGAGATCAGACT--GTTA-CTGTGTCTATGTAGAAA----AG
GAAGACATAAGAAACTCCATTTTGATCTGTA-CTAACAAAATTGTTTTGCCTTGAGA---
TGCTGTTAATCCGTAACTTT--------------A-------------------------
----------------GCCCCAACCCTGTGCTC-ACA-GAAACA-----TGTGC-----T
-GTGTGGAATCAAGGTTTAAGGGATCTAGGAC-TGTGCAGGATGTG-TCTTGTTAACAAT
ATATTTGT-AGGTAGTATGCTTGGTAAAAG--TCATCACCATTCTCCAT--------TCT
CAATTAACCAGGGGCACAATGCACTGA---------------------------------
--GGAAAGCTGCG-GGGACCTCTGCCCAAGAAAGCC-----------TG----GGTATTG
TCCAAGGTTTCCCCCCACTGAGACAGCCTGATATATGGCCTTGTGGGAAGGG--AAAGAC
CTGACTGACCCCCAGCCCAACAC-------------------------------------
-------CCATAAAGGGTCGGTGCTGAGGAGGATTAGTAAAAGAGGAAGGCCT-------
---------CTTGCGGTTGAGATAAGAGGAAGGCCTCCATCTCCTGCATGTCCCTGGG--
---------AACAGAATGTCTCAGTGTAAAATGCGATCATA-------------------
---------------TATTCATTATATTCT--GAGATAGGAG-AAAGCCGCCCTGTGGCT
GGAGGAGAGATATGCTGGTG------------GCAATGCTGCTCTGTTACTCTTTGCTAC
ACTGAG-ATGTT--TGGGT-GGAGAGAAGCATAAATCTGGCCTATGTGCA-CATCCAGGC
ATAGTA---CTTATTTGAACT--TATTTGTGACAT------AGA---TTCC-TCTGCTCA
TGTTTTCCTGCT------GACCTTCACCCCACTA----TCACC------CTGTTCTCCTG
CT------GCAT-CC--CCCTTGCCGAGATAGTGAAAATAGTAATCAATAAATACGGAGG
GAACTC-AGAGACTGGTGCCGGT----------------GCAGGTCCTCCATAAGCTGA-
-GCGTCAGTCTCCTGGGCCCAC--TGTTCTTTCTCTATATTTTGTCTCTGTGTCT-TATT
TCTTTT-CT-CA-GTGTCTCA-TCCCACCTGATGAGAAATACCCA----CAGG-TGTGGA
-GGAGCAGG-----CCACCCCTTCA
>2-153989612_RM10_5LTR
--TGTGGGGAAAAGAAAAAGAGATCAGACT--GTTA-CTGTGTCTATATAGAAAG---AA
GTAGACATAAGAGACTCCATTTTGTTCTGTA-------------------TTTGAGA---
TGCTGTTAATCTGTGACCCT--------------A-------------------------
----------------CCCCCAACCTTGTCCTT-GCAAGAGACA-----TGTGC-----T
-GTGGTGACTCAAGGTTTAACGGATTTTGGGC-TGTGCAGGTTGGG-CTTTGGTAAACAA
GTGCCTGA-AGGCAGTATGCTTGTGAAAAG--TCATCACCATTCTCTTA-----A--TCT
CAAGTACCCAGGGACACC------------------------------------------
-----------------------------------------------------TACACTG
CCAAAGGTCC------------ATAAGAGGAAAGAAGGTCTC------------------
------------------------------------------------------------
------------------------------------------------------------
---------TTGACAGTTGAGAT-ATAGAAAAGCATCTGTCTCCTGCCCATCCTTGGGC-
---------AATGGAACATCTTGGTGTAAAACCGGATTGTA-------------------
-----------------TGTTCTGTTTACT--GAGAAAGGAG-AAAACCACTTTAGGGCT
GAAGGTGGGACGTGCTAGCC------------GCAATGTTG--------CTCTTTATGCA
CTAAAA-AGTTT--TATGG-AGATGTTTGCATA-------------TGCA-TACCAAGGA
ACAGCA-CCTTTCCTTAAACT--TATTCATGTCAC----AGAGA---TCTT-TATTCATA
TATCTTACTGTT------GACCTTCTCCCTATGA----TGATC------CTATTATCCTG
CC------ACTT-CC--CTTTTTCTAAGATGGTAAAGGTAATGATCAATAAATACTGAGG
GAATTC-AGAGACTGGTGCCCGC----------------GTGGGTCCTCTGTATGCTGA-
-GTGCCAGTCCCCTGGGCCCAC-TTTTTCTTTCTCTATACTTTGTCTCTGTGTCT-CATT
TCTTTT-CT-TAAGTCTCTCA-TTCCACCTAACGAGAAACGCCCA----CAGG-TGTGGA
-GGGGCAGG-----CCACCCCTTCA
>5-50825197_RM10_3LTR
--TGTGGGGAAAAGAA--AGAGATCAGACT--GTTA-CTGTGTCTATATAGAAAG---AA
GTAGACATAAGAGACTCCATTTTGTTCAGTA-------------------TTTGAGA---
TGCTGTTAATCTGTGACCCT--------------A-------------------------
----------------TCCCCAACCTTGTCCTT-GCAAGAGACA-----CGTGC-----T
-GTGGTGACTTAAGGTTTAATGGATTTTGGGC-TGTGCAGGGTGTG-CTTTGTTAAACAA
GTGCCTGA-AGGCAGTATGCTTGTGAAAAG--TCATCACCATTCTCTTA-------ATCT
CAAGTACCCAGGGACAC-GTACACTGC---------------------------------
--CAAAGGTCGCA-GGGACCTCTGCCTAGGAAAGCT----------------AGGTATTG
TCCAAGGTTTCTCCCCA-TGTGATAGTCTGAAATATGGCCTCGTGGGAAGGG--AAAGAC
CTGATCGTCCCCCAGACTGACAC-------------------------------------
-------CCGTGAAGGGTCTGTGCTGAGGAGGACTAGTATAAGAGGAAAGAAGGCCTC--
---------TCGGCAGTTGAGAC-AGAGAAAAGCATCTATCTCCTGCCCGTCCCTGGGC-
---------AATGGAACATCTCAGTGTAAAACCCGATTGTG-------------------
-----------------TGTTCTGTTTACT--GAGAAAGGAG-AAAACCGCCTTAGGGGG
GAAAGTGGGCCGTGCTAGCG------------GCAATGCTG--------CTCTTTATGCA
CTAAAA-AAGTT--TATGG-AGATGTTTGCATA-------------TGCA-TATCAAGGC
ACAGCA-CTTTTCCTTAAACT--TATTCATGTCAC----AGAGA---TCTT-TATTCATA
TGTCTTACTGCT------GACCTTCTCTCTACCA----TGATC------CTATTATCCTG
TC------ACTTCCC---TTTTTCTAAGATGGTAAAGATAATGATTAATAAATACTGAGG
GAACTC-AGAGACCGGTGCCTGC----------------ATGGGTCCTCTGTATGCTGA-
-GCGCCGGTCCCCTGGGCCCAC-TTTTTCTTTCTCTATACTTTGTCTCTGTGTCT-CATT
TCTTTT-CT-CAAGTCTCTCG-TTCCACCTAACGGGAAACGCCCA----CAGG-TGTGGA
-GGGGCAGG-----CCACCCCTTCA
>7-113701216_RM10_5LTR
--TGTGGGGAAAAGAAAGAAAGATCAGACT--GTTA-CTGTGTCTATATAGAAAG---AA
GTAGACATAAGAGACTCCATTTTGTTCTGTA-------------------TTTGAAA---
TGCTGTTAATCTGTGACCCT--------------A-------------------------
----------------CCCCTAACCTTGTCCTT-GCAAGAGACA-----TGTGC-----T
-GTGGTGACTCAAGGTTTAAAGGATTTTGGGC-TGTGCAGGGTGTG-CTTTGTTAAACAA
GTGCCTGA-AGGCAGTATGCTTGTGAAAAG--TCATCACCATTCTCTTA-----A--TCT
CAAGTACTCAGGGACAC-GTTCACTGC---------------------------------
--CAAAGGTTGCA-GGGACCTCTGCCTCGGAAAGCT-A---------------GGTATTG
TCCAAGGTTTCTCCCCA-TGTGATAGTCTGAAATATGGCCTCGTGGGAAGGG--AAAGAC
CTGATCGTCCCCCAGCCTGACAC-------------------------------------
-------CCGTGAAGGGTCTGTGCTGA---GGACTAGTATAAGAGGAAAGAAGGCCTC--
---------TTGGCAGTTGAGAC-AGAGAAAAGCATCTGTCTCCTGCCTGTCCCTGGGC-
---------AATGGAACATCTCGGTGTAAAACCCGATTGTA-------------------
-----------------TGTTCTGTTTACT--GAGAAAGCAG-AAAACTGCCTTAGGGCG
AAAGGTGGGACTTGCTAGC-------------GCAGTGCTG--------CTCTTTATGCA
CTAAAA-AGGTT--TATGG-AGATGTTTACATA-------------TGCA-TATCAAGGC
ACAGCA-CTTTTCCTTAAACT------TATGTCAC----AGAGA---TCTT-TATTCATA
TGTCTTACTGTT------GACCTTCTCCCTACGA----TGATC------CTATTATCCTG
CT------ACTTCCC--TTTTTTGTAAGATGGTAAAGATAATTATCAATAAATACTGAGG
GAACTC-AGAGACCAGTGCCTGC----------------GTGGGTCCTCTGTATGCTGA-
-GCGCCGGTCCCCTGGGCCCAC-TTTTTCTTTCTCTATACTTTGTCTCTGTGTCT-CATT
TCTTTT-CT-CAAGTCTCTTG-TTCCACCTAATGAGAAACGCCCA----CAGG-TGTGGA
-GGGGCAGG------CACCCCTTCA
>7-113701216_RM10_3LTR
--TGTGGGGAAAAGAA----AGATCAGATT--GTTA-CTGTGTCTGTATAGAAAG---AA
GTAGACATAAGAGACTCCATTTTGTTCTGTA-------------------TTTGAAA---
TGCTGTTAATCTGTGACCCT--------------A-------------------------
----------------CCCCCAACCTTGTCCTT-GCAAGAGAA------TGTGC-----T
-GTGGTGACTCAAGGTTTAAACGATTTTGGGC-TGTGCGGGGTGTG-CTTTGTTAAACAA
GTGCCTGA-AGGCAGTATGCTGGTTAAAAG--TCATCACCATTCTCTTA-------ATCT
CAAGTACCCAGGGACAT-GTACACTGC---------------------------------
--CAAAGGTCGCA-GGGACCTCTGCCTCGGAAAGCT----------------AGGTATTG
TCCAAGGTTTCTCCCCA-TATGATAGTCTGAAATATGGCCTCGTGGGAAGGG--AAAAAC
CTGATCGTCCCCCAGCCTGACAC-------------------------------------
-------CCGTGAAGGGTCTGTGCTGAGGAGGACTAGTACAAGAGGAAAGAAGGCCTC--
---------TTGGCAGTTGAGAT-ACAGAAAAGCATCTGTCTCCTGCCTGTCCCTGGGC-
---------AATGGAACATCTCGGTGTAAAACCCGATTGTA-------------------
-----------------TGTTCTGTTTACT--GAGAAAGGAGAAAA---CCCTTAGGGCG
AAAGGTGGGACTTGCTAGC-------------GCAATGCTG--------CTCTTCATGCA
CTAAAA-AGGTT--TATGA-AGATGTTTGCATA-------------TGCA-TATCAAAGC
ACAGCA-CTTTTCCTTAAACT------TATGTCAC----AAAGA---TCTT-CATTCATA
TGTCTTACTGCT------GACCTTCTCCCTACGA----TGATTCTATTACTATTATCCTG
CT------ACTTCCC--TTTTTTGTAAGATGGTAAAGATAATTATCAATAAATACTAAGG
GAACTC-AGAGACCCGAGCTGGC----------------ATGGGTCCTCTGTATGCTGA-
-GCACCGGTCCTCTGGGCCCAC-TTTTCCTTTCTCTATACTTTGTCTCTGTGTCT-CATT
TCTTTT-CT-CAAGTCTCTAG-TTCCACCTAACGAGAAACACTCA----CAGG-TGTGGA
-GGGGCAGG-----CCACCCCTTCA
>8-145352704_RM10_5LTR
--TGTGGGGAAAAGAAAGAGAGATCAGACT--GTTA-CTGTGTCTATATAGAAAG---AA
GTACACATAAGAGATTCCATTTTGTTCTGTA-------------------TTTGAGA---
TGCTGTTAATCTGTGACCCT--------------A-------------------------
----------------CCCCCAACCTTGTCCTT-GCAAGAGACA-----TGTGC-----T
-GTGGTGACTCAAGGTTTAATGGATTTTGGGC-TGTGCAGGGTGAG-CTTTGTTAAACAA
GTGCCTGA-AGGCAGTACGCTTGTGAAAAGTCTCAGCACCGTTCTCTTA-----T--TCT
CAAGTACCCAGGGACAC-GTCCACTGC---------------------------------
--TGAAGGTCGCA-GGGACCTCTGCCTAGGAAAGCT-A---------------GGTATTG
TCCAAGGTTTCTCCCCA-TGTGATAGTCTGAAATATGGCCTCGTGGGAAGGG--AAAGAC
CTGATCATCCCCCAGCCTGACAC-------------------------------------
-------CCGTGAAGAGTCTGTGCTGAGGAGGACTAGTATAAGAGGAAAGAAGGCCTC--
---------TTGGCAGTTGAGAT-AGAGAAAAGCATCTGTCTCCTGCCCGTCCCTGGGC-
---------AATGGACCATCTCATTGTAAAACCCGATTGTA-------------------
-----------------TGTTCTGTTTACT--GAGAAAGGAG-AAAACTGCCATAGGGCT
GAAGGTGGGACGTGCTAGCA------------GCAATGCTG--------CCCTTTATGCA
CTAAGA-AAGTT--TATGG-AGATGTTTGCATA-------------TGCA-TATCAAGGC
ACAGTA-CTTTTCCTTAAACT------TATGTCAC----AGAGA---TCTT-TTTTCATA
TGTCTTACTGCT------GACCTTCTCCCTATGA----TGATC------CTATTATCCTG
CC------ACTT-CC--CTTTTTCTAAGATGGTAAAGATAATGATCAATAAATACTGAGG
GAACTC-AGAGACCAGTGCCAGC----------------ATGGGTCCTCTGTATGCTAA-
-GCGCCAGTTCCCTGGGCCCAC-TTTTTCTTTCTCTATACTTTGTCTCT-----------
-------------GTCTCTCA-TTCCACCTAACAAGAAATGCCCA----CAGG-TGTGGA
-GGGGCAGG------CACCCCTTCA
>8-145352704_RM10_3LTR
--TGTGGGGAAAAGAAAAACAGATCAGACT--GCTA-TTGTGTCTATATAGAAAG---AA
GTACACATAAGCGATTCCATTTTGTTCTATA-------------------TTTGAGA---
TGCTGTTAATCTGTGACCCT--------------A-------------------------
----------------CCCCCAACCTTGTCCTT-GCAAGAGACA-----TGTGC-----T
-GTGGTGACTCAAGGTTTAATGGATTTTGGGC-TGTGCAGGGTGTG-CTTTGTTAAACAA
GTGCCTGA-AGGCAGTACGCTTGTGAAAAGTCTCAGCACCGTTCTCTTA-----A-----
---GTACCCAGGGACAC-GTCCACTGC---------------------------------
--TGAAGGTCGCA-GGGACCTCTGCCTAGGAAAGCT-A---------------GGTATTG
TCCAAGGTTTCTCCCCA-TGTGATAGTCTGAAATATGGCCTCGTGGGAAGGG--AAAGAC
CTGATCATCCCCCAGCCTGACAC-------------------------------------
-------CCGTGAAGGGTCTGTGCTGAGGAGGACTAGTATAAGAGGAAAGAAGGCCTT--
---------TTGGCCGTTGAGAT-AGAGAAAAGCA--TGTCTCCTGCCCGTCCCTGGGC-
---------AATGGACCAACTCAGTGTAAAACCCGATTGTA-------------------
-----------------TGTTCTGTTTACT--GAGAAAGGAG-AAAACCACCTTAGGGCT
GAAGGTGGGACGTGCTAGCA------------GCAATGCTG--------CTCTTTATGCA
CTAAAA-AGGTT--TATGG-AGATGTTTGCATA-------------TGCA-TATCAAGGC
ACAGTA-CTTTTCCTTAAACT------TATGTCAC----AGAGA---TCTT-TATTCACA
TGACTTACTGCT------GACCTTCTCCCTATGA----TGATC------CTATTATCCTG
CC------ACTTCCC---TTTTTCTAAGATGGTAAAGATAATGATCAATAAATACTGAGG
GAACTC-AGAGAGCAGTGCCAGC----------------GTGGGTCCTCTGCATGCTGA-
-GCACCGGTCCCCTGGGCCCAC-TTTTTCTTTCTCTATACTTTGTCTCTGTGTCT-CATT
TCTTTT-CT-CAAGTCTCTCA-TTCCACCTAACGAGAAATGCCCA----CACG-TGTGGA
-GGGGCAGG-----CCACCCCTTCA
>2-36923_RM10_5LTR
--TGTGGGGAAAAGAA--AGAGATCAGCCT--GTTA-CTGTGTCTATATAGAAAG---AA
GTAGACATAAGAGGCTCCATTTTGTTCTGTA-------------------TTGGAGA---
TGCTGTTAATCTGTGACCCT--------------A-------------------------
----------------CCCCCAACCTTGTCCTT-GCAAGAGACA-----TGTGC-----T
-CTGGTAACTCAAGATTTAATGGATTTTGGGC--GTGCAGGATGTGTCTTTGTTAAACAA
GCGCTTGA-AGGCAGCTTGCTGGTTAAAAG--TCATCACCATTCTCTTA-----A--TTT
CAACTACCCAGGGACAC-CTACATGGC---------------------------------
--CAAAGATTGCA-GGGATCTCTGCCTAGAAAAGCT-A---------------GGTATTG
TCCAAGGCTTATCCCCA-TGTGATAGGATGAAA---------------------------
------------------------------------------------------------
------------------------------------------------------------
------------------------------------------------------------
------------------------------------------------------------
------------------------------------------------------------
---------------------------------CAATGCTG--------CT---------
---AAA-AGGTT--TATGG-AGATGTTTGCATA-------------TGTA-TCTCAAGGC
ACAGCA-TTTTCCTTTAAACT--TATTCATGTCAC----AGAGA---TCCT-TGTTCTTA
TGTCTTACTGCT------GATTTCCTCCCTAAAA---ATGATC------CTATTGTCCTG
CC------ACTC-CC--TTATCTTTAAGATGGTAAAGATAATTATCTATAAATACTAAGG
GAACTC-AGAGACCGGTGCTGGC----------------GTGGGTCCTCTGTAAGCTGA-
-GCACTGGTCCCCTGGGCCCCG-CTTTTCTTTCTCTATACTTTGTCTCTCTGTCT-TATT
TCTTTT-CT-CAAGTCTCTCG-TTCCACCTAATGAGAAACACCCA----CAGG-TGTGGA
-GGGGCAGG-----CCACCCCTTTA
>3-22840244_RM10_5LTR
--TGTGGGGAAAAG----AGAGATCAGACT--GTTA-TTGTGTCTATGTAGAAAG---TA
GTAGACATAAGAGACCCCATTTTGTTCTGTAGTAAGAAAAATTCTTCTGCCTTGAGA---
TGCTGTTAATCTGTAACCCT----------------------------------------
----------------AGCCCCACCCAGTGCTT-GCA-GAGACA-----TGTGC-----T
-GTGGTGACTCAAGGTTTAATGGATTTGGAGC-TGTGCAGGGTGTG-CTTTGTTAAACAA
GTGCCTGA-AGGCAGCATGCTTGTTAAAAG--TCATCACCATTCTCTTA-----T--TCT
CAAGTGCCTAGGGACAC-AAACACTGC---------------------------------
--GGGAAAACCACAGGGACCTCTGCCTAGGAAAGCT-A---------------GGTATTG
TCCAAGGTTTCTCCCCA-TGTGATAGTCTGAAATATGGCCTCGTGGGAAGGG--AAAGAC
CTGATCGTCCCCCAGCCAGACAC-------------------------------------
-------CTGTAAAGGGTCTGTGCTGAGGAGGATTAGTAAAAGAGGAAAGAAGGCCTC--
---------TTGGCAGTTGAGAT-AGAGAAAGGCATCTGTCTCCTGCCCCTCCCTGGGC-
---------AATGGAACATCTTGGTGTAAAACCAGATTGTA-------------------
-----------------TGTTCTATTTACC--GAGATAGGAG-AAAACTGCCTTAGGGCT
GGAGGTTGAACGTGCTAGCGCTAGCG------GCAATGCTG--------CTCTTTATGCA
CTGAAA-ATGTT--TATGG-AGATGTTTGCATA-----------TACTCA-CATCAAAGC
ACAGCA-CTTTTCCTTAAATT--TATTCATGTCAC----AGAGA---TCTT-TATTCATA
TGTCTTACTGCT------GACCTTCTCCCTGCTA----TGACC------CTATTGTCCTG
CC------ACTTCCC--CTTTTTCTGAGATGGTAAAGATAATGATCAATGAATACCGAGG
GAACTC-AGAGACCGGTGAGGG-----------------GCAGGTCCTCTGTATGCTGA-
-GCG-TGGTCCCCTGGGCCCAC-TTTTTCTTTCTCTATACTTTGTCTCTGTGTCT-CATT
TCTTTT-CT-CAAGTCTCTCG-TTCCACCTGAGGAGAAACGATCA----CAGG-TGTGGA
-GGGACAGG-----ACACCCCTTCA
>3-53919281_RM10_5LTR
--TATAGGGAAAAGAAAGAGAGATCAGACT--GTTA-TTGTGTCTATGTAGAAA----AG
GAAGACATAAGAAACTTCATTTTGAACTGTACCTTGAACAATTGTTTTGTCCTGAGA---
TGCTGTTAATCTGTAACTTT----------------------------------------
----------------GCCCCAACCTTGAGCTC-ACA-GAAACA-----TGTGT-----T
-GTATGGAATCAAAGTTTAAGGGATCTAGGGC-TGTGCAGGATGTG-CCTTGTTAACAAA
ATGTTTAC-AGGCAGTATGCTTGGTAAAAG--TCATCGCCATTCTCCAG--------TCT
TGATAAACCAGGGGCACAATGCACTGT---------------------------------
--GGAAAGCCGCA-GGGACCTCTGCCCTGGACAGCC----------------AGGTATTG
TCCAAGGTTTCTCCCTA-TGTGATAGTCTGAAATATGGCCTTGTGGGATGGG--AAAGAC
CTGACTGTCACCCAGCCCGACAA-------------------------------------
-------CCGTGAAGGGTCTGTGCTGAGGAAGATTAGTAAAAGAGGAAAGCCT-------
---------CTTCCAGTTGAAATAAGAGGAAGGCCTCTGTCTCCTGCCTGCTCCTGGG--
---------AACAGAATGTCTCGGTATAAAACTCGATTGTA-------------------
-----------------TATTTGTTCAATTGTGAGATAGGAGAAAAACTGCCCTGTGGTG
GGAGGTGAGACATGTTGGCA-----------------GCTGCTTTGTTATTCTTTACTCC
ACTGAG-ATGTT--TGGGT-GGAGAGAAGCATAAATCTGGCCTAGGTGCA-CATCCAGGC
ATAGTA-CATTCCCTTGAACT--TATTTGTGAC--------GGAGATTCCTTTGCTCACA
---------GCT------GACCTTCTCCCCACTA----TCACC------CCGCTCTCCTG
CC------ACATTCC---TCTTGCTGAGATAGTGAAAATAGTAATCAATAAATACTAAGG
GAACTC-AGAGATTGATGCTGGT----------------GCGGGTCCTCTGTATGCTGA-
-GCACTGGTCCCCTGGGCCCAC--TCTTCTTTCTCTATACTTTGTCTC--TGTCT-TATT
TGTTTT-CT-CA-GTCTCTCG-TCCCACCTGACAAGAAATA--------CAGG-TGTGGA
-GGGGCAGG-----CCACCCCTTCA
>3-53919281_RM10_3LTR
--CATAGGGAAAAGAAAGAGAGATCGGACT--GTTA-TTGTGTCTGTGTAGAAA----AG
GAAGACATAAGAAACTCCATTTTGACCTGTACCCTGAACAATTGCTTTG-CCCGAGA---
TGCTGTTCATCTGTAACTTT----------------------------------------
----------------GCCCCAACCTTGAGCTC-ACA-GAAACA-----TGTGT-----T
-GTATGGAATCAAGGTTTAAGGGATCTAGGGC-TGTGCAGGATGTG-CCTTGTTAACAAA
ATGTTTAC-AGGCAGTATGCTTGGTAAAAG--TCATCGCCATTCTCCAG--------TCT
TGATAAACCAGGGGGACAATGCACTGC---------------------------------
--GGAGAGCCGCA-GGGACCTCTGCCCTGGACAGCC-A---------------GGTATTG
TCCAAGGTTATTTCCCA-TGTGATAGTCTGAAATATGGCCTCGTGGG--ATGA-GAAGGC
CTGACCGTCCCCTAGCCTGACAC-------------------------------------
-------TCGTGAAGGGTCTGTGCTGAGGAGGATTAGTAAAAGAGGAAAGCCT-------
---------CTTCCAGTTGAAATGAGAGGAAGGCCTCTGTCTCCTGCCTGCCCCAGGG--
---------AATTGAATGTCTTGGTATAAAACTCGATTGTA-------------------
-------------CATCTGTTCAATT--CT--GAGACGGGAGAAAAACCCCTGTGTGGCA
GGAGGCGGGACATGTTGGCA------------GCAATGCTGCTTTGTTATTCTTTACTCC
ACCGAG-ATGTC--TGGGT-GGAGAGAAACATAAATCTTGCCTACATACA-CATCCAGAC
A-----------------------------------------------------------
-----TCCTGCT-------------------------ATCACC------CTGCTCTCCTG
CC------ACATTCC---TCTTACTAAAATATTAAAAATAATAATCAATAAATACTAAGA
AAACTC-AGAGACTGGTGCTGGT----------------GCGAGTCCTCCATATGCGGA-
-ATGCCAGTCCCCTGGGCCCAC--TTTTCTTTCTCTATACTTTGTCTCTGTGTCT-TATT
TCTTTT-CT-CA-GTCTCTCG-TCCCACCTGATGAGAAATACCCA----CAGG-TGTGGA
-GGGGCAGG-----CCACCCTTTCA
>3-57268373_RM10_3LTR
--TGTAGGGAAAAGAAAGAGAGATCAGACT--GCTA-CTGTGTCTATGTAGAAA----AG
GAAGAC--AAGAAACTTCATTTTGACCTGTACCTTGAACAATTGCTTTGCCCTGAGA---
TGCTGTTAATCTGTAACTTT--------------A-------------------------
----------------GCCCCAACTTTGAGCTC-ACA-GAAACA-----TGTAT-----T
-GTGTGGAATCAAGGTTTAAGGGATCTGGGGC-TATGCAAGATGTG-CTTTGTTAACAAA
ATGTCTAC-AGGCAGTATGCTTGGTAAAAG--TCATCTCCATTCTCCAT--------TCT
CAATAAACCAGGGGCACAATGCACTGC---------------------------------
--GGGAAGCCACA-GGGACCTCTGCCCTGGAAAGCC----------------AGGTATTG
TCCAAGGTTTCTCCCCA-TGTGATAGCCTGCGATAAGGCCTTGTGGGATGGG--AAAGAC
CTGACCGGCCCCCAGTCTGACAT-------------------------------------
-------CCGTGAAGGGTCTGTGCTGAGGAGGATTAGTAAAAGAGGAAGGCCT-------
---------CTTGCAGTTGAGATAAGAGTAAGGCCTCTGTCTTCTGCCTGCTCCTGGG--
---------AATGGAATGTCTCGGTATAAAACCCGATTGTA-------------------
-----------------CATTTGTTCAGTTCTGAGATAGGAGAAAAACTGCCTTGTGGCA
GGAAGCGAGACATGTTGGCA------------GCAATGCTGCTTTGTTACTCTTTACTCC
ACTGAG-ATGTT--TGGGT-GGAGAAAAGCACAAATCTGGCCTACGAGCA-CATCTAGGC
ATAGTT-CCTTCCCTTGAACT--TATTTGTGACAC------AGA--TTCCTTTGCTCACA
TGTTTTCTTGCT------GACCTTCTCCCCACTA----TCACC------CTGCTCTCCTG
CT------GCATTTC---CCTTGCTGAGATAGTGGAAATAAT----AATAAATACTGAGG
GAACTC-AGAGACCAGTGATGGT----------------GCAGGTCCTCCATATGCTGA-
-GCGCAGGTCCCCTGGGTCCCC--TGTTCTTTCTCTATACTTTGTCTCTGTGTCT-TATT
TCTTTT-CT-CA-GTCTCTCA-TCCTACCTGAGGAGAAATACCCA----CAGG-TGTGGA
--GGCCTGG-------CCCCCTTCA
>4-24031085_RM10_5LTR
--TGTGGGGAAAAGAAAGAGAAATCAGCCT--GTTA-CTGTGTCTATATAGAAAG---AA
GTAGACATAAGAGACTCCATTTTGTCCTGTA-------------------TTTGAGA---
TGCTGTTAATCTGTGACCCT----------------------------------------
----------------ACCCCAACCTTGTCCTT-GCAAGAGACA-----TGTGC-----T
-GCAGTGACCCAAGGTTTAATGGATTTTGGGC-TGTGCAGGATGTGTCTTTGTTAAACAA
GTGCCTGA-AGGCAGCTTGCTGGTTAAAAG--TCATCACCATTCTCTTA-----A--TTT
CAACTACCCAGGGACAC-GTACACGGC---------------------------------
--CAAAGGTCACA-GGAACCTCTGCCTAGGAAAGCT-AGATATTGTAAAGCTAGATATTG
TCCAAGGTTTCTCCCCA-TGTGAAAGGCTGAA----------------------------
------------------------------------------------------------
------------------------------------------------------------
------------------------------------------------------------
------------------------------------------------------------
------------------------------------------------------------
--------------------------------GTAATGCT--------------------
---AAG-AGGTT--TATGG-AGATGTTTGCATA-------------TGCA-TCTCAAGGC
ACAGCA-TTTTCCTTTAAACT--TATTCATGTCAC----AGAGA---TTTT-TGTTCATA
TGTCTTACTGCC------GATTTCCTCCCTACAA----TGATC------CTATTGTCCTG
CC------ACTC-CC--TTATCCTTAAGATGGTAAAGATAATTATCAATAAATACTAAGG
GAACTC-AGAGACCGGTGCCGGC----------------GTGGGTCCTCTGTAAGCTGA-
-GCGCCGGTCCCCTGGGCCCCCGCTTTTCTTTCTCTATACTTTG------TGTCT-TATT
TCTTTT-CT-CAAGTCTCTCG-TTCCACCTAACGAGAAACACCCA----CAGG-TGTGGA
-GGGGCAGG-----CCACCCCTTCA
>5-178535818_RM10_3LTR
--TGTGGGGAAAAGAAAGAGAGATCAGCCT--GTTA-CTGTGTCTATATAGAAAG---AA
GTAGACAAAAAAAACTCCATTTG--TCTGTA--------------------TTGAGA---
TGCTGTTAATCTGTGACCCT--------------A-------------------------
----------------CCCCCAACCTTGTCCTT-GCAAGAGACA-----TGTGC-----T
-GCGGTGACTCAAGGTTTAATGGATTTTGGGC-TGTGCAGGATGTGTCTTTGTTAAACAA
GTGCCTGA-AGGCAGCTTGCTGGTTAAAAG--TCATCACCATTCTCTTA-----A--TTT
CAACTACCCAGGGACAC-GTACACGGC---------------------------------
--CAAAGGTCGCA-GGGACCTCTGCCTAGGAAAGCT-A---------------GGTATTG
TCCAAGGTTTCTCCCCA-TGTGATAGGCTGAA----------------------------
------------------------------------------------------------
------------------------------------------------------------
------------------------------------------------------------
------------------------------------------------------------
------------------------------------------------------------
--------------------------------GTAATGCT--------------------
---AAA-AGGTT--TATGG-AGATGTTTGCATA-------------TGCA-TCTCAAGGC
ACAGCA-TTTTCCTTTCAACT--TATTCATGTCAC----AGAGG---TTTT-TGTTCATA
TGTCTTACTGCC------GATTTCCTCCCTACAA----TGATC------CTATTGTCCTG
CC------ACTC-CC--TTATCTTTAAGATGGTAAAGATAATTATCAATAAATACTAAGG
GAACTC-AGAGACCGGTGCCAGC----------------GTGGGTCCTCTGTAAGCTGA-
-GCGCCGGTCCTCTGGGCCCCCGCTTTTCTTTCTCTATACTTTGTCTCTGTGTCT-CATT
TCTTTT-CT-CAAGCCTCTCG-TTCCACCTAACAAGAAACACCCA----CAGG-TGTGGA
-GGGGCAGG-----CCACCCCTTCA
>6-173407568_RM10_5LTR
--TGTAGGGAAAAGAAAAAGAGATCAGACT--GTTA-CTGTGTCTATGTAGAAAG----G
GAAGACATAAGAAATTCCATTTTGATCTGTACCTTAAACAAGTGCTTTG--CTGAGA---
TGTTGTTAATTTGTGACTTT--------------G--------------CCCCAGCCA--
------------CTCTGCCCCAACCTTGAGCTC-ACA-AAAACA-----TGTGT-----T
-GTATGGAATCAAGGTTTAAGAGATCTAGGGC-TGTGCAGGACGTG-CCTTGTTAACAAA
ATGTTTAC-AAGCAGTATGCTTGGTAAAAG--TCATCGCCATTCTCTAG--------TCT
CAATAAACCAGGGGCACAATGCACTGC---------------------------------
--GAAAAGCCGCG-GGGACCTCTGCCTTGGAAAGCT-G---------------GGTATTG
TCCAAGGTTTCTCCCCA-TGTGATAGTCTGAAATATGGTCTCATGGGATGAG--AAAGAT
CTCACCGTCCTCCAGCCCGACAC-------------------------------------
-------CCATAAAGGGTGTGTGCTGAGGTAGATTAGTAAAAGAGGAAAGCCT-------
---------CTTGCAGTTGAGAT-GGAGGAAGGCCACTGTCTCCTGCCTGCCCCTGGG--
---------AACTGAATGTCTCGGTATAAAACCCAATTGTA-------------------
-------------CATTTGTTCAATT--CT--GAGGTAGGAGAAAAACTGCCCTATGGCG
GGAGGTGAGACATGTTGGCA------------GCAATGCTGCTTTGTTATTCTTTACTCC
ACTGAG-ATGTT--TGGGC-AGAGAGAAACATAAATCTGGCACATGTGCA-CATCCAGGC
ATAGTA-CCTCCCCTTGAACT--TAATTGTGACAC------AGA--TTCCTTTGCTCACA
TGTTTTCTTGTT------GACCTTCTCCCTATTA----TCACC------CTGCTCTCCTA
CC------ACATTCC---TCTTGCTGAGATAATGAAAATAATAATCAATAAAAACTGAGG
GAACTC-AGAGACCAGTGCTAGT----------------GCAGGTCCTTGGTATGATGA-
-GTGCTGGTCTCCTGGGCCCAC--TGTTGTTTCTCTATACTTCATCTCTGTGTCT-TATT
TCTTTT-CT-CA-GTCTCTCG-TCACACCTAACAAGATAT-CCCA----CAGG-TGTCAA
-GGGGCAGG-----ACACCCCTTCA
>6-173407568_RM10_3LTR
--TGTAGGGAAAAGAAAGAGAGATCAGACT--GTTA-CTGTGTCTATGTAGAAAG----G
GAAGACATAAGAAATTCCATTTTGATCTGTACCTTAAACAATTGCTTTG--CTGAGATGT
TGTTGTTAATTTGTGACTTT--------------G--------------CCCCAGGCA--
------------CTCTGCCCCAACCTTGAGCTC-ACA-AATACA-----TGTGA-----T
-GTATGGCATCAAGGTTTAAGAGATCTAGGGC-TGTGCAGGACATG-CCTTGTTAACAAA
ATGTTTAC-AGGCAGTATGCTTGGTAAAAG--TCATCGCCATTCTCTAG--------TCT
CAATAGACCAGGGGCACAATGCACTGC---------------------------------
--GAAAACCTGCA-GCGACCTCTGCCTTGGAAAGCA-G---------------GGTATTG
TCCAAGGTTTCTCCCCA-TGTGATAGTCTGAAATATGTCCTCGTGGAATGAG--AAAGAC
CTGACCGTCCCCCAGACCGGCAC-------------------------------------
-------CCATAAAGGGTCTGTGCTGAGGTGGATTAGTAAAA------------------
-------------------------GAGGAAGGCCACTGTCTCCTGCCTGCCCCTGGG--
---------AACTGAATGTCTCGGTATAAAACCTGATTGTA-------------------
-------------CATTTGTTCAATT--CT--GAAATAGGAGAAAAACTGCCCTATGGCA
GGAGGCGAGACATGTTGGCA------------GCAATGCTGCTTTGTTATTCTTTACTCC
ACTGAG-ATGTT--TGGGC-GGAGAGAAACATAATTCTGGCCTACATGCA-CATCCAGGC
ATAGTA-CCTCCCCTTGAACT--TAACTGTGACAC------AGA--TTCCTTTGCTCACA
TGTTTTCTTGCT------GACCTTCTCCCTATTA----TCACC------CTGCTCTCCTA
CC------ACATTCC---TCTTGCTGGGATAAAGAAAATAATAATCAATAAAAACTGAGG
GAACTC-AGAGACCAGTGCCAGT----------------GCAGGTCCTTGGTATGCTGA-
-GTGCCAGTCTCCTGGGTCCAC--TGTTGTTTCTCTATACTTTGTCTCTATGTCT-TACT
TCTTTT-CT----GTCTCTCA-TCACACCTGATGAGATAT-CCCA----CAGG-TGTGGA
-GGGGCAGG-----CCACACCTTCA
>6-42073171_RM10_5LTR
--TGTGGGGAAAAGAAAGAGAGGTCAGACT--GTTA-CTGTGTCTATATAGAAAG---AA
GTAGACATAAGAGACTCCGTTTTGTTCTGTA-------------------TTTTAGA---
GGCTGTTAATCTGTGACTCT--------------A-------------------------
----------------CCCCCAACCTTGTCCTT-GCAAGAGACA-----TGTGC-----T
-GCAGTGACTCAAGGTTTAATGGATTTTGGGC-TGTGCAGGATGTGTCTCTGTTAAACAA
GTGCCTGA-AGGCAGCTTGCTGGTTAAAAG--TCATCACCATTCTCTTA-----A--TTT
CAACTACCCAGGGACAC-GTACACGGC---------------------------------
--CAAAGGTCACA-GGGACCTCTGCCTAGGAAAGCT-A---------------GGTATTG
TCCAAGGTTTCTCCCCA-TGTGATACACTGAAA---------------------------
------------------------------------------------------------
------------------------------------------------------------
------------------------------------------------------------
------------------------------------------------------------
------------------------------------------------------------
---------------------------------CAATGCTG--------CT---------
---AAA-AGGTT--TATGG-AGATGTTTGCATA-------------TGCA-TCTCAAGGC
ACAGCA-CTTTCCTTTAAACT--TATTCATGTCAC----AGAGG---TTTT-TGTTCATA
TGTCTTACTGCC------GATTTCCTCCCTACAA----TGATC------CTATTGTCCTG
CC------ACTC-CC--TTATCTTTAAGATGGTAAAGATAATTATCAATAAATACTAAGG
GAACTC-AGAGACCGGTGCCCGT----------------GTGGGTCCTCTGTAAGCTGA-
-GCGCCGGTCCCCTGGGCCCAC-TTTTTCTTTCTCTATACTTTGTCTCTGTGTCT-CATT
TCTTTT-CT-CAAGTCTCTCA-TTCCACCTAACGAGAAACACCCA----CAGG-TGTGGA
-GGGGCAGG-----CCACCCCTTCA
>7-167866285_RM10_5LTR
--TGTAGGGAAAAGAAAGAGAGGTCAGACT--GTTA-CTGTGTCTATGTAGAAA----AG
GAAGACATAAGAAACTCCATTTTGACCTGTACCCTGAACAATTGCTTTGCCCTGAGA---
TGCTGTTAATCTGTAATTTT----------------------------------------
----------------GCCCCAGCCTTGAGCTC-ACA-AAAACA-----TGTGT-----T
-GTGTGGAATCAAGGTTTAAGGGATCTAGGGC-TGTGGAGGATGTG-CCTTGTTAACAAA
ATGTTTAC-AGGCAGTGTGCTTGGTAAAAG--TCGTCGCCATTCTCCAT--------TCT
CGATAAACCAGGGGCACAACGCACTGC---------------------------------
--GGAGAGCCACA-GGGACCTCTGCCCTGGAAAGCC-G---------------GGTATTG
TCCAAGGTTTCTCCCCA-TGTGATAGCCTTAGATACGGCTTCGTGGGATGGG--AAAGAC
CTGACTGTCCCCCAGACCGAAAC-------------------------------------
-------CTGTGAAGGGTCTGTGCTGAGGAGGATTAGTAAAAGAGGAAGGCCT-------
---------CTTGCAGTTGAAATAAGAGGAAGGCCTCTGTCTCCTGCCTGCCCCTGGG--
---------AACTGGATGTCTCGGTATAAGACCCGATTGTA-------------------
-------------CATTTGTTCAATT--CT--GAGATAGGACCAATACTGCCCTGTGGCG
GGAGGCGAGACATGTTGGCA------------GCAATGCTGCTTTGTTATTCTTTACTCC
ACTGAG-ATGTT--TGGGT-GGAGAGAAGCATAAATCTGGCCTATGTGCA-CATCCAGG-
---GTA-CCTTCCCTTGAACT--TACTTGTGACAC------AGA--TTCCTTTGCTCACA
TGTTTTCTTGCT------GACCTCCTCCCCACTG----TCACC------CTGCTCTCCTA
CC------GCATTCC---ACTTGCTGAGATAGTGAAAATAGTAATTAATAAATACTGAGG
GAACTC-AGAGACCGGTGTCAGT----------------ACAGGTCCTCCGTATGCTGA-
-GTGCCGGTCCCCTGGGCCCAC--TGTTCTTTCCCTAGACTTTGTCTCTGTGTCT-TATT
TCTTTT-CT-CA-GTCTCTCA-TCCCGCCTGACGAGAACTACCCA----TAGG-TGTGCA
-GGGGCTGG-------CCCCCTTCA
>7-167866285_RM10_3LTR
--TGTAGGGAAAAGAAAGAGAGATCAGACT--GTTA-CTGTGTCTATGTAGAAA----AG
GAAGACATAAGAAACTCCATTTTGACCTGTACCCTGAACAATTGCTTTGCCCTGAGA---
TGCTGTTAATCTGTAACTTT----------------------------------------
----------------GCCCCAGCCTTGAACTC-ACA-AAAACA-----TGTGT-----T
-GTGTGGAATCAAGGTTTAAGGGATCTAGGGC-TGTGGAGGATGTG-CCTTGTTAACAAA
ATGTTTAC-AGGCAGTGTGCTTGGTAAAAG--TCGTCGCCATTCTCCAT--------TCT
CGATAAACCAGGGGCACAATGCACTGC---------------------------------
--GGAAAGCTGCA-GAGACCTCTGTCCTGGAAAGCC-G---------------GGTATTG
TCCAAGGTTTCTCCCCA-TGTGATAGCCTGAAATATGGTCTTGTGGGACGGG--AAAGAC
CTGACCGTCCCCCAACTCGACAC-------------------------------------
-------CCGTGAAGGGTCTGTGCTGAGGAGGATTAGTAA--------------------
-----------------------AAGAGGAAGGCCTCTGCCTCCTGCCTGCCCCTGGG--
---------AACTGAATGTCTCAGTTTAAAACCCGATTGTA-------------------
-------------CATTTGTTCAATT--CT--GAAATAGGAGCAATACTGCCCTGTGGCG
GGAAGCGAGACATGTTGGCA------------GCAATGCTGCTTTGTTATTCTTTACCCC
ACTGAG-ATGTT--T-GGT-GGAGAGAAGCATAAATCTGGCCTACGTGCA-CATCCAGGC
ATTGTA-CCTTCCCTTGAACT--TATTTGTGACCC------AGA--TTCCTTTGCTCACA
TGTTTTCTTGCT------GACCTTTTCCCCACTA----TCACC------CTGCTCTCCTT
CCCTGCTTGCATTCC---TCTTGCTGAGATAGTGAAAATAGTAATCAACAAACACTGAGG
GAACTC-AGAGACCGGTGCCAGT----------------GCAGGTCCTCCGTATGCTGA-
-GTGCTGGTCCCCTGGGCCCAC--TGTTCTTTCTCTAGACTTTGTCTCTGTGTCT-TATT
TCTTTT-CT-CA-ACCTCTCG-TCCCACCTGATGAGAAATACCCA----CAGG-TGTAGA
-AGGACTGC-------CCCCCTTCA
>7-168448009_RM10_5LTR
--TGTAGGGAAAAGAG----AGATCAGACC--ATTA-CTGTATCTACGTAGAAAG----G
AAAGACATAAGAAATTCCATTTTGACCTGTACCTTGAACAATTGCTTTG--CTAAGA---
TGACGTTAATTTGTAACTTT--------------G--------------CCCCAGCCA--
------------CTCTGCCCCAACTTTGAGCTC-ACA-AAAACA-----TGTGT-----T
-GTATGGAATCAAGGTTTA--------AGGGC-TGTGCAGGACATG-CCTTGTTAACAAA
ATGCTTAC-AAGCAGTATGCCTGATAAAAG--TCTTCGCCATTCTCTAG--------TCT
CAATAAACCAGAGGCACAATGTACTGT---------------------------------
--GAAAAGCTGCA-GGGACCTCTGCCTTGGAAAGCT-G---------------GGTATTA
TCCAAGGTTTCTCCCCA-TGTGATAGTCTGAAATATGGCCTCGTGGGATGAG--AAAGAC
CTGCCCATCCCCCAGCCCGACAC-------------------------------------
-------CCGTAAAGGGTCTGTGCCGAGGTGGATTAGTGAAAGAGGAAAACCT-------
---------CTTGCAGTTGAGTT-AGAGGAAGGTCACTGTCTCCTGCCTGCCCCTGGG--
---------AACCGAATGTCTAGGTATAAACCCCGATTGTA-------------------
-------------CATTTCTTCACTT--CT--GAGATAGGAGAAAAGCCGCCCTATGGCG
GGAGATGAGACATGTTGGCA------------GCAATGCTGCTTTGTTATTCTTTACTCC
ACTGAG-ATGTT--TGGGCAAGAAGGAAACACAAATCTGGCCTATGTGCG-CATCCAGGC
ATAGTA-CCTCCCCTTGAACT--TAATTATGACAT------TGA--TTCTTTTGCTCACA
T-TTTTTTTGCT------GACCTTCT---TATTA----TCACC------CTGCTCTCCTA
CC------ACATTTC---TCTTGCTGAGATAATGAAAATAAT----AATAAAGACTGAGG
GAACTC-AGAGACCGGTGCTGGT----------------GCAGGTCCTCCGTATGCTGA-
-GTATCGATCTCCTGGGCCCAC--TGTTGTTTCTCTATACTTTGTCTCTGTGTCT-TATT
TCTTTT-CT-CA-GTCATTCA-TCACACCTGATGAGATATACCCA----CAGG-TGTGGA
-GGGGCAGG-----CCACCCCTTCA
>8-75693912_RM10_5LTR
--TGTGGGGAAAAGAAAGAGAGATCAGCCT--GTTA-CTGTGTCTATATAGAAAG---AA
GTAGACATAAGAGACTCCATTTTGTTCTGTG-------------------TTTGAGA---
TGCTGTTAATCTGTGACCCT--------------A-------------------------
----------------CCCCCAACCTTGTCCTT-GCAAGAGACA-----TGTGC-----T
-GCGGTGACTCAAGGTTTAATGGATTTTGGGC-TGTGCAGGATGTGTCTTTGTTAAATAA
GTGCCTGA-AGGCAGCTTGCTGGTTAAAAG--TCATCACCATTCTCTTA-----A--TTT
CAACTACCCAGGGACAC-GTACACGGC---------------------------------
--CAAAGGTCACA-GGGACCTCTGCTTAGGAAAGCT-A---------------GGTATTG
TCCAAGGTTTCTCCCCA-TGTGATAGGCTGAA----------------------------
------------------------------------------------------------
------------------------------------------------------------
------------------------------------------------------------
------------------------------------------------------------
------------------------------------------------------------
--------------------------------GTAATGCT--------------------
---AAA-AGGTT--TATGG-AGATGTTTGCATA-------------TGCA-TCTCAAGGC
ACAGTA-GTTTCCTTTAAACT--TATTCACGTCAC----AGAGG---TTTT-TGTTCATA
TGTGTTACTGCC------GATTTCCTCCCTACGA----TGATC------CTATTGTCCTG
CC------ACTC-CC--TTATCTTTAAGATGGTAAAGATAATTATCAATAAATACTAAGG
GAACTC-AGAGACCGGTGCCGGC----------------GTGGGTCCTCTGTAAGCTGA-
-GCACCGGTCCCCTGGGCCCCTGCTTTTCTTTCTCTATACTTTGTCTCTGTGTCT-CATT
TCTTTT-CT-CAAGTATCTCG-TTCCACCTAACGAGAAACACCCA----CAGG-TGTGGA
-GGGGCAGG-----CCACCCCTTCA
>8-75693912_RM10_3LTR
--TGTGGGGAAAAGAAAGAGAGATCAGCCT--GTTAACTGTGTCTATATAGAAAG---AA
GTAGACATAAGAGACTCCATTTTGTTCTGTA-------------------TTTGAGA---
TGCTGTTAATCTGTGACCCT--------------A-------------------------
----------------CCCCCAACCTTGTCCTT-GCAAGAGACA-----TGTGC-----T
-GCGGTGACTCAAGGTTTAATGGATTTTGGGC-TGTGCAGGATGTGTCTTTGTTAAATAA
GTGCCTGA-AGGCAGCTTGCTGGTTAAAAG--TCATCACCATTCTCTTA-------ATTT
CAACTACCCAGGGACAT-GTACATGGC---------------------------------
--CAAAGGTCACA-GGGACTTCTGCCTAGGAAAGCT----------------AGGTATTG
TCCAAGGTTTCTCCCCA-TGTGATAGGCTGAA----------------------------
------------------------------------------------------------
------------------------------------------------------------
------------------------------------------------------------
------------------------------------------------------------
------------------------------------------------------------
--------------------------------GTAATGCT--------------------
---AAA-AGGTT--TATGG-AGATGTTTGCATA-------------TGCA-TCTCAAGGC
ACAGTA-GTTTCCTTTAAACT--TATTCATGTCAC----AGAGG---TTTT-TGTTCATA
TGTCGTACTGCC------GACTTCCTCCCTACGA----TGATC------CTATTGTCCTG
CC------ACTC-CC--TTATCTTTAAGATGGTAAAGATAATTATCAATAAATACTAAGG
TAACTC-AGAGACCGGTGCCGGC----------------GTGGGTCCTCTGTAAGCTGA-
-GCGCAGG-----TGGGCCCCCGCTTTTCTTTCTCTATACTTTGTCTCTGTGTCT-CATT
TGTTTT-CT-CAAGTCTCTCG-TTCCACCTAACGAGAAACACCCA----CAGG-TGTGGA
-GGGGCAGG-----CCACCCTTTCA
>X-2563839_RM10_5LTR
TATGTAGGGAAAAGAAAGAGAGATCAGACT--GTTA-CTGTGTCTATGTAGAAAG----G
GAAGATATAAGAAATTTCATTTTGACATGTACCCTGAACAATTGCTTTGCCCTGAGA---
TGCTGTTAATCTGTAACTTT--------------A--------------CCCCAGCCACG
TTGCCTCAACCTCTTTGCCCCAATCTTGAGCTC-ACA-AAATCA-----TGTGT-----C
-GTATAGAATCAAGGTTTAAGGGATCTAGGGC-TGTGCAGGATGTG-CTTTGTTAACAAA
ATGTTTAC-AAGCGGTATGCTTGGTAAAAG--TCATCGCCATTCTCTAG--------TCT
GGATAAACCGGAGGCACCACACACTGT---------------------------------
--GGAAAGCCGCA-GGGACCTCTGCCCTGGAAAGCC-G---------------GGTATTG
TCCAAGGTTTCTCCCCA-TGTGAGAGTCTGAAATATGGCCTCGTGGGATGAG--AAAGAC
CTGACCGTCCCCCAGTCTGACAC-------------------------------------
-------CTGTGAAGGGTCTGTGCTGAGGAGGATTAGTGAAAGAGGAAAGCCT-------
---------CTTGCAGTTGAGGT-AGAGGAAGGCCACTGTCTCCTGCCTGCCCCTGGA--
---------AACTAAATGTCTCGGTATAAAGCCCGATTGTA-------------------
-------------CATTTGCTCAATT--CT--GAGATGGGAGAAAAACTGCCCTGTGGCG
GGAGGTGAGACATGTTGGCA------------GCAATGCTGCTCTGTTATCCTTTGCTCC
ACTGAG-ATGCT--TGGGC-GGAGAGAAACACAAATCTGGCCGACGTGCA-CATCCAGGC
ATAGTA-TCTCCCCTTGAACT--TAATTATGACGC------AGA--TTCTTTTGCTCACA
GGTTTTCTTGCT------GACCTTCTCCCTGTTA----TCACC------CTGCTCTCCTG
CC------GCATTCC---TCTTGCTGAGATAATGAAAATAATAATCAATAAAACCTGAGG
AAACTC-AGAGACCGGTGCCGGT----------------GCAGGTCCTTGGTATGCTGA-
-GTGCCGGTCTCCTGGGCCCAC--TGTTGTTTCTCTATACTTTGTCTTTGTGTCT-TATT
TCTTTT-CT-CA-GTCTCTCG-TCCCACCTGACGAGATATACCCA----CAGG-TGTGGA
-GCGGCAGG-----CCGCCCCTTCA
>X-2563839_RM10_3LTR
--TGTAGGGAAAAGAAAGAGAGATCAGACT--GTTA-CTGTGTCTATGTAGAAAGGGAAG
ATATAAGTAAGAAATTTCATTTTGACATGTACCCTGAACAATTGCTTTGCCCTGAGA---
TGCTGTTAATCTGTAACTTT--------------G--------------CCCCAGCCACT
TTGCCCCAACCTCTTTGCCCCGACCTTGAGCTC-ACA-AAAACA-----TGTGT-----T
-GTATGGAATCAAGGTTTAAGGGATCTAGGGC-TGTGCAGGATATG-CTGTGTTAACAAA
ATGTTTAC-AAGCGGTATGCTTGGTAAAAG--TCATTGCCATTCTCCAG--------TCT
GGATAAACCGGAGGCACAATGCACTGT---------------------------------
--GGAAAGCCGCA-GGGACCTCTGCCCTGGAAAGCC----------------GGGTATTG
TCCAAGGTTTCTCCCCA-TGTGAGAGTCTGAAATATGGCCTTATGGGATGAG--AAAGAC
CTGACCGTCCCCCAGTCTGACAC-------------------------------------
-------CTGTGAAGGGTCTGTGCTGAGGAGGATTAGTAAAAGAGGAAAGCTT-------
---------CTTGCAGTTGAGGT-AGAGGAAGGCCACTGTCTCCTGCCTGCCCCTGGA--
---------AACTAAATGTCTCGGTATAAAACCCGATTGTA-------------------
-----------------CATTTGCTCAATTCTGAGATGGGAGAAAAACCGCCCTGTGGCG
GGAGGTGAGACATGTTGGCA------------GCAATGCTGCTCTGTTATCCTTTGCTCC
ACTGAG-ATGCT--TGGGC-GGAGAGAAACACAAATCTGGCCGACGTGCA-CATCCAGGC
ATAGTA-TCTCCCCTTGAACT--TAATTATGACGC------AGA--TTCTTTTGCTCACA
GGTTTTCTTGCT------GACCTTCTCCCTGTTA----TCACC------CTGCTCTCCTG
CC------GCATTCC---TCTTGCTGAGATAATGAAAATAATAATCAATAAAACCTGAGG
GAACTC-AGCGACCGGTGCCGGT----------------GCAGGTCCTTGGTATGCTGA-
-GTGCCGGTCTCCTGGGCCCAC---------------TGTTGTTTCTCTGAGTCT-TGTT
TCTTTT-CT-CA-GTTTCTCA-TCCCACCTGACGAGATATACCCA----CAGG-TGTGGA
-GCGGCAGG-----CCGCCCCTTCA
>9-126377233_RM10_5LTR
----TAGGGAAAAG----AGAGATCAGATT--GTTA-TTGTGTCTATGTAGAAA----AG
GAAGACGTAAGAAACTCCATTTTGATCTGTACCCTGAACCATTGTTTTGCCTTGAGA---
TGCTGTTAATCTGTAACTTT--------------A-------------------------
----------------GCCCCAATCTTGTGCTC-ACA-GAAACA-----TGTGT-----G
-GTATGGAATCAAGGTTTAAGGGATCTAGAGC-TGCACAGGATGTG-CCTTGTTAACAAT
ATGTTTAC-AGGCAGTGTGCTTGGTAAAAG--TCATCATCATTCTCCAT--------TCT
TGATTAACCAGGGGCACAGTGCACTGC---------------------------------
--AGAAAGTCACA-GGGACCTCTGCCCAAGAAAACC--------------TG-GGTACTG
TCCAAGGTTTCTCCCCACTGAGACAGCTTGAGATATGGCCTCTTGGGAAGGG--AAAGAC
CTGACTATCCCCCAGCCCAACAC-------------------------------------
-------CTGTAAAGGGTCTGTGCTGAGGAGGGTTAGTAAA-------------------
------------------------AGAGGAAGGCCTCTGTCTCCTGCATGCCCCTGGG--
---------AATAGAATGTCTCAGTATAAAACCCAATCGTA-------------------
-------------CATTTGTTCTATT--CT--GAGATAGGAG-AAAACCGTCGTGTGGCT
GGAGGCAAGATATGCTGGCG------------GCAATGCTGCTCTGTTACTCTTTACTAC
GCTGAG-ATGTT--TGGGT-GAATAAAAGCACAAATCTGCCCTAAGTGCA-CATTCAGGC
ATAGTACCCTCCCCTTGAACT--TATTTGTGACAC------AGAGTTCCTT-TGCTCACA
TGTTTTCTTGCT------GACCTTCTCCCTACTA----TCACC------CTGTTCTCCTG
CC------ACATTCC---CCTTGCTGAGATAGTGAAAATAGTAACCAATAAATACTGAGG
AAACTC-AGAGACCAGCGCTGGT----------------GCAGGTCCTCCGTATGCTGA-
-ACACCGGTCTCCTGGGCCCAC--TGTTCTTTCTCTATACTTTGTCTCT-------CTCT
TATTTT-CT-CA-GTCTCTTG-TGCCACCTCATGAGAAATACCCA----CAGG-TGTGGA
-GGGGCAGG-----TCATCCCTTCA
>9-126377233_RM10_3LTR
--TGTAGGAAAAAG--------ATCGGACT--GTTA-CTGTGTCTGTGTAGAAA----AG
GAAGACATAAGAAACTCCATTTTGATCTGTACCCCGAACAATTGTTTTGCCTTGAGA---
TGCTGTTAATCTGTAACTTT--------------A-------------------------
----------------GCCCCAACCTTGTGCTC--AAAGAAACA-----TGTGT-----G
-GTATAGAATCAAGGTTTAAGGGATCTAGGGC-TGTGCAGGATGTG-CCTTGTTAACAAT
ATGTTTAC-AGGCAGTATGCTTGGTAAAAG--TCATTGCCATTCTCCAT--------TAT
AGATTAACCAGGGGCACAATGCACTGC---------------------------------
--AGAAAGCCACA-GGGACCTCTGCCCAAGAAAGCC-------------TG--GGTACTG
TCCAAGGTTCCTCCCCACTGAGACAGCTTGAGATATGGCCTCTTGGGAAGGG--AAAGAC
CTGACCATTCCCCAGCCCGACAT-------------------------------------
-------CTGTAAAGGGTCTGTGCTGAAGAGGATTAGTAAAAGAGGAAGGCCT-------
---------CTTGCGGATGAGATAAGAGGAAGGCTTCTGTCTCCTACATGCCCCTGGG--
---------AATAGAATATCTCGGTATAAAACCCGATCGTA-------------------
----------------------CATTCATTCTGAGATAGGAG-AAAACCGCCCTATGGGT
GGAGGTAAGATATGCTGACA------------GAAATGCTG--CTGTTACTTTTTACTAC
ACTGAG-ATGTT--TGGGT-GAATAAAAGCACAAATCTGTCCTAAGTGCA-CATTCAGGC
ATAGTA-CCTTCCCTTGAATT--TATTTGTGACAC----AGAGT---TCCTTTGCTCACA
TGTTTTCTTGCT------GACCTTCTCCCCACTA----TCACC------CTGTTCTCCTG
CC------ACATTCC---CCTTGCTGAGATAGCAAAAATAGTAACCAATAAATACTGAGG
AAATTC-AGAGACCGGTGCTGGT----------------ACAGGTCCTCTGTACACTGA-
-GCGCCGGTCTCCTGGGCCCAC--TGATCTTTCTCTATACTTTGTATCT-------TATT
TCTTTT-CT-CA-GTCTTTTG-TCTCACCTGATGAGAAATACCCG----CAGG-TGTGGA
-GGGGCAGG-----CCACCCCTTCA
>Un_NW_021160711v1-13949_RM10_5LTR
--TGTGGGGAAAAGAA--AGAGATCAGCCT--GTTA-CTGTGTCTATATAGAAAG---AA
GTAGACATAAGAGACTCCATTTTGTTCTGTA-------------------TTTGTGA---
TACTGTTAATCTGTGACCCT--------------A-------------------------
----------------CCCCCAACCTTGTCCTTTGCAAGAGACA-----TGTGT-----T
-GCGGTGACTCAAGGTTTAATGGATTTTGGGC-TGTGCAGGATGTGTCTTTGTTAAACAA
ATGCCTGA-AGGTAGCTTGCTGGTTAAAAG--TTATCACCATTCTCTTA-----A--TTT
CAACTACCCAGAGACAC-GTACACGGC---------------------------------
--CAAAGGTCGCA-GGGACCTCTGCCTAGGAAAGCT-A---------------GGTATTG
TCTAAGGTTTCTCCCCA-TGTGATAGACTGAAA---------------------------
------------------------------------------------------------
------------------------------------------------------------
------------------------------------------------------------
------------------------------------------------------------
------------------------------------------------------------
---------------------------------CTATGCTG--------CT---------
---AAA-AGGTT--TATGG-AGATGTTTGCATA-------------TGCA-TCTCAAGGC
ACAGCA-TTTTCCTTTGAACT--TATTCATGTCAC----AGAGG---TTTT-TCTTCATA
TGTCTTACTGCC------GATTTCCTCTTTTTTC--TTTGATC------CTATTGTCCTG
CC------ACTC-CC--CTGTCTTTAAGATGGTAAAGATAATTATCAATAAATACTAAGG
GAACTC-AGAGACCGG-GCCGGC----------------GTGGGTCCTCTGTAAGCTGA-
-GCGCCGGTCCCCTGGGCCCCG-CTTTTCTTTCTCTATACTTTGTCTCTGTGTCT-TATT
TCTTTT-CT-CAAGTCTCTCG-TTCCACCTAACGAGAAACACCCA----CAGG-TGTGGA
-GGGGCAGG-----CCACCCCTTCA
>1-95362650_RM10_5LTR
--TGTGGGGAAAAGAA--AGAGATCAGCCT--GTTA-CTGTGTCTATATAGAAAG---AA
GTAGACATAAGAGACTCCATTTTGTTCTGTA-------------------TTTGAGA---
TGCTGTTAATCTGTGACCCT--------------A-------------------------
----------------CCCCCAACCTTGTCCTT-GCAAGAGACA-----TGTGC-----T
-GTGGTAACTCAAGGTTTAATGGATTTTGGGC--GTGCAGGGTGTGACTTTGTT------
------------------------------------------------------------
------------------------------------------------------------
------------------------CCTAGATAAGCT-A---------------GGTATTG
TCTAAGGTTTCTCCCCA-TGTGATAGACTGAAA---------------------------
------------------------------------------------------------
------------------------------------------------------------
------------------------------------------------------------
------------------------------------------------------------
------------------------------------------------------------
---------------------------------CTATGCTG--------CC---------
---AAA-AGGTT--TATGG-AGATGTTTGCATA-------------TGCA-TCTCAAGGC
ACAGCA-TTGTCCTTTGAACT--TATTCATGTCAC----AGAGG---TTTT-TGTTCATA
TGTCTTACTGCC------AATTTCCTCTTTTTTC--TTTGATC------CTATTGTCCTG
CC------ACTC-CC--CTGTCTTTAAGATGGTAAAGATAATTATCAATAAATACTAAGG
GAACTC-AGAGACCAGAGCCAGC----------------GTGGGTCCTCTGTAAGCTGA-
-GCGCCGGTCCCCTGGGCCCTCGCTTTTCTTTCTCTATACTTTGTCTCTGTGTCT-TATT
TCTTTT-CT-CAAGTCTCTCG-TTCCACCTTACGAGAAACACCCA----CAGG-TGTGGA
-GGGGCAGG-----CCACCCCTTCA
>10_73510506_gib_5LTR
--TGTGGGGAAAAGAAAGAGAGATCAGCCT--GTTA-CTGTGTCTATATAGAAGG---AA
GTAGACATAAGAGACTCCATTTAGTTCTGTA-------------------TTTGAGA---
TGCTGTTAATCTGTGACCCT--------------A-------------------------
----------------CCCCCAACCTTGTCCTC-GCAAGAGACA-----TGTGC-----T
-GTGGTGACTTAAGGTTAAAAGGGTTTTGGGC-GGTGCAGAATGTG-CTTTGTTTAAA--
------------------------------------------------------------
------------------------------------------------------------
------------------------------------------------------------
------------------------------------------------------------
------------------------------------------------------------
------------------------------------------------------------
------------------------------------------------------------
------------------------------------------------------------
--------------------------------GATAAAGGAG-AAAGCCGCCTTTAGGAA
TAAGGTGGGGCTTGCTGAA-------------GCAATACTG--------CT---------
---AAA-AGGTT--TATGG-AGATGTTCGCATA-------------TACA-TTTCAAAGC
ACAGCA------------------------------------------------------
-------CCAGT------------------------------------------------
---------------------------GATGGTAAAGATAATTATGAATAAATACTAAGG
GAACTC-AGAGGCCGGTGCCGGT----------------GTGGGTCCTCTGTAAGCACA-
-GCACCGGTCCCCTGGGCCCCG-CTTTTCCTTCTCTACACTTTGTCTCTGTGTCT-TATT
CCTTTT-CT-CAAGTCTTTCG-TCCCACCTAACGAGAAGCACCCA----CAGG-TGTGGA
-GGGGCAGG-----CCTCCCCTTCA
>3_145603263_gib_5LTR
--TGTGGGGAAAAGAAAGAGAGATCAGCCT--GTTA-CTGTGTCTATATAGAAGG---AA
GTAGACATAAGAGACTCCATTTAGTTCTGTA-------------------TTTGAGA---
TGCTGTTAATCTGTGACCCT--------------A-------------------------
----------------CCCCCAACCTTGTCCTT-GCAAGAGACA-----TGTGC-----T
-GTGGTGACTTAAGGTTAAAAGGATTTTGGGC-GGTGCAGAATGTG-CTTTGTT------
------------------------------------------------------------
------------------------------------------------------------
------------------------------------------------------------
------------------------------------------------------------
------------------------------------------------------------
------------------------------------------------------------
------------------------------------------------------------
------------------------------------------------------------
--------------------------TACT--GAGTAAGGAG-AAAACCGCCTTTAGGAA
TAAGGTGGGGCTTGCTGGA-------------GCAATACTG--------CT---------
---AAA-AGGTT--TATGG-AGATGTTCGCATA-------------TACA-TCTCAAAGC
ACAGCA------------------------------------------------------
-------CCGGT------------------------------------------------
---------------------------GATGGTAAAGATAATTATGAATAAATACTAAGG
GAACGC-AGAGGCCGGTGCCGGT----------------GTGGGTCCTCTGTAAGCACA-
-GCACCGGTCCCCTGGGCCCCG-CTTTTCCTTCTCTACACTTTGTCTCTGTGTCT-TATT
CCTTTT-CT-CAAGTCTTTCG-TCCCACCTAACGGGAAGCACCCA----CAGG-TGTGTA
-GGGGCAGG-----CCACCACTACA
>2_53287052_gib_5LTR
--TGTGGGGAAAAGAAAGAGAGATCAGCCT--GTTA-CTGTGTCTATATAGAAGG---AA
GTAGACATAAGAGACTCCATTTAGTTCTGTA-------------------TTTGAGA---
TGCTGTTAATCTGTGACCCT--------------A-------------------------
----------------CCCCCAACCTTGTCCTT-GCAAGAGACA-----TGTGC-----T
-GTGGTGACTTAAGGTTAAAAGGATTTTAGGT-GGTGCAGAATGTG-CTTTGTT------
------------------------------------------------------------
------------------------------------------------------------
------------------------------------------------------------
------------------------------------------------------------
------------------------------------------------------------
------------------------------------------------------------
------------------------------------------------------------
------------------------------------------------------------
--------------------------TACT--GAGTAAGGAG-AAAACCACCTTTAGGAA
TAAGGTGGGGCTTGCTGGA-------------GCAATACTG--------CT---------
---AAA-AGGTT--TATGG-AGATGTTCGCATA-------------TACA-TCTCAAAGC
ACAGCA------------------------------------------------------
-------CCGGT------------------------------------------------
---------------------------GATGGTAAAGATAATTATGAATAAATACTAAGG
GAACTC-AGAGGCCGGTGCCGGT----------------GTGGGTCCTCTGTAAGCACA-
-GCACCGGTCCCCTGGGCCCCG-CTTTTCCTTCTCTACACTTTGTCTCTGTGTCT-TATT
CCTTTT-CT-CAAGTCTTTCG-TCCCACCTAACGAGAAGCACCCA----CAGG-TGTGGA
-GGGGCAGG-----CCTCCCCTACA
>3_145603263_gib_3LTR
--TGTGGGGAAAAGAAAGAGAGATCAGCCT--GTTA-CTGTGTCTATATAGAAGG---AA
GTAGACATAAAAGACTCCATTTAGTTCTGTA-------------------TTTGAGA---
TGCTGTTAATCTGTGACCCT--------------A-------------------------
----------------CCCCCAACCTTGTCCTT-GCAAGAGACA-----TGTGC-----T
-GTGGTGACTTAAGGTTAAAAGGATTTTGGGC-GGTGCAGAATGTG-CTTTGTT------
------------------------------------------------------------
------------------------------------------------------------
------------------------------------------------------------
------------------------------------------------------------
------------------------------------------------------------
------------------------------------------------------------
------------------------------------------------------------
------------------------------------------------------------
--------------------------TACT--GAGTAAGGAG-AAAACCGCCTTTAGGAA
TAAGGTGGGGCTTGCTGGA-------------GCAATACTG--------CT---------
----AA-AAGTT--TATGG-AGATGTTCGCATA-------------TACA-TCTCAAAGC
ACAGCA------------------------------------------------------
-------CCGGT------------------------------------------------
---------------------------GATGGTAAAGATAATTATGAATAAATACTAAGG
GAACGC-AGAGGCCGGTGCCGGT----------------GTGGGTCCTCTGTAAGCACA-
-GCACCGGTCCCCTGGGCCCCG-CTTTTCCTTCTCTATACTTTGTCTCTGTGTCT-TATT
CCTTTT-CT-CAAGTCTTTCG-TCCCACCTAACGGGAAGCACCCA----CAGG-TGTGTA
-GGGGCAGG-----CCACCCCTACA
>2_53287052_gib-3LTR
--TGTGGGGAAAAGAAAGCGAGATCAGCCT--GTTA-CTGTGTCTATATAGAAGG---AA
GTAGACATAAGAGACTCCATTTAGTTCTGTA-------------------TTTGAGA---
TGCTGTTAATCTGTGACCCT--------------A-------------------------
----------------CCCCCAACCTTGTCCTT-GCAAGAGACA-----TGTGC-----T
-GTGGTGACTTAAGGTTAAAAGGATTTTGGGT-GGTGCAGAATGTG-CTTTGTT------
------------------------------------------------------------
------------------------------------------------------------
------------------------------------------------------------
------------------------------------------------------------
------------------------------------------------------------
------------------------------------------------------------
------------------------------------------------------------
------------------------------------------------------------
--------------------------TACT--GAGTAAGGAG-AAAACCACCTTTAGGAA
TAAGGTGGGGCTTGCTGGA-------------GCAATACTG--------CT---------
---AAA-AGGTT--TATGG-AGATGTTCGCATA-------------TACA-TCTCAAAGC
ACAGCA------------------------------------------------------
-------CCGGT------------------------------------------------
---------------------------GATGGTAAAGATAATTATGAATAAATACTAAGG
GAACTC-AGAGGCCGGTGCCGGT----------------GTGGGTCCTCTGTAAGCACA-
-GCACCGGTCCCCTGGGCCCCG-CTTTTCCTTCTCTACACTTTGTCTCTGTGTCT-TATT
CCTTTT-CT-CAAGTCTTTCG-TCCCACCTAACGAGAAGCACCCA----CAGG-TGTGGA
-GGGGCAGG-----CCTCCCCTACA
>2_10195022_gib_3LTR
--TGTGGGGAAAAGAAAGAGAGATCAGCCT--GTTA-CTGTGTCTATATAGAAGG---AA
GTAGACATAAGAGACTCCATTTAGTTCTGTA-------------------TTTGAGA---
TGCTGTTAATCTGTGACCCT--------------A-------------------------
----------------CCCCCAACCTTGTCCTT-GCAAGAGACA-----TGTGC-----T
-GTGGTGACTTAAGGTTAAAAGGATTTTGGGC-GGTGCAGAATGTG-CTTTGTT------
------------------------------------------------------------
------------------------------------------------------------
------------------------------------------------------------
------------------------------------------------------------
------------------------------------------------------------
------------------------------------------------------------
------------------------------------------------------------
------------------------------------------------------------
--------------------------TACT--GAGTAAGGAG-AAAACTGCCTTTAGGAA
TAAGGTGGGGCTTGCTGGA-------------GCAATACTG--------CT---------
---AAA-AGGTT--TATGG-AGATGTTCGCATA-------------TACA-TCTCAAAGC
ACAGCA------------------------------------------------------
-------CCGGT------------------------------------------------
---------------------------GATGGTAAAGATAATTATGAATAAATACTAAGG
GAACTC-AGAGGCCGGTGCCGGT----------------GTGGGTCCTCTGTAAGCACA-
-GCACCGGTCCCCTGGGCCCCG-CTTTTCCTTCTCTACACTTTGTCTCTGTGTCT-TATT
CCTTTT-CT-CAAGTCTTTCG-TCCCACCTAACGAGAAGCACCCA----CAAG-TGTGGA
-GGGGCAGG-----CCACCCCTACA
>1a_40704267_gib_3LTR
--TGTGGGGAAAAGAAAGAGAGATCAGCCT--GTTA-CTGTGTCTATATAGAAGG---AA
GTAGACATAAGAGACTCCATTTAGTTCTGTA-------------------TTTGAGA---
TGCTGTTAACCTGTGACCCT--------------A-------------------------
----------------CCCCCAACCTTGTCCTC-GCAAGAGACA-----TGTGC-----T
-GTGGTGACTTAAGGTTAAAAGGATTTTGGGC-GGTGCAGAATGTG-CTTTGTT------
------------------------------------------------------------
------------------------------------------------------------
------------------------------------------------------------
------------------------------------------------------------
------------------------------------------------------------
------------------------------------------------------------
------------------------------------------------------------
------------------------------------------------------------
--------------------------TACT--GAGTAAGGAG-AAAACCGCCTTTAGGAA
TAAGGTGGGGCTTGCTGGA-------------GCAATACTG--------CT---------
---AAA-AGGTT--TATGG-AGATGTTCGCATA-------------TACA-TCTCAAAGC
ACAGCA------------------------------------------------------
-------CCGGT------------------------------------------------
---------------------------GATGGTAAAGATAATTATGAATAAACACTAAGG
GAACTC-AGAGGCCGGTGCCGGT----------------GTGGGTCCTCTGTAAGCACA-
-GCACCGGTCCCCTGGGCCCCG-CTTTTCCTTCTCTACATTTTGTCTCCGTGTCT-TATT
CCTTTT-CT-CAAGTCTTTCG-TCCCACCTAACAAGAAGCACCCA----CAGG-TGTGGA
-GGGGCAGG-----CCACCCCTACA
>10_73510506_gib_3LTR
--TGTGGGGAAAAGAAAGAGAGATCAGCCT--GTTA-CTGTGTCTATATAGAAGG---AA
GTAGACATAAGAGACTCCATTTAGTTCTATA-------------------TTTGAGA---
TGCTGTTAATCTGTGACCCT--------------A-------------------------
----------------CCCCCAACCTTGTCCTC-GCAAGAGACA-----TGTGC-----T
-ATGGTGACTTAAGGTTAAAAGGGTTTTGGGC-GGTGCAGAATGTG-CTTTGTTTAAA--
------------------------------------------------------------
------------------------------------------------------------
------------------------------------------------------------
------------------------------------------------------------
------------------------------------------------------------
------------------------------------------------------------
------------------------------------------------------------
------------------------------------------------------------
--------------------------------GATAAAGGAG-AAAACCGCCTTTAGGAA
TAAGGTGGGGCTTGCTGGA-------------GCAATACTG--------CT---------
---AAA-AGGTT--TATGG-AGATGTTCGCATA-------------TACA-TCTCAAAGC
ACAGCA------------------------------------------------------
-------CCGGT------------------------------------------------
---------------------------GATGGTAAAGATAATTATGAATAAATACTAAGG
GAACTC-AGAGGCCGGTGCCGGT----------------GTGGGTCCTCTGTAAGCACA-
-GCACCGGTCCCCTGGGCCCCG-CTTTTCCTTCTTTACACTTTGTCTCTGTGTCT-TATT
CCTTTT-CT-CAAGTCTTTCG-TCCCACCTAACGGGAAGCACCCA----CAGG-AGTGGA
-GGGGCAGG-----TCACCCCTTCA
>1a_40704267_gib_5LTR
--TGTGGGGAAAAGAAAGAGAGATCAGCCT--GTTA-CTGTGTCTATATAGAAGG---AA
GTAGACATAAGAGACTCCATTTAGTTCTGTA-------------------TTTGAGA---
TGCTGTTAACCTGTGACCCT--------------A-------------------------
----------------CTCCCAACCTTGTCCTC-GCAAGAGACA-----TGTGC-----T
-GTGGTGACTTAAGGTTAAAAGGGTTTTGGGC-GGTGCAGAATGTG-CTTTGTTTAAA--
------------------------------------------------------------
------------------------------------------------------------
------------------------------------------------------------
------------------------------------------------------------
------------------------------------------------------------
------------------------------------------------------------
------------------------------------------------------------
------------------------------------------------------------
--------------------------------GATAAAGGAG-AAAACCGCCTTTAGGAA
TAAGGTGGGGCTTGCTGAA-------------GCAATACTG--------CT---------
---AAA-AGGTT--TATGG-AGATGTTCGCATA-------------TACA-TTTCAAAGC
ACAGCA------------------------------------------------------
-------CCGGT------------------------------------------------
---------------------------GATGGTAAAGATAATTATGAATAAATAATAAGG
GAACTC-AGAGGCCGGTGCCAGT----------------GTGGGTCCTCTGTAAGCACA-
-GCACCGGTCCCCTGGGCCCCG-CTTTTCCTTCTCTACATTTTGTCTC--TGTCT-TATT
CCTTTT-CT-CAAGTCTTTCG-TCCCACCTAACGAGAAGCACCCA----CAGG-TGTGGA
-GGGGCAGG-----CCTCCCCTACA
>2_10195022_gib_5LTR
--TGTGGGGAAAAGAAAGAGAGATCAGCCT--GTTA-CTGTGTCTATATAGAAGG---AA
GTAGACATAAGAGACTCCATTCAGTTCTGTA-------------------TTTGAGA---
TGCTGTTAATCTGTGACCCT--------------A-------------------------
----------------CCCCCAACCTTGTCCTT-GCAAGAGACA-----TGTGC-----T
-GTGGTGACTTAAGGTTAAAAGGATTTTGGGC-GGTGCAGAATGTG-CTTTGTTTAAA--
------------------------------------------------------------
------------------------------------------------------------
------------------------------------------------------------
------------------------------------------------------------
------------------------------------------------------------
------------------------------------------------------------
------------------------------------------------------------
------------------------------------------------------------
--------------------------------GATAAAGGAG-AAAACCGCCTTTAGGAA
TAAGGTGGGGCTTGCTGAA-------------GCAATACTG--------CT---------
---AAA-AGGTT--TATGG-AGATGTTCGCATA-------------TACA-TTTCAAAGC
ACAGCA------------------------------------------------------
-------CGGGT------------------------------------------------
---------------------------GATGGTAAAGATAATCATGAATAAATACTAAGG
GAACTC-AGAGGCCGGTGCCGGT----------------GTGGGTCCTCTGTAAGCACA-
-GCACCGGTCCCCTGGGCCCCG-CTTTTCCTTCTCTACACTTTGTCTCTGTGTCT-TATT
CCTTTT-CT-CAAGTCTTTCG-TCCCACCTAACGAGAAGCACCCA----CAGG-TGTGGT
-GGGGCAGG-----CCACCCCTACA
>17_23411565_gib_3LTR
--TGTGGGGAAAAGAAAGAGAGATCAGCCT--GTTA-CTGTGTCTATATAGAAGG---AA
GTAGACATAAGAGACTCCATTTAGTTCTGTA-------------------TTTGAGA---
TGCTGTTAATCTGTGACCCT--------------A-------------------------
----------------CCCCCAACCTTGTCCTT-GCAAGAGACA-----TGTGC-----T
-GTGGTGACTTAAGGTTAAAAGGGTTTTGGGC-GGTGCAGAATGTG-CTTTGTTTAAA--
------------------------------------------------------------
------------------------------------------------------------
------------------------------------------------------------
------------------------------------------------------------
------------------------------------------------------------
------------------------------------------------------------
------------------------------------------------------------
------------------------------------------------------------
--------------------------------GATAAAGGAG-AAAGCCGCCTTTAGGAA
TAAGGTGGGGCTTGCTGGA-------------GCAATACTG--------CT---------
---AAA-AGGTT--TATGG-AGATGTTCGCATA-------------TACA-TCTCAAAGC
ACAGCA------------------------------------------------------
-------CCGGT------------------------------------------------
---------------------------GATGGTAAAGATAATTGTGAATAAATACTAAGG
GAACTC-AGAGGCCGGTGCCGGT----------------GTGGGTCCTCTGTAAGCACA-
-GCACCGGTCCCCTGGGCCCCG-CTTTTCCTTCTCTACATTTTGTCTCTGTGTCT-TATT
CCTTTT-CT-CAAGTCTTTCG-TCCCACCTAACGAGAAGCACCCA----CAGG-TGTGGA
-GGGGCAGG-----CAGCCCCTACA
>2_6974892_gib_5LTR
--TGTGGGGAAAAGAAAGAGAGATCAGCCT--GTTA-CTGTGGCTATATAGAAGG---AA
GTAGACATAAGAGACTCCATTTAGTTCTGTA-------------------TTTGAGA---
TGCTGTTAATCTGTGACCCT--------------A-------------------------
----------------CCCCCAACCTTGTCCTT-GCAAGAGACA-----TGTGC-----T
-GTGGTGACTTAAGGTTAAAAGGATTTTGGGC-GGTGCAGAATGTG-CTTTGTTACACAA
GTGCCTAA-AGGCTGCTTA-TGGTTAAAGG--TCATCACCATTCTCTTA-----A-----
------------------------------------------------------------
-----------------------ATCTAGAGAA---------------------------
------------------------------------------------------------
------------------------------------------------------------
------------------------------------------------------------
------------------------AAAGAAAAACATTTGCCTCCTGCCCGTCCCTGAGA-
---------GATGGAACATCTCCAGGTGAAACCC-TTTGTG-------------------
-----------------TGCTTTGTTTACT--GAGTAAGGAG-AAAACCGCCTTTAGGAA
TAAGGTGGGGCTTGCTGGA-------------GCAATACTG--------CT---------
---AAA-AGGTT--TATGG-AGAGGTTCGCATA-------------TGCA-TCTCAAGGC
ACAGCA-TTTTCTTTTAAACT--TATTGATGT--------------------TGCTCATA
TGTCTTACTGCT------GATTTCCTCCCTACAA----TGATC------CTATTGTCCAG
TC------ACTC-CC--TTATCTTTTTGATGGTAAAGATAATTATCAATAAATACTAAGG
GAACTC-AGAGGCCGGGGCCGGT----------------GTGGGTCCTCTGTAAGCACA-
-GCACCGGTCCCCTGGGCCCCG-CTTTTCCTTCTCTACATTTTGTCTCTGTGTCT-TATT
CCTTTT-CT-GAAGTCTTTCA-TCCCACCTAACGAGAAGCACCCA----CAGG-TGTGGA
-GGGGCAGG-----CCACCCCTTCA
>17_23411565_gib_5LTR
--TGTGGGGAAAAGAAAGAGAGATCAGCCT--GTTA-CTGTGGCTATATAGAAGG---AA
GTAGACATAAGAGACTCCATTTAGTTCTGTA-------------------TTTGAGA---
TGCTGTTAATCTGTGACCCT--------------A-------------------------
----------------CCCCCAACCTTGTCCTT-GCAAGAGACA-----TGTGC-----T
-GTGGTGACTTAAGGTTAAAAGGATTTTGGGC-GGTGCAGAATGTG-CTTTGTTAAACAA
GTGCCTAA-AGGCTGCTTA-TGGTTAAAGG--TCATCACCATTCTCTTA-----A-----
------------------------------------------------------------
-----------------------ATCTAGAGAA---------------------------
------------------------------------------------------------
------------------------------------------------------------
------------------------------------------------------------
------------------------AAAGAAAAACATTTGTCTCCTGCCCGTCCCTGGGA-
---------GATGGAACATCTCCAGGTAAAACCC-TTTGTG-------------------
-----------------TGCTTTGTTTACT--GAGTAAGGAG-AAAACCGCCTTTAGGAA
TAAGGTGGGGCTTGCTGGA-------------GCAATACTG--------CT---------
---AAA-AGGTT--TATGG-AGATGTTCGCATA-------------TGCA-TCTCAAGGC
ACAGCA-TTTTCTTTTAAACT--TATTGATGTTAC----AAGGA---TTTTCTGTTCATA
TGTCTTACTGCT------GATTTCCTCCCTACAA----TGATC------CTATTGTCCAG
TC------ACTC-CC--TTATCTTTTTGATGGTAAAGATAATTATCAATAAATACTAAGG
GAACTC-AGAGGCCGGGGCCGGT----------------GTGGGTCCTCTGTAAGCACA-
-GCACCGGTCCCCTGGGCCCCG-CTTTTCCTTCTCTACATTTTGTCTCTGTGTTT-TATT
CCTTTT-CT-CAAGTCTTTCG-TCCCACCTAACGAGAAGCACCCA----CAGG-TGTGGA
-GGGGCAGG-----CAGCCCCTTCA
>17_49450156_gib_3LTR
--TGTGGGGAAAAGAAAGAGAGATCAGCCT--GTTA-CTGTGGCTATATAGAAGG---AA
GTAGACATAAGAGACTCCATTTAGTTCTGTA-------------------TTTGAGA---
TGCTGTTAATCTGTGACCCT--------------A-------------------------
----------------CCCCCAAACTTGTCCTT-GCAAGAGACA-----TGTGC-----T
-GTGGTGACTTAAGGTTAAAAGGATTTTGGGC-GGTGCAGAATGTG-CTTTGTTAAACAA
GTGCCTAA-AGGCTGCTTA-TGGTTAAAGG--TCATCACCATTCTCTTA-----------
------------------------------------------------------------
----------------------TATCTAGAGAA---------------------------
------------------------------------------------------------
------------------------------------------------------------
------------------------------------------------------------
------------------------AAAGAAAAACTTTTGTCTCCTGCCCGTCCCTGGGA-
---------GATGAAACATCTCCAGGTAAAACCCTTTCTG--------------------
-----------------TGCTTTGTTTACT--GAGTAAGGAG-AAAACCGCCATTAGGAA
TAAGGTGGGGCTTGCTGGA-------------GCAATACTG--------CT---------
---AAA-AGGTT--TATGG-AGATGTTTGCATA-------------TGCA-TCTCAAGGC
ACAGAA-TTTTCTTTTAAATT--TATTGATGTTTC----AAGAA---TTTTTTGTTCATA
TGTCTTACTGCT------GATTTCCTCCCTACAA----TGATC------CTATTGTCCAG
TC------ATTC-CC--TTATCTTTTTGATGGTAAAGATAATTATCAATAAATACTAAGG
GAACTC-AGAGGCCGGGGCCGGT----------------ATGGGTCCTCTGTAAGCACA-
-GCACCGGTCCCCTGGGCCCCG-CTTTTCCTTCTCTACATTTTGTCTCTGTGTCT-TATT
CCTTTT-CT-CAAGTCTTTCG-TCCCACCTAACGAAAAGCACCCA----CAGG-TGTGGA
-GGGGCAGG-----CCACCCCTTCA
>17_49450156-gib_5LTR-invert
--TGTGGGGAAAAGAAAGAGAGATCAGCCT--GTTA-CTGTGGCTATATAGAAGG---AA
GTAGACATAAGAGACTGCATTTAGTTCTGTA-------------------TTTGAGA---
TGCTGTTAATCTGTGACCTT--------------A-------------------------
----------------CCCCCAACCTTGTCCTT-GCAAGAGACA-----TGTGC-----T
-GTGGTGACTTAAGGTTAAAAGGATTTTGGGC-GGTGCAGAATGTG-CTTTGTGAAACAA
GTGCCTAA-AGGCTGCTTA-TGGTTAAAGG--TCATCACCATTCTCTTA-----A-----
------------------------------------------------------------
-----------------------ATCTAGAGAA---------------------------
------------------------------------------------------------
------------------------------------------------------------
------------------------------------------------------------
------------------------AAAAAAAAACGTTTGTCTCCTGCCCGTCCCTGGGA-
---------GATGGAACATCTCCAGGTAAAACCC-ATTGTG-------------------
-----------------TGCTTTGTTTACT--GAGTAAGGAG-AAAACCGCCTTTAGGAA
TAAGGTGGGGCTTGCTGGA-------------GCAATACTG--------CT---------
---AAA-AGGTT--TATGG-AGATGTTCGCATA-------------TGCA-TCTCAAGGC
ACAGCA-TTTTCTTTTAAACT--TATTGATGTTTC----AAGGA---TATT-TTTTCACA
TGTCTAACTGCT------GATTTCCTCCCTACAA----TGATC------CTATTGTCCAG
TC------ACGC-CC--TTATCTTTTTGATGGTAAAGATAACA-----------------
------------------------------------------------------------
-GCACCGGTCCCCTGGGCCCCG-CTTTTCCTTCTCTACATTTTGTCTCTGTGTCT-TATT
CCTATT-CT-CAAGTCTTTCG-TCCCACCTAACGAGAAGCACCCA----CAGG-TGTGGA
-GGGGCAGG-----CCACCCCTTCA
>2_6974892_gib_3LTR
--TGTGGGGAAAAGAAAGAGAGATCAGCCT--GTTA-CTGTGGCTATATAGAAGG---AA
GTAGACATAAGAGACTCCATTTAGTTCTGTA-------------------TTTGAGA---
TGCTGTTAATCTGTGACCCT--------------G-------------------------
----------------CCCCCAACCTTGTCCTT-GCAAGAGACA-----TGTGC-----T
-GTGGTGACTTAAGGTTAAAAGGATTTTGGGC-GGTGCAGAATGTG-CTTTGATAAACAA
GTGCCTAA-AGGCTGCTTA-TGGTTAAAGG--TCATCACCATTCTCTTA-----A-----
------------------------------------------------------------
-----------------------ATCTAGAGAA---------------------------
------------------------------------------------------------
------------------------------------------------------------
------------------------------------------------------------
------------------------AAAGAAAAACATTTGCCTCCTGCCCGTCCCTGGGA-
---------GATGGAACATCTCCAGGTGAAACCC-TTTGTG-------------------
-----------------TGCTTTGTTTACT--GAGTAAGGAG-AAAACCGCCTTTAGGAA
TAAGGTGGGGCTTGCTGGA-------------GCAATACTG--------CT---------
---AAA-AGGTT--TATGG-AGATGTTCGCATA-------------TACA-TCTCAAGGC
ACAGCA-TTTTCTTTTAAACT--TACTGATGT--------------------TGTTCATA
TGTCTTACTGCT------GATTTCCTCCCTACAA----TGATC------CTATTGTCCAG
TC------ACTC-CC--TTATCTTTTTGATGGTAAAGATAATTATCAATAAACACTAAGG
GAACTC-AGAGGCCGGGGCCGGT----------------GTGGGTCCTCTGTAAGCACA-
-GCACCGGTCCCCTGGGCCCCG-CTTTTCCTTCTCTACATTTTGTCTCTGTGTCT-TATT
CCTTTT-CT-GAAGTCTTTCG-TCCCACCTAACGAGAAGCACCCA----CAGG-TGTGGA
-GGGGCAGG-----CCACCCCTTCA
>KN294451v1-1092578_GSM_5LTR
--TGTGGGGAAAAGAAAGAGAGATCAGCCT--GTTA-CTGTGTCTATATAGAAGG---AA
ATAGACATAAGAGACTCCATTTAGTTCTGTA-------------------TTTGAGA---
TGCTGTTGATCTGTGACCCT--------------A-------------------------
----------------CCCCCAGCCTTGTCCTT-GCAAGAGACA-----TGCGC-----T
-GTGGTGACTCAAGGCTTAATGGATATTGGGC-TGTGCAGGATGTGTCTTTGTTAAACAA
GTACCTGA-AGGCAGCTTGCTGGTTAAAAA------------------------------
------------------------------------------------------------
------------------------------------------------------------
------------------------------------------------------------
------------------------------------------------------------
------------------------------------------------------------
-----------------------------------------TCCTGCCCGTCCCTGGGC-
---------AATGGAACATCTCGGTGTAAAATCC-ATTGTG-------------------
-----------------TGCTTTGTTTACT--GAGCAAGGAG-AAAACCGCCTTTAGGAA
TAAGGTGGGACTTGCTGGA-------------GCAATGCTG--------CT---------
---AAA-AGGTT--TACGG-AGATGTTTGCATA-------------TGCA-TCTCAAGGC
ACAGCA--TTTTCCTTGAACT--TATTCATGTCAC----AGAGA---TCTT-TATCC--A
TGTCTTACTGCT------AATTTTCTACCTACAA----TGATC------CTATTATCCTG
CT------ACTT-CC--TTTTCTTTAAGATGGTAAAGATAATTATCAATAAATACTAAGG
GAACTC-AGAGACCGGTGGCAGT----------------GTGGGTCCTCTGTAAGCTGA-
-GCGCCGGTCCCCTGGGTCCCA-CTTTTCTTTCTCTATACTTTGTCTCTGTGTCT-TCTT
TCTTTT-CT-CAAGTCTCTCG-TTCCAACTAACGAGAAACACCCA----CAAG-TGTGGA
-GGGGCAGG-----CCACCCCTTCA
>KN297659v1-1510553_GSM_5LTR
--TGTGGGGAAAAGAAAGAGAGATTAGCCT--GTTA-CTGTGTCTGTATAGAAAG---AA
ATAGACAT--GAGACTCCATTTGGTTCTGTA-------------------TTTGAGA---
TGCTGTTAATCTGTGACCCT--------------A-------------------------
----------------CCCCCAACCTTGTCCTT-GCAAGAGACA-----TGTGC-----T
-GTGGTGACTCAAGGTTTAATGGATATTGGGC-TGTGCAGGATGCATCTTTGTTAAACAA
GTACCTGA-AGGCAGCTTGCTGGTTTAAAA------------------------------
------------------------------------------------------------
------------------------------------------------------------
------------------------------------------------------------
------------------------------------------------------------
------------------------------------------------------------
-----------------------------------------TCCTGCCTGTCCCTGGGC-
---------AATGGAACATCTCCGTGTAA-ACCCGATTGTA-------------------
-----------------TGCTTTGTTTACT--GAGCAAGGAG-AAAACCCCCTTTAGGAA
TAAGGTGGGACTTGCTGGA-------------GCAATGCTG--------CT---------
---AAA-AGGTT--TATGG-AGA-GTGTGCATA-------------TGCA-TCTCAAGGC
ACAGTA-TTTTCCTTTAAACT--TATTCATGTTAC----AGAGA---TTTT-TGTTCATA
TGTCTTACTGCT------GATTTCCTCCCTACAA----TGATC------CTATTGTCCAG
CC------ACTC-CC--TTATGTTTAAGATGGTAAAGATAATTATCAATAAATACTAAGG
GAACTC-AGAGGCCGGTGCCGGC----------------GTGGGTCCTCTGTAAGCTGA-
-GCGCCGGTCCCCTGGGCCCCG-CTTTTCTTTCTCTACACTTTGTCTCTGTGTTT-TATT
CCTTTT-CT-CAAGTCTTTCGTTTCCACCTAACGAGAAACACCCA----CAAG-TGTGGA
-GGGGCAGG-----CCACCCCTTCA
>KN298305v1-572196_GSM_5LTR
--TGTGGGGAAAAG----AGAGGTTGGCTT--GTTA-GTGTGTTTATATAGAAAG---AA
GTAAATTTAAGAGACTCCATTTGGCTCTGTA-------------------TTTGAGA---
TGCTGTTAATCTGTGACTCT--------------A-------------------------
----------------CCCCCGATCCTGTCCTT-GCTAGAGACA------TCGC-----T
-GTGGTAA-TTAAGGTTGAAAAGATTTTGGGC-TGTAAGGAATGTG-CTTTGTTAGGCAA
ATGCTTAA-AGCCTGCTTG-TGGTTGAAGG--TCAGTACCATTCTCTTA-----------
------------------------------------------------------------
------------------------------------------------------------
------------------------------------------------------------
------------------------------------------------------------
------------------------------------------------------------
--------------AATCTCAGTAAAAGAAAAACATCTGTCTCCTGCCCGTCCCTGGGC-
------------------------------------------------------------
------------------------------------------------------------
---------------------------------AAATG----------------------
---GAA------------------------------------------CA-TCTCCGTG-
----------------------------------------------------TATCTGTA
TGTCTTACTGCT------GATTTACTCCC-------------------------------
-----------------TTATCTTT----------------TGAGCAATAAATACTGAGG
GAACTC-AGGGGCTGGTGCCGGT----------------GTGGGTCCTCTGTAAGCACA-
-GCACCGGTCCCCTAGGCCCCG-CTTTTCTTTCTCTATACTTTGTCTCTGTGTAT-TATT
CTTTTT-CT-CAAGTCTCTCG-TTCCACCTAACGAGAAGCACCCA----CAGG-TGTGGA
-GGGGCAGG-----CCACCCCTTCA
>KN298376v1-191548_GSM_5LTR
--TGTGGGGAAAAG----AGAGGTCAGCCT--GTTA-CTGTGTTTATATAGAAAG---AA
GTAAATTTAAGAGACTCCATTTGGCTCTGTA-------------------TTTGAGA---
TGCTGTTAATCTGTGACCCT--------------A-------------------------
----------------ACCCCAACCTTGTCCTT-GCAAGAGACA-----TGTGC-----T
-GTGGTGATTTAAGGTTTAAAGGAATTTGGGCTAGTGAGGAATGTG-CTTTGTTAAACAA
ATGTCTAA-AGGCTGCTTG-TGGTTAAAGG--TCATCACCATTCTCTTA-----------
------------------------------------------------------------
------------------------------------------------------------
------------------------------------------------------------
------------------------------------------------------------
------------------------------------------------------------
-------------AATCTCAAGTAAGAGAAAAACATCTGTCTCCTACCTGTCCCTGG---
------------------------------------------------------------
------------------------------------------------------------
--------------------------------GCAATG----------------------
---GAA------------------------------------------CA-TCCCCGTG-
----------------------------------------------------TATCTATA
TATCTTACTGCT------GATTTACTCCC-------------------------------
-----------------TTATCTTTTAGATGGTAAAGATAATCATCAATAAATACTGAGG
GAACTC-AGAGACCGGTGCCGGT----------------GTGGGTCCTCTGTAAGCAGA-
-GCACCGGTCCCCTGGGCCCCA-TTTTTCTTTCTCTATACTTTGTCTCTGTGTCT-TATT
TCTTTT-CT-CAAGTCTCTCA-TTCCACCTAATGAGAAGCACCCA----CAGG-TGTGGA
-GGGGCAGG-----CCACCCCTTCA
>KN298745v1-1137407_GSM_5LTR
--TGTGGGGAAAAGAAAGAGAGATCAGCCT--GTTA-CTGTGTCTATATAGAAAG---AA
GTAGACATAAGAGACTCCATTTTGTTCTGTA-------------------TTTGAGA---
TGCTGTTAATCTGTGACCCT--------------A-------------------------
----------------CCCCCAACCTTGTCCTT-GCAAGAGACA-----TGTGC-----T
-GTGGTGACTCAAAGTTTAAAGGATTTTGGGC-TGTGCAGGGTGTG-CTTTGTTAAACAA
GTGCCTGA-AGGCAGCTTGCTGGTTACA--------------------------------
------------------------------------------------------------
------------------------------------------------------------
------------------------------------------------------------
------------------------------------------------------------
------------------------------------------------------------
------------------------------------------------------------
------------------------------------------------------------
------------------------------------------------------------
---------------------------------CAATGTTG--------CTCTTTATGCA
CTAAAA-AGGTT--CATGA-AGATGCTTACATA-------------TGCA-TATCAAGGC
ACAACA-CTTTTCCTTAAACT--TATTCATGTCAC----AGAGA---ACTT-TATTCATA
TTTCTTACTGCT------GACTTTCTCCCTATAA----TGATC------CTATTATCCTG
CC------ACTT-AC--TTTTCTTTAAGATGGTAAAGATAATTATCAATAAATACTAAGG
GAACTC-AGAGACCGGTGCCGGC----------------GTGGGTCCTCTGTATGCTGA-
-GCGCC-GTCCCCTGGGCCCAC-TTTTTCTTTCTCTATGCTTTTTCTCTGTGTCT-CATT
TCTTTT-CT-CAAGTCTCTCA-TTCCACCTAACGAGAAATGCCCA----CAGG-TGTGGA
-GGAGCAGG-----CCACCCCTTCA
>KN299114v1-35795_GSM_5LTR
--TGTGGGGAAAAGAAAGAGAGATCAGCCT--GTTA-CTGTGTCTATATAGAAGG---AA
GTAGACATAAGAGACTCCATTTAGTTCTGTA-------------------TTTGAAA---
TGCTGTTAATCTGTGACCCT--------------A-------------------------
----------------CCCCCAACCTTGTCCTT-GCAAGAAATA-----TGTGC-----T
-GTGGTGACTCAAGGTTTAATGGATATTGGGC-TGTGCAGGATGTGTCTTTGTTAAACAA
GTACCTGA-AGGCAGCTTGCTGGTTAAAAA------------------------------
------------------------------------------------------------
------------------------------------------------------------
------------------------------------------------------------
------------------------------------------------------------
------------------------------------------------------------
-----------------------------------------TCCTGCCCATCCCTGGGC-
---------AATGGAACATCTCCGGGTAAAACCC-ATTGTG-------------------
-----------------TGCTTTGTTTACT--GAGCAAGGAG-AAAACCGCCTTTAGGAA
TAAGGTGGGGCTTGCTGGA-------------GCAATACTG--------CT---------
---AAA-AGGCT--TATGG-AGATGTTCGCATA-------------TGCA-TCTCAAGGC
ACAGCA-TTTTCCTTTAAACT--TATTCATGTTAC----AAGGA---TTTT-TGTTCATA
TGTCTTACTGCT------GATTTCCTCCCTACAA----TGATC------CTATTGTCCAG
CC------ACTC-CC--TTATCTTTTTGATGGTAAAGATAATTATCAATAAATACTAAGG
GAACTC-AGAGGCCGGTGCCGGT----------------GTGGGTCCTCTGTAAGCTGA-
-GCACCGGTCCCCTGGGCCCCG-CTTTTCTTTCTCTATACTTTGTCTCTGTGTCT-TATT
TCTTTT-CT-CAAGTCTCTCG-TTCCACCTAACGAGAAACACCCA----CAAG-TGTGGA
-GGGGCAGG-----CCACCCCTTCA
>KN299223v1-256285_GSM_5LTR
--TGTGGGGAAAAG----AGAGGTCAGCCT--GTTA-CTGTGTTATTATAGATAG---AA
GTAAGTTTAAGAGACTCCATTTGGCTCTGTA-------------------TTTGAGA---
TGCTGTTAATCTGTGACTCT--------------A-------------------------
----------------CACCCAATCTTGTCCTT-ACAAGAGACA------TCGC-----T
-GTGGTAA-TTAAGGTTTAAAGGATTTTGGGC-TGTAAGGAATGTG-CTTTGTTAAACAA
ATGCCTGA-AGGCTGCTTG-TGGTTAAAGG--TCATTACCATTCTCTTA-----------
------------------------------------------------------------
------------------------------------------------------------
------------------------------------------------------------
------------------------------------------------------------
------------------------------------------------------------
--------------AATATCAGTAAAAGAAAAACATCTGTCTCCTGCCCGTCCCTGG---
------------------------------------------------------------
------------------------------------------------------------
--------------------------------GCAATG----------------------
---GAA------------------------------------------CA-TCTCC----
---GTA----------------------------------------------TATCTATA
TGTCTTACTGCT------GATTTACTCCC-------------------------------
-----------------TTATCTTT----------------TGAGCAATAAATACTGAGG
GAACTC-AGAGACCGGTGCCGGT----------------GTGGGTCCTCTGTAAGCACA-
-GCACCGGTCTCCTGGGCCCTA-CTTTTCTTTCTCTATACTTTGTCTCTGTGTAT-TATT
TCTTTT-CT-CAAGTCTCTCG-TTCCACCTAACGAGAAGCACCCA----CAGG-TGTGGA
-GGGGCAGG-----CCACCCCTTCA
>KN299503v1-594991_GSM_5LTR
--TGTGGGGAAAAG----AGAGGTCAGCTT--GTTA-GTGTGTTTATATAGAAAG---AA
GTAAATTTAAGAGACTCCATTTGGCTCTGTA-------------------TTTGAGA---
TGCTGTTAATCTGTGACTCT--------------A-------------------------
----------------CCCCCGATCCTGTCCTT-GCTAGAGACA------TCGC-----T
-GTGGTAA-TTAAGGTTGAAAAGATTTTGGGC-TGTAAGGAATGTG-CTTTGTTAGGCAA
ATGCTTAA-AGCCTGCTTG-TGGTTGAAGG--TCAGTACCATTCTCTTA-----------
------------------------------------------------------------
------------------------------------------------------------
------------------------------------------------------------
------------------------------------------------------------
------------------------------------------------------------
--------------AATCTCAGTAAAAGAAAAACATCTGTCTCCTGCCCGTCCCTGGGC-
------------------------------------------------------------
------------------------------------------------------------
---------------------------------AAATG----------------------
---GAA------------------------------------------CA-TCTCCGTG-
----------------------------------------------------TATCTGTA
TGTCTTACTGCT------GATTTACTCCC-------------------------------
-----------------TTATCTTT----------------TGAGCAATAAATACTGAGG
GAACTC-AGGGGCTGGTGCCGGT----------------GTGGGTCCTCTGTAAGCACA-
-GCACCGGTCCCCTAGGCCCCG-CTTTTCTTTCTCTATACTTTGTCTCTGTGTAT-TATT
CTTTTT-CT-CAAGTCTCTCG-TTCCACCTAACGAGAAGCACCCA----CAGG-TGTGGA
-GGGGCAGG-----CCACCCCTTCA
>KN300000v1-786535_GSM_5LTR
--TGTGGGGAAAAG----AGAGATCAGACT----TA-CTGTGTCTATATAGAAAG---AA
GTAGACATAAGAGGTTTGATTTTGTTCTGTA-------------------TTTGAGA---
TGCTGTTAATCTGTGACCCC--------------A-------------------------
----------------CCCCCAACCTTGTCCTT-GCAAGAGACA-----TGTGC-----T
-GTGGCGACTCAAGGTTTAATGGATTTTGGGC-TGTGCAGGGTGTG-CTTTGTTAAACAA
GTGCCTGA-AGGCAGTATGCTTGTGAAAAG--TCATCACCATTCTCTTA-----A-----
------------------------------------------------------------
------------------------------------------------------------
--------------TCTTTGAGATAG----------------------------------
------------------------------------------------------------
------------------------------------------------------------
--------------------------AGAAAAGCACCTGTCTCCTGTCCGTCCCTGGGC-
---------AATGGAACATCTTGGTGTAAAACCCAATTGTA-------------------
-----------------TGTTCTGTTTACT--GAGAAAGGAG-AAAACCGCCTTAGGGCT
GAAGGTGGGATATGCTAGCG------------GCAATGCTG--------CTCCTTATGCA
CTAAAA-AGGTT--TATAG-CGATGTTTGCATA-------------TGCA-TATCAAGGC
ACAGCA-CTTTTCCTTAAACT--TATTCATGTCAG----AGAGA---TCTT-TATTCACA
TGTCTTGCTGCT------GACCTTCTCCCTACGA----TGTTC------CTATTATCCTC
CC------ACTT-CC--CTTTTTCTAAGATGGTAAAGATAAC-GTCAATAAATACTGAGG
GAACTC-AGAGACTGGTGCCGGC----------------GTGGGTCTTCTGTATGCTGA-
-GCGCCGGTCCCCTGGGCTCAC-TTTTTCTTTCTCTATACTTTGTCTCTGTGTCT-CATT
TCTGGT-CT-CAAGTCTCTCG-TTCCACCTAACGAGAAACACCCA----CAGG-ACTGGA
-GGGGCAGG-----CCACCCCTTCA
>KN300287v1-666715_GSM_5LTR
--TGTGGGGAAAAGAAAGAGAGATCAGACT--GTTA-CTGTGTCTGTATAGAAAG---AA
GTAGACAT--GAGACTCCATTTTGTTCTGTA-------------------TTTGAGA---
TGCTGTTAATCTGTGACCCTTGTCCTTGCTGTTAA-------------------------
----------------TCCCCAACCTTGTCCTT-GCAAGAGACA-----TGTGC-----T
-GTAGTGAT---------------------------------------------------
------------------------------------------------------------
------------------------------------------------------------
------------------------------------------------------------
------------------------------------------------------------
------------------------------------------------------------
------------------------------------------------------------
------------------------------------------------------------
------------------------------------------------------------
------------------------------------------------------------
------------------------------------------------------------
------------------------------------------------------------
------------------------------------------------------------
------------------------------------------------------------
--------------------------------------------TCAATAAATACTGAGG
GAACTC-AGAGACTGGTGCCGGC----------------ATGGGTCCTCTGTATGCTGA-
-GCGCCGGTCCTCTGGGCCCAC-TTTTTCTTTCTCTATACTTTGTCACTTTGTCT-CATT
TCTTTT-CT-CAAGTCTCTCA-TTCCACCTAACAAGAAACGCCCA----CAGG-TGTGGA
-GGGGCAGG-----CCACCCCTTCA
>JABR01028894v1-696_GSM_5LTR
--TGTGGGGAAAGGAACGAGAGATCAGCTT--GTTA-CCATGTCTAAATAGAAGG---AA
GTAGACATAAAAGTCTCCATTTAGTTCTGTA-------------------TTTGAGA---
TGCTGTTAATCTGTGACCTT--------------A-------------------------
----------------CCTTCAACTTGTTCCTT-GCAAGAGACA-----TGTCC-----G
-AAGGTGATTTAAGGTTAGAAGGATTTTGGGC-TGTGCAGAACATG-CTTTGTGAAACAA
GTGCCTCA-AGGCTGCTTG-TGGTTAAAAG--TCATCACCATTCTCTTA-----A-----
------------------------------------------------------------
------------------------------------------------------------
------------------------------------------------------------
------------------------------------------------------------
------------------------------------------------------------
--------------ATCTCAAGAAAGAGAAAAACATTTGTCTCCTGCCCCTCTCTGGGC-
---------AATGGAACATCTCCAGGTAATACCC-ATTGTG-------------------
-----------------TGCCTTGTTTACT--GAGTGAACAG--AAACCGCCTTTAGGAA
TAAGGTAGAACTTGCAGGA-------------GCAATACTG--------CT---------
---AAA-AGGTT--TATGG-AGAT-TTCGCATA-------------TCCA-TCTCAAGGC
ACAGCA-TTTTCCTTTTAACT--TATTCATATTGC----AAGGA------TTTTTTCATG
TGTTTTACTGCC------AATTTCCTCCCTACAA----TAATC------CTATTGTCCAG
AC------ACTC-CC--TTATCCTTTTAATGACTAAGATAATTCACAATAAATACTAAGG
GAACTC-AGAGGCCGGTGCCGGC----------------GTGGGTCCTCTGTCAGCTGA-
-GCGCCGGTCCCCTGGGCCCCG--CTTTTTTTCTCTACACTTTGTCTCTGTGTTT-TATT
CCTTTT-CT-CAAGTCTTTCGTTTCCACCTAACGAGAAACACCCA----CAAG-TGTGGA
-GGGGAAGG-----CCACCCCTTCA
>KN294351v1-223309_GSM_3LTR
--TGTGGGGAAAAGAAAGAGAGATCAGCCT--GTTA-CTGTGTCTATATAGAAGG---AA
GTAGACATAAAAGACTCCATTTAGTTCTGTG-------------------TTTGAGA---
TGCTGTTAAACTGTGACCTT--------------A-------------------------
----------------CCTCCAACCTTGTCCTT-GCAAGAGACA-----TGTGC-----T
-GTGGTGACTTAAGGTTAAAAGGATTTTGGGT-GGTGCAGAATGTG-CTTTGTTAAACAA
GTGCCTAA-AGGCTGCTTA-TGGTTAAAGG--TCATCACCATTCTCTTT-----A-----
------------------------------------------------------------
------------------------------------------------------------
------------------------------------------------------------
------------------------------------------------------------
------------------------------------------------------------
--------------ATCTCAAGAAAGAGAAAAACATTTGTCTCCTGCCCCTCCCTGGGC-
---------TATGGAACATCTCCGGGTAATACCC-ATTGTG-------------------
-----------------TGCCTTGTTTACT--GAGTGAGGAG--AAACCGCCTTTAGGAA
TAAGGTGGGACTTGCTGGA-------------GCAATACTG--------CT---------
---AAA-AGGTT--TATGG-AGATG-TCGCATA-------------TACA-TCTCAAGGC
ACAGCA-TTTTCCTTTAAACT--TATTCATGTTAC----AAGGA---TTTTTTGTTCATA
TGTCTTACTGCT------GGTTTCCTCCCTACAA----TGATC------CTATTGTCCAG
CC------ACTC-CC--TTATCGTTTTGATGGTAAAGATAATTATCAATAAATACTAAGG
GAACTC-AGAGGCCGGTGCCGGC----------------GTGGGTCCTCTGTAAGCTGA-
-GCGCCAGTCCCCTGGGCCCCG-CTTTCCTTTCTCTACACTTTGTCTCTGTGTTT-TATT
CCTTTT-CT-CAAGTCTTTCATTTCCACCTAACGAGAAACACCCA----CAAG-TGTGGA
-GGGGCAGG-----CCACCCCTTCA
>KN294451v1-1092578_GSM_3LTR
--TGTGGGGAAAAGAAAGAGAGATCAGCCT--GTTA-CTGTGTCTATATAGAAAG---AA
GTAGACATAAGAGACTCCATTTAGTTCTGTA-------------------TTTGAGA---
TGCTGTTGATCTGTGACCCT--------------A-------------------------
----------------CCCCCAACCTTGTCCTT-GCAAGAGACA-----TGCGC-----T
-GTGGTGACTCAAGGCTTAATGGATATTGGGC-TGTGCAGGATGTGTCTTTGTTAAACAA
GTACCTGA-AGGCAGCTTGCTGGTTAAAAA------------------------------
------------------------------------------------------------
------------------------------------------------------------
------------------------------------------------------------
------------------------------------------------------------
------------------------------------------------------------
-----------------------------------------TCCTGCCCGTCCCTGGGC-
---------AATGGAACATCTCGGTGTAAAACCC-ATTGTG-------------------
-----------------TGCTTTGTTTACT--GAGCAAGGAG-AAAACCGCCTTTAGGAA
TAAGGTGGGACTTGCTGGA-------------GCAATGCTG--------CT---------
---AAA-AGGTT--TATGG-AGATGTTTGCATA-------------TGCA-TCTCAAGGC
ACAGCA-TTTTCCTTTAAACT--TATTCATGTCAC----AGGGA---TTTT-TGTTCATA
TGTCTTACTGCT------GATTTCCTCCCTACAA----TGATC------CTATTGTCCAG
CC------ACTC-CC--TTATCTTTAAGATGGTAAAGATAATTATCAATAAATACTAAGG
GAATTC-AGAGACCGGTGGCGGT----------------CTGGGTCCTCTGTATGCTGA-
-GCGCCGGTCCCCTGGGCCCTG-CTTTTCTTTCTCTATACTTTGTCTCTGTGTCT-TCTT
TCTTTT-CT-CAAGTCTCTCG-TTCCACCTAACAAGAAACGCCCA----CAAG-TGTGGA
-GGGGCAGG-----CCACCCCTTCA
>KN297659v1-1510553_GSM_3LTR
--TATGGGGAAAAGAAAGAGAGATCAGCTT--GTTA-CTGTGTCTATATAGAAGG---AA
GTAGACATAAGAGACTCCATTTGGTTCTGTA-------------------TTTGAGA---
TGCTGTTAATCTGTGACCCT--------------A-------------------------
----------------CCCCCAAACTTGTCCTT-GCAAGAGACA-----TGTGC-----T
-GTGGTGACTCAAGGTTTAATGGATTTTGGGC-TGTGCAGGATGTGTCTTTGTTAAACAA
GTACCTGA-AGGCAGCTTGCTGGTTAAAAA------------------------------
------------------------------------------------------------
------------------------------------------------------------
------------------------------------------------------------
------------------------------------------------------------
------------------------------------------------------------
-----------------------------------------TCCTGCCCGTCCCTGGGC-
---------AATAGAACATCTCGGTGTAAAACCCGATTGTA-------------------
-----------------TGCTTTGTTTACT--GAGCAAGGAG-AAAACCGCCTTTAGGAA
TAAGGTGGGACTTGCTGGA-------------GCAATGCTG--------CT---------
---AAA-AGGTT--TATGG-AGA-GTTTGCATA-------------TCCA-TCTCAAGGC
ACAGTA-TTTTCCTTTAAACT--TATTCATGTCAC----AGGGA---TTTT-TGTTCATA
CGTCTTATTGCT------GATTTCCTCCCTACAA----TGATC------CTATTGTCCAG
CC------ACTC-CC--TTATCTTTTCTATGGTAAAGATAATTATCAATAAATACTAAGG
GAACTC-AGAGACCGGTGCTGGC----------------ATGGGTCCTCTGTAAGCTGA-
-GCGCCGGTCCCCTGGGCCCCC--TTTTCTTTCTCTATACTTTGTCTCTGTGTCT-TATT
TCTTTT-CT-CAAGTCTCTCA-TTCCACCTAATGAGAAACGCCCA----CAGG-TGTGGA
-GGGGCAGG-----CCACCCCTTCA
>KN298305v1-572196_GSM_3LTR
--TGTGGGGAAAAG----AGAGGTCAGCTT--GTTA-GTGTGTTTATATAGAAAG---AA
GTAAATTTAAGAGACTCCATTTGGCTCTGTA-------------------TTTGAGA---
TGCTGTTAATCTGTGACTCT--------------A-------------------------
----------------CCCCCGATCCTGTCCTT-GCTAGAGACA------TCGC-----T
-GTGGTAA-TTAAGGTTGAAAAGATTTTGGGC-TGTAAGGAATGTG-CTTTGTTAGGCAA
ATGCTTAA-AGCCTGCTTG-TGGTTGAAGG--TCAGTACCATTCTCTTA-----------
------------------------------------------------------------
------------------------------------------------------------
------------------------------------------------------------
------------------------------------------------------------
------------------------------------------------------------
--------------AATCTCAGTAAAAGAAAAACATCTGTCTCCTGCCCGTCCCTGGGC-
------------------------------------------------------------
------------------------------------------------------------
---------------------------------AAATG----------------------
---GAA------------------------------------------CA-TCTCCGTG-
----------------------------------------------------TATCTGTA
TGTCTTACTGCT------GATTTACTCCC-------------------------------
-----------------TTATCTTT----------------TGAGCAATAAATACTGAGG
GAACTC-AGGGGCTGGTGCCGGT----------------GTGGGTCCTCTGTAAGCACA-
-GCACCGGTCCCCTAGGCCCCG-CTTTTCTTTCTCTATACTTTGTCTCTGTGTAT-TATT
CTTTTT-CT-CAAGTCTCTCG-TTCCACCTAACGAGAAGCACCCA----CAGG-TGTGGA
-GGGGCAGG-----CCACCCCTTCA
>KN298376v1-191548_GSM_3LTR
--TGTGGGGAAAAG----AGAGGTCAGCCT--GTTA-CTGTGTTTATATAGAAAG---AA
GTAAATTTAAGAGACTCCATTTGGCTCTGTA-------------------TTTGAGA---
TGCTGTTAATCTGTGACCCT--------------A-------------------------
----------------ACCCCAACCTTGTCCTT-GCAAGAGACA-----TGTGC-----T
-GTGGTGATTTAAGGTTTAAAGGAATTTGGGC-TGTAAGGAATGTG-CCTTGTTAAACAA
ATGCCTAA-AGGCTGCTTG-TGGTTAAAGG--TCATCACCATTCTCTTA-----------
------------------------------------------------------------
------------------------------------------------------------
------------------------------------------------------------
------------------------------------------------------------
------------------------------------------------------------
-------------AATCTCAAGTAAGAGAAAAACATCTGTCTCCTGCCCGTCCCTGG---
------------------------------------------------------------
------------------------------------------------------------
--------------------------------GCAACG----------------------
---GAA------------------------------------------CA-TCTCCGTG-
----------------------------------------------------TATCTATA
TGTCTTACTGCT------GATTTACTCCC-------------------------------
-----------------TTATCTTTTAGATGGTAAAGATAATCATCAATAAATACTGAGG
GAACTC-AGAGACCGGTGCCGGT----------------GTGGGTCCTCTGTAAGCAGA-
-GCACCGGTCCCCTGGGCCCCG-CTTTTCTTTCTCTATACTTTGTCTCTGTGTCT-TATT
TCTTTT-CT-CAAGTCTCTCA-TTCCACCTAATGAGAAACACCCA----CACG-TGTGGA
-GGGGCAGG-----CCACCCCTTCA
>KN298376v1-485254_GSM_3LTR
--TGTGGGGAAAAGAAAGAGAGATCAGCCT--GTTA-CTGTGTCTATATGGAAAG---AA
GTAGACATAAGAGGCTCCATTTTGTTCTGTA-------------------TTTGAGA---
TGTTGTTAATCTGTGACCCT--------------A-------------------------
----------------CCCCCAACCTTGTCCTT-GCATGAGACA-----TGTGCTATAGT
-ATAGTGACTCAAGGTTTAAAGGATTTTGGGC-TGTGCAGGGTGTG-CTGTGTTAAACAA
GTGCCTCA-AGGGAGCTTGCTGGTTAAAAG--TCATCACCATTCTCTTA-----A--TCT
CAAGTACCCAGGGACAC-GCACACTGC---------------------------------
--CAAAGGTCGCA-GGGACTTCTGCCTAGGAAAGCT----------------AGGTATTG
TCCAAGGTTTCTCCACA-TGTGATAGTCTGAAATATGGCCTTGTGAGAAGGG--AAAGAC
CTGATCATCCCCCAGC--------------------------------------------
-------TTGTGAAGGGTCGGTGATGAGGAGGACTAGTACAAGAGGAAGGAAGGCCT---
---------CTTGGCGGTTAAAAAAGAGAAAAGCATCTGTCTCCTGCCCATCCCTGGGC-
---------AATGGAACATCTTGGTATAAAACCCGATTGTA-------------------
-----------------GGTTCTGCTTACT--GAGAAAGGAG-AAAACCTCCTTAGGGTG
AAAGGCGGGACTTGCTAGC-------------ACAATGGTG--------CTCTTTATGCA
CTAAAA-AGTTT--TATGG-AGATGTTTACATA-------------TGCA-TATCAAGGC
ACAACA-CTTTTCTTTAAATT--TATTCATATCAC----AGAGA---ACTT-TATTCATA
TGTCTTACTGCT------GACTTTCTCCCTATAA-----TACT------GTATTATCCTG
CC------ACTT-CC--TTTTCTTTAAGATGGTAAAGATAATAATCAATA-ATACTAAGG
GAACTC-AGAGACCGGTGCCAGC----------------GTGGGTCCGCTGTATGCTGA-
-GCACCAGTCCCCTGGGACCAC-TTTTTCTTTCTTTATACTTTGTCTCTGTGTCT-CATA
CATTTT-CT-CAAGTCTCTCG-TTCCACCTAACGAGAAATGCATA----CAGG-TGTGGA
-GTGACAGG-----CCA-CCTTTCA
>KN298745v1-1137407_GSM_3LTR
--TGTGGGGAAAAGAAAGAGAGATCAGCCT--GTTA-CTGTGTCTATATAGAAAG---AA
GTAGACATAAGAGACTCCATTTTGTTCTGTA-------------------TTTGAGA---
TACTGTTAATCTGTGACCCT--------------A-------------------------
----------------CACCCAACCTTGTCCTT-GCAAGAGACA-----TGTGC-----T
-GTGGTGACTCAAAGTTTAAAGGATTTTGGGC-TGTGCAGGGTGTG-TTTTGTTAAACAA
GTGCCTGA-AGGCAGCTTGCTGGTTGCA--------------------------------
------------------------------------------------------------
------------------------------------------------------------
------------------------------------------------------------
------------------------------------------------------------
------------------------------------------------------------
------------------------------------------------------------
------------------------------------------------------------
------------------------------------------------------------
---------------------------------CAATGTTG--------CTCTTTATGCA
CTAAAA-AGGTT--TATGG-AGATGCTTACATA-------------TGCA-TATCAAGGC
ACAGCA-CTTTTCCTTAAACT--TATTCATGTCAC----AGAGA---ACTT-TATTCATA
TTTCTTACTGCT------GACTTTCTCCCTATAA----TGATC------CTATTATCCTG
CC------ACTT-AC--TTTTCTTTAAGATGGTAAAGATAATTATCAATAAATACTAAGG
GAACTC-AGAGACCGGTGCCGGC----------------GTGGGTCCTCTGCATGCTGA-
-GCGCCGGTCCCCTGGGCCCAC-TTTTTCTTTCTCTGTACTTTGTC----TGTCT-CATT
TCTTTT-CT-CAAGTCTCTCG-TTCCACCTAACAAGAAATGCCCA----CAGG-TGTGGA
-GGGGTAGG-----CCACCCCTTCA
>KN299114v1-35795_GSM_3LTR
--TGTGGGGAAAAGAAAGAGAGATCAGCCT--GTTA-CTGTGTCTATATAGAAGG---AA
GTAGACATAAGAGACTCCATTTAGTTCTGTA-------------------TTTGAAA---
TGCTGTTAATCTGTGACCCT--------------A-------------------------
----------------CCCCCAACCTTGTCCTT-GCAAGAAATA-----TGCGC-----T
-GTGGTGACTCAAGGTTTAATGGATATTGGGC-TGTGCAGGATGTGTCTTTGTTAAACAA
GTACCTGA-AGGCAGCTTGCTGGTTAAATA------------------------------
------------------------------------------------------------
------------------------------------------------------------
------------------------------------------------------------
------------------------------------------------------------
------------------------------------------------------------
-----------------------------------------TCCTGCCCATCCCTGGGC-
---------AATGGAACATCTCCGGGTAAAACCC-ATTGTG-------------------
-----------------TGCTTTGTTTACT--GAGCAAGGAG-AAAACCGCCTTTAGGAA
TAAGGTGGGGCTTGCTGGA-------------GCAATACTG--------CT---------
---AAA-AGGCT--CATGG-AGATGTTCACATA-------------TGCA-TCTCAAGGC
ACAGCA-TTTTCCTTTAAACT--TATTCATGTTAC----AAGGA---TTTT-TGTTCATA
TGTCTTACTGCT------GATTTCCTCCCGACAA----TGATC------CTATTGTCCAG
CC------ACTC-CC--TTATCTTTTTGATGGTAAAGATAATTATCAATAAATACTAAGG
GAACTC-AGAGGCCGGTGCCGGT----------------GTGGGTCCTCTGTAAGCACA-
-GCACCGGTCCCCTAGGCCCCG-CTTTTCTTTCTCTATACTTTGTCTCTGTGTTT-TATT
TCTTTT-CT-CAAGTCTCTCA-TTTCACCTAACGAGAAGCACCCA----CAAG-CGTGGA
-GGGGCAGG-----CCACCCCTTCA
>KN299223v1-256285_GSM_3LTR
--TGTGGGGAAAAG----AGAGGTCAGCCT--GTTA-CTGTGTTATTATAGATAG---AA
GTAAGTTTAAGAGACTCCATTTGGCTCTGTA-------------------TTTGAGA---
TGCTGTTAATCTGTGACTCT--------------A-------------------------
----------------CCCCCAATCTTGTCCTT-ACAAGAGACA------TCAC-----T
-GTGGTAA-TTAAGGTTTAAAGGATTTTGGGC-TGTAAGGAATGTG-CTTTGCTAAACAA
ATGCCTGA-AGGCTGCTTG-TGGTTAAAGG--TTATTACTATTCTCTTA-----------
------------------------------------------------------------
------------------------------------------------------------
------------------------------------------------------------
------------------------------------------------------------
------------------------------------------------------------
--------------AATCTCAGTAAAAGAGAAACATCTGTCTCCTGCCCGTCCCTGG---
------------------------------------------------------------
------------------------------------------------------------
--------------------------------GCAATG----------------------
---GAA------------------------------------------CA-TCTCCGTG-
----------------------------------------------------TATCTATA
TGTCTTACTGCT------GATTTACTCCC-------------------------------
-----------------TTATCTTT----------------TGAGCAATAAATACTGAGG
GAACTC-AGAGACCGGTGCCGGT----------------GTGGGTCCTCTGTAAGCACA-
-GCACCGGTCCCCTGGGCCCCG-CTTTTCTTTCTCTATACTTTGTCTCTGTGTAT-TATT
TCTTTT-CT-CAAGTCTCTCG-TTCCACCTAACGAGAAGCACCCA----CAGG-TGTGGA
-GGGGCAGG-----CCACCCCTTCA
>KN299503v1-594991_GSM_3LTR
--TGTGGGGAAAAG----AGAGGTCAGCTT--GTTA-GTGTGTTTATATAGAAAG---AA
GTAAATTTAAGAGACTCCATTTGGCTCTGTA-------------------TTTGAGA---
TGCTGTTAATCTGTGACTCT--------------A-------------------------
----------------CCCCCGATCCTGTCCTT-GCTAGAGACA------TCGC-----T
-GTGGTAA-TTAAGGTTGAAAAGATTTTGGGC-TGTAAGGAATGTG-CTTTGTTAGGCAA
ATGCTTAA-AGCCTGCTTG-TGGTTGAAGG--TCAGTACCATTCTCTTA-----------
------------------------------------------------------------
------------------------------------------------------------
------------------------------------------------------------
------------------------------------------------------------
------------------------------------------------------------
--------------AATCTCAGTAAAAGAAAAACATCTGTCTCCTGCCCGTCCCTGGGC-
------------------------------------------------------------
------------------------------------------------------------
---------------------------------AAATG----------------------
---GAA------------------------------------------CA-TCTCCGTG-
----------------------------------------------------TATCTGTA
TGTCTTACTGCT------GATTTACTCCC-------------------------------
-----------------TTATCTTT----------------TGAGCAATAAATACTGAGG
GAACTC-AGGGGCTGGTGCCGGT----------------GTGGGTCCTCTGTAAGCACA-
-GCACCGGTCCCCTAGGCCCCG-CTTTTCTTTCTCTATACTTTGTCTCTGTGTAT-TATT
CTTTTT-CT-CAAGTCTCTCG-TTCCACCTAACGAAAAGCACCCA----CAGG-TGTGGA
-GGGACAGG-----CCACCCCTTCA
>KN300000v1-786535_GSM_3LTR
--TGTGGGGAAAAG----AGAGATCAGACT----TA-CTGTGTCTATATAGAAAG---AA
GTAGACATAAGAGGTTTGATTTTGTTCTGTA-------------------TTTGAGA---
TGCTGTTAATCTGTGACCCC--------------A-------------------------
----------------CCCCCAACCTTGTCCTT-GCAAGAGACA-----TGTGC-----T
-GTGGCGACTCAAGGTTTAATGGATTTTGGGC-TGTGCAGGGTGTG-CTTTGTTAAACAA
GTGCCTGA-AGGCAGTATGCTTGTGAAAAG--TCATCACCGTTCTCTTA-------ATCT
CAAGTACCCAGGGACAC-ACACACTGC---------------------------------
--CAAAGGTCACA-GGGGCCTCTGCCTAGGAAAGCT----------------AGGTATTG
TCCAAGGTTTCTCCCTA-TGTGATAGTCTGAAATATGGCCTTGTGGGAAGGG--AAAGAC
CTGACCGTCCCC-AGCCTGACAC-------------------------------------
-------CTGTGAAGGGTCTGTGCTGAGGAGGACTAGTATAAAAGGAAAGAAGGCCTC--
---------TTGGCAGTTGAGAT-AGAGAAAAGCATCTGTCTCCTGCCCGTCCCTGGGC-
---------AATGGAACATCTCGTTGTAAAACCCGATTGTA-------------------
-----------------TGTTCTGTTCACT--GAGAAAGGAG-AAAACCCCCTTAGGGCT
GAAGGTGGGACTTGCTAGCG------------GCAATGCTG--------CTCTTTATGCA
CTAAAA-AGGTT--TATGG-AGATGTTTGCATA-------------TGCA-TATCAAGGC
ACAGCACTTTTCCT---------TATTCATGTCAC----AGAGA---TCTT-TATTCACA
TGTCTTACTGCC------GACCTTCTCCCTACTA----TGATC------CTATTATCCTG
CC------ACTTCCC---TTTTTCTAAGACAGTAAAGAAAATGATCAATAAATA--GAGG
GAACTC-AGAGACCGGTGCCAGC----------------GTGGGTCCTCTGTATGCTGA-
-GTGCCGGTCCCCTGGGCTCAC-TTTTTCTTTCTCTATACTTTGTCTCTGTTTCT-TATT
TCTTTT-CT-CAAGTCTCTCG-TTCCACCTAACGAGAAATGCCCA----CAGG-TGTGGA
-GGGGCAGG-----CCACCCCTTCA
>KN300287v1-666715_GSM_3LTR
--TGAGGGGAAAAGAAAGAGAGATCAGACT--GTTA-CTGTGTCTATATAGAAAG---AA
GTAGACATAAGAGACTCCATTTTGTTCTGTA-------------------TTTGAGA---
TGCTGTTAATCTGTGACCGT--------------A-------------------------
----------------CCCCCAACCTTGTCCTT-GCAAGAGACA-----TGTGC-----T
-GTGGTGACTCAAGTTTTAACGGATTTTGGGC-TGTGCAGGGTGTG-CTTTGTTAAACAA
GTGCCCGA-AGGCAGTATGCTTGTGAAAAG--TCATCACCATTCTCTTA-------ATCT
CAAGTACCCAGGGACAC-GTGCACTGC---------------------------------
--CAAAGGTCACA-GGGACCTCTGCCTAGGAAAGCT----------------AGGTATTG
TTCAAGGTTTCTCCTCA-TGTGATAGTCTGAAATATGGCCTCGTGGGAAGGG--AAAGAC
CTGATCGTCCCCCAGCCCGACAC-------------------------------------
-------CCGTGAAGGGTCTGTGCTGAGGAGGACTAGTTTAAGAGGAAAGAGGGCCTC--
---------TTGGCAGTTGAGAC-AGAGAAAAGCATCTGTCTCCTGCCCATCCCTAGGC-
---------AATGGAACTTCTCAGTGTAAAACCCGATTGTA-------------------
-----------------TCTTCTATTTACT--GAGAAAGGAG-AAAACCGCCTTAGGCCT
GAAAGTGGGACGTGCTAGCG------------GCAATGCTG--------CTCTTTATGCA
CTAAAA-AGGTT--TATGG-AGATGTTTGCATA-------------TGCATTATCAAGGC
ACAGCA-CTTTTCCTTAAACT--TATTCACATCAC----AGAGA---TCTT-TATTCATA
TGTCTTACTGCT------GACCTTCTCTCTACCA----TGATC------CTATTATCCTG
TC------ACTTCCC---TTTTTCTAAGAAGGTAAAGATAATGATCAATAAATACTGAGG
GAACTC-AGAGACCGGTGCCTGC----------------ATGGGTCCTCTGTATGCTGA-
-GCGCTGGTCCCCTGGGCCCAC-TTTTTCTTTCTCTATACTTTGTCTCTGTGTCT-CATT
TCTTTTCCT-CAAGTCTCTCC-TTTCACCTAACAAGAAATGCCCA----CAGG-TGTGGA
-GGGGCAAG-----TCACCTCTTCA
>JABR01028894v1-696_GSM_3LTR
--TGTGGGGAAAAGAACGAGAGATCAGCTT--GTTA-CCATGTCTATATAGAAGG---AA
GTAGACATAAAAGACTCCATTTAGTTCTGTA-------------------TTTGAGA---
TGCTGTTAATCTGTGACCTT--------------A-------------------------
----------------CCTTCAACTTTGTCCTC-ACAAGAGACA-----TGTGC-----G
-AAGGTGATTAAAGGTTAAAAGGATTTTGGGC-TGTGCAGAATATG-CTTTGTGAAACAA
ATGCCTAA-AGGCTGCTTG-TGGTTAAAAG--TCATCACCATTCTCTTA-----------
------------------------------------------------------------
------------------------------------------------------------
------------------------------------------------------------
------------------------------------------------------------
------------------------------------------------------------
-------------AATTTCAAGAAAGAGAAAATCATTTGTCTCCTGCCCCTCTCTGGGC-
---------AATGGAACATCTCCGGGTAATACCC-ATTGTG-------------------
-----------------TGCCTTGTTTACT--GAGTGAGGAG--AAACTGCCTTTAGGAA
TAAGGTGGGACATGCTGGA-------------GCAATACTG--------CT---------
---AAA-AGGTT--TATGG-AGATGT-CGCATA-------------TACA-TCTCAAGGC
ACAGCA-TTTTCCTTTTAACT--TATTCATATTAG-----GGGA------TTTTTTCATG
TGTTTTACTGCC------AATTTCCTCCCTACAA----TAATC------CTATTATCCAG
CC------AATC-CC--TTATCCTTTTAATGACTAAGATAATTCTCAATAAACACTAAGG
GAACTC-AGAGGCCGGTGCCGGT-----------------GGGGGCCTGTGTAAGCTGA-
-GAGCCGGTCCCCTGGGCCCCG-CATTTCTTTCTCTACACATTGCTTCTGTGTTT-TATT
CCTTTT-CT-CAAGTCTTTCATTTCCACCTAACGAGAAACACCCA----CAAG-TGTGGA
-GGGGCAGG-----CCATCCCTTCA
>KN297595v1-21408_GSM_3LTR
--TGTGGGGAAAAGAAAGAGAGATCAGACT--GTTA-CTGTGTCTATGTAGAAAG---AA
GTAGACATAAGAGACTCCATTTTGTTCTGTATTAAGAAAAATTCTTCTTCCTTGAAA---
TGCTGTTAATCTGTAACCCT--------------A-------------------------
----------------CGCCCAACCCTGTGCTT-GCA-GAGACG-----TGTGC-----T
-GTGTCTACTCAAGGTTTAATGGATCTGGGGC-TGTGCAGGATGTG-CTTTGTTAAACAA
GTGTCTGA-AGGCAGCATGTTTGTTAAAAG--TCATCACCATTCTCTAA--------TCT
CAAGTACCTAGGGACAC-AAACACTGC---------------------------------
--GGAAAGCAGCG-GGGAGCTCTGCCTAGGAAAGCT----------------AGGTATTG
TCCAAGGTTTCTCCCCC-TATGAGAGTCTGAAATATGGCCTCATGGGAAAGG--AAAGAC
CTGATCGTCCCCCAACCCGGCAC---------------CCCCAGCCCGACACCCCCCAGC
CCGACACCTGTAAAGGGTCTGTGCTGAGGAGGATTAGTGAAAGAGGAAAGAAGGCCTC--
---------TTGGCAGTTGAGAT-AGACAAAGGTATCTGTCTCCTGCCCATCTGT-----
----------CTGGAACATCTGAGTGTAAAACCCAATTGTA-------------------
-----------------TGTTCTATTTACT--GAGGTAGGAG-AAAACTGCCTTAGGGCT
GGAGGTGGGACATGTTAGTG------------GCAATGCTG--------TTCTTTATGCA
CTGAAA-ATGTT--TATGG-AGATGTTTGCATA-----------TATGCA-CATCAAAGC
ACAGCA-CTTTTCCTTAAACT--AATTCATGTCAC----AGAGA---TCTT-TATTCATA
TGCCTTTCTGCT------GACCTTCTCCCTACTA----TGACC------CTACTGTCCTG
CC------ACTTCCC---CTTTTCCGAGATGGTAAAGATAATGATCAATAAATACTGAGG
GAACTC-AGAGACTGGTGCCGGT----------------GTGGGTCCTCTGTATGCTGA-
-GTGCTGGTCCCCTGGGCCCAC--TTTCCTTTCTCTATACTTTGTCTCTGTGTCT--CTT
TCTTTT-CT-CAAGTCTCTCA-TTCCAC------------ACCCA----CAGG-GGTGGA
-GGGGCAGG-----CCACGCCTTC-
