# Supplementary material for: Recombinant origin and interspecies transmission of a HERV-K(HML-2)-related primate retrovirus with a novel RNA transport element
Source: eLife. 2024 Jul 22;13:e80216. doi: 10.7554/eLife.80216 (PMC11379458; doi:10.7554/eLife.80216)
Supplement: Figure 7—source data 1. — Sequence of the 1545 bp consensus MER11U3R insert initially tested for RNA transport activity, comprising the last 283 nucleotides of the SERV-K/MER11 env open reading frame (ORF), followed by 726 nucleotides of sequence homologous to HML-8 long terminal repeats (LTRs), aka MER11 elements, followed by 42 nucleotides of HML-2 env-derived sequence, including the polypurine tract (PPT), followed by the U3 and R regions of the SERV-K/MER11 LTR, 494 nucleotides in length combined. This sequence was cloned into the pNL4-3 dual reporter vector described in the methods section. MER11 and MER11-Δenv were derived by truncating MER11U3R; MER11 by deleting the last 513 bp of MER11U3R, and MER11-Δenv by deleting the last 513 bp and first 258 bp of MER11U3R. The remaining 25 bp of env-derived sequence were retained in MER11-Δenv as they overlap with the HML-8 LTR. [file elife-80216-fig7-data1.zip]

Archive with 2 entries (1 files):
- fig7_source_data_1/
- fig7_source_data_1/fig7_source_data_1.fasta
