# Supplementary material for: Recombinant origin and interspecies transmission of a HERV-K(HML-2)-related primate retrovirus with a novel RNA transport element
Source: eLife. 2024 Jul 22;13:e80216. doi: 10.7554/eLife.80216 (PMC11379458; doi:10.7554/eLife.80216)
Supplement: Figure 7—source data 2. — Sequence of the consensus sRec ORF tested for RNA transport activity, with the first 261 nucleotides comprising the first, HML-2-derived coding exon, with the remaining 189 nucleotides comprising the HML-8-derived exon. This sequence was cloned into a pCMV expression vector. [file elife-80216-fig7-data2.zip]

Archive with 2 entries (1 files):
- fig7_source_data_2/
- fig7_source_data_2/fig7_source_data_2.fasta
